# Supplementary material for: Empirical optimization of an angled spoke paddling wheel with self-rotating mechanism
Source: Sci Rep. 2022 Nov 28;12:20511. doi: 10.1038/s41598-022-25181-7 (PMC9705443; doi:10.1038/s41598-022-25181-7)
Supplement: Supplementary file 1 — Supplementary Information. [file 41598_2022_25181_MOESM1_ESM.zip]

Archive with 312 entries (312 files):
- 1st_test_Loadcell_raw_data/Test_1/R1/R1_120RPM_Set1.csv
- 1st_test_Loadcell_raw_data/Test_1/R1/R1_120RPM_Set2.csv
- 1st_test_Loadcell_raw_data/Test_1/R1/R1_120RPM_Set3.csv
- 1st_test_Loadcell_raw_data/Test_1/R1/R1_60RPM_Set1.csv
- 1st_test_Loadcell_raw_data/Test_1/R1/R1_60RPM_Set2.csv
- 1st_test_Loadcell_raw_data/Test_1/R1/R1_60RPM_Set3.csv
- 1st_test_Loadcell_raw_data/Test_1/R1/R1_90RPM_Set1.csv
- 1st_test_Loadcell_raw_data/Test_1/R1/R1_90RPM_Set1_Fail.csv
- 1st_test_Loadcell_raw_data/Test_1/R1/R1_90RPM_Set2.csv
- 1st_test_Loadcell_raw_data/Test_1/R1/R1_90RPM_Set3.csv
- 1st_test_Loadcell_raw_data/Test_1/R2/R2_120RPM_fail.csv
- 1st_test_Loadcell_raw_data/Test_1/R2/R2_120RPM_Set1.csv
- 1st_test_Loadcell_raw_data/Test_1/R2/R2_120RPM_Set2.csv
- 1st_test_Loadcell_raw_data/Test_1/R2/R2_120RPM_Set3.csv
- 1st_test_Loadcell_raw_data/Test_1/R2/R2_180RPM_Set1.csv
- 1st_test_Loadcell_raw_data/Test_1/R2/R2_180RPM_Set2.csv
- 1st_test_Loadcell_raw_data/Test_1/R2/R2_180RPM_Set3.csv
- 1st_test_Loadcell_raw_data/Test_1/R2/R2_60RPM_Set1.csv
- 1st_test_Loadcell_raw_data/Test_1/R2/R2_60RPM_Set2.csv
- 1st_test_Loadcell_raw_data/Test_1/R2/R2_60RPM_Set3.csv
- 1st_test_Loadcell_raw_data/Test_1/R2/R2_90RPM_Set1.csv
- 1st_test_Loadcell_raw_data/Test_1/R2/R2_90RPM_Set2.csv
- 1st_test_Loadcell_raw_data/Test_1/R2/R2_90RPM_Set3.csv
- 1st_test_Loadcell_raw_data/Test_1/R3/R3_120RPM_Set1.csv
- 1st_test_Loadcell_raw_data/Test_1/R3/R3_120RPM_Set2.csv
- 1st_test_Loadcell_raw_data/Test_1/R3/R3_120RPM_Set3.csv
- 1st_test_Loadcell_raw_data/Test_1/R3/R3_120RPM_set3_fail.csv
- 1st_test_Loadcell_raw_data/Test_1/R3/R3_180RPM_Set1.csv
- 1st_test_Loadcell_raw_data/Test_1/R3/R3_180RPM_Set2.csv
- 1st_test_Loadcell_raw_data/Test_1/R3/R3_180RPM_set2_fail.csv
- 1st_test_Loadcell_raw_data/Test_1/R3/R3_60RPM_Set1.csv
- 1st_test_Loadcell_raw_data/Test_1/R3/R3_60RPM_Set2.csv
- 1st_test_Loadcell_raw_data/Test_1/R3/R3_60RPM_Set3.csv
- 1st_test_Loadcell_raw_data/Test_1/R3/R3_90RPM_Set1.csv
- 1st_test_Loadcell_raw_data/Test_1/R3/R3_90RPM_Set1_Fail.csv
- 1st_test_Loadcell_raw_data/Test_1/R3/R3_90RPM_Set2.csv
- 1st_test_Loadcell_raw_data/Test_1/R3/R3_90RPM_Set3.csv
- 1st_test_Loadcell_raw_data/Test_1/R4/R4_120RPM_Set1.csv
- 1st_test_Loadcell_raw_data/Test_1/R4/R4_120RPM_Set2.csv
- 1st_test_Loadcell_raw_data/Test_1/R4/R4_120RPM_Set3.csv
- 1st_test_Loadcell_raw_data/Test_1/R4/R4_60RPM_Set1.csv
- 1st_test_Loadcell_raw_data/Test_1/R4/R4_60RPM_Set1_Rev.csv
- 1st_test_Loadcell_raw_data/Test_1/R4/R4_60RPM_Set2.csv
- 1st_test_Loadcell_raw_data/Test_1/R4/R4_60RPM_Set3.csv
- 1st_test_Loadcell_raw_data/Test_1/R4/R4_90RPM_Set1.csv
- 1st_test_Loadcell_raw_data/Test_1/R4/R4_90RPM_Set2.csv
- 1st_test_Loadcell_raw_data/Test_1/R4/R4_90RPM_Set3.csv
- 1st_test_Loadcell_raw_data/Test_1/R5/R5_120RPM_Set1.csv
- 1st_test_Loadcell_raw_data/Test_1/R5/R5_120RPM_Set1_fail.csv
- 1st_test_Loadcell_raw_data/Test_1/R5/R5_120RPM_Set2.csv
- 1st_test_Loadcell_raw_data/Test_1/R5/R5_120RPM_Set3.csv
- 1st_test_Loadcell_raw_data/Test_1/R5/R5_60RPM_Set1.csv
- 1st_test_Loadcell_raw_data/Test_1/R5/R5_60RPM_Set2.csv
- 1st_test_Loadcell_raw_data/Test_1/R5/R5_60RPM_Set3.csv
- 1st_test_Loadcell_raw_data/Test_1/R5/R5_90RPM_Set1.csv
- 1st_test_Loadcell_raw_data/Test_1/R5/R5_90RPM_Set2.csv
- 1st_test_Loadcell_raw_data/Test_1/R5/R5_90RPM_Set3.csv
- 1st_test_Loadcell_raw_data/Test_1/R6/R6_120RPM_Set1.csv
- 1st_test_Loadcell_raw_data/Test_1/R6/R6_120RPM_Set2.csv
- 1st_test_Loadcell_raw_data/Test_1/R6/R6_120RPM_Set3.csv
- 1st_test_Loadcell_raw_data/Test_1/R6/R6_60RPM_Set1.csv
- 1st_test_Loadcell_raw_data/Test_1/R6/R6_60RPM_Set2.csv
- 1st_test_Loadcell_raw_data/Test_1/R6/R6_60RPM_Set3.csv
- 1st_test_Loadcell_raw_data/Test_1/R6/R6_90RPM_Set1.csv
- 1st_test_Loadcell_raw_data/Test_1/R6/R6_90RPM_Set2.csv
- 1st_test_Loadcell_raw_data/Test_1/R6/R6_90RPM_Set3.csv
- 1st_test_Loadcell_raw_data/Test_1/R6/R6_90RPM_Set3_fail.csv
- 1st_test_Loadcell_raw_data/Test_1/R7/R7_120RPM_Set1.csv
- 1st_test_Loadcell_raw_data/Test_1/R7/R7_120RPM_Set1_Fail.csv
- 1st_test_Loadcell_raw_data/Test_1/R7/R7_120RPM_Set2.csv
- 1st_test_Loadcell_raw_data/Test_1/R7/R7_120RPM_Set3.csv
- 1st_test_Loadcell_raw_data/Test_1/R7/R7_60RPM_Set1.csv
- 1st_test_Loadcell_raw_data/Test_1/R7/R7_60RPM_Set2.csv
- 1st_test_Loadcell_raw_data/Test_1/R7/R7_60RPM_Set3.csv
- 1st_test_Loadcell_raw_data/Test_1/R7/R7_90RPM_Set1.csv
- 1st_test_Loadcell_raw_data/Test_1/R7/R7_90RPM_Set2.csv
- 1st_test_Loadcell_raw_data/Test_1/R7/R7_90RPM_Set3.csv
- 1st_test_Loadcell_raw_data/Test_1/R8/R8_120RPM_Set1.csv
- 1st_test_Loadcell_raw_data/Test_1/R8/R8_120RPM_Set2.csv
- 1st_test_Loadcell_raw_data/Test_1/R8/R8_120RPM_Set3.csv
- 1st_test_Loadcell_raw_data/Test_1/R8/R8_60RPM_Set1.csv
- 1st_test_Loadcell_raw_data/Test_1/R8/R8_60RPM_Set2.csv
- 1st_test_Loadcell_raw_data/Test_1/R8/R8_60RPM_Set3.csv
- 1st_test_Loadcell_raw_data/Test_1/R8/R8_90RPM_Set1.csv
- 1st_test_Loadcell_raw_data/Test_1/R8/R8_90RPM_Set2.csv
- 1st_test_Loadcell_raw_data/Test_1/R8/R8_90RPM_Set3.csv
- 1st_test_Loadcell_raw_data/Test_1/R9/R9_120RPM_Set1.csv
- 1st_test_Loadcell_raw_data/Test_1/R9/R9_120RPM_Set1_fail.csv
- 1st_test_Loadcell_raw_data/Test_1/R9/R9_120RPM_Set2.csv
- 1st_test_Loadcell_raw_data/Test_1/R9/R9_120RPM_Set3.csv
- 1st_test_Loadcell_raw_data/Test_1/R9/R9_60RPM_Set1.csv
- 1st_test_Loadcell_raw_data/Test_1/R9/R9_60RPM_Set2.csv
- 1st_test_Loadcell_raw_data/Test_1/R9/R9_60RPM_Set3.csv
- 1st_test_Loadcell_raw_data/Test_1/R9/R9_90RPM_Set1.csv
- 1st_test_Loadcell_raw_data/Test_1/R9/R9_90RPM_Set2.csv
- 1st_test_Loadcell_raw_data/Test_1/R9/R9_90RPM_Set3.csv
- 2nd_test_Loadcell_raw_data/R5/Test2_R5_120RPM_Set1.csv
- 2nd_test_Loadcell_raw_data/R5/Test2_R5_120RPM_Set2.csv
- 2nd_test_Loadcell_raw_data/R5/Test2_R5_120RPM_Set3.csv
- 2nd_test_Loadcell_raw_data/R5/Test2_R5_60RPM_Set1.csv
- 2nd_test_Loadcell_raw_data/R5/Test2_R5_60RPM_Set2.csv
- 2nd_test_Loadcell_raw_data/R5/Test2_R5_60RPM_Set3.csv
- 2nd_test_Loadcell_raw_data/R5/Test2_R5_90RPM_Set1.csv
- 2nd_test_Loadcell_raw_data/R5/Test2_R5_90RPM_Set2.csv
- 2nd_test_Loadcell_raw_data/R5/Test2_R5_90RPM_Set3.csv
- 2nd_test_Loadcell_raw_data/R6/Test2_R6_120RPM_Set1.csv
- 2nd_test_Loadcell_raw_data/R6/Test2_R6_120RPM_Set2.csv
- 2nd_test_Loadcell_raw_data/R6/Test2_R6_120RPM_Set3.csv
- 2nd_test_Loadcell_raw_data/R6/Test2_R6_60RPM_Set1.csv
- 2nd_test_Loadcell_raw_data/R6/Test2_R6_60RPM_Set2.csv
- 2nd_test_Loadcell_raw_data/R6/Test2_R6_60RPM_Set3.csv
- 2nd_test_Loadcell_raw_data/R6/Test2_R6_90RPM_Set1.csv
- 2nd_test_Loadcell_raw_data/R6/Test2_R6_90RPM_Set2.csv
- 2nd_test_Loadcell_raw_data/R6/Test2_R6_90RPM_Set3.csv
- 2nd_test_Loadcell_raw_data/R6/Test2_R6_90RPM_Set3_fail.csv
- 2nd_test_Loadcell_raw_data/R7/Test2_R7_120RPM_Set1.csv
- 2nd_test_Loadcell_raw_data/R7/Test2_R7_120RPM_Set2.csv
- 2nd_test_Loadcell_raw_data/R7/Test2_R7_120RPM_Set3.csv
- 2nd_test_Loadcell_raw_data/R7/Test2_R7_60RPM_Set1.csv
- 2nd_test_Loadcell_raw_data/R7/Test2_R7_60RPM_Set2.csv
- 2nd_test_Loadcell_raw_data/R7/Test2_R7_60RPM_Set3.csv
- 2nd_test_Loadcell_raw_data/R7/Test2_R7_90RPM_Set1.csv
- 2nd_test_Loadcell_raw_data/R7/Test2_R7_90RPM_Set2.csv
- 2nd_test_Loadcell_raw_data/R7/Test2_R7_90RPM_Set2_fail.csv
- 2nd_test_Loadcell_raw_data/R7/Test2_R7_90RPM_Set3.csv
- 2nd_test_Loadcell_raw_data/R8/Test2_R8_120RPM_Set1.csv
- 2nd_test_Loadcell_raw_data/R8/Test2_R8_120RPM_Set2.csv
- 2nd_test_Loadcell_raw_data/R8/Test2_R8_120RPM_Set2_fail.csv
- 2nd_test_Loadcell_raw_data/R8/Test2_R8_120RPM_Set3.csv
- 2nd_test_Loadcell_raw_data/R8/Test2_R8_60RPM_Set1.csv
- 2nd_test_Loadcell_raw_data/R8/Test2_R8_60RPM_Set2.csv
- 2nd_test_Loadcell_raw_data/R8/Test2_R8_60RPM_Set3.csv
- 2nd_test_Loadcell_raw_data/R8/Test2_R8_90RPM_Set1.csv
- 2nd_test_Loadcell_raw_data/R8/Test2_R8_90RPM_Set2.csv
- 2nd_test_Loadcell_raw_data/R8/Test2_R8_90RPM_Set3.csv
- 2nd_test_Loadcell_raw_data/R9/Test2_R9_120RPM_Set1.csv
- 2nd_test_Loadcell_raw_data/R9/Test2_R9_120RPM_Set2.csv
- 2nd_test_Loadcell_raw_data/R9/Test2_R9_120RPM_Set3.csv
- 2nd_test_Loadcell_raw_data/R9/Test2_R9_60RPM_Set1.csv
- 2nd_test_Loadcell_raw_data/R9/Test2_R9_60RPM_Set2.csv
- 2nd_test_Loadcell_raw_data/R9/Test2_R9_60RPM_Set3.csv
- 2nd_test_Loadcell_raw_data/R9/Test2_R9_90RPM_Set1.csv
- 2nd_test_Loadcell_raw_data/R9/Test2_R9_90RPM_Set2.csv
- 2nd_test_Loadcell_raw_data/R9/Test2_R9_90RPM_Set3.csv
- Loadcell_data_graph/R1_120RPM_Set1.png
- Loadcell_data_graph/R1_120RPM_Set2.png
- Loadcell_data_graph/R1_120RPM_Set3.png
- Loadcell_data_graph/R1_60RPM_Set1.png
- Loadcell_data_graph/R1_60RPM_Set2.png
- Loadcell_data_graph/R1_60RPM_Set3.png
- Loadcell_data_graph/R1_90RPM_Set1.png
- Loadcell_data_graph/R1_90RPM_Set2.png
- Loadcell_data_graph/R1_90RPM_Set3.png
- Loadcell_data_graph/R2_120RPM_Set1.png
- Loadcell_data_graph/R2_120RPM_Set2.png
- Loadcell_data_graph/R2_120RPM_Set3.png
- Loadcell_data_graph/R2_180RPM_Set1.png
- Loadcell_data_graph/R2_180RPM_Set2.png
- Loadcell_data_graph/R2_180RPM_Set3.png
- Loadcell_data_graph/R2_60RPM_Set1.png
- Loadcell_data_graph/R2_60RPM_Set2.png
- Loadcell_data_graph/R2_60RPM_Set3.png
- Loadcell_data_graph/R2_90RPM_Set1.png
- Loadcell_data_graph/R2_90RPM_Set2.png
- Loadcell_data_graph/R2_90RPM_Set3.png
- Loadcell_data_graph/R3_120RPM_Set1.png
- Loadcell_data_graph/R3_120RPM_Set2.png
- Loadcell_data_graph/R3_120RPM_Set3.png
- Loadcell_data_graph/R3_180RPM_Set1.png
- Loadcell_data_graph/R3_60RPM_Set1.png
- Loadcell_data_graph/R3_60RPM_Set2.png
- Loadcell_data_graph/R3_60RPM_Set3.png
- Loadcell_data_graph/R3_90RPM_Set1.png
- Loadcell_data_graph/R3_90RPM_Set2.png
- Loadcell_data_graph/R3_90RPM_Set3.png
- Loadcell_data_graph/R4_120RPM_Set1.png
- Loadcell_data_graph/R4_120RPM_Set2.png
- Loadcell_data_graph/R4_120RPM_Set3.png
- Loadcell_data_graph/R4_60RPM_Set1.png
- Loadcell_data_graph/R4_60RPM_Set2.png
- Loadcell_data_graph/R4_60RPM_Set3.png
- Loadcell_data_graph/R4_90RPM_Set1.png
- Loadcell_data_graph/R4_90RPM_Set2.png
- Loadcell_data_graph/R4_90RPM_Set3.png
- Loadcell_data_graph/R5_120RPM_Set1.png
- Loadcell_data_graph/R5_120RPM_Set2.png
- Loadcell_data_graph/R5_120RPM_Set3.png
- Loadcell_data_graph/R5_60RPM_Set1.png
- Loadcell_data_graph/R5_60RPM_Set2.png
- Loadcell_data_graph/R5_60RPM_Set3.png
- Loadcell_data_graph/R5_90RPM_Set1.png
- Loadcell_data_graph/R5_90RPM_Set2.png
- Loadcell_data_graph/R5_90RPM_Set3.png
- Loadcell_data_graph/R6_120RPM_Set1.png
- Loadcell_data_graph/R6_120RPM_Set2.png
- Loadcell_data_graph/R6_120RPM_Set3.png
- Loadcell_data_graph/R6_60RPM_Set1.png
- Loadcell_data_graph/R6_60RPM_Set2.png
- Loadcell_data_graph/R6_60RPM_Set3.png
- Loadcell_data_graph/R6_90RPM_Set1.png
- Loadcell_data_graph/R6_90RPM_Set2.png
- Loadcell_data_graph/R6_90RPM_Set3.png
- Loadcell_data_graph/R7_120RPM_Set1.png
- Loadcell_data_graph/R7_120RPM_Set2.png
- Loadcell_data_graph/R7_120RPM_Set3.png
- Loadcell_data_graph/R7_60RPM_Set1.png
- Loadcell_data_graph/R7_60RPM_Set2.png
- Loadcell_data_graph/R7_60RPM_Set3.png
- Loadcell_data_graph/R7_90RPM_Set1.png
- Loadcell_data_graph/R7_90RPM_Set2.png
- Loadcell_data_graph/R7_90RPM_Set3.png
- Loadcell_data_graph/R8_120RPM_Set1.png
- Loadcell_data_graph/R8_120RPM_Set2.png
- Loadcell_data_graph/R8_120RPM_Set3.png
- Loadcell_data_graph/R8_60RPM_Set1.png
- Loadcell_data_graph/R8_60RPM_Set2.png
- Loadcell_data_graph/R8_60RPM_Set3.png
- Loadcell_data_graph/R8_90RPM_Set1.png
- Loadcell_data_graph/R8_90RPM_Set2.png
- Loadcell_data_graph/R8_90RPM_Set3.png
- Loadcell_data_graph/R9_120RPM_Set1.png
- Loadcell_data_graph/R9_120RPM_Set2.png
- Loadcell_data_graph/R9_120RPM_Set3.png
- Loadcell_data_graph/R9_60RPM_Set1.png
- Loadcell_data_graph/R9_60RPM_Set2.png
- Loadcell_data_graph/R9_60RPM_Set3.png
- Loadcell_data_graph/R9_90RPM_Set1.png
- Loadcell_data_graph/R9_90RPM_Set2.png
- Loadcell_data_graph/R9_90RPM_Set3.png
- Loadcell_data_graph/Test2_R1_120RPM_Set1.png
- Loadcell_data_graph/Test2_R1_120RPM_Set2.png
- Loadcell_data_graph/Test2_R1_120RPM_Set3.png
- Loadcell_data_graph/Test2_R1_60RPM_Set1.png
- Loadcell_data_graph/Test2_R1_60RPM_Set2.png
- Loadcell_data_graph/Test2_R1_60RPM_Set3.png
- Loadcell_data_graph/Test2_R1_90RPM_Set1.png
- Loadcell_data_graph/Test2_R1_90RPM_Set2.png
- Loadcell_data_graph/Test2_R1_90RPM_Set3.png
- Loadcell_data_graph/Test2_R2_120RPM_Set1.png
- Loadcell_data_graph/Test2_R2_120RPM_Set2.png
- Loadcell_data_graph/Test2_R2_120RPM_Set3.png
- Loadcell_data_graph/Test2_R2_60RPM_Set1.png
- Loadcell_data_graph/Test2_R2_60RPM_Set2.png
- Loadcell_data_graph/Test2_R2_60RPM_Set3.png
- Loadcell_data_graph/Test2_R2_90RPM_Set1.png
- Loadcell_data_graph/Test2_R2_90RPM_Set2.png
- Loadcell_data_graph/Test2_R2_90RPM_Set3.png
- Loadcell_data_graph/Test2_R3_120RPM_Set1.png
- Loadcell_data_graph/Test2_R3_120RPM_Set2.png
- Loadcell_data_graph/Test2_R3_120RPM_Set3.png
- Loadcell_data_graph/Test2_R3_60RPM_Set1.png
- Loadcell_data_graph/Test2_R3_60RPM_Set2.png
- Loadcell_data_graph/Test2_R3_60RPM_Set3.png
- Loadcell_data_graph/Test2_R3_90RPM_Set1.png
- Loadcell_data_graph/Test2_R3_90RPM_Set2.png
- Loadcell_data_graph/Test2_R3_90RPM_Set3.png
- Loadcell_data_graph/Test2_R4_120RPM_Set1.png
- Loadcell_data_graph/Test2_R4_120RPM_Set2.png
- Loadcell_data_graph/Test2_R4_120RPM_Set3.png
- Loadcell_data_graph/Test2_R4_60RPM_Set1.png
- Loadcell_data_graph/Test2_R4_60RPM_Set2.png
- Loadcell_data_graph/Test2_R4_60RPM_Set3.png
- Loadcell_data_graph/Test2_R4_90RPM_Set1.png
- Loadcell_data_graph/Test2_R4_90RPM_Set2.png
- Loadcell_data_graph/Test2_R4_90RPM_Set3.png
- Loadcell_data_graph/Test2_R5_120RPM_Set1.png
- Loadcell_data_graph/Test2_R5_120RPM_Set2.png
- Loadcell_data_graph/Test2_R5_120RPM_Set3.png
- Loadcell_data_graph/Test2_R5_60RPM_Set1.png
- Loadcell_data_graph/Test2_R5_60RPM_Set2.png
- Loadcell_data_graph/Test2_R5_60RPM_Set3.png
- Loadcell_data_graph/Test2_R5_90RPM_Set1.png
- Loadcell_data_graph/Test2_R5_90RPM_Set2.png
- Loadcell_data_graph/Test2_R5_90RPM_Set3.png
- Loadcell_data_graph/Test2_R6_120RPM_Set1.png
- Loadcell_data_graph/Test2_R6_120RPM_Set2.png
- Loadcell_data_graph/Test2_R6_120RPM_Set3.png
- Loadcell_data_graph/Test2_R6_60RPM_Set1.png
- Loadcell_data_graph/Test2_R6_60RPM_Set2.png
- Loadcell_data_graph/Test2_R6_60RPM_Set3.png
- Loadcell_data_graph/Test2_R6_90RPM_Set1.png
- Loadcell_data_graph/Test2_R6_90RPM_Set2.png
- Loadcell_data_graph/Test2_R6_90RPM_Set3.png
- Loadcell_data_graph/Test2_R7_120RPM_Set1.png
- Loadcell_data_graph/Test2_R7_120RPM_Set2.png
- Loadcell_data_graph/Test2_R7_120RPM_Set3.png
- Loadcell_data_graph/Test2_R7_60RPM_Set1.png
- Loadcell_data_graph/Test2_R7_60RPM_Set2.png
- Loadcell_data_graph/Test2_R7_60RPM_Set3.png
- Loadcell_data_graph/Test2_R7_90RPM_Set1.png
- Loadcell_data_graph/Test2_R7_90RPM_Set2.png
- Loadcell_data_graph/Test2_R7_90RPM_Set3.png
- Loadcell_data_graph/Test2_R8_120RPM_Set1.png
- Loadcell_data_graph/Test2_R8_120RPM_Set2.png
- Loadcell_data_graph/Test2_R8_120RPM_Set3.png
- Loadcell_data_graph/Test2_R8_60RPM_Set1.png
- Loadcell_data_graph/Test2_R8_60RPM_Set2.png
- Loadcell_data_graph/Test2_R8_60RPM_Set3.png
- Loadcell_data_graph/Test2_R8_90RPM_Set1.png
- Loadcell_data_graph/Test2_R8_90RPM_Set2.png
[truncated: 12 more entries]
