# Supplementary material for: Empirical optimization of an angled spoke paddling wheel with self-rotating mechanism
Source: Sci Rep. 2022 Nov 28;12:20511. doi: 10.1038/s41598-022-25181-7 (PMC9705443; doi:10.1038/s41598-022-25181-7)
Supplement: Supplementary file 1 — Supplementary Information. [file 41598_2022_25181_MOESM1_ESM.zip › 1st_test_Loadcell_raw_data/Test_1/R2/R2_120RPM_fail.csv]

Timestamp	RMS_Val_G	Target_Vel_G	Vel_Cur_G
0	0	0	0
1000	0	0	0
2000	0	0	0
3000	0	0	0
4000	0	0	0
5000	0	0	0
6000	0	0	0
7000	0	0	0
8000	0	0	0
9000	0	0	0
10000	0	0	0
11000	0	0	0
12000	-93053	0	0
13000	-93053	0	0
14000	-93053	0	0
15000	-93053	0	0
16000	-93053	0	0
17000	-93053	0	0
18000	-93053	0	0
19000	-93053	0	0
20000	-93053	0	0
21000	-93053	0	0
22000	-186109	0	0
23000	-186109	0	0
24000	-186109	0	0
25000	-186109	0	0
26000	-186109	0	0
27000	-186109	0	0
28000	-186109	0	0
29000	-186109	0	0
30000	-186109	0	0
31000	-279165	0	0
32000	-279165	0	0
33000	-279165	0	0
34000	-279165	0	0
35000	-279165	0	0
36000	-279165	0	0
37000	-279165	0	0
38000	-279165	0	0
39000	-279165	0	0
40000	-279165	0	0
41000	-372219	0	0
42000	-372219	0	0
43000	-372219	0	0
44000	-372219	0	0
45000	-372219	0	0
46000	-372219	0	0
47000	-372219	0	0
48000	-372219	0	0
49000	-372219	0	0
50000	-372219	0	0
51000	-465278	0	0
52000	-465278	0	0
53000	-465278	0	0
54000	-465278	0	0
55000	-465278	0	0
56000	-465278	0	0
57000	-465278	0	0
58000	-465278	0	0
59000	-465278	0	0
60000	-465278	0	0
61000	-558327	0	0
62000	-558327	0	0
63000	-558327	0	0
64000	-558327	0	0
65000	-558327	0	0
66000	-558327	0	0
67000	-558327	0	0
68000	-558327	0	0
69000	-558327	0	0
70000	-558327	0	0
71000	-651376	0	0
72000	-651376	0	0
73000	-651376	0	0
74000	-651376	0	0
75000	-651376	0	0
76000	-651376	0	0
77000	-651376	0	0
78000	-651376	0	0
79000	-651376	0	0
80000	-651376	0	0
81000	-744432	0	0
82000	-744432	0	0
83000	-744432	0	0
84000	-744432	0	0
85000	-744432	0	0
86000	-744432	0	0
87000	-744432	0	0
88000	-744432	0	0
89000	-744432	0	0
90000	-744432	0	0
91000	-837485	0	0
92000	-837485	0	0
93000	-837485	0	0
94000	-837485	0	0
95000	-837485	0	0
96000	-837485	0	0
97000	-837485	0	0
98000	-837485	0	0
99000	-837485	0	0
100000	-837485	0	0
101000	-837485	0	0
102000	-837485	0	0
103000	-837485	0	0
104000	-837485	0	0
105000	-837485	0	0
106000	-837485	0	0
107000	-837485	0	0
108000	-837485	0	0
109000	-837485	0	0
110000	-837485	0	0
111000	-837485	0	0
112000	-837485	0	0
113000	-837485	0	0
114000	-837485	0	0
115000	-837485	0	0
116000	-837485	0	0
117000	-837485	0	0
118000	-837485	0	0
119000	-837485	0	0
120000	-837479	0	0
121000	-837479	0	0
122000	-837479	0	0
123000	-837479	0	0
124000	-837479	0	0
125000	-837479	0	0
126000	-837479	0	0
127000	-837479	0	0
128000	-837479	0	0
129000	-837479	0	0
130000	-837478	0	0
131000	-837478	0	0
132000	-837478	0	0
133000	-837478	0	0
134000	-837478	0	0
135000	-837478	0	0
136000	-837478	0	0
137000	-837478	0	0
138000	-837478	0	0
139000	-837478	0	0
140000	-837483	0	0
141000	-837483	0	0
142000	-837483	0	0
143000	-837483	0	0
144000	-837483	0	0
145000	-837483	0	0
146000	-837483	0	0
147000	-837483	0	0
148000	-837483	0	0
149000	-837483	0	0
150000	-837482	0	0
151000	-837482	0	0
152000	-837482	0	0
153000	-837482	0	0
154000	-837482	0	0
155000	-837482	0	0
156000	-837482	0	0
157000	-837482	0	0
158000	-837482	0	0
159000	-837482	0	0
160000	-837482	0	0
161000	-837482	0	0
162000	-837482	0	0
163000	-837482	0	0
164000	-837482	0	0
165000	-837482	0	0
166000	-837482	0	0
167000	-837482	0	0
168000	-837482	0	0
169000	-837482	0	0
170000	-837484	0	0
171000	-837484	0	0
172000	-837484	0	0
173000	-837484	0	0
174000	-837484	0	0
175000	-837484	0	0
176000	-837484	0	0
177000	-837484	0	0
178000	-837484	0	0
179000	-837482	0	0
180000	-837482	0	0
181000	-837482	0	0
182000	-837482	0	0
183000	-837482	0	0
184000	-837482	0	0
185000	-837482	0	0
186000	-837482	0	0
187000	-837482	0	0
188000	-837482	0	0
189000	-837482	0	0
190000	-837482	0	0
191000	-837482	0	0
192000	-837482	0	0
193000	-837482	0	0
194000	-837482	0	0
195000	-837482	0	0
196000	-837482	0	0
197000	-837482	0	0
198000	-837482	0	0
199000	-837482	0	0
200000	-837482	0	0
201000	-837482	0	0
202000	-837482	0	0
203000	-837482	0	0
204000	-837482	0	0
205000	-837482	0	0
206000	-837482	0	0
207000	-837482	0	0
208000	-837482	0	0
209000	-837482	0	0
210000	-837482	0	0
211000	-837482	0	0
212000	-837482	0	0
213000	-837482	0	0
214000	-837482	0	0
215000	-837482	0	0
216000	-837482	0	0
217000	-837482	0	0
218000	-837482	0	0
219000	-837485	0	0
220000	-837485	0	0
221000	-837485	0	0
222000	-837485	0	0
223000	-837485	0	0
224000	-837485	0	0
225000	-837485	0	0
226000	-837485	0	0
227000	-837485	0	0
228000	-837485	0	0
229000	-837484	0	0
230000	-837484	0	0
231000	-837484	0	0
232000	-837484	0	0
233000	-837484	0	0
234000	-837484	0	0
235000	-837484	0	0
236000	-837484	0	0
237000	-837484	0	0
238000	-837484	0	0
239000	-837483	0	0
240000	-837483	0	0
241000	-837483	0	0
242000	-837483	0	0
243000	-837483	0	0
244000	-837483	0	0
245000	-837483	0	0
246000	-837483	0	0
247000	-837483	0	0
248000	-837483	0	0
249000	-837483	0	0
250000	-837483	0	0
251000	-837483	0	0
252000	-837483	0	0
253000	-837483	0	0
254000	-837483	0	0
255000	-837483	0	0
256000	-837483	0	0
257000	-837483	0	0
258000	-837481	0	0
259000	-837481	0	0
260000	-837481	0	0
261000	-837481	0	0
262000	-837481	0	0
263000	-837481	0	0
264000	-837481	0	0
265000	-837481	0	0
266000	-837481	0	0
267000	-837481	0	0
268000	-837481	0	0
269000	-837481	0	0
270000	-837481	0	0
271000	-837481	0	0
272000	-837481	0	0
273000	-837481	0	0
274000	-837481	0	0
275000	-837481	0	0
276000	-837481	0	0
277000	-837481	0	0
278000	-837478	0	0
279000	-837478	0	0
280000	-837478	0	0
281000	-837478	0	0
282000	-837478	0	0
283000	-837478	0	0
284000	-837478	0	0
285000	-837478	0	0
286000	-837478	0	0
287000	-837478	0	0
288000	-837476	0	0
289000	-837476	0	0
290000	-837476	0	0
291000	-837476	0	0
292000	-837476	0	0
293000	-837476	0	0
294000	-837476	0	0
295000	-837476	0	0
296000	-837476	0	0
297000	-837476	0	0
298000	-837478	0	0
299000	-837478	0	0
300000	-837478	0	0
301000	-837478	0	0
302000	-837478	0	0
303000	-837478	0	0
304000	-837478	0	0
305000	-837478	0	0
306000	-837478	0	0
307000	-837478	0	0
308000	-837475	0	0
309000	-837475	0	0
310000	-837475	0	0
311000	-837475	0	0
312000	-837475	0	0
313000	-837475	0	0
314000	-837475	0	0
315000	-837475	0	0
316000	-837475	0	0
317000	-837475	0	0
318000	-837477	0	0
319000	-837477	0	0
320000	-837477	0	0
321000	-837477	0	0
322000	-837477	0	0
323000	-837477	0	0
324000	-837477	0	0
325000	-837477	0	0
326000	-837477	0	0
327000	-837479	0	0
328000	-837479	0	0
329000	-837479	0	0
330000	-837479	0	0
331000	-837479	0	0
332000	-837479	0	0
333000	-837479	0	0
334000	-837479	0	0
335000	-837479	0	0
336000	-837479	0	0
337000	-837474	0	0
338000	-837474	0	0
339000	-837474	0	0
340000	-837474	0	0
341000	-837474	0	0
342000	-837474	0	0
343000	-837474	0	0
344000	-837474	0	0
345000	-837474	0	0
346000	-837474	0	0
347000	-837477	0	0
348000	-837477	0	0
349000	-837477	0	0
350000	-837477	0	0
351000	-837477	0	0
352000	-837477	0	0
353000	-837477	0	0
354000	-837477	0	0
355000	-837477	0	0
356000	-837477	0	0
357000	-837480	0	0
358000	-837480	0	0
359000	-837480	0	0
360000	-837480	0	0
361000	-837480	0	0
362000	-837480	0	0
363000	-837480	0	0
364000	-837480	0	0
365000	-837480	0	0
366000	-837480	0	0
367000	-837484	0	0
368000	-837484	0	0
369000	-837484	0	0
370000	-837484	0	0
371000	-837484	0	0
372000	-837484	0	0
373000	-837484	0	0
374000	-837484	0	0
375000	-837484	0	0
376000	-837484	0	0
377000	-837480	0	0
378000	-837480	0	0
379000	-837480	0	0
380000	-837480	0	0
381000	-837480	0	0
382000	-837480	0	0
383000	-837480	0	0
384000	-837480	0	0
385000	-837480	0	0
386000	-837480	0	0
387000	-837481	0	0
388000	-837481	0	0
389000	-837481	0	0
390000	-837481	0	0
391000	-837481	0	0
392000	-837481	0	0
393000	-837481	0	0
394000	-837481	0	0
395000	-837481	0	0
396000	-837481	0	0
397000	-837481	0	0
398000	-837481	0	0
399000	-837481	0	0
400000	-837481	0	0
401000	-837481	0	0
402000	-837481	0	0
403000	-837481	0	0
404000	-837481	0	0
405000	-837481	0	0
406000	-837479	0	0
407000	-837479	0	0
408000	-837479	0	0
409000	-837479	0	0
410000	-837479	0	0
411000	-837479	0	0
412000	-837479	0	0
413000	-837479	0	0
414000	-837479	0	0
415000	-837479	0	0
416000	-837478	0	0
417000	-837478	0	0
418000	-837478	0	0
419000	-837478	0	0
420000	-837478	0	0
421000	-837478	0	0
422000	-837478	0	0
423000	-837478	0	0
424000	-837478	0	0
425000	-837478	0	0
426000	-837474	0	0
427000	-837474	0	0
428000	-837474	0	0
429000	-837474	0	0
430000	-837474	0	0
431000	-837474	0	0
432000	-837474	0	0
433000	-837474	0	0
434000	-837474	0	0
435000	-837474	0	0
436000	-837472	0	0
437000	-837472	0	0
438000	-837472	0	0
439000	-837472	0	0
440000	-837472	0	0
441000	-837472	0	0
442000	-837472	0	0
443000	-837472	0	0
444000	-837472	0	0
445000	-837472	0	0
446000	-837471	0	0
447000	-837471	0	0
448000	-837471	0	0
449000	-837471	0	0
450000	-837471	0	0
451000	-837471	0	0
452000	-837471	0	0
453000	-837471	0	0
454000	-837471	0	0
455000	-837471	0	0
456000	-837471	0	0
457000	-837471	0	0
458000	-837471	0	0
459000	-837471	0	0
460000	-837471	0	0
461000	-837471	0	0
462000	-837471	0	0
463000	-837471	0	0
464000	-837471	0	0
465000	-837471	0	0
466000	-837464	0	0
467000	-837464	0	0
468000	-837464	0	0
469000	-837464	0	0
470000	-837464	0	0
471000	-837464	0	0
472000	-837464	0	0
473000	-837464	0	0
474000	-837464	0	0
475000	-837464	0	0
476000	-837464	0	0
477000	-837464	0	0
478000	-837464	0	0
479000	-837464	0	0
480000	-837464	0	0
481000	-837464	0	0
482000	-837464	0	0
483000	-837464	0	0
484000	-837464	0	0
485000	-837460	0	0
486000	-837460	0	0
487000	-837460	0	0
488000	-837460	0	0
489000	-837460	0	0
490000	-837460	0	0
491000	-837460	0	0
492000	-837460	0	0
493000	-837460	0	0
494000	-837460	0	0
495000	-837455	0	0
496000	-837455	0	0
497000	-837455	0	0
498000	-837455	0	0
499000	-837455	0	0
500000	-837455	0	0
501000	-837455	0	0
502000	-837455	0	0
503000	-837455	0	0
504000	-837455	0	0
505000	-837464	0	0
506000	-837464	0	0
507000	-837464	0	0
508000	-837464	0	0
509000	-837464	0	0
510000	-837464	0	0
511000	-837464	0	0
512000	-837464	0	0
513000	-837464	0	0
514000	-837464	0	0
515000	-837466	0	0
516000	-837466	0	0
517000	-837466	0	0
518000	-837466	0	0
519000	-837466	0	0
520000	-837466	0	0
521000	-837466	0	0
522000	-837466	0	0
523000	-837466	0	0
524000	-837466	0	0
525000	-837472	0	0
526000	-837472	0	0
527000	-837472	0	0
528000	-837472	0	0
529000	-837472	0	0
530000	-837472	0	0
531000	-837472	0	0
532000	-837472	0	0
533000	-837472	0	0
534000	-837472	0	0
535000	-837475	0	0
536000	-837475	0	0
537000	-837475	0	0
538000	-837475	0	0
539000	-837475	0	0
540000	-837475	0	0
541000	-837475	0	0
542000	-837475	0	0
543000	-837475	0	0
544000	-837475	0	0
545000	-837479	0	0
546000	-837479	0	0
547000	-837479	0	0
548000	-837479	0	0
549000	-837479	0	0
550000	-837479	0	0
551000	-837479	0	0
552000	-837479	0	0
553000	-837479	0	0
554000	-837481	0	0
555000	-837481	0	0
556000	-837481	0	0
557000	-837481	0	0
558000	-837481	0	0
559000	-837481	0	0
560000	-837481	0	0
561000	-837481	0	0
562000	-837481	0	0
563000	-837481	0	0
564000	-837481	0	0
565000	-837481	0	0
566000	-837481	0	0
567000	-837481	0	0
568000	-837481	0	0
569000	-837481	0	0
570000	-837481	0	0
571000	-837481	0	0
572000	-837481	0	0
573000	-837481	0	0
574000	-837478	0	0
575000	-837478	0	0
576000	-837478	0	0
577000	-837478	0	0
578000	-837478	0	0
579000	-837478	0	0
580000	-837478	0	0
581000	-837478	0	0
582000	-837478	0	0
583000	-837478	0	0
584000	-837475	0	0
585000	-837475	0	0
586000	-837475	0	0
587000	-837475	0	0
588000	-837475	0	0
589000	-837475	0	0
590000	-837475	0	0
591000	-837475	0	0
592000	-837475	0	0
593000	-837475	0	0
594000	-837475	0	0
595000	-837475	0	0
596000	-837475	0	0
597000	-837475	0	0
598000	-837475	0	0
599000	-837475	0	0
600000	-837475	0	0
601000	-837475	0	0
602000	-837475	0	0
603000	-837475	0	0
604000	-837469	0	0
605000	-837469	0	0
606000	-837469	0	0
607000	-837469	0	0
608000	-837469	0	0
609000	-837469	0	0
610000	-837469	0	0
611000	-837469	0	0
612000	-837469	0	0
613000	-837469	0	0
614000	-837466	0	0
615000	-837466	0	0
616000	-837466	0	0
617000	-837466	0	0
618000	-837466	0	0
619000	-837466	0	0
620000	-837466	0	0
621000	-837466	0	0
622000	-837466	0	0
623000	-837463	0	0
624000	-837463	0	0
625000	-837463	0	0
626000	-837463	0	0
627000	-837463	0	0
628000	-837463	0	0
629000	-837463	0	0
630000	-837463	0	0
631000	-837463	0	0
632000	-837463	0	0
633000	-837465	0	0
634000	-837465	0	0
635000	-837465	0	0
636000	-837465	0	0
637000	-837465	0	0
638000	-837465	0	0
639000	-837465	0	0
640000	-837465	0	0
641000	-837465	0	0
642000	-837465	0	0
643000	-837470	0	0
644000	-837470	0	0
645000	-837470	0	0
646000	-837470	0	0
647000	-837470	0	0
648000	-837470	0	0
649000	-837470	0	0
650000	-837470	0	0
651000	-837470	0	0
652000	-837470	0	0
653000	-837471	0	0
654000	-837471	0	0
655000	-837471	0	0
656000	-837471	0	0
657000	-837471	0	0
658000	-837471	0	0
659000	-837471	0	0
660000	-837471	0	0
661000	-837471	0	0
662000	-837471	0	0
663000	-837467	0	0
664000	-837467	0	0
665000	-837467	0	0
666000	-837467	0	0
667000	-837467	0	0
668000	-837467	0	0
669000	-837467	0	0
670000	-837467	0	0
671000	-837467	0	0
672000	-837467	0	0
673000	-837463	0	0
674000	-837463	0	0
675000	-837463	0	0
676000	-837463	0	0
677000	-837463	0	0
678000	-837463	0	0
679000	-837463	0	0
680000	-837463	0	0
681000	-837463	0	0
682000	-837463	0	0
683000	-837465	0	0
684000	-837465	0	0
685000	-837465	0	0
686000	-837465	0	0
687000	-837465	0	0
688000	-837465	0	0
689000	-837465	0	0
690000	-837465	0	0
691000	-837465	0	0
692000	-837465	0	0
693000	-837465	0	0
694000	-837465	0	0
695000	-837465	0	0
696000	-837465	0	0
697000	-837465	0	0
698000	-837465	0	0
699000	-837465	0	0
700000	-837465	0	0
701000	-837465	0	0
702000	-837466	0	0
703000	-837466	0	0
704000	-837466	0	0
705000	-837466	0	0
706000	-837466	0	0
707000	-837466	0	0
708000	-837466	0	0
709000	-837466	0	0
710000	-837466	0	0
711000	-837466	0	0
712000	-837466	0	0
713000	-837466	0	0
714000	-837466	0	0
715000	-837466	0	0
716000	-837466	0	0
717000	-837466	0	0
718000	-837466	0	0
719000	-837466	0	0
720000	-837466	0	0
721000	-837466	0	0
722000	-837470	0	0
723000	-837470	0	0
724000	-837470	0	0
725000	-837470	0	0
726000	-837470	0	0
727000	-837470	0	0
728000	-837470	0	0
729000	-837470	0	0
730000	-837470	0	0
731000	-837470	0	0
732000	-837474	0	0
733000	-837474	0	0
734000	-837474	0	0
735000	-837474	0	0
736000	-837474	0	0
737000	-837474	0	0
738000	-837474	0	0
739000	-837474	0	0
740000	-837474	0	0
741000	-837474	0	0
742000	-837478	0	0
743000	-837478	0	0
744000	-837478	0	0
745000	-837478	0	0
746000	-837478	0	0
747000	-837478	0	0
748000	-837478	0	0
749000	-837478	0	0
750000	-837478	0	0
751000	-837478	0	0
752000	-837482	0	0
753000	-837482	0	0
754000	-837482	0	0
755000	-837482	0	0
756000	-837482	0	0
757000	-837482	0	0
758000	-837482	0	0
759000	-837482	0	0
760000	-837482	0	0
761000	-837482	0	0
762000	-837483	0	0
763000	-837483	0	0
764000	-837483	0	0
765000	-837483	0	0
766000	-837483	0	0
767000	-837483	0	0
768000	-837483	0	0
769000	-837483	0	0
770000	-837483	0	0
771000	-837483	0	0
772000	-837483	0	0
773000	-837483	0	0
774000	-837483	0	0
775000	-837483	0	0
776000	-837483	0	0
777000	-837483	0	0
778000	-837483	0	0
779000	-837483	0	0
780000	-837483	0	0
781000	-837487	0	0
782000	-837487	0	0
783000	-837487	0	0
784000	-837487	0	0
785000	-837487	0	0
786000	-837487	0	0
787000	-837487	0	0
788000	-837487	0	0
789000	-837487	0	0
790000	-837487	0	0
791000	-837485	0	0
792000	-837485	0	0
793000	-837485	0	0
794000	-837485	0	0
795000	-837485	0	0
796000	-837485	0	0
797000	-837485	0	0
798000	-837485	0	0
799000	-837485	0	0
800000	-837485	0	0
801000	-837484	0	0
802000	-837484	0	0
803000	-837484	0	0
804000	-837484	0	0
805000	-837484	0	0
806000	-837484	0	0
807000	-837484	0	0
808000	-837484	0	0
809000	-837484	0	0
810000	-837484	0	0
811000	-837491	0	0
812000	-837491	0	0
813000	-837491	0	0
814000	-837491	0	0
815000	-837491	0	0
816000	-837491	0	0
817000	-837491	0	0
818000	-837491	0	0
819000	-837491	0	0
820000	-837491	0	0
821000	-837484	0	0
822000	-837484	0	0
823000	-837484	0	0
824000	-837484	0	0
825000	-837484	0	0
826000	-837484	0	0
827000	-837484	0	0
828000	-837484	0	0
829000	-837484	0	0
830000	-837484	0	0
831000	-837480	0	0
832000	-837480	0	0
833000	-837480	0	0
834000	-837480	0	0
835000	-837480	0	0
836000	-837480	0	0
837000	-837480	0	0
838000	-837480	0	0
839000	-837480	0	0
840000	-837475	0	0
841000	-837475	0	0
842000	-837475	0	0
843000	-837475	0	0
844000	-837475	0	0
845000	-837475	0	0
846000	-837475	0	0
847000	-837475	0	0
848000	-837475	0	0
849000	-837475	0	0
850000	-837466	0	0
851000	-837466	0	0
852000	-837466	0	0
853000	-837466	0	0
854000	-837466	0	0
855000	-837466	0	0
856000	-837466	0	0
857000	-837466	0	0
858000	-837466	0	0
859000	-837466	0	0
860000	-837467	0	0
861000	-837467	0	0
862000	-837467	0	0
863000	-837467	0	0
864000	-837467	0	0
865000	-837467	0	0
866000	-837467	0	0
867000	-837467	0	0
868000	-837467	0	0
869000	-837467	0	0
870000	-837468	0	0
871000	-837468	0	0
872000	-837468	0	0
873000	-837468	0	0
874000	-837468	0	0
875000	-837468	0	0
876000	-837468	0	0
877000	-837468	0	0
878000	-837468	0	0
879000	-837468	0	0
880000	-837469	0	0
881000	-837469	0	0
882000	-837469	0	0
883000	-837469	0	0
884000	-837469	0	0
885000	-837469	0	0
886000	-837469	0	0
887000	-837469	0	0
888000	-837469	0	0
889000	-837469	0	0
890000	-837468	0	0
891000	-837468	0	0
892000	-837468	0	0
893000	-837468	0	0
894000	-837468	0	0
895000	-837468	0	0
896000	-837468	0	0
897000	-837468	0	0
898000	-837468	0	0
899000	-837468	0	0
900000	-837467	0	0
901000	-837467	0	0
902000	-837467	0	0
903000	-837467	0	0
904000	-837467	0	0
905000	-837467	0	0
906000	-837467	0	0
907000	-837467	0	0
908000	-837467	0	0
909000	-837467	0	0
910000	-837461	0	0
911000	-837461	0	0
912000	-837461	0	0
913000	-837461	0	0
914000	-837461	0	0
915000	-837461	0	0
916000	-837461	0	0
917000	-837461	0	0
918000	-837461	0	0
919000	-837462	0	0
920000	-837462	0	0
921000	-837462	0	0
922000	-837462	0	0
923000	-837462	0	0
924000	-837462	0	0
925000	-837462	0	0
926000	-837462	0	0
927000	-837462	0	0
928000	-837462	0	0
929000	-837463	0	0
930000	-837463	0	0
931000	-837463	0	0
932000	-837463	0	0
933000	-837463	0	0
934000	-837463	0	0
935000	-837463	0	0
936000	-837463	0	0
937000	-837463	0	0
938000	-837463	0	0
939000	-837463	0	0
940000	-837463	0	0
941000	-837463	0	0
942000	-837463	0	0
943000	-837463	0	0
944000	-837463	0	0
945000	-837463	0	0
946000	-837463	0	0
947000	-837463	0	0
948000	-837463	0	0
949000	-837472	0	0
950000	-837472	0	0
951000	-837472	0	0
952000	-837472	0	0
953000	-837472	0	0
954000	-837472	0	0
955000	-837472	0	0
956000	-837472	0	0
957000	-837472	0	0
958000	-837472	0	0
959000	-837472	0	0
960000	-837472	0	0
961000	-837472	0	0
962000	-837472	0	0
963000	-837472	0	0
964000	-837472	0	0
965000	-837472	0	0
966000	-837472	0	0
967000	-837472	0	0
968000	-837472	0	0
969000	-837472	0	0
970000	-837472	0	0
971000	-837472	0	0
972000	-837472	0	0
973000	-837472	0	0
974000	-837472	0	0
975000	-837472	0	0
976000	-837472	0	0
977000	-837472	0	0
978000	-837472	0	0
979000	-837474	0	0
980000	-837474	0	0
981000	-837474	0	0
982000	-837474	0	0
983000	-837474	0	0
984000	-837474	0	0
985000	-837474	0	0
986000	-837474	0	0
987000	-837474	0	0
988000	-837472	10	0
989000	-837472	10	0
990000	-837472	10	0
991000	-837472	10	0
992000	-837472	10	0
993000	-837472	10	0
994000	-837472	10	0
995000	-837472	10	0
996000	-837472	10	0
997000	-837472	10	0
998000	-744417	10	0
999000	-744417	10	0
1000000	-744417	10	0
1001000	-744417	10	0
1002000	-744417	10	0
1003000	-744417	10	0
1004000	-744417	10	0
1005000	-744417	10	0
1006000	-744417	10	0
1007000	-744417	10	0
1008000	-651359	10	0
1009000	-651359	10	0
1010000	-651359	10	0
1011000	-651359	10	0
1012000	-651359	10	0
1013000	-651359	10	0
1014000	-651359	10	0
1015000	-651359	10	0
1016000	-651359	10	0
1017000	-651359	10	0
1018000	-558297	10	0
1019000	-558297	10	0
1020000	-558297	10	0
1021000	-558297	10	0
1022000	-558297	10	0
1023000	-558297	10	0
1024000	-558297	10	0
1025000	-558297	10	0
1026000	-558297	10	0
1027000	-558297	10	0
1028000	-465240	10	0
1029000	-465240	10	0
1030000	-465240	10	0
1031000	-465240	10	0
1032000	-465240	10	0
1033000	-465240	10	0
1034000	-465240	10	0
1035000	-465240	10	0
1036000	-465240	10	0
1037000	-465240	10	0
1038000	-372176	10	0
1039000	-372176	10	0
1040000	-372176	10	0
1041000	-372176	10	0
1042000	-372176	10	0
1043000	-372176	10	0
1044000	-372176	10	0
1045000	-372176	10	0
1046000	-372176	10	0
1047000	-372176	10	0
1048000	-279128	10	0
1049000	-279128	10	0
1050000	-279128	10	0
1051000	-279128	10	0
1052000	-279128	10	0
1053000	-279128	10	0
1054000	-279128	10	0
1055000	-279128	10	0
1056000	-279128	10	0
1057000	-186081	10	0
1058000	-186081	10	0
1059000	-186081	10	0
1060000	-186081	10	0
1061000	-186081	10	0
1062000	-186081	10	0
1063000	-186081	10	0
1064000	-186081	10	0
1065000	-186081	10	0
1066000	-186081	10	0
1067000	-93021	10	0
1068000	-93021	10	0
1069000	-93021	10	0
1070000	-93021	10	0
1071000	-93021	10	0
1072000	-93021	10	0
1073000	-93021	10	0
1074000	-93021	10	0
1075000	-93021	10	0
1076000	-93021	10	0
1077000	31	10	0
1078000	31	10	0
1079000	31	10	0
1080000	31	10	0
1081000	31	10	0
1082000	31	10	0
1083000	31	10	0
1084000	31	10	0
1085000	31	10	0
1086000	31	10	0
1087000	26	10	0
1088000	26	10	0
1089000	26	10	0
1090000	26	10	0
1091000	26	10	0
1092000	26	10	0
1093000	26	10	0
1094000	26	10	0
1095000	26	10	0
1096000	26	10	0
1097000	21	10	0
1098000	21	10	0
1099000	21	10	0
1100000	21	10	0
1101000	21	10	0
1102000	21	10	0
1103000	21	10	0
1104000	21	10	0
1105000	21	10	0
1106000	21	10	0
1107000	16	10	0
1108000	16	10	0
1109000	16	10	0
1110000	16	10	0
1111000	16	10	0
1112000	16	10	0
1113000	16	10	0
1114000	16	10	0
1115000	16	10	0
1116000	16	10	0
1117000	21	10	0
1118000	21	10	0
1119000	21	10	0
1120000	21	10	0
1121000	21	10	0
1122000	21	10	0
1123000	21	10	0
1124000	21	10	0
1125000	21	10	0
1126000	21	10	0
1127000	35	10	0
1128000	35	10	0
1129000	35	10	0
1130000	35	10	0
1131000	35	10	0
1132000	35	10	0
1133000	35	10	0
1134000	35	10	0
1135000	35	10	0
1136000	44	10	0
1137000	44	10	0
1138000	44	10	0
1139000	44	10	0
1140000	44	10	0
1141000	44	10	0
1142000	44	10	0
1143000	44	10	0
1144000	44	10	0
1145000	44	10	0
1146000	44	10	0
1147000	44	10	0
1148000	44	10	0
1149000	44	10	0
1150000	44	10	0
1151000	44	10	0
1152000	44	10	0
1153000	44	10	0
1154000	44	10	0
1155000	44	10	0
1156000	48	10	0
1157000	48	10	0
1158000	48	10	0
1159000	48	10	0
1160000	48	10	0
1161000	48	10	0
1162000	48	10	0
1163000	48	10	0
1164000	48	10	0
1165000	48	10	0
1166000	41	10	0
1167000	41	10	0
1168000	41	10	0
1169000	41	10	0
1170000	41	10	0
1171000	41	10	0
1172000	41	10	0
1173000	41	10	0
1174000	41	10	0
1175000	41	10	0
1176000	40	10	0
1177000	40	10	0
1178000	40	10	0
1179000	40	10	0
1180000	40	10	0
1181000	40	10	0
1182000	40	10	0
1183000	40	10	0
1184000	40	10	0
1185000	40	10	0
1186000	39	10	0
1187000	39	10	0
1188000	39	10	0
1189000	39	10	0
1190000	39	10	0
1191000	39	10	0
1192000	39	10	0
1193000	39	10	0
1194000	39	10	0
1195000	39	10	0
1196000	41	10	0
1197000	41	10	0
1198000	41	10	0
1199000	41	10	0
1200000	41	10	0
1201000	41	10	0
1202000	41	10	0
1203000	41	10	0
1204000	41	10	0
1205000	46	10	0
1206000	46	10	0
1207000	46	10	0
1208000	46	10	0
1209000	46	10	0
1210000	46	10	0
1211000	46	10	0
1212000	46	10	0
1213000	46	10	0
1214000	46	10	0
1215000	42	10	0
1216000	42	10	0
1217000	42	10	0
1218000	42	10	0
1219000	42	10	0
1220000	42	10	0
1221000	42	10	0
1222000	42	10	0
1223000	42	10	0
1224000	42	10	0
1225000	37	10	0
1226000	37	10	0
1227000	37	10	0
1228000	37	10	0
1229000	37	10	0
1230000	37	10	0
1231000	37	10	0
1232000	37	10	0
1233000	37	10	0
1234000	37	10	0
1235000	34	10	0
1236000	34	10	0
1237000	34	10	0
1238000	34	10	0
1239000	34	10	0
1240000	34	10	0
1241000	34	10	0
1242000	34	10	0
1243000	34	10	0
1244000	34	10	0
1245000	33	10	0
1246000	33	10	0
1247000	33	10	0
1248000	33	10	0
1249000	33	10	0
1250000	33	10	0
1251000	33	10	0
1252000	33	10	0
1253000	33	10	0
1254000	33	10	0
1255000	34	10	0
1256000	34	10	0
1257000	34	10	0
1258000	34	10	0
1259000	34	10	0
1260000	34	10	0
1261000	34	10	0
1262000	34	10	0
1263000	34	10	0
1264000	34	10	0
1265000	31	10	0
1266000	31	10	0
1267000	31	10	0
1268000	31	10	0
1269000	31	10	0
1270000	31	10	0
1271000	31	10	0
1272000	31	10	0
1273000	31	10	0
1274000	31	10	0
1275000	29	10	0
1276000	29	10	0
1277000	29	10	0
1278000	29	10	0
1279000	29	10	0
1280000	29	10	0
1281000	29	10	0
1282000	29	10	0
1283000	29	10	0
1284000	35	10	0
1285000	35	10	0
1286000	35	10	0
1287000	35	10	0
1288000	35	10	0
1289000	35	10	0
1290000	35	10	0
1291000	35	10	0
1292000	35	10	0
1293000	35	10	0
1294000	32	10	0
1295000	32	10	0
1296000	32	10	0
1297000	32	10	0
1298000	32	10	0
1299000	32	10	0
1300000	32	10	0
1301000	32	10	0
1302000	32	10	0
1303000	32	10	0
1304000	39	10	0
1305000	39	10	0
1306000	39	10	0
1307000	39	10	0
1308000	39	10	0
1309000	39	10	0
1310000	39	10	0
1311000	39	10	0
1312000	39	10	0
1313000	39	10	0
1314000	46	10	0
1315000	46	10	0
1316000	46	10	0
1317000	46	10	0
1318000	46	10	0
1319000	46	10	0
1320000	46	10	0
1321000	46	10	0
1322000	46	10	0
1323000	46	10	0
1324000	39	10	0
1325000	39	10	0
1326000	39	10	0
1327000	39	10	0
1328000	39	10	0
1329000	39	10	0
1330000	39	10	0
1331000	39	10	0
1332000	39	10	0
1333000	39	10	0
1334000	45	10	0
1335000	45	10	0
1336000	45	10	0
1337000	45	10	0
1338000	45	10	0
1339000	45	10	0
1340000	45	10	0
1341000	45	10	0
1342000	45	10	0
1343000	45	10	0
1344000	51	10	0
1345000	51	10	0
1346000	51	10	0
1347000	51	10	0
1348000	51	10	0
1349000	51	10	0
1350000	51	10	0
1351000	51	10	0
1352000	51	10	0
1353000	57	10	0
1354000	57	10	0
1355000	57	10	0
1356000	57	10	0
1357000	57	10	0
1358000	57	10	0
1359000	57	10	0
1360000	57	10	0
1361000	57	10	0
1362000	57	10	0
1363000	52	10	0
1364000	52	10	0
1365000	52	10	0
1366000	52	10	0
1367000	52	10	0
1368000	52	10	0
1369000	52	10	0
1370000	52	10	0
1371000	52	10	0
1372000	52	10	0
1373000	57	10	0
1374000	57	10	0
1375000	57	10	0
1376000	57	10	0
1377000	57	10	0
1378000	57	10	0
1379000	57	10	0
1380000	57	10	0
1381000	57	10	0
1382000	57	10	0
1383000	65	10	0
1384000	65	10	0
1385000	65	10	0
1386000	65	10	0
1387000	65	10	0
1388000	65	10	0
1389000	65	10	0
1390000	65	10	0
1391000	65	10	0
1392000	65	10	0
1393000	73	10	0
1394000	73	10	0
1395000	73	10	0
1396000	73	10	0
1397000	73	10	0
1398000	73	10	0
1399000	73	10	0
1400000	73	10	0
1401000	73	10	0
1402000	73	10	0
1403000	81	10	0
1404000	81	10	0
1405000	81	10	0
1406000	81	10	0
1407000	81	10	0
1408000	81	10	0
1409000	81	10	0
1410000	81	10	0
1411000	81	10	0
1412000	81	10	0
1413000	67	10	0
1414000	67	10	0
1415000	67	10	0
1416000	67	10	0
1417000	67	10	0
1418000	67	10	0
1419000	67	10	0
1420000	67	10	0
1421000	67	10	0
1422000	64	10	0
1423000	64	10	0
1424000	64	10	0
1425000	64	10	0
1426000	64	10	0
1427000	64	10	0
1428000	64	10	0
1429000	64	10	0
1430000	64	10	0
1431000	64	10	0
1432000	54	10	0
1433000	54	10	0
1434000	54	10	0
1435000	54	10	0
1436000	54	10	0
1437000	54	10	0
1438000	54	10	0
1439000	54	10	0
1440000	54	10	0
1441000	54	10	0
1442000	44	10	0
1443000	44	10	0
1444000	44	10	0
1445000	44	10	0
1446000	44	10	0
1447000	44	10	0
1448000	44	10	0
1449000	44	10	0
1450000	44	10	0
1451000	44	10	0
1452000	26	10	0
1453000	26	10	0
1454000	26	10	0
1455000	26	10	0
1456000	26	10	0
1457000	26	10	0
1458000	26	10	0
1459000	26	10	0
1460000	26	10	0
1461000	26	10	0
1462000	27	10	0
1463000	27	10	0
1464000	27	10	0
1465000	27	10	0
1466000	27	10	0
1467000	27	10	0
1468000	27	10	0
1469000	27	10	0
1470000	27	10	0
1471000	27	10	0
1472000	34	10	0
1473000	34	10	0
1474000	34	10	0
1475000	34	10	0
1476000	34	10	0
1477000	34	10	0
1478000	34	10	0
1479000	34	10	0
1480000	34	10	0
1481000	34	10	0
1482000	40	10	0
1483000	40	10	0
1484000	40	10	0
1485000	40	10	0
1486000	40	10	0
1487000	40	10	0
1488000	40	10	0
1489000	40	10	0
1490000	40	10	0
1491000	40	10	0
1492000	61	10	0
1493000	61	10	0
1494000	61	10	0
1495000	61	10	0
1496000	61	10	0
1497000	61	10	0
1498000	61	10	0
1499000	61	10	0
1500000	61	10	0
1501000	66	10	0
1502000	66	10	0
1503000	66	10	0
1504000	66	10	0
1505000	66	10	0
1506000	66	10	0
1507000	66	10	0
1508000	66	10	0
1509000	66	10	0
1510000	66	10	0
1511000	77	10	0
1512000	77	10	0
1513000	77	10	0
1514000	77	10	0
1515000	77	10	0
1516000	77	10	0
1517000	77	10	0
1518000	77	10	0
1519000	77	10	0
1520000	77	10	0
1521000	86	10	0
1522000	86	10	0
1523000	86	10	0
1524000	86	10	0
1525000	86	10	0
1526000	86	10	0
1527000	86	10	0
1528000	86	10	0
1529000	86	10	0
1530000	86	10	0
1531000	98	10	0
1532000	98	10	0
1533000	98	10	0
1534000	98	10	0
1535000	98	10	0
1536000	98	10	0
1537000	98	10	0
1538000	98	10	0
1539000	98	10	0
1540000	98	10	0
1541000	98	10	0
1542000	98	10	0
1543000	98	10	0
1544000	98	10	0
1545000	98	10	0
1546000	98	10	0
1547000	98	10	0
1548000	98	10	0
1549000	98	10	0
1550000	98	10	0
1551000	95	10	0
1552000	95	10	0
1553000	95	10	0
1554000	95	10	0
1555000	95	10	0
1556000	95	10	0
1557000	95	10	0
1558000	95	10	0
1559000	95	10	0
1560000	95	10	0
1561000	93	10	0
1562000	93	10	0
1563000	93	10	0
1564000	93	10	0
1565000	93	10	0
1566000	93	10	0
1567000	93	10	0
1568000	93	10	0
1569000	93	10	0
1570000	90	10	0
1571000	90	10	0
1572000	90	10	0
1573000	90	10	0
1574000	90	10	0
1575000	90	10	0
1576000	90	10	0
1577000	90	10	0
1578000	90	10	0
1579000	90	10	0
1580000	96	10	0
1581000	96	10	0
1582000	96	10	0
1583000	96	10	0
1584000	96	10	0
1585000	96	10	0
1586000	96	10	0
1587000	96	10	0
1588000	96	10	0
1589000	96	10	0
1590000	85	10	0
1591000	85	10	0
1592000	85	10	0
1593000	85	10	0
1594000	85	10	0
1595000	85	10	0
1596000	85	10	0
1597000	85	10	0
1598000	85	10	0
1599000	85	10	0
1600000	85	10	0
1601000	85	10	0
1602000	85	10	0
1603000	85	10	0
1604000	85	10	0
1605000	85	10	0
1606000	85	10	0
1607000	85	10	0
1608000	85	10	0
1609000	85	10	0
1610000	86	10	0
1611000	86	10	0
1612000	86	10	0
1613000	86	10	0
1614000	86	10	0
1615000	86	10	0
1616000	86	10	0
1617000	86	10	0
1618000	86	10	0
1619000	86	10	0
1620000	99	10	0
1621000	99	10	0
1622000	99	10	0
1623000	99	10	0
1624000	99	10	0
1625000	99	10	0
1626000	99	10	0
1627000	99	10	0
1628000	99	10	0
1629000	99	10	0
1630000	90	10	0
1631000	90	10	0
1632000	90	10	0
1633000	90	10	0
1634000	90	10	0
1635000	90	10	0
1636000	90	10	0
1637000	90	10	0
1638000	90	10	0
1639000	96	10	0
1640000	96	10	0
1641000	96	10	0
1642000	96	10	0
1643000	96	10	0
1644000	96	10	0
1645000	96	10	0
1646000	96	10	0
1647000	96	10	0
1648000	96	10	0
1649000	97	10	0
1650000	97	10	0
1651000	97	10	0
1652000	97	10	0
1653000	97	10	0
1654000	97	10	0
1655000	97	10	0
1656000	97	10	0
1657000	97	10	0
1658000	97	10	0
1659000	82	10	0
1660000	82	10	0
1661000	82	10	0
1662000	82	10	0
1663000	82	10	0
1664000	82	10	0
1665000	82	10	0
1666000	82	10	0
1667000	82	10	0
1668000	82	10	0
1669000	76	10	0
1670000	76	10	0
1671000	76	10	0
1672000	76	10	0
1673000	76	10	0
1674000	76	10	0
1675000	76	10	0
1676000	76	10	0
1677000	76	10	0
1678000	76	10	0
1679000	57	10	0
1680000	57	10	0
1681000	57	10	0
1682000	57	10	0
1683000	57	10	0
1684000	57	10	0
1685000	57	10	0
1686000	57	10	0
1687000	57	10	0
1688000	57	10	0
1689000	56	10	0
1690000	56	10	0
1691000	56	10	0
1692000	56	10	0
1693000	56	10	0
1694000	56	10	0
1695000	56	10	0
1696000	56	10	0
1697000	56	10	0
1698000	56	10	0
1699000	54	10	0
1700000	54	10	0
1701000	54	10	0
1702000	54	10	0
1703000	54	10	0
1704000	54	10	0
1705000	54	10	0
1706000	54	10	0
1707000	54	10	0
1708000	54	10	0
1709000	73	10	0
1710000	73	10	0
1711000	73	10	0
1712000	73	10	0
1713000	73	10	0
1714000	73	10	0
1715000	73	10	0
1716000	73	10	0
1717000	73	10	0
1718000	83	10	0
1719000	83	10	0
1720000	83	10	0
1721000	83	10	0
1722000	83	10	0
1723000	83	10	0
1724000	83	10	0
1725000	83	10	0
1726000	83	10	0
1727000	83	10	0
1728000	75	10	0
1729000	75	10	0
1730000	75	10	0
1731000	75	10	0
1732000	75	10	0
1733000	75	10	0
1734000	75	10	0
1735000	75	10	0
1736000	75	10	0
1737000	75	10	0
1738000	67	10	0
1739000	67	10	0
1740000	67	10	0
1741000	67	10	0
1742000	67	10	0
1743000	67	10	0
1744000	67	10	0
1745000	67	10	0
1746000	67	10	0
1747000	67	10	0
1748000	50	10	0
1749000	50	10	0
1750000	50	10	0
1751000	50	10	0
1752000	50	10	0
1753000	50	10	0
1754000	50	10	0
1755000	50	10	0
1756000	50	10	0
1757000	50	10	0
1758000	55	10	0
1759000	55	10	0
1760000	55	10	0
1761000	55	10	0
1762000	55	10	0
1763000	55	10	0
1764000	55	10	0
1765000	55	10	0
1766000	55	10	0
1767000	55	10	0
1768000	85	10	0
1769000	85	10	0
1770000	85	10	0
1771000	85	10	0
1772000	85	10	0
1773000	85	10	0
1774000	85	10	0
1775000	85	10	0
1776000	85	10	0
1777000	85	10	0
1778000	110	10	0
1779000	110	10	0
1780000	110	10	0
1781000	110	10	0
1782000	110	10	0
1783000	110	10	0
1784000	110	10	0
1785000	110	10	0
1786000	110	10	0
1787000	141	10	0
1788000	141	10	0
1789000	141	10	0
1790000	141	10	0
1791000	141	10	0
1792000	141	10	0
1793000	141	10	0
1794000	141	10	0
1795000	141	10	0
1796000	141	10	0
1797000	174	10	0
1798000	174	10	0
1799000	174	10	0
1800000	174	10	0
1801000	174	10	0
1802000	174	10	0
1803000	174	10	0
1804000	174	10	0
1805000	174	10	0
1806000	174	10	0
1807000	178	10	0
1808000	178	10	0
1809000	178	10	0
1810000	178	10	0
1811000	178	10	0
1812000	178	10	0
1813000	178	10	0
1814000	178	10	0
1815000	178	10	0
1816000	178	10	0
1817000	173	10	0
1818000	173	10	0
1819000	173	10	0
1820000	173	10	0
1821000	173	10	0
1822000	173	10	0
1823000	173	10	0
1824000	173	10	0
1825000	173	10	0
1826000	173	10	0
1827000	168	10	0
1828000	168	10	0
1829000	168	10	0
1830000	168	10	0
1831000	168	10	0
1832000	168	10	0
1833000	168	10	0
1834000	168	10	0
1835000	168	10	0
1836000	168	10	0
1837000	156	10	0
1838000	156	10	0
1839000	156	10	0
1840000	156	10	0
1841000	156	10	0
1842000	156	10	0
1843000	156	10	0
1844000	156	10	0
1845000	156	10	0
1846000	156	10	0
1847000	172	10	0
1848000	172	10	0
1849000	172	10	0
1850000	172	10	0
1851000	172	10	0
1852000	172	10	0
1853000	172	10	0
1854000	172	10	0
1855000	172	10	0
1856000	172	10	0
1857000	206	10	0
1858000	206	10	0
1859000	206	10	0
1860000	206	10	0
1861000	206	10	0
1862000	206	10	0
1863000	206	10	0
1864000	206	10	0
1865000	206	10	0
1866000	240	10	0
1867000	240	10	0
1868000	240	10	0
1869000	240	10	0
1870000	240	10	0
1871000	240	10	0
1872000	240	10	0
1873000	240	10	0
1874000	240	10	0
1875000	240	10	0
1876000	252	10	0
1877000	252	10	0
1878000	252	10	0
1879000	252	10	0
1880000	252	10	0
1881000	252	10	0
1882000	252	10	0
1883000	252	10	0
1884000	252	10	0
1885000	252	10	0
1886000	239	10	0
1887000	239	10	0
1888000	239	10	0
1889000	239	10	0
1890000	239	10	0
1891000	239	10	0
1892000	239	10	0
1893000	239	10	0
1894000	239	10	0
1895000	239	10	0
1896000	208	10	0
1897000	208	10	0
1898000	208	10	0
1899000	208	10	0
1900000	208	10	0
1901000	208	10	0
1902000	208	10	0
1903000	208	10	0
1904000	208	10	0
1905000	208	10	0
1906000	183	10	0
1907000	183	10	0
1908000	183	10	0
1909000	183	10	0
1910000	183	10	0
1911000	183	10	0
1912000	183	10	0
1913000	183	10	0
1914000	183	10	0
1915000	183	10	0
1916000	187	10	0
1917000	187	10	0
1918000	187	10	0
1919000	187	10	0
1920000	187	10	0
1921000	187	10	0
1922000	187	10	0
1923000	187	10	0
1924000	187	10	0
1925000	187	10	0
1926000	215	10	0
1927000	215	10	0
1928000	215	10	0
1929000	215	10	0
1930000	215	10	0
1931000	215	10	0
1932000	215	10	0
1933000	215	10	0
1934000	215	10	0
1935000	248	10	24
1936000	248	10	24
1937000	248	10	24
1938000	248	10	24
1939000	248	10	24
1940000	248	10	24
1941000	248	10	24
1942000	248	10	24
1943000	248	10	24
1944000	248	10	24
1945000	255	10	0
1946000	255	10	0
1947000	255	10	0
1948000	255	10	0
1949000	255	10	0
1950000	255	10	0
1951000	255	10	0
1952000	255	10	0
1953000	255	10	0
1954000	255	10	0
1955000	262	10	0
1956000	262	10	0
1957000	262	10	0
1958000	262	10	0
1959000	262	10	0
1960000	262	10	0
1961000	262	10	0
1962000	262	10	0
1963000	262	10	0
1964000	262	10	0
1965000	249	10	0
1966000	249	10	0
1967000	249	10	0
1968000	249	10	0
1969000	249	10	0
1970000	249	10	0
1971000	249	10	0
1972000	249	10	0
1973000	249	10	0
1974000	249	10	0
1975000	212	20	0
1976000	212	20	0
1977000	212	20	0
1978000	212	20	0
1979000	212	20	0
1980000	212	20	0
1981000	212	20	0
1982000	212	20	0
1983000	212	20	0
1984000	212	20	0
1985000	179	20	0
1986000	179	20	0
1987000	179	20	0
1988000	179	20	0
1989000	179	20	0
1990000	179	20	0
1991000	179	20	0
1992000	179	20	0
1993000	179	20	0
1994000	179	20	0
1995000	146	20	0
1996000	146	20	0
1997000	146	20	0
1998000	146	20	0
[truncated: 49,891 more rows]
