# Supplementary material for: Empirical optimization of an angled spoke paddling wheel with self-rotating mechanism
Source: Sci Rep. 2022 Nov 28;12:20511. doi: 10.1038/s41598-022-25181-7 (PMC9705443; doi:10.1038/s41598-022-25181-7)
Supplement: Supplementary file 1 — Supplementary Information. [file 41598_2022_25181_MOESM1_ESM.zip › 1st_test_Loadcell_raw_data/Test_1/R2/R2_120RPM_Set1.csv]

Timestamp	RMS_Val_G	Target_Vel_G	Vel_Cur_G
0	0	0	0
2000	0	0	0
3000	0	0	0
4000	0	0	0
5000	0	0	0
6000	0	0	0
7000	0	0	0
8000	0	0	0
9000	0	0	0
10000	0	0	0
11000	0	0	0
12000	-92918	0	0
13000	-92918	0	0
14000	-92918	0	0
15000	-92918	0	0
16000	-92918	0	0
17000	-92918	0	0
18000	-92918	0	0
19000	-92918	0	0
20000	-92918	0	0
21000	-92918	0	0
22000	-185842	0	0
23000	-185842	0	0
24000	-185842	0	0
25000	-185842	0	0
26000	-185842	0	0
27000	-185842	0	0
28000	-185842	0	0
29000	-185842	0	0
30000	-185842	0	0
31000	-185842	0	0
32000	-278767	0	0
33000	-278767	0	0
34000	-278767	0	0
35000	-278767	0	0
36000	-278767	0	0
37000	-278767	0	0
38000	-278767	0	0
39000	-278767	0	0
40000	-278767	0	0
41000	-278767	0	0
42000	-371693	0	0
43000	-371693	0	0
44000	-371693	0	0
45000	-371693	0	0
46000	-371693	0	0
47000	-371693	0	0
48000	-371693	0	0
49000	-371693	0	0
50000	-371693	0	0
51000	-464621	0	0
52000	-464621	0	0
53000	-464621	0	0
54000	-464621	0	0
55000	-464621	0	0
56000	-464621	0	0
57000	-464621	0	0
58000	-464621	0	0
59000	-464621	0	0
60000	-464621	0	0
61000	-557550	0	0
62000	-557550	0	0
63000	-557550	0	0
64000	-557550	0	0
65000	-557550	0	0
66000	-557550	0	0
67000	-557550	0	0
68000	-557550	0	0
69000	-557550	0	0
70000	-557550	0	0
71000	-650479	0	0
72000	-650479	0	0
73000	-650479	0	0
74000	-650479	0	0
75000	-650479	0	0
76000	-650479	0	0
77000	-650479	0	0
78000	-650479	0	0
79000	-650479	0	0
80000	-650479	0	0
81000	-743394	0	0
82000	-743394	0	0
83000	-743394	0	0
84000	-743394	0	0
85000	-743394	0	0
86000	-743394	0	0
87000	-743394	0	0
88000	-743394	0	0
89000	-743394	0	0
90000	-743394	0	0
91000	-836318	0	0
92000	-836318	0	0
93000	-836318	0	0
94000	-836318	0	0
95000	-836318	0	0
96000	-836318	0	0
97000	-836318	0	0
98000	-836318	0	0
99000	-836318	0	0
100000	-836318	0	0
101000	-836318	0	0
102000	-836318	0	0
103000	-836318	0	0
104000	-836318	0	0
105000	-836318	0	0
106000	-836318	0	0
107000	-836318	0	0
108000	-836318	0	0
109000	-836318	0	0
110000	-836318	0	0
111000	-836313	0	0
112000	-836313	0	0
113000	-836313	0	0
114000	-836313	0	0
115000	-836313	0	0
116000	-836313	0	0
117000	-836313	0	0
118000	-836313	0	0
119000	-836313	0	0
120000	-836313	0	0
121000	-836307	0	0
122000	-836307	0	0
123000	-836307	0	0
124000	-836307	0	0
125000	-836307	0	0
126000	-836307	0	0
127000	-836307	0	0
128000	-836307	0	0
129000	-836307	0	0
130000	-836308	0	0
131000	-836308	0	0
132000	-836308	0	0
133000	-836308	0	0
134000	-836308	0	0
135000	-836308	0	0
136000	-836308	0	0
137000	-836308	0	0
138000	-836308	0	0
139000	-836308	0	0
140000	-836303	0	0
141000	-836303	0	0
142000	-836303	0	0
143000	-836303	0	0
144000	-836303	0	0
145000	-836303	0	0
146000	-836303	0	0
147000	-836303	0	0
148000	-836303	0	0
149000	-836303	0	0
150000	-836299	0	0
151000	-836299	0	0
152000	-836299	0	0
153000	-836299	0	0
154000	-836299	0	0
155000	-836299	0	0
156000	-836299	0	0
157000	-836299	0	0
158000	-836299	0	0
159000	-836299	0	0
160000	-836296	0	0
161000	-836296	0	0
162000	-836296	0	0
163000	-836296	0	0
164000	-836296	0	0
165000	-836296	0	0
166000	-836296	0	0
167000	-836296	0	0
168000	-836296	0	0
169000	-836296	0	0
170000	-836292	0	0
171000	-836292	0	0
172000	-836292	0	0
173000	-836292	0	0
174000	-836292	0	0
175000	-836292	0	0
176000	-836292	0	0
177000	-836292	0	0
178000	-836292	0	0
179000	-836292	0	0
180000	-836295	0	0
181000	-836295	0	0
182000	-836295	0	0
183000	-836295	0	0
184000	-836295	0	0
185000	-836295	0	0
186000	-836295	0	0
187000	-836295	0	0
188000	-836295	0	0
189000	-836295	0	0
190000	-836301	0	0
191000	-836301	0	0
192000	-836301	0	0
193000	-836301	0	0
194000	-836301	0	0
195000	-836301	0	0
196000	-836301	0	0
197000	-836301	0	0
198000	-836301	0	0
199000	-836301	0	0
200000	-836306	0	0
201000	-836306	0	0
202000	-836306	0	0
203000	-836306	0	0
204000	-836306	0	0
205000	-836306	0	0
206000	-836306	0	0
207000	-836306	0	0
208000	-836306	0	0
209000	-836303	0	0
210000	-836303	0	0
211000	-836303	0	0
212000	-836303	0	0
213000	-836303	0	0
214000	-836303	0	0
215000	-836303	0	0
216000	-836303	0	0
217000	-836303	0	0
218000	-836303	0	0
219000	-836304	0	0
220000	-836304	0	0
221000	-836304	0	0
222000	-836304	0	0
223000	-836304	0	0
224000	-836304	0	0
225000	-836304	0	0
226000	-836304	0	0
227000	-836304	0	0
228000	-836304	0	0
229000	-836302	0	0
230000	-836302	0	0
231000	-836302	0	0
232000	-836302	0	0
233000	-836302	0	0
234000	-836302	0	0
235000	-836302	0	0
236000	-836302	0	0
237000	-836302	0	0
238000	-836302	0	0
239000	-836304	0	0
240000	-836304	0	0
241000	-836304	0	0
242000	-836304	0	0
243000	-836304	0	0
244000	-836304	0	0
245000	-836304	0	0
246000	-836304	0	0
247000	-836304	0	0
248000	-836304	0	0
249000	-836306	0	0
250000	-836306	0	0
251000	-836306	0	0
252000	-836306	0	0
253000	-836306	0	0
254000	-836306	0	0
255000	-836306	0	0
256000	-836306	0	0
257000	-836306	0	0
258000	-836306	0	0
259000	-836301	0	0
260000	-836301	0	0
261000	-836301	0	0
262000	-836301	0	0
263000	-836301	0	0
264000	-836301	0	0
265000	-836301	0	0
266000	-836301	0	0
267000	-836301	0	0
268000	-836301	0	0
269000	-836302	0	0
270000	-836302	0	0
271000	-836302	0	0
272000	-836302	0	0
273000	-836302	0	0
274000	-836302	0	0
275000	-836302	0	0
276000	-836302	0	0
277000	-836302	0	0
278000	-836302	0	0
279000	-836296	0	0
280000	-836296	0	0
281000	-836296	0	0
282000	-836296	0	0
283000	-836296	0	0
284000	-836296	0	0
285000	-836296	0	0
286000	-836296	0	0
287000	-836296	0	0
288000	-836296	0	0
289000	-836290	0	0
290000	-836290	0	0
291000	-836290	0	0
292000	-836290	0	0
293000	-836290	0	0
294000	-836290	0	0
295000	-836290	0	0
296000	-836290	0	0
297000	-836290	0	0
298000	-836287	0	0
299000	-836287	0	0
300000	-836287	0	0
301000	-836287	0	0
302000	-836287	0	0
303000	-836287	0	0
304000	-836287	0	0
305000	-836287	0	0
306000	-836287	0	0
307000	-836287	0	0
308000	-836281	0	0
309000	-836281	0	0
310000	-836281	0	0
311000	-836281	0	0
312000	-836281	0	0
313000	-836281	0	0
314000	-836281	0	0
315000	-836281	0	0
316000	-836281	0	0
317000	-836281	0	0
318000	-836281	0	0
319000	-836281	0	0
320000	-836281	0	0
321000	-836281	0	0
322000	-836281	0	0
323000	-836281	0	0
324000	-836281	0	0
325000	-836281	0	0
326000	-836281	0	0
327000	-836281	0	0
328000	-836280	0	0
329000	-836280	0	0
330000	-836280	0	0
331000	-836280	0	0
332000	-836280	0	0
333000	-836280	0	0
334000	-836280	0	0
335000	-836280	0	0
336000	-836280	0	0
337000	-836280	0	0
338000	-836273	0	0
339000	-836273	0	0
340000	-836273	0	0
341000	-836273	0	0
342000	-836273	0	0
343000	-836273	0	0
344000	-836273	0	0
345000	-836273	0	0
346000	-836273	0	0
347000	-836273	0	0
348000	-836276	0	0
349000	-836276	0	0
350000	-836276	0	0
351000	-836276	0	0
352000	-836276	0	0
353000	-836276	0	0
354000	-836276	0	0
355000	-836276	0	0
356000	-836276	0	0
357000	-836276	0	0
358000	-836265	0	0
359000	-836265	0	0
360000	-836265	0	0
361000	-836265	0	0
362000	-836265	0	0
363000	-836265	0	0
364000	-836265	0	0
365000	-836265	0	0
366000	-836265	0	0
367000	-836265	0	0
368000	-836265	0	0
369000	-836265	0	0
370000	-836265	0	0
371000	-836265	0	0
372000	-836265	0	0
373000	-836265	0	0
374000	-836265	0	0
375000	-836265	0	0
376000	-836265	0	0
377000	-836264	0	0
378000	-836264	0	0
379000	-836264	0	0
380000	-836264	0	0
381000	-836264	0	0
382000	-836264	0	0
383000	-836264	0	0
384000	-836264	0	0
385000	-836264	0	0
386000	-836264	0	0
387000	-836255	0	0
388000	-836255	0	0
389000	-836255	0	0
390000	-836255	0	0
391000	-836255	0	0
392000	-836255	0	0
393000	-836255	0	0
394000	-836255	0	0
395000	-836255	0	0
396000	-836255	0	0
397000	-836256	0	0
398000	-836256	0	0
399000	-836256	0	0
400000	-836256	0	0
401000	-836256	0	0
402000	-836256	0	0
403000	-836256	0	0
404000	-836256	0	0
405000	-836256	0	0
406000	-836256	0	0
407000	-836251	0	0
408000	-836251	0	0
409000	-836251	0	0
410000	-836251	0	0
411000	-836251	0	0
412000	-836251	0	0
413000	-836251	0	0
414000	-836251	0	0
415000	-836251	0	0
416000	-836251	0	0
417000	-836246	0	0
418000	-836246	0	0
419000	-836246	0	0
420000	-836246	0	0
421000	-836246	0	0
422000	-836246	0	0
423000	-836246	0	0
424000	-836246	0	0
425000	-836246	0	0
426000	-836246	0	0
427000	-836245	0	0
428000	-836245	0	0
429000	-836245	0	0
430000	-836245	0	0
431000	-836245	0	0
432000	-836245	0	0
433000	-836245	0	0
434000	-836245	0	0
435000	-836245	0	0
436000	-836245	0	0
437000	-836232	0	0
438000	-836232	0	0
439000	-836232	0	0
440000	-836232	0	0
441000	-836232	0	0
442000	-836232	0	0
443000	-836232	0	0
444000	-836232	0	0
445000	-836232	0	0
446000	-836232	0	0
447000	-836230	0	0
448000	-836230	0	0
449000	-836230	0	0
450000	-836230	0	0
451000	-836230	0	0
452000	-836230	0	0
453000	-836230	0	0
454000	-836230	0	0
455000	-836230	0	0
456000	-836227	0	0
457000	-836227	0	0
458000	-836227	0	0
459000	-836227	0	0
460000	-836227	0	0
461000	-836227	0	0
462000	-836227	0	0
463000	-836227	0	0
464000	-836227	0	0
465000	-836227	0	0
466000	-836228	0	0
467000	-836228	0	0
468000	-836228	0	0
469000	-836228	0	0
470000	-836228	0	0
471000	-836228	0	0
472000	-836228	0	0
473000	-836228	0	0
474000	-836228	0	0
475000	-836228	0	0
476000	-836228	0	0
477000	-836228	0	0
478000	-836228	0	0
479000	-836228	0	0
480000	-836228	0	0
481000	-836228	0	0
482000	-836228	0	0
483000	-836228	0	0
484000	-836228	0	0
485000	-836228	0	0
486000	-836225	0	0
487000	-836225	0	0
488000	-836225	0	0
489000	-836225	0	0
490000	-836225	0	0
491000	-836225	0	0
492000	-836225	0	0
493000	-836225	0	0
494000	-836225	0	0
495000	-836225	0	0
496000	-836223	0	0
497000	-836223	0	0
498000	-836223	0	0
499000	-836223	0	0
500000	-836223	0	0
501000	-836223	0	0
502000	-836223	0	0
503000	-836223	0	0
504000	-836223	0	0
505000	-836223	0	0
506000	-836220	0	0
507000	-836220	0	0
508000	-836220	0	0
509000	-836220	0	0
510000	-836220	0	0
511000	-836220	0	0
512000	-836220	0	0
513000	-836220	0	0
514000	-836220	0	0
515000	-836220	0	0
516000	-836210	0	0
517000	-836210	0	0
518000	-836210	0	0
519000	-836210	0	0
520000	-836210	0	0
521000	-836210	0	0
522000	-836210	0	0
523000	-836210	0	0
524000	-836210	0	0
525000	-836210	0	0
526000	-836202	0	0
527000	-836202	0	0
528000	-836202	0	0
529000	-836202	0	0
530000	-836202	0	0
531000	-836202	0	0
532000	-836202	0	0
533000	-836202	0	0
534000	-836202	0	0
535000	-836201	0	0
536000	-836201	0	0
537000	-836201	0	0
538000	-836201	0	0
539000	-836201	0	0
540000	-836201	0	0
541000	-836201	0	0
542000	-836201	0	0
543000	-836201	0	0
544000	-836201	0	0
545000	-836200	0	0
546000	-836200	0	0
547000	-836200	0	0
548000	-836200	0	0
549000	-836200	0	0
550000	-836200	0	0
551000	-836200	0	0
552000	-836200	0	0
553000	-836200	0	0
554000	-836200	0	0
555000	-836202	0	0
556000	-836202	0	0
557000	-836202	0	0
558000	-836202	0	0
559000	-836202	0	0
560000	-836202	0	0
561000	-836202	0	0
562000	-836202	0	0
563000	-836202	0	0
564000	-836202	0	0
565000	-836202	0	0
566000	-836202	0	0
567000	-836202	0	0
568000	-836202	0	0
569000	-836202	0	0
570000	-836202	0	0
571000	-836202	0	0
572000	-836202	0	0
573000	-836202	0	0
574000	-836202	0	0
575000	-836197	0	0
576000	-836197	0	0
577000	-836197	0	0
578000	-836197	0	0
579000	-836197	0	0
580000	-836197	0	0
581000	-836197	0	0
582000	-836197	0	0
583000	-836197	0	0
584000	-836197	0	0
585000	-836193	0	0
586000	-836193	0	0
587000	-836193	0	0
588000	-836193	0	0
589000	-836193	0	0
590000	-836193	0	0
591000	-836193	0	0
592000	-836193	0	0
593000	-836193	0	0
594000	-836193	0	0
595000	-836186	0	0
596000	-836186	0	0
597000	-836186	0	0
598000	-836186	0	0
599000	-836186	0	0
600000	-836186	0	0
601000	-836186	0	0
602000	-836186	0	0
603000	-836186	0	0
604000	-836186	0	0
605000	-836181	0	0
606000	-836181	0	0
607000	-836181	0	0
608000	-836181	0	0
609000	-836181	0	0
610000	-836181	0	0
611000	-836181	0	0
612000	-836181	0	0
613000	-836181	0	0
614000	-836181	0	0
615000	-836179	0	0
616000	-836179	0	0
617000	-836179	0	0
618000	-836179	0	0
619000	-836179	0	0
620000	-836179	0	0
621000	-836179	0	0
622000	-836179	0	0
623000	-836179	0	0
624000	-836178	0	0
625000	-836178	0	0
626000	-836178	0	0
627000	-836178	0	0
628000	-836178	0	0
629000	-836178	0	0
630000	-836178	0	0
631000	-836178	0	0
632000	-836178	0	0
633000	-836178	0	0
634000	-836177	0	0
635000	-836177	0	0
636000	-836177	0	0
637000	-836177	0	0
638000	-836177	0	0
639000	-836177	0	0
640000	-836177	0	0
641000	-836177	0	0
642000	-836177	0	0
643000	-836177	0	0
644000	-836176	0	0
645000	-836176	0	0
646000	-836176	0	0
647000	-836176	0	0
648000	-836176	0	0
649000	-836176	0	0
650000	-836176	0	0
651000	-836176	0	0
652000	-836176	0	0
653000	-836176	0	0
654000	-836171	0	0
655000	-836171	0	0
656000	-836171	0	0
657000	-836171	0	0
658000	-836171	0	0
659000	-836171	0	0
660000	-836171	0	0
661000	-836171	0	0
662000	-836171	0	0
663000	-836171	0	0
664000	-836168	0	0
665000	-836168	0	0
666000	-836168	0	0
667000	-836168	0	0
668000	-836168	0	0
669000	-836168	0	0
670000	-836168	0	0
671000	-836168	0	0
672000	-836168	0	0
673000	-836168	0	0
674000	-836165	0	0
675000	-836165	0	0
676000	-836165	0	0
677000	-836165	0	0
678000	-836165	0	0
679000	-836165	0	0
680000	-836165	0	0
681000	-836165	0	0
682000	-836165	0	0
683000	-836165	0	0
684000	-836162	0	0
685000	-836162	0	0
686000	-836162	0	0
687000	-836162	0	0
688000	-836162	0	0
689000	-836162	0	0
690000	-836162	0	0
691000	-836162	0	0
692000	-836162	0	0
693000	-836159	0	0
694000	-836159	0	0
695000	-836159	0	0
696000	-836159	0	0
697000	-836159	0	0
698000	-836159	0	0
699000	-836159	0	0
700000	-836159	0	0
701000	-836159	0	0
702000	-836159	0	0
703000	-836162	0	0
704000	-836162	0	0
705000	-836162	0	0
706000	-836162	0	0
707000	-836162	0	0
708000	-836162	0	0
709000	-836162	0	0
710000	-836162	0	0
711000	-836162	0	0
712000	-836162	0	0
713000	-836155	0	0
714000	-836155	0	0
715000	-836155	0	0
716000	-836155	0	0
717000	-836155	0	0
718000	-836155	0	0
719000	-836155	0	0
720000	-836155	0	0
721000	-836155	0	0
722000	-836155	0	0
723000	-836149	0	0
724000	-836149	0	0
725000	-836149	0	0
726000	-836149	0	0
727000	-836149	0	0
728000	-836149	0	0
729000	-836149	0	0
730000	-836149	0	0
731000	-836149	0	0
732000	-836149	0	0
733000	-836150	0	0
734000	-836150	0	0
735000	-836150	0	0
736000	-836150	0	0
737000	-836150	0	0
738000	-836150	0	0
739000	-836150	0	0
740000	-836150	0	0
741000	-836150	0	0
742000	-836150	0	0
743000	-836142	0	0
744000	-836142	0	0
745000	-836142	0	0
746000	-836142	0	0
747000	-836142	0	0
748000	-836142	0	0
749000	-836142	0	0
750000	-836142	0	0
751000	-836142	0	0
752000	-836142	0	0
753000	-836143	0	0
754000	-836143	0	0
755000	-836143	0	0
756000	-836143	0	0
757000	-836143	0	0
758000	-836143	0	0
759000	-836143	0	0
760000	-836143	0	0
761000	-836143	0	0
762000	-836143	0	0
763000	-836145	0	0
764000	-836145	0	0
765000	-836145	0	0
766000	-836145	0	0
767000	-836145	0	0
768000	-836145	0	0
769000	-836145	0	0
770000	-836145	0	0
771000	-836145	0	0
772000	-836145	0	0
773000	-836140	0	0
774000	-836140	0	0
775000	-836140	0	0
776000	-836140	0	0
777000	-836140	0	0
778000	-836140	0	0
779000	-836140	0	0
780000	-836140	0	0
781000	-836140	0	0
782000	-836140	0	0
783000	-836137	0	0
784000	-836137	0	0
785000	-836137	0	0
786000	-836137	0	0
787000	-836137	0	0
788000	-836137	0	0
789000	-836137	0	0
790000	-836137	0	0
791000	-836137	0	0
792000	-836134	0	0
793000	-836134	0	0
794000	-836134	0	0
795000	-836134	0	0
796000	-836134	0	0
797000	-836134	0	0
798000	-836134	0	0
799000	-836134	0	0
800000	-836134	0	0
801000	-836134	0	0
802000	-836131	0	0
803000	-836131	0	0
804000	-836131	0	0
805000	-836131	0	0
806000	-836131	0	0
807000	-836131	0	0
808000	-836131	0	0
809000	-836131	0	0
810000	-836131	0	0
811000	-836131	0	0
812000	-836130	0	0
813000	-836130	0	0
814000	-836130	0	0
815000	-836130	0	0
816000	-836130	0	0
817000	-836130	0	0
818000	-836130	0	0
819000	-836130	0	0
820000	-836130	0	0
821000	-836130	0	0
822000	-836130	0	0
823000	-836130	0	0
824000	-836130	0	0
825000	-836130	0	0
826000	-836130	0	0
827000	-836130	0	0
828000	-836130	0	0
829000	-836130	0	0
830000	-836130	0	0
831000	-836130	0	0
832000	-836131	0	0
833000	-836131	0	0
834000	-836131	0	0
835000	-836131	0	0
836000	-836131	0	0
837000	-836131	0	0
838000	-836131	0	0
839000	-836131	0	0
840000	-836131	0	0
841000	-836131	0	0
842000	-836131	0	0
843000	-836131	0	0
844000	-836131	0	0
845000	-836131	0	0
846000	-836131	0	0
847000	-836131	0	0
848000	-836131	0	0
849000	-836131	0	0
850000	-836131	0	0
851000	-836131	0	0
852000	-836131	0	0
853000	-836131	0	0
854000	-836131	0	0
855000	-836131	0	0
856000	-836131	0	0
857000	-836131	0	0
858000	-836131	0	0
859000	-836131	0	0
860000	-836131	0	0
861000	-836131	0	0
862000	-836131	0	0
863000	-836131	0	0
864000	-836131	0	0
865000	-836131	0	0
866000	-836131	0	0
867000	-836131	0	0
868000	-836131	0	0
869000	-836131	0	0
870000	-836131	0	0
871000	-836125	0	0
872000	-836125	0	0
873000	-836125	0	0
874000	-836125	0	0
875000	-836125	0	0
876000	-836125	0	0
877000	-836125	0	0
878000	-836125	0	0
879000	-836125	0	0
880000	-836125	0	0
881000	-836124	0	0
882000	-836124	0	0
883000	-836124	0	0
884000	-836124	0	0
885000	-836124	0	0
886000	-836124	0	0
887000	-836124	0	0
888000	-836124	0	0
889000	-836124	0	0
890000	-836124	0	0
891000	-836123	0	0
892000	-836123	0	0
893000	-836123	0	0
894000	-836123	0	0
895000	-836123	0	0
896000	-836123	0	0
897000	-836123	0	0
898000	-836123	0	0
899000	-836123	0	0
900000	-836123	0	0
901000	-836116	0	0
902000	-836116	0	0
903000	-836116	0	0
904000	-836116	0	0
905000	-836116	0	0
906000	-836116	0	0
907000	-836116	0	0
908000	-836116	0	0
909000	-836116	0	0
910000	-836116	0	0
911000	-836116	0	0
912000	-836116	0	0
913000	-836116	0	0
914000	-836116	0	0
915000	-836116	0	0
916000	-836116	0	0
917000	-836116	0	0
918000	-836116	0	0
919000	-836116	0	0
920000	-836116	0	0
921000	-836118	0	0
922000	-836118	0	0
923000	-836118	0	0
924000	-836118	0	0
925000	-836118	0	0
926000	-836118	0	0
927000	-836118	0	0
928000	-836118	0	0
929000	-836118	0	0
930000	-836118	0	0
931000	-836119	0	0
932000	-836119	0	0
933000	-836119	0	0
934000	-836119	0	0
935000	-836119	0	0
936000	-836119	0	0
937000	-836119	0	0
938000	-836119	0	0
939000	-836119	0	0
940000	-836119	0	0
941000	-836119	0	0
942000	-836119	0	0
943000	-836119	0	0
944000	-836119	0	0
945000	-836119	0	0
946000	-836119	0	0
947000	-836119	0	0
948000	-836119	0	0
949000	-836119	0	0
950000	-836115	0	0
951000	-836115	0	0
952000	-836115	0	0
953000	-836115	0	0
954000	-836115	0	0
955000	-836115	0	0
956000	-836115	0	0
957000	-836115	0	0
958000	-836115	0	0
959000	-836115	0	0
960000	-836111	0	0
961000	-836111	0	0
962000	-836111	0	0
963000	-836111	0	0
964000	-836111	0	0
965000	-836111	0	0
966000	-836111	0	0
967000	-836111	0	0
968000	-836111	0	0
969000	-836111	0	0
970000	-836110	0	0
971000	-836110	0	0
972000	-836110	0	0
973000	-836110	0	0
974000	-836110	0	0
975000	-836110	0	0
976000	-836110	0	0
977000	-836110	0	0
978000	-836110	0	0
979000	-836110	0	0
980000	-836108	0	0
981000	-836108	0	0
982000	-836108	0	0
983000	-836108	0	0
984000	-836108	0	0
985000	-836108	0	0
986000	-836108	0	0
987000	-836108	0	0
988000	-836108	0	0
989000	-836108	0	0
990000	-836106	10	0
991000	-836106	10	0
992000	-836106	10	0
993000	-836106	10	0
994000	-836106	10	0
995000	-836106	10	0
996000	-836106	10	0
997000	-836106	10	0
998000	-836106	10	0
999000	-836106	10	0
1000000	-743181	10	0
1001000	-743181	10	0
1002000	-743181	10	0
1003000	-743181	10	0
1004000	-743181	10	0
1005000	-743181	10	0
1006000	-743181	10	0
1007000	-743181	10	0
1008000	-743181	10	0
1009000	-743181	10	0
1010000	-650245	10	0
1011000	-650245	10	0
1012000	-650245	10	0
1013000	-650245	10	0
1014000	-650245	10	0
1015000	-650245	10	0
1016000	-650245	10	0
1017000	-650245	10	0
1018000	-650245	10	0
1019000	-650245	10	0
1020000	-557309	10	0
1021000	-557309	10	0
1022000	-557309	10	0
1023000	-557309	10	0
1024000	-557309	10	0
1025000	-557309	10	0
1026000	-557309	10	0
1027000	-557309	10	0
1028000	-557309	10	0
1029000	-464376	10	0
1030000	-464376	10	0
1031000	-464376	10	0
1032000	-464376	10	0
1033000	-464376	10	0
1034000	-464376	10	0
1035000	-464376	10	0
1036000	-464376	10	0
1037000	-464376	10	0
1038000	-464376	10	0
1039000	-371442	10	0
1040000	-371442	10	0
1041000	-371442	10	0
1042000	-371442	10	0
1043000	-371442	10	0
1044000	-371442	10	0
1045000	-371442	10	0
1046000	-371442	10	0
1047000	-371442	10	0
1048000	-371442	10	0
1049000	-278509	10	0
1050000	-278509	10	0
1051000	-278509	10	0
1052000	-278509	10	0
1053000	-278509	10	0
1054000	-278509	10	0
1055000	-278509	10	0
1056000	-278509	10	0
1057000	-278509	10	0
1058000	-278509	10	0
1059000	-185575	10	0
1060000	-185575	10	0
1061000	-185575	10	0
1062000	-185575	10	0
1063000	-185575	10	0
1064000	-185575	10	0
1065000	-185575	10	0
1066000	-185575	10	0
1067000	-185575	10	0
1068000	-185575	10	0
1069000	-92662	10	0
1070000	-92662	10	0
1071000	-92662	10	0
1072000	-92662	10	0
1073000	-92662	10	0
1074000	-92662	10	0
1075000	-92662	10	0
1076000	-92662	10	0
1077000	-92662	10	0
1078000	-92662	10	0
1079000	261	10	0
1080000	261	10	0
1081000	261	10	0
1082000	261	10	0
1083000	261	10	0
1084000	261	10	0
1085000	261	10	0
1086000	261	10	0
1087000	261	10	0
1088000	261	10	0
1089000	264	10	0
1090000	264	10	0
1091000	264	10	0
1092000	264	10	0
1093000	264	10	0
1094000	264	10	0
1095000	264	10	0
1096000	264	10	0
1097000	264	10	0
1098000	264	10	0
1099000	267	10	0
1100000	267	10	0
1101000	267	10	0
1102000	267	10	0
1103000	267	10	0
1104000	267	10	0
1105000	267	10	0
1106000	267	10	0
1107000	267	10	0
1108000	267	10	0
1109000	269	10	0
1110000	269	10	0
1111000	269	10	0
1112000	269	10	0
1113000	269	10	0
1114000	269	10	0
1115000	269	10	0
1116000	269	10	0
1117000	269	10	0
1118000	277	10	0
1119000	277	10	0
1120000	277	10	0
1121000	277	10	0
1122000	277	10	0
1123000	277	10	0
1124000	277	10	0
1125000	277	10	0
1126000	277	10	0
1127000	277	10	0
1128000	275	10	0
1129000	275	10	0
1130000	275	10	0
1131000	275	10	0
1132000	275	10	0
1133000	275	10	0
1134000	275	10	0
1135000	275	10	0
1136000	275	10	0
1137000	275	10	0
1138000	278	10	0
1139000	278	10	0
1140000	278	10	0
1141000	278	10	0
1142000	278	10	0
1143000	278	10	0
1144000	278	10	0
1145000	278	10	0
1146000	278	10	0
1147000	278	10	0
1148000	281	10	0
1149000	281	10	0
1150000	281	10	0
1151000	281	10	0
1152000	281	10	0
1153000	281	10	0
1154000	281	10	0
1155000	281	10	0
1156000	281	10	0
1157000	281	10	0
1158000	279	10	0
1159000	279	10	0
1160000	279	10	0
1161000	279	10	0
1162000	279	10	0
1163000	279	10	0
1164000	279	10	0
1165000	279	10	0
1166000	279	10	0
1167000	279	10	0
1168000	281	10	0
1169000	281	10	0
1170000	281	10	0
1171000	281	10	0
1172000	281	10	0
1173000	281	10	0
1174000	281	10	0
1175000	281	10	0
1176000	281	10	0
1177000	281	10	0
1178000	291	10	0
1179000	291	10	0
1180000	291	10	0
1181000	291	10	0
1182000	291	10	0
1183000	291	10	0
1184000	291	10	0
1185000	291	10	0
1186000	291	10	0
1187000	291	10	0
1188000	301	10	0
1189000	301	10	0
1190000	301	10	0
1191000	301	10	0
1192000	301	10	0
1193000	301	10	0
1194000	301	10	0
1195000	301	10	0
1196000	301	10	0
1197000	307	10	0
1198000	307	10	0
1199000	307	10	0
1200000	307	10	0
1201000	307	10	0
1202000	307	10	0
1203000	307	10	0
1204000	307	10	0
1205000	307	10	0
1206000	307	10	0
1207000	321	10	0
1208000	321	10	0
1209000	321	10	0
1210000	321	10	0
1211000	321	10	0
1212000	321	10	0
1213000	321	10	0
1214000	321	10	0
1215000	321	10	0
1216000	321	10	0
1217000	323	10	0
1218000	323	10	0
1219000	323	10	0
1220000	323	10	0
1221000	323	10	0
1222000	323	10	0
1223000	323	10	0
1224000	323	10	0
1225000	323	10	0
1226000	323	10	0
1227000	334	10	0
1228000	334	10	0
1229000	334	10	0
1230000	334	10	0
1231000	334	10	0
1232000	334	10	0
1233000	334	10	0
1234000	334	10	0
1235000	334	10	0
1236000	334	10	0
1237000	345	10	0
1238000	345	10	0
1239000	345	10	0
1240000	345	10	0
1241000	345	10	0
1242000	345	10	0
1243000	345	10	0
1244000	345	10	0
1245000	345	10	0
1246000	345	10	0
1247000	342	10	0
1248000	342	10	0
1249000	342	10	0
1250000	342	10	0
1251000	342	10	0
1252000	342	10	0
1253000	342	10	0
1254000	342	10	0
1255000	342	10	0
1256000	342	10	0
1257000	357	10	0
1258000	357	10	0
1259000	357	10	0
1260000	357	10	0
1261000	357	10	0
1262000	357	10	0
1263000	357	10	0
1264000	357	10	0
1265000	357	10	0
1266000	357	10	0
1267000	355	10	0
1268000	355	10	0
1269000	355	10	0
1270000	355	10	0
1271000	355	10	0
1272000	355	10	0
1273000	355	10	0
1274000	355	10	0
1275000	355	10	0
1276000	353	10	0
1277000	353	10	0
1278000	353	10	0
1279000	353	10	0
1280000	353	10	0
1281000	353	10	0
1282000	353	10	0
1283000	353	10	0
1284000	353	10	0
1285000	353	10	0
1286000	359	10	0
1287000	359	10	0
1288000	359	10	0
1289000	359	10	0
1290000	359	10	0
1291000	359	10	0
1292000	359	10	0
1293000	359	10	0
1294000	359	10	0
1295000	359	10	0
1296000	364	10	0
1297000	364	10	0
1298000	364	10	0
1299000	364	10	0
1300000	364	10	0
1301000	364	10	0
1302000	364	10	0
1303000	364	10	0
1304000	364	10	0
1305000	364	10	0
1306000	363	10	0
1307000	363	10	0
1308000	363	10	0
1309000	363	10	0
1310000	363	10	0
1311000	363	10	0
1312000	363	10	0
1313000	363	10	0
1314000	363	10	0
1315000	363	10	0
1316000	362	10	0
1317000	362	10	0
1318000	362	10	0
1319000	362	10	0
1320000	362	10	0
1321000	362	10	0
1322000	362	10	0
1323000	362	10	0
1324000	362	10	0
1325000	362	10	0
1326000	354	10	0
1327000	354	10	0
1328000	354	10	0
1329000	354	10	0
1330000	354	10	0
1331000	354	10	0
1332000	354	10	0
1333000	354	10	0
1334000	354	10	0
1335000	354	10	0
1336000	361	10	0
1337000	361	10	0
1338000	361	10	0
1339000	361	10	0
1340000	361	10	0
1341000	361	10	0
1342000	361	10	0
1343000	361	10	0
1344000	361	10	0
1345000	361	10	0
1346000	350	10	0
1347000	350	10	0
1348000	350	10	0
1349000	350	10	0
1350000	350	10	0
1351000	350	10	0
1352000	350	10	0
1353000	350	10	0
1354000	350	10	0
1355000	346	10	0
1356000	346	10	0
1357000	346	10	0
1358000	346	10	0
1359000	346	10	0
1360000	346	10	0
1361000	346	10	0
1362000	346	10	0
1363000	346	10	0
1364000	346	10	0
1365000	342	10	0
1366000	342	10	0
1367000	342	10	0
1368000	342	10	0
1369000	342	10	0
1370000	342	10	0
1371000	342	10	0
1372000	342	10	0
1373000	342	10	0
1374000	342	10	0
1375000	332	10	0
1376000	332	10	0
1377000	332	10	0
1378000	332	10	0
1379000	332	10	0
1380000	332	10	0
1381000	332	10	0
1382000	332	10	0
1383000	332	10	0
1384000	332	10	0
1385000	340	10	0
1386000	340	10	0
1387000	340	10	0
1388000	340	10	0
1389000	340	10	0
1390000	340	10	0
1391000	340	10	0
1392000	340	10	0
1393000	340	10	0
1394000	340	10	0
1395000	325	10	0
1396000	325	10	0
1397000	325	10	0
1398000	325	10	0
1399000	325	10	0
1400000	325	10	0
1401000	325	10	0
1402000	325	10	0
1403000	325	10	0
1404000	325	10	0
1405000	310	10	0
1406000	310	10	0
1407000	310	10	0
1408000	310	10	0
1409000	310	10	0
1410000	310	10	0
1411000	310	10	0
1412000	310	10	0
1413000	310	10	0
1414000	310	10	0
1415000	299	10	0
1416000	299	10	0
1417000	299	10	0
1418000	299	10	0
1419000	299	10	0
1420000	299	10	0
1421000	299	10	0
1422000	299	10	0
1423000	299	10	0
1424000	299	10	0
1425000	307	10	0
1426000	307	10	0
1427000	307	10	0
1428000	307	10	0
1429000	307	10	0
1430000	307	10	0
1431000	307	10	0
1432000	307	10	0
1433000	307	10	0
1434000	303	10	0
1435000	303	10	0
1436000	303	10	0
1437000	303	10	0
1438000	303	10	0
1439000	303	10	0
1440000	303	10	0
1441000	303	10	0
1442000	303	10	0
1443000	303	10	0
1444000	300	10	0
1445000	300	10	0
1446000	300	10	0
1447000	300	10	0
1448000	300	10	0
1449000	300	10	0
1450000	300	10	0
1451000	300	10	0
1452000	300	10	0
1453000	300	10	0
1454000	304	10	0
1455000	304	10	0
1456000	304	10	0
1457000	304	10	0
1458000	304	10	0
1459000	304	10	0
1460000	304	10	0
1461000	304	10	0
1462000	304	10	0
1463000	304	10	0
1464000	317	10	0
1465000	317	10	0
1466000	317	10	0
1467000	317	10	0
1468000	317	10	0
1469000	317	10	0
1470000	317	10	0
1471000	317	10	0
1472000	317	10	0
1473000	317	10	0
1474000	318	10	0
1475000	318	10	0
1476000	318	10	0
1477000	318	10	0
1478000	318	10	0
1479000	318	10	0
1480000	318	10	0
1481000	318	10	0
1482000	318	10	0
1483000	318	10	0
1484000	324	10	0
1485000	324	10	0
1486000	324	10	0
1487000	324	10	0
1488000	324	10	0
1489000	324	10	0
1490000	324	10	0
1491000	324	10	0
1492000	324	10	0
1493000	330	10	0
1494000	330	10	0
1495000	330	10	0
1496000	330	10	0
1497000	330	10	0
1498000	330	10	0
1499000	330	10	0
1500000	330	10	0
1501000	330	10	0
1502000	330	10	0
1503000	352	10	0
1504000	352	10	0
1505000	352	10	0
1506000	352	10	0
1507000	352	10	0
1508000	352	10	0
1509000	352	10	0
1510000	352	10	0
1511000	352	10	0
1512000	352	10	0
1513000	358	10	0
1514000	358	10	0
1515000	358	10	0
1516000	358	10	0
1517000	358	10	0
1518000	358	10	0
1519000	358	10	0
1520000	358	10	0
1521000	358	10	0
1522000	358	10	0
1523000	360	10	0
1524000	360	10	0
1525000	360	10	0
1526000	360	10	0
1527000	360	10	0
1528000	360	10	0
1529000	360	10	0
1530000	360	10	0
1531000	360	10	0
1532000	360	10	0
1533000	362	10	0
1534000	362	10	0
1535000	362	10	0
1536000	362	10	0
1537000	362	10	0
1538000	362	10	0
1539000	362	10	0
1540000	362	10	0
1541000	362	10	0
1542000	362	10	0
1543000	370	10	0
1544000	370	10	0
1545000	370	10	0
1546000	370	10	0
1547000	370	10	0
1548000	370	10	0
1549000	370	10	0
1550000	370	10	0
1551000	370	10	0
1552000	370	10	0
1553000	370	10	0
1554000	370	10	0
1555000	370	10	0
1556000	370	10	0
1557000	370	10	0
1558000	370	10	0
1559000	370	10	0
1560000	370	10	0
1561000	370	10	0
1562000	370	10	0
1563000	373	10	0
1564000	373	10	0
1565000	373	10	0
1566000	373	10	0
1567000	373	10	0
1568000	373	10	0
1569000	373	10	0
1570000	373	10	0
1571000	373	10	0
1572000	373	10	0
1573000	376	10	0
1574000	376	10	0
1575000	376	10	0
1576000	376	10	0
1577000	376	10	0
1578000	376	10	0
1579000	376	10	0
1580000	376	10	0
1581000	376	10	0
1582000	384	10	0
1583000	384	10	0
1584000	384	10	0
1585000	384	10	0
1586000	384	10	0
1587000	384	10	0
1588000	384	10	0
1589000	384	10	0
1590000	384	10	0
1591000	384	10	0
1592000	399	10	0
1593000	399	10	0
1594000	399	10	0
1595000	399	10	0
1596000	399	10	0
1597000	399	10	0
1598000	399	10	0
1599000	399	10	0
1600000	399	10	0
1601000	399	10	0
1602000	406	10	0
1603000	406	10	0
1604000	406	10	0
1605000	406	10	0
1606000	406	10	0
1607000	406	10	0
1608000	406	10	0
1609000	406	10	0
1610000	406	10	0
1611000	406	10	0
1612000	396	10	0
1613000	396	10	0
1614000	396	10	0
1615000	396	10	0
1616000	396	10	0
1617000	396	10	0
1618000	396	10	0
1619000	396	10	0
1620000	396	10	0
1621000	396	10	0
1622000	386	10	0
1623000	386	10	0
1624000	386	10	0
1625000	386	10	0
1626000	386	10	0
1627000	386	10	0
1628000	386	10	0
1629000	386	10	0
1630000	386	10	0
1631000	386	10	0
1632000	387	10	0
1633000	387	10	0
1634000	387	10	0
1635000	387	10	0
1636000	387	10	0
1637000	387	10	0
1638000	387	10	0
1639000	387	10	0
1640000	387	10	0
1641000	387	10	0
1642000	380	10	0
1643000	380	10	0
1644000	380	10	0
1645000	380	10	0
1646000	380	10	0
1647000	380	10	0
1648000	380	10	0
1649000	380	10	0
1650000	380	10	0
1651000	380	10	0
1652000	388	10	0
1653000	388	10	0
1654000	388	10	0
1655000	388	10	0
1656000	388	10	0
1657000	388	10	0
1658000	388	10	0
1659000	388	10	0
1660000	388	10	0
1661000	395	10	0
1662000	395	10	0
1663000	395	10	0
1664000	395	10	0
1665000	395	10	0
1666000	395	10	0
1667000	395	10	0
1668000	395	10	0
1669000	395	10	0
1670000	395	10	0
1671000	403	10	0
1672000	403	10	0
1673000	403	10	0
1674000	403	10	0
1675000	403	10	0
1676000	403	10	0
1677000	403	10	0
1678000	403	10	0
1679000	403	10	0
1680000	403	10	0
1681000	412	10	0
1682000	412	10	0
1683000	412	10	0
1684000	412	10	0
1685000	412	10	0
1686000	412	10	0
1687000	412	10	0
1688000	412	10	0
1689000	412	10	0
1690000	412	10	0
1691000	416	10	0
1692000	416	10	0
1693000	416	10	0
1694000	416	10	0
1695000	416	10	0
1696000	416	10	0
1697000	416	10	0
1698000	416	10	0
1699000	416	10	0
1700000	416	10	0
1701000	407	10	0
1702000	407	10	0
1703000	407	10	0
1704000	407	10	0
1705000	407	10	0
1706000	407	10	0
1707000	407	10	0
1708000	407	10	0
1709000	407	10	0
1710000	407	10	0
1711000	398	10	0
1712000	398	10	0
1713000	398	10	0
1714000	398	10	0
1715000	398	10	0
1716000	398	10	0
1717000	398	10	0
1718000	398	10	0
1719000	398	10	0
1720000	398	10	0
1721000	413	10	0
1722000	413	10	0
1723000	413	10	0
1724000	413	10	0
1725000	413	10	0
1726000	413	10	0
1727000	413	10	0
1728000	413	10	0
1729000	413	10	0
1730000	413	10	0
1731000	410	10	0
1732000	410	10	0
1733000	410	10	0
1734000	410	10	0
1735000	410	10	0
1736000	410	10	0
1737000	410	10	0
1738000	410	10	0
1739000	410	10	0
1740000	413	10	0
1741000	413	10	0
1742000	413	10	0
1743000	413	10	0
1744000	413	10	0
1745000	413	10	0
1746000	413	10	0
1747000	413	10	0
1748000	413	10	0
1749000	413	10	0
1750000	417	10	0
1751000	417	10	0
1752000	417	10	0
1753000	417	10	0
1754000	417	10	0
1755000	417	10	0
1756000	417	10	0
1757000	417	10	0
1758000	417	10	0
1759000	417	10	0
1760000	410	10	0
1761000	410	10	0
1762000	410	10	0
1763000	410	10	0
1764000	410	10	0
1765000	410	10	0
1766000	410	10	0
1767000	410	10	0
1768000	410	10	0
1769000	410	10	0
1770000	404	10	0
1771000	404	10	0
1772000	404	10	0
1773000	404	10	0
1774000	404	10	0
1775000	404	10	0
1776000	404	10	0
1777000	404	10	0
1778000	404	10	0
1779000	404	10	0
1780000	405	10	0
1781000	405	10	0
1782000	405	10	0
1783000	405	10	0
1784000	405	10	0
1785000	405	10	0
1786000	405	10	0
1787000	405	10	0
1788000	405	10	0
1789000	405	10	0
1790000	406	10	0
1791000	406	10	0
1792000	406	10	0
1793000	406	10	0
1794000	406	10	0
1795000	406	10	0
1796000	406	10	0
1797000	406	10	0
1798000	406	10	0
1799000	406	10	0
1800000	401	10	0
1801000	401	10	0
1802000	401	10	0
1803000	401	10	0
1804000	401	10	0
1805000	401	10	0
1806000	401	10	0
1807000	401	10	0
1808000	401	10	0
1809000	401	10	0
1810000	394	10	0
1811000	394	10	0
1812000	394	10	0
1813000	394	10	0
1814000	394	10	0
1815000	394	10	0
1816000	394	10	0
1817000	394	10	0
1818000	394	10	0
1819000	413	10	0
1820000	413	10	0
1821000	413	10	0
1822000	413	10	0
1823000	413	10	0
1824000	413	10	0
1825000	413	10	0
1826000	413	10	0
1827000	413	10	0
1828000	413	10	0
1829000	450	10	0
1830000	450	10	0
1831000	450	10	0
1832000	450	10	0
1833000	450	10	0
1834000	450	10	0
1835000	450	10	0
1836000	450	10	0
1837000	450	10	0
1838000	450	10	0
1839000	487	10	0
1840000	487	10	0
1841000	487	10	0
1842000	487	10	0
1843000	487	10	0
1844000	487	10	0
1845000	487	10	0
1846000	487	10	0
1847000	487	10	0
1848000	487	10	0
1849000	498	10	0
1850000	498	10	0
1851000	498	10	0
1852000	498	10	0
1853000	498	10	0
1854000	498	10	0
1855000	498	10	0
1856000	498	10	0
1857000	498	10	0
1858000	498	10	0
1859000	499	10	0
1860000	499	10	0
1861000	499	10	0
1862000	499	10	0
1863000	499	10	0
1864000	499	10	0
1865000	499	10	0
1866000	499	10	0
1867000	499	10	0
1868000	499	10	0
1869000	515	10	0
1870000	515	10	0
1871000	515	10	0
1872000	515	10	0
1873000	515	10	0
1874000	515	10	0
1875000	515	10	0
1876000	515	10	0
1877000	515	10	0
1878000	515	10	0
1879000	530	10	0
1880000	530	10	0
1881000	530	10	0
1882000	530	10	0
1883000	530	10	0
1884000	530	10	0
1885000	530	10	0
1886000	530	10	0
1887000	530	10	0
1888000	530	10	0
1889000	539	10	0
1890000	539	10	0
1891000	539	10	0
1892000	539	10	0
1893000	539	10	0
1894000	539	10	0
1895000	539	10	0
1896000	539	10	0
1897000	539	10	0
1898000	547	10	0
1899000	547	10	0
1900000	547	10	0
1901000	547	10	0
1902000	547	10	0
1903000	547	10	0
1904000	547	10	0
1905000	547	10	0
1906000	547	10	0
1907000	547	10	0
1908000	551	10	0
1909000	551	10	0
1910000	551	10	0
1911000	551	10	0
1912000	551	10	0
1913000	551	10	0
1914000	551	10	0
1915000	551	10	0
1916000	551	10	0
1917000	551	10	0
1918000	555	10	0
1919000	555	10	0
1920000	555	10	0
1921000	555	10	0
1922000	555	10	0
1923000	555	10	0
1924000	555	10	0
1925000	555	10	0
1926000	555	10	0
1927000	555	10	0
1928000	560	10	0
1929000	560	10	0
1930000	560	10	0
1931000	560	10	0
1932000	560	10	0
1933000	560	10	0
1934000	560	10	0
1935000	560	10	0
1936000	560	10	0
1937000	560	10	0
1938000	543	10	0
1939000	543	10	0
1940000	543	10	0
1941000	543	10	0
1942000	543	10	0
1943000	543	10	0
1944000	543	10	0
1945000	543	10	0
1946000	543	10	0
1947000	543	10	0
1948000	514	10	0
1949000	514	10	0
1950000	514	10	0
1951000	514	10	0
1952000	514	10	0
1953000	514	10	0
1954000	514	10	0
1955000	514	10	0
1956000	514	10	0
1957000	514	10	0
1958000	533	10	0
1959000	533	10	0
1960000	533	10	0
1961000	533	10	0
1962000	533	10	0
1963000	533	10	0
1964000	533	10	0
1965000	533	10	0
1966000	533	10	0
1967000	533	10	0
1968000	552	10	0
1969000	552	10	0
1970000	552	10	0
1971000	552	10	0
1972000	552	10	0
1973000	552	10	0
1974000	552	10	0
1975000	552	10	0
1976000	552	10	0
1977000	558	20	0
1978000	558	20	0
1979000	558	20	0
1980000	558	20	0
1981000	558	20	0
1982000	558	20	0
1983000	558	20	0
1984000	558	20	0
1985000	558	20	0
1986000	558	20	0
1987000	564	20	0
1988000	564	20	0
1989000	564	20	0
1990000	564	20	0
1991000	564	20	0
1992000	564	20	0
1993000	564	20	0
1994000	564	20	0
1995000	564	20	0
1996000	564	20	0
1997000	532	20	0
1998000	532	20	0
1999000	532	20	0
[truncated: 55,861 more rows]
