# Supplementary material for: Empirical optimization of an angled spoke paddling wheel with self-rotating mechanism
Source: Sci Rep. 2022 Nov 28;12:20511. doi: 10.1038/s41598-022-25181-7 (PMC9705443; doi:10.1038/s41598-022-25181-7)
Supplement: Supplementary file 1 — Supplementary Information. [file 41598_2022_25181_MOESM1_ESM.zip › 1st_test_Loadcell_raw_data/Test_1/R2/R2_180RPM_Set1.csv]

Timestamp	RMS_Val_G	Target_Vel_G	Vel_Cur_G
0	0	0	0
2000	0	0	0
3000	0	0	0
4000	0	0	0
5000	0	0	0
6000	0	0	0
7000	0	0	0
8000	0	0	0
9000	0	0	0
10000	0	0	0
11000	0	0	0
12000	-86213	0	0
13000	-86213	0	0
14000	-86213	0	0
15000	-86213	0	0
16000	-86213	0	0
17000	-86213	0	0
18000	-86213	0	0
19000	-86213	0	0
20000	-86213	0	0
21000	-86213	0	0
22000	-172436	0	0
23000	-172436	0	0
24000	-172436	0	0
25000	-172436	0	0
26000	-172436	0	0
27000	-172436	0	0
28000	-172436	0	0
29000	-172436	0	0
30000	-172436	0	0
31000	-172436	0	0
32000	-258643	0	0
33000	-258643	0	0
34000	-258643	0	0
35000	-258643	0	0
36000	-258643	0	0
37000	-258643	0	0
38000	-258643	0	0
39000	-258643	0	0
40000	-258643	0	0
41000	-258643	0	0
42000	-344860	0	0
43000	-344860	0	0
44000	-344860	0	0
45000	-344860	0	0
46000	-344860	0	0
47000	-344860	0	0
48000	-344860	0	0
49000	-344860	0	0
50000	-344860	0	0
51000	-431077	0	0
52000	-431077	0	0
53000	-431077	0	0
54000	-431077	0	0
55000	-431077	0	0
56000	-431077	0	0
57000	-431077	0	0
58000	-431077	0	0
59000	-431077	0	0
60000	-431077	0	0
61000	-517282	0	0
62000	-517282	0	0
63000	-517282	0	0
64000	-517282	0	0
65000	-517282	0	0
66000	-517282	0	0
67000	-517282	0	0
68000	-517282	0	0
69000	-517282	0	0
70000	-517282	0	0
71000	-603500	0	0
72000	-603500	0	0
73000	-603500	0	0
74000	-603500	0	0
75000	-603500	0	0
76000	-603500	0	0
77000	-603500	0	0
78000	-603500	0	0
79000	-603500	0	0
80000	-603500	0	0
81000	-689709	0	0
82000	-689709	0	0
83000	-689709	0	0
84000	-689709	0	0
85000	-689709	0	0
86000	-689709	0	0
87000	-689709	0	0
88000	-689709	0	0
89000	-689709	0	0
90000	-689709	0	0
91000	-775922	0	0
92000	-775922	0	0
93000	-775922	0	0
94000	-775922	0	0
95000	-775922	0	0
96000	-775922	0	0
97000	-775922	0	0
98000	-775922	0	0
99000	-775922	0	0
100000	-775922	0	0
101000	-775922	0	0
102000	-775922	0	0
103000	-775922	0	0
104000	-775922	0	0
105000	-775922	0	0
106000	-775922	0	0
107000	-775922	0	0
108000	-775922	0	0
109000	-775922	0	0
110000	-775922	0	0
111000	-775918	0	0
112000	-775918	0	0
113000	-775918	0	0
114000	-775918	0	0
115000	-775918	0	0
116000	-775918	0	0
117000	-775918	0	0
118000	-775918	0	0
119000	-775918	0	0
120000	-775918	0	0
121000	-775918	0	0
122000	-775918	0	0
123000	-775918	0	0
124000	-775918	0	0
125000	-775918	0	0
126000	-775918	0	0
127000	-775918	0	0
128000	-775918	0	0
129000	-775918	0	0
130000	-775921	0	0
131000	-775921	0	0
132000	-775921	0	0
133000	-775921	0	0
134000	-775921	0	0
135000	-775921	0	0
136000	-775921	0	0
137000	-775921	0	0
138000	-775921	0	0
139000	-775921	0	0
140000	-775923	0	0
141000	-775923	0	0
142000	-775923	0	0
143000	-775923	0	0
144000	-775923	0	0
145000	-775923	0	0
146000	-775923	0	0
147000	-775923	0	0
148000	-775923	0	0
149000	-775923	0	0
150000	-775921	0	0
151000	-775921	0	0
152000	-775921	0	0
153000	-775921	0	0
154000	-775921	0	0
155000	-775921	0	0
156000	-775921	0	0
157000	-775921	0	0
158000	-775921	0	0
159000	-775921	0	0
160000	-775921	0	0
161000	-775921	0	0
162000	-775921	0	0
163000	-775921	0	0
164000	-775921	0	0
165000	-775921	0	0
166000	-775921	0	0
167000	-775921	0	0
168000	-775921	0	0
169000	-775921	0	0
170000	-775924	0	0
171000	-775924	0	0
172000	-775924	0	0
173000	-775924	0	0
174000	-775924	0	0
175000	-775924	0	0
176000	-775924	0	0
177000	-775924	0	0
178000	-775924	0	0
179000	-775924	0	0
180000	-775924	0	0
181000	-775924	0	0
182000	-775924	0	0
183000	-775924	0	0
184000	-775924	0	0
185000	-775924	0	0
186000	-775924	0	0
187000	-775924	0	0
188000	-775924	0	0
189000	-775924	0	0
190000	-775924	0	0
191000	-775924	0	0
192000	-775924	0	0
193000	-775924	0	0
194000	-775924	0	0
195000	-775924	0	0
196000	-775924	0	0
197000	-775924	0	0
198000	-775924	0	0
199000	-775924	0	0
200000	-775928	0	0
201000	-775928	0	0
202000	-775928	0	0
203000	-775928	0	0
204000	-775928	0	0
205000	-775928	0	0
206000	-775928	0	0
207000	-775928	0	0
208000	-775928	0	0
209000	-775927	0	0
210000	-775927	0	0
211000	-775927	0	0
212000	-775927	0	0
213000	-775927	0	0
214000	-775927	0	0
215000	-775927	0	0
216000	-775927	0	0
217000	-775927	0	0
218000	-775927	0	0
219000	-775937	0	0
220000	-775937	0	0
221000	-775937	0	0
222000	-775937	0	0
223000	-775937	0	0
224000	-775937	0	0
225000	-775937	0	0
226000	-775937	0	0
227000	-775937	0	0
228000	-775937	0	0
229000	-775948	0	0
230000	-775948	0	0
231000	-775948	0	0
232000	-775948	0	0
233000	-775948	0	0
234000	-775948	0	0
235000	-775948	0	0
236000	-775948	0	0
237000	-775948	0	0
238000	-775948	0	0
239000	-775944	0	0
240000	-775944	0	0
241000	-775944	0	0
242000	-775944	0	0
243000	-775944	0	0
244000	-775944	0	0
245000	-775944	0	0
246000	-775944	0	0
247000	-775944	0	0
248000	-775944	0	0
249000	-775942	0	0
250000	-775942	0	0
251000	-775942	0	0
252000	-775942	0	0
253000	-775942	0	0
254000	-775942	0	0
255000	-775942	0	0
256000	-775942	0	0
257000	-775942	0	0
258000	-775942	0	0
259000	-775939	0	0
260000	-775939	0	0
261000	-775939	0	0
262000	-775939	0	0
263000	-775939	0	0
264000	-775939	0	0
265000	-775939	0	0
266000	-775939	0	0
267000	-775939	0	0
268000	-775939	0	0
269000	-775936	0	0
270000	-775936	0	0
271000	-775936	0	0
272000	-775936	0	0
273000	-775936	0	0
274000	-775936	0	0
275000	-775936	0	0
276000	-775936	0	0
277000	-775936	0	0
278000	-775936	0	0
279000	-775935	0	0
280000	-775935	0	0
281000	-775935	0	0
282000	-775935	0	0
283000	-775935	0	0
284000	-775935	0	0
285000	-775935	0	0
286000	-775935	0	0
287000	-775935	0	0
288000	-775940	0	0
289000	-775940	0	0
290000	-775940	0	0
291000	-775940	0	0
292000	-775940	0	0
293000	-775940	0	0
294000	-775940	0	0
295000	-775940	0	0
296000	-775940	0	0
297000	-775940	0	0
298000	-775936	0	0
299000	-775936	0	0
300000	-775936	0	0
301000	-775936	0	0
302000	-775936	0	0
303000	-775936	0	0
304000	-775936	0	0
305000	-775936	0	0
306000	-775936	0	0
307000	-775936	0	0
308000	-775939	0	0
309000	-775939	0	0
310000	-775939	0	0
311000	-775939	0	0
312000	-775939	0	0
313000	-775939	0	0
314000	-775939	0	0
315000	-775939	0	0
316000	-775939	0	0
317000	-775939	0	0
318000	-775941	0	0
319000	-775941	0	0
320000	-775941	0	0
321000	-775941	0	0
322000	-775941	0	0
323000	-775941	0	0
324000	-775941	0	0
325000	-775941	0	0
326000	-775941	0	0
327000	-775941	0	0
328000	-775946	0	0
329000	-775946	0	0
330000	-775946	0	0
331000	-775946	0	0
332000	-775946	0	0
333000	-775946	0	0
334000	-775946	0	0
335000	-775946	0	0
336000	-775946	0	0
337000	-775946	0	0
338000	-775945	0	0
339000	-775945	0	0
340000	-775945	0	0
341000	-775945	0	0
342000	-775945	0	0
343000	-775945	0	0
344000	-775945	0	0
345000	-775945	0	0
346000	-775945	0	0
347000	-775945	0	0
348000	-775950	0	0
349000	-775950	0	0
350000	-775950	0	0
351000	-775950	0	0
352000	-775950	0	0
353000	-775950	0	0
354000	-775950	0	0
355000	-775950	0	0
356000	-775950	0	0
357000	-775950	0	0
358000	-775956	0	0
359000	-775956	0	0
360000	-775956	0	0
361000	-775956	0	0
362000	-775956	0	0
363000	-775956	0	0
364000	-775956	0	0
365000	-775956	0	0
366000	-775956	0	0
367000	-775950	0	0
368000	-775950	0	0
369000	-775950	0	0
370000	-775950	0	0
371000	-775950	0	0
372000	-775950	0	0
373000	-775950	0	0
374000	-775950	0	0
375000	-775950	0	0
376000	-775950	0	0
377000	-775958	0	0
378000	-775958	0	0
379000	-775958	0	0
380000	-775958	0	0
381000	-775958	0	0
382000	-775958	0	0
383000	-775958	0	0
384000	-775958	0	0
385000	-775958	0	0
386000	-775958	0	0
387000	-775948	0	0
388000	-775948	0	0
389000	-775948	0	0
390000	-775948	0	0
391000	-775948	0	0
392000	-775948	0	0
393000	-775948	0	0
394000	-775948	0	0
395000	-775948	0	0
396000	-775948	0	0
397000	-775938	0	0
398000	-775938	0	0
399000	-775938	0	0
400000	-775938	0	0
401000	-775938	0	0
402000	-775938	0	0
403000	-775938	0	0
404000	-775938	0	0
405000	-775938	0	0
406000	-775938	0	0
407000	-775939	0	0
408000	-775939	0	0
409000	-775939	0	0
410000	-775939	0	0
411000	-775939	0	0
412000	-775939	0	0
413000	-775939	0	0
414000	-775939	0	0
415000	-775939	0	0
416000	-775939	0	0
417000	-775931	0	0
418000	-775931	0	0
419000	-775931	0	0
420000	-775931	0	0
421000	-775931	0	0
422000	-775931	0	0
423000	-775931	0	0
424000	-775931	0	0
425000	-775931	0	0
426000	-775931	0	0
427000	-775928	0	0
428000	-775928	0	0
429000	-775928	0	0
430000	-775928	0	0
431000	-775928	0	0
432000	-775928	0	0
433000	-775928	0	0
434000	-775928	0	0
435000	-775928	0	0
436000	-775928	0	0
437000	-775922	0	0
438000	-775922	0	0
439000	-775922	0	0
440000	-775922	0	0
441000	-775922	0	0
442000	-775922	0	0
443000	-775922	0	0
444000	-775922	0	0
445000	-775922	0	0
446000	-775917	0	0
447000	-775917	0	0
448000	-775917	0	0
449000	-775917	0	0
450000	-775917	0	0
451000	-775917	0	0
452000	-775917	0	0
453000	-775917	0	0
454000	-775917	0	0
455000	-775917	0	0
456000	-775910	0	0
457000	-775910	0	0
458000	-775910	0	0
459000	-775910	0	0
460000	-775910	0	0
461000	-775910	0	0
462000	-775910	0	0
463000	-775910	0	0
464000	-775910	0	0
465000	-775910	0	0
466000	-775913	0	0
467000	-775913	0	0
468000	-775913	0	0
469000	-775913	0	0
470000	-775913	0	0
471000	-775913	0	0
472000	-775913	0	0
473000	-775913	0	0
474000	-775913	0	0
475000	-775913	0	0
476000	-775914	0	0
477000	-775914	0	0
478000	-775914	0	0
479000	-775914	0	0
480000	-775914	0	0
481000	-775914	0	0
482000	-775914	0	0
483000	-775914	0	0
484000	-775914	0	0
485000	-775914	0	0
486000	-775915	0	0
487000	-775915	0	0
488000	-775915	0	0
489000	-775915	0	0
490000	-775915	0	0
491000	-775915	0	0
492000	-775915	0	0
493000	-775915	0	0
494000	-775915	0	0
495000	-775915	0	0
496000	-775916	0	0
497000	-775916	0	0
498000	-775916	0	0
499000	-775916	0	0
500000	-775916	0	0
501000	-775916	0	0
502000	-775916	0	0
503000	-775916	0	0
504000	-775916	0	0
505000	-775916	0	0
506000	-775911	0	0
507000	-775911	0	0
508000	-775911	0	0
509000	-775911	0	0
510000	-775911	0	0
511000	-775911	0	0
512000	-775911	0	0
513000	-775911	0	0
514000	-775911	0	0
515000	-775911	0	0
516000	-775907	0	0
517000	-775907	0	0
518000	-775907	0	0
519000	-775907	0	0
520000	-775907	0	0
521000	-775907	0	0
522000	-775907	0	0
523000	-775907	0	0
524000	-775907	0	0
525000	-775903	0	0
526000	-775903	0	0
527000	-775903	0	0
528000	-775903	0	0
529000	-775903	0	0
530000	-775903	0	0
531000	-775903	0	0
532000	-775903	0	0
533000	-775903	0	0
534000	-775903	0	0
535000	-775917	0	0
536000	-775917	0	0
537000	-775917	0	0
538000	-775917	0	0
539000	-775917	0	0
540000	-775917	0	0
541000	-775917	0	0
542000	-775917	0	0
543000	-775917	0	0
544000	-775917	0	0
545000	-775919	0	0
546000	-775919	0	0
547000	-775919	0	0
548000	-775919	0	0
549000	-775919	0	0
550000	-775919	0	0
551000	-775919	0	0
552000	-775919	0	0
553000	-775919	0	0
554000	-775919	0	0
555000	-775921	0	0
556000	-775921	0	0
557000	-775921	0	0
558000	-775921	0	0
559000	-775921	0	0
560000	-775921	0	0
561000	-775921	0	0
562000	-775921	0	0
563000	-775921	0	0
564000	-775921	0	0
565000	-775915	0	0
566000	-775915	0	0
567000	-775915	0	0
568000	-775915	0	0
569000	-775915	0	0
570000	-775915	0	0
571000	-775915	0	0
572000	-775915	0	0
573000	-775915	0	0
574000	-775915	0	0
575000	-775910	0	0
576000	-775910	0	0
577000	-775910	0	0
578000	-775910	0	0
579000	-775910	0	0
580000	-775910	0	0
581000	-775910	0	0
582000	-775910	0	0
583000	-775910	0	0
584000	-775910	0	0
585000	-775907	0	0
586000	-775907	0	0
587000	-775907	0	0
588000	-775907	0	0
589000	-775907	0	0
590000	-775907	0	0
591000	-775907	0	0
592000	-775907	0	0
593000	-775907	0	0
594000	-775906	0	0
595000	-775906	0	0
596000	-775906	0	0
597000	-775906	0	0
598000	-775906	0	0
599000	-775906	0	0
600000	-775906	0	0
601000	-775906	0	0
602000	-775906	0	0
603000	-775906	0	0
604000	-775902	0	0
605000	-775902	0	0
606000	-775902	0	0
607000	-775902	0	0
608000	-775902	0	0
609000	-775902	0	0
610000	-775902	0	0
611000	-775902	0	0
612000	-775902	0	0
613000	-775902	0	0
614000	-775898	0	0
615000	-775898	0	0
616000	-775898	0	0
617000	-775898	0	0
618000	-775898	0	0
619000	-775898	0	0
620000	-775898	0	0
621000	-775898	0	0
622000	-775898	0	0
623000	-775898	0	0
624000	-775899	0	0
625000	-775899	0	0
626000	-775899	0	0
627000	-775899	0	0
628000	-775899	0	0
629000	-775899	0	0
630000	-775899	0	0
631000	-775899	0	0
632000	-775899	0	0
633000	-775899	0	0
634000	-775892	0	0
635000	-775892	0	0
636000	-775892	0	0
637000	-775892	0	0
638000	-775892	0	0
639000	-775892	0	0
640000	-775892	0	0
641000	-775892	0	0
642000	-775892	0	0
643000	-775892	0	0
644000	-775897	0	0
645000	-775897	0	0
646000	-775897	0	0
647000	-775897	0	0
648000	-775897	0	0
649000	-775897	0	0
650000	-775897	0	0
651000	-775897	0	0
652000	-775897	0	0
653000	-775897	0	0
654000	-775903	0	0
655000	-775903	0	0
656000	-775903	0	0
657000	-775903	0	0
658000	-775903	0	0
659000	-775903	0	0
660000	-775903	0	0
661000	-775903	0	0
662000	-775903	0	0
663000	-775903	0	0
664000	-775905	0	0
665000	-775905	0	0
666000	-775905	0	0
667000	-775905	0	0
668000	-775905	0	0
669000	-775905	0	0
670000	-775905	0	0
671000	-775905	0	0
672000	-775905	0	0
673000	-775905	0	0
674000	-775913	0	0
675000	-775913	0	0
676000	-775913	0	0
677000	-775913	0	0
678000	-775913	0	0
679000	-775913	0	0
680000	-775913	0	0
681000	-775913	0	0
682000	-775913	0	0
683000	-775917	0	0
684000	-775917	0	0
685000	-775917	0	0
686000	-775917	0	0
687000	-775917	0	0
688000	-775917	0	0
689000	-775917	0	0
690000	-775917	0	0
691000	-775917	0	0
692000	-775917	0	0
693000	-775917	0	0
694000	-775917	0	0
695000	-775917	0	0
696000	-775917	0	0
697000	-775917	0	0
698000	-775917	0	0
699000	-775917	0	0
700000	-775917	0	0
701000	-775917	0	0
702000	-775917	0	0
703000	-775916	0	0
704000	-775916	0	0
705000	-775916	0	0
706000	-775916	0	0
707000	-775916	0	0
708000	-775916	0	0
709000	-775916	0	0
710000	-775916	0	0
711000	-775916	0	0
712000	-775916	0	0
713000	-775913	0	0
714000	-775913	0	0
715000	-775913	0	0
716000	-775913	0	0
717000	-775913	0	0
718000	-775913	0	0
719000	-775913	0	0
720000	-775913	0	0
721000	-775913	0	0
722000	-775913	0	0
723000	-775911	0	0
724000	-775911	0	0
725000	-775911	0	0
726000	-775911	0	0
727000	-775911	0	0
728000	-775911	0	0
729000	-775911	0	0
730000	-775911	0	0
731000	-775911	0	0
732000	-775911	0	0
733000	-775912	0	0
734000	-775912	0	0
735000	-775912	0	0
736000	-775912	0	0
737000	-775912	0	0
738000	-775912	0	0
739000	-775912	0	0
740000	-775912	0	0
741000	-775912	0	0
742000	-775912	0	0
743000	-775913	0	0
744000	-775913	0	0
745000	-775913	0	0
746000	-775913	0	0
747000	-775913	0	0
748000	-775913	0	0
749000	-775913	0	0
750000	-775913	0	0
751000	-775913	0	0
752000	-775913	0	0
753000	-775913	0	0
754000	-775913	0	0
755000	-775913	0	0
756000	-775913	0	0
757000	-775913	0	0
758000	-775913	0	0
759000	-775913	0	0
760000	-775913	0	0
761000	-775913	0	0
762000	-775912	0	0
763000	-775912	0	0
764000	-775912	0	0
765000	-775912	0	0
766000	-775912	0	0
767000	-775912	0	0
768000	-775912	0	0
769000	-775912	0	0
770000	-775912	0	0
771000	-775912	0	0
772000	-775914	0	0
773000	-775914	0	0
774000	-775914	0	0
775000	-775914	0	0
776000	-775914	0	0
777000	-775914	0	0
778000	-775914	0	0
779000	-775914	0	0
780000	-775914	0	0
781000	-775914	0	0
782000	-775917	0	0
783000	-775917	0	0
784000	-775917	0	0
785000	-775917	0	0
786000	-775917	0	0
787000	-775917	0	0
788000	-775917	0	0
789000	-775917	0	0
790000	-775917	0	0
791000	-775917	0	0
792000	-775912	0	0
793000	-775912	0	0
794000	-775912	0	0
795000	-775912	0	0
796000	-775912	0	0
797000	-775912	0	0
798000	-775912	0	0
799000	-775912	0	0
800000	-775912	0	0
801000	-775912	0	0
802000	-775920	0	0
803000	-775920	0	0
804000	-775920	0	0
805000	-775920	0	0
806000	-775920	0	0
807000	-775920	0	0
808000	-775920	0	0
809000	-775920	0	0
810000	-775920	0	0
811000	-775920	0	0
812000	-775923	0	0
813000	-775923	0	0
814000	-775923	0	0
815000	-775923	0	0
816000	-775923	0	0
817000	-775923	0	0
818000	-775923	0	0
819000	-775923	0	0
820000	-775923	0	0
821000	-775923	0	0
822000	-775933	0	0
823000	-775933	0	0
824000	-775933	0	0
825000	-775933	0	0
826000	-775933	0	0
827000	-775933	0	0
828000	-775933	0	0
829000	-775933	0	0
830000	-775933	0	0
831000	-775933	0	0
832000	-775943	0	0
833000	-775943	0	0
834000	-775943	0	0
835000	-775943	0	0
836000	-775943	0	0
837000	-775943	0	0
838000	-775943	0	0
839000	-775943	0	0
840000	-775943	0	0
841000	-775948	0	0
842000	-775948	0	0
843000	-775948	0	0
844000	-775948	0	0
845000	-775948	0	0
846000	-775948	0	0
847000	-775948	0	0
848000	-775948	0	0
849000	-775948	0	0
850000	-775948	0	0
851000	-775947	0	0
852000	-775947	0	0
853000	-775947	0	0
854000	-775947	0	0
855000	-775947	0	0
856000	-775947	0	0
857000	-775947	0	0
858000	-775947	0	0
859000	-775947	0	0
860000	-775947	0	0
861000	-775952	0	0
862000	-775952	0	0
863000	-775952	0	0
864000	-775952	0	0
865000	-775952	0	0
866000	-775952	0	0
867000	-775952	0	0
868000	-775952	0	0
869000	-775952	0	0
870000	-775952	0	0
871000	-775957	0	0
872000	-775957	0	0
873000	-775957	0	0
874000	-775957	0	0
875000	-775957	0	0
876000	-775957	0	0
877000	-775957	0	0
878000	-775957	0	0
879000	-775957	0	0
880000	-775957	0	0
881000	-775948	0	0
882000	-775948	0	0
883000	-775948	0	0
884000	-775948	0	0
885000	-775948	0	0
886000	-775948	0	0
887000	-775948	0	0
888000	-775948	0	0
889000	-775948	0	0
890000	-775948	0	0
891000	-775950	0	0
892000	-775950	0	0
893000	-775950	0	0
894000	-775950	0	0
895000	-775950	0	0
896000	-775950	0	0
897000	-775950	0	0
898000	-775950	0	0
899000	-775950	0	0
900000	-775950	0	0
901000	-775938	0	0
902000	-775938	0	0
903000	-775938	0	0
904000	-775938	0	0
905000	-775938	0	0
906000	-775938	0	0
907000	-775938	0	0
908000	-775938	0	0
909000	-775938	0	0
910000	-775938	0	0
911000	-775925	0	0
912000	-775925	0	0
913000	-775925	0	0
914000	-775925	0	0
915000	-775925	0	0
916000	-775925	0	0
917000	-775925	0	0
918000	-775925	0	0
919000	-775925	0	0
920000	-775924	0	0
921000	-775924	0	0
922000	-775924	0	0
923000	-775924	0	0
924000	-775924	0	0
925000	-775924	0	0
926000	-775924	0	0
927000	-775924	0	0
928000	-775924	0	0
929000	-775924	0	0
930000	-775925	0	0
931000	-775925	0	0
932000	-775925	0	0
933000	-775925	0	0
934000	-775925	0	0
935000	-775925	0	0
936000	-775925	0	0
937000	-775925	0	0
938000	-775925	0	0
939000	-775925	0	0
940000	-775922	0	0
941000	-775922	0	0
942000	-775922	0	0
943000	-775922	0	0
944000	-775922	0	0
945000	-775922	0	0
946000	-775922	0	0
947000	-775922	0	0
948000	-775922	0	0
949000	-775922	0	0
950000	-775918	0	0
951000	-775918	0	0
952000	-775918	0	0
953000	-775918	0	0
954000	-775918	0	0
955000	-775918	0	0
956000	-775918	0	0
957000	-775918	0	0
958000	-775918	0	0
959000	-775918	0	0
960000	-775913	0	0
961000	-775913	0	0
962000	-775913	0	0
963000	-775913	0	0
964000	-775913	0	0
965000	-775913	0	0
966000	-775913	0	0
967000	-775913	0	0
968000	-775913	0	0
969000	-775913	0	0
970000	-775907	0	0
971000	-775907	0	0
972000	-775907	0	0
973000	-775907	0	0
974000	-775907	0	0
975000	-775907	0	0
976000	-775907	0	0
977000	-775907	0	0
978000	-775907	0	0
979000	-775907	0	0
980000	-775913	0	0
981000	-775913	0	0
982000	-775913	0	0
983000	-775913	0	0
984000	-775913	0	0
985000	-775913	0	0
986000	-775913	0	0
987000	-775913	0	0
988000	-775913	0	0
989000	-775909	10	0
990000	-775909	10	0
991000	-775909	10	0
992000	-775909	10	0
993000	-775909	10	0
994000	-775909	10	0
995000	-775909	10	0
996000	-775909	10	0
997000	-775909	10	0
998000	-775909	10	0
999000	-689692	10	0
1000000	-689692	10	0
1001000	-689692	10	0
1002000	-689692	10	0
1003000	-689692	10	0
1004000	-689692	10	0
1005000	-689692	10	0
1006000	-689692	10	0
1007000	-689692	10	0
1008000	-689692	10	0
1009000	-603459	10	0
1010000	-603459	10	0
1011000	-603459	10	0
1012000	-603459	10	0
1013000	-603459	10	0
1014000	-603459	10	0
1015000	-603459	10	0
1016000	-603459	10	0
1017000	-603459	10	0
1018000	-603459	10	0
1019000	-517249	10	0
1020000	-517249	10	0
1021000	-517249	10	0
1022000	-517249	10	0
1023000	-517249	10	0
1024000	-517249	10	0
1025000	-517249	10	0
1026000	-517249	10	0
1027000	-517249	10	0
1028000	-517249	10	0
1029000	-431030	10	0
1030000	-431030	10	0
1031000	-431030	10	0
1032000	-431030	10	0
1033000	-431030	10	0
1034000	-431030	10	0
1035000	-431030	10	0
1036000	-431030	10	0
1037000	-431030	10	0
1038000	-431030	10	0
1039000	-344811	10	0
1040000	-344811	10	0
1041000	-344811	10	0
1042000	-344811	10	0
1043000	-344811	10	0
1044000	-344811	10	0
1045000	-344811	10	0
1046000	-344811	10	0
1047000	-344811	10	0
1048000	-344811	10	0
1049000	-258614	10	0
1050000	-258614	10	0
1051000	-258614	10	0
1052000	-258614	10	0
1053000	-258614	10	0
1054000	-258614	10	0
1055000	-258614	10	0
1056000	-258614	10	0
1057000	-258614	10	0
1058000	-258614	10	0
1059000	-172394	10	0
1060000	-172394	10	0
1061000	-172394	10	0
1062000	-172394	10	0
1063000	-172394	10	0
1064000	-172394	10	0
1065000	-172394	10	0
1066000	-172394	10	0
1067000	-172394	10	0
1068000	-86196	10	0
1069000	-86196	10	0
1070000	-86196	10	0
1071000	-86196	10	0
1072000	-86196	10	0
1073000	-86196	10	0
1074000	-86196	10	0
1075000	-86196	10	0
1076000	-86196	10	0
1077000	-86196	10	0
1078000	13	10	0
1079000	13	10	0
1080000	13	10	0
1081000	13	10	0
1082000	13	10	0
1083000	13	10	0
1084000	13	10	0
1085000	13	10	0
1086000	13	10	0
1087000	13	10	0
1088000	10	10	0
1089000	10	10	0
1090000	10	10	0
1091000	10	10	0
1092000	10	10	0
1093000	10	10	0
1094000	10	10	0
1095000	10	10	0
1096000	10	10	0
1097000	10	10	0
1098000	10	10	0
1099000	10	10	0
1100000	10	10	0
1101000	10	10	0
1102000	10	10	0
1103000	10	10	0
1104000	10	10	0
1105000	10	10	0
1106000	10	10	0
1107000	10	10	0
1108000	3	10	0
1109000	3	10	0
1110000	3	10	0
1111000	3	10	0
1112000	3	10	0
1113000	3	10	0
1114000	3	10	0
1115000	3	10	0
1116000	3	10	0
1117000	3	10	0
1118000	4	10	0
1119000	4	10	0
1120000	4	10	0
1121000	4	10	0
1122000	4	10	0
1123000	4	10	0
1124000	4	10	0
1125000	4	10	0
1126000	4	10	0
1127000	4	10	0
1128000	5	10	0
1129000	5	10	0
1130000	5	10	0
1131000	5	10	0
1132000	5	10	0
1133000	5	10	0
1134000	5	10	0
1135000	5	10	0
1136000	5	10	0
1137000	5	10	0
1138000	0	10	0
1139000	0	10	0
1140000	0	10	0
1141000	0	10	0
1142000	0	10	0
1143000	0	10	0
1144000	0	10	0
1145000	0	10	0
1146000	0	10	0
1147000	6	10	0
1148000	6	10	0
1149000	6	10	0
1150000	6	10	0
1151000	6	10	0
1152000	6	10	0
1153000	6	10	0
1154000	6	10	0
1155000	6	10	0
1156000	6	10	0
1157000	9	10	0
1158000	9	10	0
1159000	9	10	0
1160000	9	10	0
1161000	9	10	0
1162000	9	10	0
1163000	9	10	0
1164000	9	10	0
1165000	9	10	0
1166000	9	10	0
1167000	11	10	0
1168000	11	10	0
1169000	11	10	0
1170000	11	10	0
1171000	11	10	0
1172000	11	10	0
1173000	11	10	0
1174000	11	10	0
1175000	11	10	0
1176000	11	10	0
1177000	13	10	0
1178000	13	10	0
1179000	13	10	0
1180000	13	10	0
1181000	13	10	0
1182000	13	10	0
1183000	13	10	0
1184000	13	10	0
1185000	13	10	0
1186000	13	10	0
1187000	19	10	0
1188000	19	10	0
1189000	19	10	0
1190000	19	10	0
1191000	19	10	0
1192000	19	10	0
1193000	19	10	0
1194000	19	10	0
1195000	19	10	0
1196000	19	10	0
1197000	14	10	0
1198000	14	10	0
1199000	14	10	0
1200000	14	10	0
1201000	14	10	0
1202000	14	10	0
1203000	14	10	0
1204000	14	10	0
1205000	14	10	0
1206000	14	10	0
1207000	30	10	0
1208000	30	10	0
1209000	30	10	0
1210000	30	10	0
1211000	30	10	0
1212000	30	10	0
1213000	30	10	0
1214000	30	10	0
1215000	30	10	0
1216000	30	10	0
1217000	46	10	0
1218000	46	10	0
1219000	46	10	0
1220000	46	10	0
1221000	46	10	0
1222000	46	10	0
1223000	46	10	0
1224000	46	10	0
1225000	46	10	0
1226000	37	10	0
1227000	37	10	0
1228000	37	10	0
1229000	37	10	0
1230000	37	10	0
1231000	37	10	0
1232000	37	10	0
1233000	37	10	0
1234000	37	10	0
1235000	37	10	0
1236000	32	10	0
1237000	32	10	0
1238000	32	10	0
1239000	32	10	0
1240000	32	10	0
1241000	32	10	0
1242000	32	10	0
1243000	32	10	0
1244000	32	10	0
1245000	32	10	0
1246000	25	10	0
1247000	25	10	0
1248000	25	10	0
1249000	25	10	0
1250000	25	10	0
1251000	25	10	0
1252000	25	10	0
1253000	25	10	0
1254000	25	10	0
1255000	25	10	0
1256000	19	10	0
1257000	19	10	0
1258000	19	10	0
1259000	19	10	0
1260000	19	10	0
1261000	19	10	0
1262000	19	10	0
1263000	19	10	0
1264000	19	10	0
1265000	19	10	0
1266000	18	10	0
1267000	18	10	0
1268000	18	10	0
1269000	18	10	0
1270000	18	10	0
1271000	18	10	0
1272000	18	10	0
1273000	18	10	0
1274000	18	10	0
1275000	18	10	0
1276000	26	10	0
1277000	26	10	0
1278000	26	10	0
1279000	26	10	0
1280000	26	10	0
1281000	26	10	0
1282000	26	10	0
1283000	26	10	0
1284000	26	10	0
1285000	26	10	0
1286000	22	10	0
1287000	22	10	0
1288000	22	10	0
1289000	22	10	0
1290000	22	10	0
1291000	22	10	0
1292000	22	10	0
1293000	22	10	0
1294000	22	10	0
1295000	22	10	0
1296000	34	10	0
1297000	34	10	0
1298000	34	10	0
1299000	34	10	0
1300000	34	10	0
1301000	34	10	0
1302000	34	10	0
1303000	34	10	0
1304000	34	10	0
1305000	46	10	0
1306000	46	10	0
1307000	46	10	0
1308000	46	10	0
1309000	46	10	0
1310000	46	10	0
1311000	46	10	0
1312000	46	10	0
1313000	46	10	0
1314000	46	10	0
1315000	51	10	0
1316000	51	10	0
1317000	51	10	0
1318000	51	10	0
1319000	51	10	0
1320000	51	10	0
1321000	51	10	0
1322000	51	10	0
1323000	51	10	0
1324000	51	10	0
1325000	48	10	0
1326000	48	10	0
1327000	48	10	0
1328000	48	10	0
1329000	48	10	0
1330000	48	10	0
1331000	48	10	0
1332000	48	10	0
1333000	48	10	0
1334000	48	10	0
1335000	56	10	0
1336000	56	10	0
1337000	56	10	0
1338000	56	10	0
1339000	56	10	0
1340000	56	10	0
1341000	56	10	0
1342000	56	10	0
1343000	56	10	0
1344000	56	10	0
1345000	64	10	0
1346000	64	10	0
1347000	64	10	0
1348000	64	10	0
1349000	64	10	0
1350000	64	10	0
1351000	64	10	0
1352000	64	10	0
1353000	64	10	0
1354000	64	10	0
1355000	54	10	0
1356000	54	10	0
1357000	54	10	0
1358000	54	10	0
1359000	54	10	0
1360000	54	10	0
1361000	54	10	0
1362000	54	10	0
1363000	54	10	0
1364000	54	10	0
1365000	62	10	0
1366000	62	10	0
1367000	62	10	0
1368000	62	10	0
1369000	62	10	0
1370000	62	10	0
1371000	62	10	0
1372000	62	10	0
1373000	62	10	0
1374000	47	10	0
1375000	47	10	0
1376000	47	10	0
1377000	47	10	0
1378000	47	10	0
1379000	47	10	0
1380000	47	10	0
1381000	47	10	0
1382000	47	10	0
1383000	47	10	0
1384000	32	10	0
1385000	32	10	0
1386000	32	10	0
1387000	32	10	0
1388000	32	10	0
1389000	32	10	0
1390000	32	10	0
1391000	32	10	0
1392000	32	10	0
1393000	32	10	0
1394000	46	10	0
1395000	46	10	0
1396000	46	10	0
1397000	46	10	0
1398000	46	10	0
1399000	46	10	0
1400000	46	10	0
1401000	46	10	0
1402000	46	10	0
1403000	46	10	0
1404000	39	10	0
1405000	39	10	0
1406000	39	10	0
1407000	39	10	0
1408000	39	10	0
1409000	39	10	0
1410000	39	10	0
1411000	39	10	0
1412000	39	10	0
1413000	39	10	0
1414000	43	10	0
1415000	43	10	0
1416000	43	10	0
1417000	43	10	0
1418000	43	10	0
1419000	43	10	0
1420000	43	10	0
1421000	43	10	0
1422000	43	10	0
1423000	43	10	0
1424000	35	10	0
1425000	35	10	0
1426000	35	10	0
1427000	35	10	0
1428000	35	10	0
1429000	35	10	0
1430000	35	10	0
1431000	35	10	0
1432000	35	10	0
1433000	35	10	0
1434000	28	10	0
1435000	28	10	0
1436000	28	10	0
1437000	28	10	0
1438000	28	10	0
1439000	28	10	0
1440000	28	10	0
1441000	28	10	0
1442000	28	10	0
1443000	28	10	0
1444000	28	10	0
1445000	28	10	0
1446000	28	10	0
1447000	28	10	0
1448000	28	10	0
1449000	28	10	0
1450000	28	10	0
1451000	28	10	0
1452000	28	10	0
1453000	48	10	0
1454000	48	10	0
1455000	48	10	0
1456000	48	10	0
1457000	48	10	0
1458000	48	10	0
1459000	48	10	0
1460000	48	10	0
1461000	48	10	0
1462000	48	10	0
1463000	52	10	0
1464000	52	10	0
1465000	52	10	0
1466000	52	10	0
1467000	52	10	0
1468000	52	10	0
1469000	52	10	0
1470000	52	10	0
1471000	52	10	0
1472000	52	10	0
1473000	56	10	0
1474000	56	10	0
1475000	56	10	0
1476000	56	10	0
1477000	56	10	0
1478000	56	10	0
1479000	56	10	0
1480000	56	10	0
1481000	56	10	0
1482000	56	10	0
1483000	63	10	0
1484000	63	10	0
1485000	63	10	0
1486000	63	10	0
1487000	63	10	0
1488000	63	10	0
1489000	63	10	0
1490000	63	10	0
1491000	63	10	0
1492000	63	10	0
1493000	61	10	0
1494000	61	10	0
1495000	61	10	0
1496000	61	10	0
1497000	61	10	0
1498000	61	10	0
1499000	61	10	0
1500000	61	10	0
1501000	61	10	0
1502000	61	10	0
1503000	63	10	0
1504000	63	10	0
1505000	63	10	0
1506000	63	10	0
1507000	63	10	0
1508000	63	10	0
1509000	63	10	0
1510000	63	10	0
1511000	63	10	0
1512000	63	10	0
1513000	65	10	0
1514000	65	10	0
1515000	65	10	0
1516000	65	10	0
1517000	65	10	0
1518000	65	10	0
1519000	65	10	0
1520000	65	10	0
1521000	65	10	0
1522000	87	10	0
1523000	87	10	0
1524000	87	10	0
1525000	87	10	0
1526000	87	10	0
1527000	87	10	0
1528000	87	10	0
1529000	87	10	0
1530000	87	10	0
1531000	87	10	0
1532000	95	10	0
1533000	95	10	0
1534000	95	10	0
1535000	95	10	0
1536000	95	10	0
1537000	95	10	0
1538000	95	10	0
1539000	95	10	0
1540000	95	10	0
1541000	95	10	0
1542000	106	10	0
1543000	106	10	0
1544000	106	10	0
1545000	106	10	0
1546000	106	10	0
1547000	106	10	0
1548000	106	10	0
1549000	106	10	0
1550000	106	10	0
1551000	106	10	0
1552000	96	10	0
1553000	96	10	0
1554000	96	10	0
1555000	96	10	0
1556000	96	10	0
1557000	96	10	0
1558000	96	10	0
1559000	96	10	0
1560000	96	10	0
1561000	96	10	0
1562000	86	10	0
1563000	86	10	0
1564000	86	10	0
1565000	86	10	0
1566000	86	10	0
1567000	86	10	0
1568000	86	10	0
1569000	86	10	0
1570000	86	10	0
1571000	86	10	0
1572000	82	10	0
1573000	82	10	0
1574000	82	10	0
1575000	82	10	0
1576000	82	10	0
1577000	82	10	0
1578000	82	10	0
1579000	82	10	0
1580000	82	10	0
1581000	82	10	0
1582000	84	10	0
1583000	84	10	0
1584000	84	10	0
1585000	84	10	0
1586000	84	10	0
1587000	84	10	0
1588000	84	10	0
1589000	84	10	0
1590000	84	10	0
1591000	85	10	0
1592000	85	10	0
1593000	85	10	0
1594000	85	10	0
1595000	85	10	0
1596000	85	10	0
1597000	85	10	0
1598000	85	10	0
1599000	85	10	0
1600000	85	10	0
1601000	87	10	0
1602000	87	10	0
1603000	87	10	0
1604000	87	10	0
1605000	87	10	0
1606000	87	10	0
1607000	87	10	0
1608000	87	10	0
1609000	87	10	0
1610000	87	10	0
1611000	97	10	0
1612000	97	10	0
1613000	97	10	0
1614000	97	10	0
1615000	97	10	0
1616000	97	10	0
1617000	97	10	0
1618000	97	10	0
1619000	97	10	0
1620000	97	10	0
1621000	90	10	0
1622000	90	10	0
1623000	90	10	0
1624000	90	10	0
1625000	90	10	0
1626000	90	10	0
1627000	90	10	0
1628000	90	10	0
1629000	90	10	0
1630000	90	10	0
1631000	99	10	0
1632000	99	10	0
1633000	99	10	0
1634000	99	10	0
1635000	99	10	0
1636000	99	10	0
1637000	99	10	0
1638000	99	10	0
1639000	99	10	0
1640000	99	10	0
1641000	108	10	0
1642000	108	10	0
1643000	108	10	0
1644000	108	10	0
1645000	108	10	0
1646000	108	10	0
1647000	108	10	0
1648000	108	10	0
1649000	108	10	0
1650000	108	10	0
1651000	103	10	0
1652000	103	10	0
1653000	103	10	0
1654000	103	10	0
1655000	103	10	0
1656000	103	10	0
1657000	103	10	0
1658000	103	10	0
1659000	103	10	0
1660000	103	10	0
1661000	115	10	0
1662000	115	10	0
1663000	115	10	0
1664000	115	10	0
1665000	115	10	0
1666000	115	10	0
1667000	115	10	0
1668000	115	10	0
1669000	115	10	0
1670000	114	10	0
1671000	114	10	0
1672000	114	10	0
1673000	114	10	0
1674000	114	10	0
1675000	114	10	0
1676000	114	10	0
1677000	114	10	0
1678000	114	10	0
1679000	114	10	0
1680000	101	10	0
1681000	101	10	0
1682000	101	10	0
1683000	101	10	0
1684000	101	10	0
1685000	101	10	0
1686000	101	10	0
1687000	101	10	0
1688000	101	10	0
1689000	101	10	0
1690000	89	10	0
1691000	89	10	0
1692000	89	10	0
1693000	89	10	0
1694000	89	10	0
1695000	89	10	0
1696000	89	10	0
1697000	89	10	0
1698000	89	10	0
1699000	89	10	0
1700000	86	10	0
1701000	86	10	0
1702000	86	10	0
1703000	86	10	0
1704000	86	10	0
1705000	86	10	0
1706000	86	10	0
1707000	86	10	0
1708000	86	10	0
1709000	86	10	0
1710000	79	10	0
1711000	79	10	0
1712000	79	10	0
1713000	79	10	0
1714000	79	10	0
1715000	79	10	0
1716000	79	10	0
1717000	79	10	0
1718000	79	10	0
1719000	79	10	0
1720000	89	10	0
1721000	89	10	0
1722000	89	10	0
1723000	89	10	0
1724000	89	10	0
1725000	89	10	0
1726000	89	10	0
1727000	89	10	0
1728000	89	10	0
1729000	89	10	0
1730000	98	10	0
1731000	98	10	0
1732000	98	10	0
1733000	98	10	0
1734000	98	10	0
1735000	98	10	0
1736000	98	10	0
1737000	98	10	0
1738000	98	10	0
1739000	98	10	0
1740000	102	10	0
1741000	102	10	0
1742000	102	10	0
1743000	102	10	0
1744000	102	10	0
1745000	102	10	0
1746000	102	10	0
1747000	102	10	0
1748000	102	10	0
1749000	102	10	0
1750000	102	10	0
1751000	102	10	0
1752000	102	10	0
1753000	102	10	0
1754000	102	10	0
1755000	102	10	0
1756000	102	10	0
1757000	102	10	0
1758000	102	10	0
1759000	111	10	0
1760000	111	10	0
1761000	111	10	0
1762000	111	10	0
1763000	111	10	0
1764000	111	10	0
1765000	111	10	0
1766000	111	10	0
1767000	111	10	0
1768000	111	10	0
1769000	120	10	0
1770000	120	10	0
1771000	120	10	0
1772000	120	10	0
1773000	120	10	0
1774000	120	10	0
1775000	120	10	0
1776000	120	10	0
1777000	120	10	0
1778000	120	10	0
1779000	103	10	0
1780000	103	10	0
1781000	103	10	0
1782000	103	10	0
1783000	103	10	0
1784000	103	10	0
1785000	103	10	0
1786000	103	10	0
1787000	103	10	0
1788000	103	10	0
1789000	94	10	0
1790000	94	10	0
1791000	94	10	0
1792000	94	10	0
1793000	94	10	0
1794000	94	10	0
1795000	94	10	0
1796000	94	10	0
1797000	94	10	0
1798000	94	10	0
1799000	91	10	0
1800000	91	10	0
1801000	91	10	0
1802000	91	10	0
1803000	91	10	0
1804000	91	10	0
1805000	91	10	0
1806000	91	10	0
1807000	91	10	0
1808000	91	10	0
1809000	119	10	0
1810000	119	10	0
1811000	119	10	0
1812000	119	10	0
1813000	119	10	0
1814000	119	10	0
1815000	119	10	0
1816000	119	10	0
1817000	119	10	0
1818000	119	10	0
1819000	146	10	0
1820000	146	10	0
1821000	146	10	0
1822000	146	10	0
1823000	146	10	0
1824000	146	10	0
1825000	146	10	0
1826000	146	10	0
1827000	146	10	0
1828000	176	10	0
1829000	176	10	0
1830000	176	10	0
1831000	176	10	0
1832000	176	10	0
1833000	176	10	0
1834000	176	10	0
1835000	176	10	0
1836000	176	10	0
1837000	176	10	0
1838000	191	10	0
1839000	191	10	0
1840000	191	10	0
1841000	191	10	0
1842000	191	10	0
1843000	191	10	0
1844000	191	10	0
1845000	191	10	0
1846000	191	10	0
1847000	191	10	0
1848000	201	10	0
1849000	201	10	0
1850000	201	10	0
1851000	201	10	0
1852000	201	10	0
1853000	201	10	0
1854000	201	10	0
1855000	201	10	0
1856000	201	10	0
1857000	201	10	0
1858000	211	10	0
1859000	211	10	0
1860000	211	10	0
1861000	211	10	0
1862000	211	10	0
1863000	211	10	0
1864000	211	10	0
1865000	211	10	0
1866000	211	10	0
1867000	211	10	0
1868000	195	10	0
1869000	195	10	0
1870000	195	10	0
1871000	195	10	0
1872000	195	10	0
1873000	195	10	0
1874000	195	10	0
1875000	195	10	0
1876000	195	10	0
1877000	195	10	0
1878000	194	10	0
1879000	194	10	0
1880000	194	10	0
1881000	194	10	0
1882000	194	10	0
1883000	194	10	0
1884000	194	10	0
1885000	194	10	0
1886000	194	10	0
1887000	194	10	0
1888000	191	10	0
1889000	191	10	0
1890000	191	10	0
1891000	191	10	0
1892000	191	10	0
1893000	191	10	0
1894000	191	10	0
1895000	191	10	0
1896000	191	10	0
1897000	189	10	0
1898000	189	10	0
1899000	189	10	0
1900000	189	10	0
1901000	189	10	0
1902000	189	10	0
1903000	189	10	0
1904000	189	10	0
1905000	189	10	0
1906000	189	10	0
1907000	221	10	0
1908000	221	10	0
1909000	221	10	0
1910000	221	10	0
1911000	221	10	0
1912000	221	10	0
1913000	221	10	0
1914000	221	10	0
1915000	221	10	0
1916000	221	10	0
1917000	237	10	0
1918000	237	10	0
1919000	237	10	0
1920000	237	10	0
1921000	237	10	0
1922000	237	10	0
1923000	237	10	0
1924000	237	10	0
1925000	237	10	0
1926000	237	10	0
1927000	223	10	0
1928000	223	10	0
1929000	223	10	0
1930000	223	10	0
1931000	223	10	0
1932000	223	10	0
1933000	223	10	0
1934000	223	10	0
1935000	223	10	0
1936000	223	10	0
1937000	208	10	0
1938000	208	10	0
1939000	208	10	0
1940000	208	10	0
1941000	208	10	0
1942000	208	10	0
1943000	208	10	0
1944000	208	10	0
1945000	208	10	0
1946000	208	10	0
1947000	194	10	0
1948000	194	10	0
1949000	194	10	0
1950000	194	10	0
1951000	194	10	0
1952000	194	10	0
1953000	194	10	0
1954000	194	10	0
1955000	194	10	0
1956000	194	10	0
1957000	189	10	0
1958000	189	10	0
1959000	189	10	0
1960000	189	10	0
1961000	189	10	0
1962000	189	10	0
1963000	189	10	0
1964000	189	10	0
1965000	189	10	0
1966000	189	10	0
1967000	209	10	0
1968000	209	10	0
1969000	209	10	0
1970000	209	10	0
1971000	209	10	0
1972000	209	10	0
1973000	209	10	0
1974000	209	10	0
1975000	209	10	0
1976000	216	20	0
1977000	216	20	0
1978000	216	20	0
1979000	216	20	0
1980000	216	20	0
1981000	216	20	0
1982000	216	20	0
1983000	216	20	0
1984000	216	20	0
1985000	216	20	0
1986000	223	20	0
1987000	223	20	0
1988000	223	20	0
1989000	223	20	0
1990000	223	20	0
1991000	223	20	0
1992000	223	20	0
1993000	223	20	0
1994000	223	20	0
1995000	223	20	0
1996000	211	20	0
1997000	211	20	0
1998000	211	20	0
1999000	211	20	0
[truncated: 59,863 more rows]
