# Supplementary material for: Empirical optimization of an angled spoke paddling wheel with self-rotating mechanism
Source: Sci Rep. 2022 Nov 28;12:20511. doi: 10.1038/s41598-022-25181-7 (PMC9705443; doi:10.1038/s41598-022-25181-7)
Supplement: Supplementary file 1 — Supplementary Information. [file 41598_2022_25181_MOESM1_ESM.zip › 1st_test_Loadcell_raw_data/Test_1/R2/R2_60RPM_Set2.csv]

Timestamp	RMS_Val_G	Target_Vel_G	Vel_Cur_G
0	0	0	0
2000	0	0	0
3000	0	0	0
4000	0	0	0
5000	0	0	0
6000	0	0	0
7000	0	0	0
8000	0	0	0
9000	0	0	0
10000	0	0	0
11000	0	0	0
12000	-92453	0	0
13000	-92453	0	0
14000	-92453	0	0
15000	-92453	0	0
16000	-92453	0	0
17000	-92453	0	0
18000	-92453	0	0
19000	-92453	0	0
20000	-92453	0	0
21000	-92453	0	0
22000	-184906	0	0
23000	-184906	0	0
24000	-184906	0	0
25000	-184906	0	0
26000	-184906	0	0
27000	-184906	0	0
28000	-184906	0	0
29000	-184906	0	0
30000	-184906	0	0
31000	-184906	0	0
32000	-277358	0	0
33000	-277358	0	0
34000	-277358	0	0
35000	-277358	0	0
36000	-277358	0	0
37000	-277358	0	0
38000	-277358	0	0
39000	-277358	0	0
40000	-277358	0	0
41000	-277358	0	0
42000	-369811	0	0
43000	-369811	0	0
44000	-369811	0	0
45000	-369811	0	0
46000	-369811	0	0
47000	-369811	0	0
48000	-369811	0	0
49000	-369811	0	0
50000	-369811	0	0
51000	-462257	0	0
52000	-462257	0	0
53000	-462257	0	0
54000	-462257	0	0
55000	-462257	0	0
56000	-462257	0	0
57000	-462257	0	0
58000	-462257	0	0
59000	-462257	0	0
60000	-462257	0	0
61000	-554700	0	0
62000	-554700	0	0
63000	-554700	0	0
64000	-554700	0	0
65000	-554700	0	0
66000	-554700	0	0
67000	-554700	0	0
68000	-554700	0	0
69000	-554700	0	0
70000	-554700	0	0
71000	-647147	0	0
72000	-647147	0	0
73000	-647147	0	0
74000	-647147	0	0
75000	-647147	0	0
76000	-647147	0	0
77000	-647147	0	0
78000	-647147	0	0
79000	-647147	0	0
80000	-647147	0	0
81000	-739594	0	0
82000	-739594	0	0
83000	-739594	0	0
84000	-739594	0	0
85000	-739594	0	0
86000	-739594	0	0
87000	-739594	0	0
88000	-739594	0	0
89000	-739594	0	0
90000	-739594	0	0
91000	-832038	0	0
92000	-832038	0	0
93000	-832038	0	0
94000	-832038	0	0
95000	-832038	0	0
96000	-832038	0	0
97000	-832038	0	0
98000	-832038	0	0
99000	-832038	0	0
100000	-832038	0	0
101000	-832038	0	0
102000	-832038	0	0
103000	-832038	0	0
104000	-832038	0	0
105000	-832038	0	0
106000	-832038	0	0
107000	-832038	0	0
108000	-832038	0	0
109000	-832038	0	0
110000	-832038	0	0
111000	-832024	0	0
112000	-832024	0	0
113000	-832024	0	0
114000	-832024	0	0
115000	-832024	0	0
116000	-832024	0	0
117000	-832024	0	0
118000	-832024	0	0
119000	-832024	0	0
120000	-832024	0	0
121000	-832009	0	0
122000	-832009	0	0
123000	-832009	0	0
124000	-832009	0	0
125000	-832009	0	0
126000	-832009	0	0
127000	-832009	0	0
128000	-832009	0	0
129000	-832009	0	0
130000	-832009	0	0
131000	-832009	0	0
132000	-832009	0	0
133000	-832009	0	0
134000	-832009	0	0
135000	-832009	0	0
136000	-832009	0	0
137000	-832009	0	0
138000	-832009	0	0
139000	-832009	0	0
140000	-832003	0	0
141000	-832003	0	0
142000	-832003	0	0
143000	-832003	0	0
144000	-832003	0	0
145000	-832003	0	0
146000	-832003	0	0
147000	-832003	0	0
148000	-832003	0	0
149000	-832003	0	0
150000	-832007	0	0
151000	-832007	0	0
152000	-832007	0	0
153000	-832007	0	0
154000	-832007	0	0
155000	-832007	0	0
156000	-832007	0	0
157000	-832007	0	0
158000	-832007	0	0
159000	-832007	0	0
160000	-832001	0	0
161000	-832001	0	0
162000	-832001	0	0
163000	-832001	0	0
164000	-832001	0	0
165000	-832001	0	0
166000	-832001	0	0
167000	-832001	0	0
168000	-832001	0	0
169000	-832001	0	0
170000	-831994	0	0
171000	-831994	0	0
172000	-831994	0	0
173000	-831994	0	0
174000	-831994	0	0
175000	-831994	0	0
176000	-831994	0	0
177000	-831994	0	0
178000	-831994	0	0
179000	-831994	0	0
180000	-831997	0	0
181000	-831997	0	0
182000	-831997	0	0
183000	-831997	0	0
184000	-831997	0	0
185000	-831997	0	0
186000	-831997	0	0
187000	-831997	0	0
188000	-831997	0	0
189000	-831997	0	0
190000	-831992	0	0
191000	-831992	0	0
192000	-831992	0	0
193000	-831992	0	0
194000	-831992	0	0
195000	-831992	0	0
196000	-831992	0	0
197000	-831992	0	0
198000	-831992	0	0
199000	-831992	0	0
200000	-831988	0	0
201000	-831988	0	0
202000	-831988	0	0
203000	-831988	0	0
204000	-831988	0	0
205000	-831988	0	0
206000	-831988	0	0
207000	-831988	0	0
208000	-831988	0	0
209000	-831988	0	0
210000	-831984	0	0
211000	-831984	0	0
212000	-831984	0	0
213000	-831984	0	0
214000	-831984	0	0
215000	-831984	0	0
216000	-831984	0	0
217000	-831984	0	0
218000	-831984	0	0
219000	-831977	0	0
220000	-831977	0	0
221000	-831977	0	0
222000	-831977	0	0
223000	-831977	0	0
224000	-831977	0	0
225000	-831977	0	0
226000	-831977	0	0
227000	-831977	0	0
228000	-831977	0	0
229000	-831973	0	0
230000	-831973	0	0
231000	-831973	0	0
232000	-831973	0	0
233000	-831973	0	0
234000	-831973	0	0
235000	-831973	0	0
236000	-831973	0	0
237000	-831973	0	0
238000	-831973	0	0
239000	-831968	0	0
240000	-831968	0	0
241000	-831968	0	0
242000	-831968	0	0
243000	-831968	0	0
244000	-831968	0	0
245000	-831968	0	0
246000	-831968	0	0
247000	-831968	0	0
248000	-831968	0	0
249000	-831962	0	0
250000	-831962	0	0
251000	-831962	0	0
252000	-831962	0	0
253000	-831962	0	0
254000	-831962	0	0
255000	-831962	0	0
256000	-831962	0	0
257000	-831962	0	0
258000	-831962	0	0
259000	-831964	0	0
260000	-831964	0	0
261000	-831964	0	0
262000	-831964	0	0
263000	-831964	0	0
264000	-831964	0	0
265000	-831964	0	0
266000	-831964	0	0
267000	-831964	0	0
268000	-831964	0	0
269000	-831957	0	0
270000	-831957	0	0
271000	-831957	0	0
272000	-831957	0	0
273000	-831957	0	0
274000	-831957	0	0
275000	-831957	0	0
276000	-831957	0	0
277000	-831957	0	0
278000	-831957	0	0
279000	-831947	0	0
280000	-831947	0	0
281000	-831947	0	0
282000	-831947	0	0
283000	-831947	0	0
284000	-831947	0	0
285000	-831947	0	0
286000	-831947	0	0
287000	-831947	0	0
288000	-831947	0	0
289000	-831933	0	0
290000	-831933	0	0
291000	-831933	0	0
292000	-831933	0	0
293000	-831933	0	0
294000	-831933	0	0
295000	-831933	0	0
296000	-831933	0	0
297000	-831933	0	0
298000	-831933	0	0
299000	-831920	0	0
300000	-831920	0	0
301000	-831920	0	0
302000	-831920	0	0
303000	-831920	0	0
304000	-831920	0	0
305000	-831920	0	0
306000	-831920	0	0
307000	-831920	0	0
308000	-831916	0	0
309000	-831916	0	0
310000	-831916	0	0
311000	-831916	0	0
312000	-831916	0	0
313000	-831916	0	0
314000	-831916	0	0
315000	-831916	0	0
316000	-831916	0	0
317000	-831916	0	0
318000	-831908	0	0
319000	-831908	0	0
320000	-831908	0	0
321000	-831908	0	0
322000	-831908	0	0
323000	-831908	0	0
324000	-831908	0	0
325000	-831908	0	0
326000	-831908	0	0
327000	-831908	0	0
328000	-831898	0	0
329000	-831898	0	0
330000	-831898	0	0
331000	-831898	0	0
332000	-831898	0	0
333000	-831898	0	0
334000	-831898	0	0
335000	-831898	0	0
336000	-831898	0	0
337000	-831898	0	0
338000	-831888	0	0
339000	-831888	0	0
340000	-831888	0	0
341000	-831888	0	0
342000	-831888	0	0
343000	-831888	0	0
344000	-831888	0	0
345000	-831888	0	0
346000	-831888	0	0
347000	-831888	0	0
348000	-831884	0	0
349000	-831884	0	0
350000	-831884	0	0
351000	-831884	0	0
352000	-831884	0	0
353000	-831884	0	0
354000	-831884	0	0
355000	-831884	0	0
356000	-831884	0	0
357000	-831884	0	0
358000	-831883	0	0
359000	-831883	0	0
360000	-831883	0	0
361000	-831883	0	0
362000	-831883	0	0
363000	-831883	0	0
364000	-831883	0	0
365000	-831883	0	0
366000	-831883	0	0
367000	-831883	0	0
368000	-831884	0	0
369000	-831884	0	0
370000	-831884	0	0
371000	-831884	0	0
372000	-831884	0	0
373000	-831884	0	0
374000	-831884	0	0
375000	-831884	0	0
376000	-831884	0	0
377000	-831884	0	0
378000	-831886	0	0
379000	-831886	0	0
380000	-831886	0	0
381000	-831886	0	0
382000	-831886	0	0
383000	-831886	0	0
384000	-831886	0	0
385000	-831886	0	0
386000	-831886	0	0
387000	-831886	0	0
388000	-831886	0	0
389000	-831886	0	0
390000	-831886	0	0
391000	-831886	0	0
392000	-831886	0	0
393000	-831886	0	0
394000	-831886	0	0
395000	-831886	0	0
396000	-831886	0	0
397000	-831886	0	0
398000	-831886	0	0
399000	-831886	0	0
400000	-831886	0	0
401000	-831886	0	0
402000	-831886	0	0
403000	-831886	0	0
404000	-831886	0	0
405000	-831886	0	0
406000	-831886	0	0
407000	-831880	0	0
408000	-831880	0	0
409000	-831880	0	0
410000	-831880	0	0
411000	-831880	0	0
412000	-831880	0	0
413000	-831880	0	0
414000	-831880	0	0
415000	-831880	0	0
416000	-831880	0	0
417000	-831876	0	0
418000	-831876	0	0
419000	-831876	0	0
420000	-831876	0	0
421000	-831876	0	0
422000	-831876	0	0
423000	-831876	0	0
424000	-831876	0	0
425000	-831876	0	0
426000	-831876	0	0
427000	-831873	0	0
428000	-831873	0	0
429000	-831873	0	0
430000	-831873	0	0
431000	-831873	0	0
432000	-831873	0	0
433000	-831873	0	0
434000	-831873	0	0
435000	-831873	0	0
436000	-831873	0	0
437000	-831867	0	0
438000	-831867	0	0
439000	-831867	0	0
440000	-831867	0	0
441000	-831867	0	0
442000	-831867	0	0
443000	-831867	0	0
444000	-831867	0	0
445000	-831867	0	0
446000	-831867	0	0
447000	-831868	0	0
448000	-831868	0	0
449000	-831868	0	0
450000	-831868	0	0
451000	-831868	0	0
452000	-831868	0	0
453000	-831868	0	0
454000	-831868	0	0
455000	-831868	0	0
456000	-831868	0	0
457000	-831863	0	0
458000	-831863	0	0
459000	-831863	0	0
460000	-831863	0	0
461000	-831863	0	0
462000	-831863	0	0
463000	-831863	0	0
464000	-831863	0	0
465000	-831863	0	0
466000	-831863	0	0
467000	-831857	0	0
468000	-831857	0	0
469000	-831857	0	0
470000	-831857	0	0
471000	-831857	0	0
472000	-831857	0	0
473000	-831857	0	0
474000	-831857	0	0
475000	-831857	0	0
476000	-831849	0	0
477000	-831849	0	0
478000	-831849	0	0
479000	-831849	0	0
480000	-831849	0	0
481000	-831849	0	0
482000	-831849	0	0
483000	-831849	0	0
484000	-831849	0	0
485000	-831849	0	0
486000	-831846	0	0
487000	-831846	0	0
488000	-831846	0	0
489000	-831846	0	0
490000	-831846	0	0
491000	-831846	0	0
492000	-831846	0	0
493000	-831846	0	0
494000	-831846	0	0
495000	-831846	0	0
496000	-831843	0	0
497000	-831843	0	0
498000	-831843	0	0
499000	-831843	0	0
500000	-831843	0	0
501000	-831843	0	0
502000	-831843	0	0
503000	-831843	0	0
504000	-831843	0	0
505000	-831843	0	0
506000	-831841	0	0
507000	-831841	0	0
508000	-831841	0	0
509000	-831841	0	0
510000	-831841	0	0
511000	-831841	0	0
512000	-831841	0	0
513000	-831841	0	0
514000	-831841	0	0
515000	-831841	0	0
516000	-831839	0	0
517000	-831839	0	0
518000	-831839	0	0
519000	-831839	0	0
520000	-831839	0	0
521000	-831839	0	0
522000	-831839	0	0
523000	-831839	0	0
524000	-831839	0	0
525000	-831839	0	0
526000	-831835	0	0
527000	-831835	0	0
528000	-831835	0	0
529000	-831835	0	0
530000	-831835	0	0
531000	-831835	0	0
532000	-831835	0	0
533000	-831835	0	0
534000	-831835	0	0
535000	-831835	0	0
536000	-831837	0	0
537000	-831837	0	0
538000	-831837	0	0
539000	-831837	0	0
540000	-831837	0	0
541000	-831837	0	0
542000	-831837	0	0
543000	-831837	0	0
544000	-831837	0	0
545000	-831837	0	0
546000	-831831	0	0
547000	-831831	0	0
548000	-831831	0	0
549000	-831831	0	0
550000	-831831	0	0
551000	-831831	0	0
552000	-831831	0	0
553000	-831831	0	0
554000	-831831	0	0
555000	-831831	0	0
556000	-831825	0	0
557000	-831825	0	0
558000	-831825	0	0
559000	-831825	0	0
560000	-831825	0	0
561000	-831825	0	0
562000	-831825	0	0
563000	-831825	0	0
564000	-831825	0	0
565000	-831825	0	0
566000	-831823	0	0
567000	-831823	0	0
568000	-831823	0	0
569000	-831823	0	0
570000	-831823	0	0
571000	-831823	0	0
572000	-831823	0	0
573000	-831823	0	0
574000	-831823	0	0
575000	-831812	0	0
576000	-831812	0	0
577000	-831812	0	0
578000	-831812	0	0
579000	-831812	0	0
580000	-831812	0	0
581000	-831812	0	0
582000	-831812	0	0
583000	-831812	0	0
584000	-831812	0	0
585000	-831813	0	0
586000	-831813	0	0
587000	-831813	0	0
588000	-831813	0	0
589000	-831813	0	0
590000	-831813	0	0
591000	-831813	0	0
592000	-831813	0	0
593000	-831813	0	0
594000	-831813	0	0
595000	-831814	0	0
596000	-831814	0	0
597000	-831814	0	0
598000	-831814	0	0
599000	-831814	0	0
600000	-831814	0	0
601000	-831814	0	0
602000	-831814	0	0
603000	-831814	0	0
604000	-831814	0	0
605000	-831808	0	0
606000	-831808	0	0
607000	-831808	0	0
608000	-831808	0	0
609000	-831808	0	0
610000	-831808	0	0
611000	-831808	0	0
612000	-831808	0	0
613000	-831808	0	0
614000	-831808	0	0
615000	-831806	0	0
616000	-831806	0	0
617000	-831806	0	0
618000	-831806	0	0
619000	-831806	0	0
620000	-831806	0	0
621000	-831806	0	0
622000	-831806	0	0
623000	-831806	0	0
624000	-831806	0	0
625000	-831796	0	0
626000	-831796	0	0
627000	-831796	0	0
628000	-831796	0	0
629000	-831796	0	0
630000	-831796	0	0
631000	-831796	0	0
632000	-831796	0	0
633000	-831796	0	0
634000	-831796	0	0
635000	-831800	0	0
636000	-831800	0	0
637000	-831800	0	0
638000	-831800	0	0
639000	-831800	0	0
640000	-831800	0	0
641000	-831800	0	0
642000	-831800	0	0
643000	-831800	0	0
644000	-831800	0	0
645000	-831804	0	0
646000	-831804	0	0
647000	-831804	0	0
648000	-831804	0	0
649000	-831804	0	0
650000	-831804	0	0
651000	-831804	0	0
652000	-831804	0	0
653000	-831804	0	0
654000	-831799	0	0
655000	-831799	0	0
656000	-831799	0	0
657000	-831799	0	0
658000	-831799	0	0
659000	-831799	0	0
660000	-831799	0	0
661000	-831799	0	0
662000	-831799	0	0
663000	-831799	0	0
664000	-831799	0	0
665000	-831799	0	0
666000	-831799	0	0
667000	-831799	0	0
668000	-831799	0	0
669000	-831799	0	0
670000	-831799	0	0
671000	-831799	0	0
672000	-831799	0	0
673000	-831799	0	0
674000	-831790	0	0
675000	-831790	0	0
676000	-831790	0	0
677000	-831790	0	0
678000	-831790	0	0
679000	-831790	0	0
680000	-831790	0	0
681000	-831790	0	0
682000	-831790	0	0
683000	-831790	0	0
684000	-831781	0	0
685000	-831781	0	0
686000	-831781	0	0
687000	-831781	0	0
688000	-831781	0	0
689000	-831781	0	0
690000	-831781	0	0
691000	-831781	0	0
692000	-831781	0	0
693000	-831781	0	0
694000	-831776	0	0
695000	-831776	0	0
696000	-831776	0	0
697000	-831776	0	0
698000	-831776	0	0
699000	-831776	0	0
700000	-831776	0	0
701000	-831776	0	0
702000	-831776	0	0
703000	-831776	0	0
704000	-831770	0	0
705000	-831770	0	0
706000	-831770	0	0
707000	-831770	0	0
708000	-831770	0	0
709000	-831770	0	0
710000	-831770	0	0
711000	-831770	0	0
712000	-831770	0	0
713000	-831770	0	0
714000	-831762	0	0
715000	-831762	0	0
716000	-831762	0	0
717000	-831762	0	0
718000	-831762	0	0
719000	-831762	0	0
720000	-831762	0	0
721000	-831762	0	0
722000	-831762	0	0
723000	-831762	0	0
724000	-831753	0	0
725000	-831753	0	0
726000	-831753	0	0
727000	-831753	0	0
728000	-831753	0	0
729000	-831753	0	0
730000	-831753	0	0
731000	-831753	0	0
732000	-831753	0	0
733000	-831753	0	0
734000	-831745	0	0
735000	-831745	0	0
736000	-831745	0	0
737000	-831745	0	0
738000	-831745	0	0
739000	-831745	0	0
740000	-831745	0	0
741000	-831745	0	0
742000	-831745	0	0
743000	-831745	0	0
744000	-831738	0	0
745000	-831738	0	0
746000	-831738	0	0
747000	-831738	0	0
748000	-831738	0	0
749000	-831738	0	0
750000	-831738	0	0
751000	-831738	0	0
752000	-831738	0	0
753000	-831735	0	0
754000	-831735	0	0
755000	-831735	0	0
756000	-831735	0	0
757000	-831735	0	0
758000	-831735	0	0
759000	-831735	0	0
760000	-831735	0	0
761000	-831735	0	0
762000	-831735	0	0
763000	-831737	0	0
764000	-831737	0	0
765000	-831737	0	0
766000	-831737	0	0
767000	-831737	0	0
768000	-831737	0	0
769000	-831737	0	0
770000	-831737	0	0
771000	-831737	0	0
772000	-831737	0	0
773000	-831740	0	0
774000	-831740	0	0
775000	-831740	0	0
776000	-831740	0	0
777000	-831740	0	0
778000	-831740	0	0
779000	-831740	0	0
780000	-831740	0	0
781000	-831740	0	0
782000	-831740	0	0
783000	-831743	0	0
784000	-831743	0	0
785000	-831743	0	0
786000	-831743	0	0
787000	-831743	0	0
788000	-831743	0	0
789000	-831743	0	0
790000	-831743	0	0
791000	-831743	0	0
792000	-831743	0	0
793000	-831742	0	0
794000	-831742	0	0
795000	-831742	0	0
796000	-831742	0	0
797000	-831742	0	0
798000	-831742	0	0
799000	-831742	0	0
800000	-831742	0	0
801000	-831742	0	0
802000	-831742	0	0
803000	-831742	0	0
804000	-831742	0	0
805000	-831742	0	0
806000	-831742	0	0
807000	-831742	0	0
808000	-831742	0	0
809000	-831742	0	0
810000	-831742	0	0
811000	-831742	0	0
812000	-831742	0	0
813000	-831741	0	0
814000	-831741	0	0
815000	-831741	0	0
816000	-831741	0	0
817000	-831741	0	0
818000	-831741	0	0
819000	-831741	0	0
820000	-831741	0	0
821000	-831741	0	0
822000	-831741	0	0
823000	-831736	0	0
824000	-831736	0	0
825000	-831736	0	0
826000	-831736	0	0
827000	-831736	0	0
828000	-831736	0	0
829000	-831736	0	0
830000	-831736	0	0
831000	-831736	0	0
832000	-831740	0	0
833000	-831740	0	0
834000	-831740	0	0
835000	-831740	0	0
836000	-831740	0	0
837000	-831740	0	0
838000	-831740	0	0
839000	-831740	0	0
840000	-831740	0	0
841000	-831740	0	0
842000	-831731	0	0
843000	-831731	0	0
844000	-831731	0	0
845000	-831731	0	0
846000	-831731	0	0
847000	-831731	0	0
848000	-831731	0	0
849000	-831731	0	0
850000	-831731	0	0
851000	-831731	0	0
852000	-831734	0	0
853000	-831734	0	0
854000	-831734	0	0
855000	-831734	0	0
856000	-831734	0	0
857000	-831734	0	0
858000	-831734	0	0
859000	-831734	0	0
860000	-831734	0	0
861000	-831734	0	0
862000	-831738	0	0
863000	-831738	0	0
864000	-831738	0	0
865000	-831738	0	0
866000	-831738	0	0
867000	-831738	0	0
868000	-831738	0	0
869000	-831738	0	0
870000	-831738	0	0
871000	-831738	0	0
872000	-831731	0	0
873000	-831731	0	0
874000	-831731	0	0
875000	-831731	0	0
876000	-831731	0	0
877000	-831731	0	0
878000	-831731	0	0
879000	-831731	0	0
880000	-831731	0	0
881000	-831731	0	0
882000	-831736	0	0
883000	-831736	0	0
884000	-831736	0	0
885000	-831736	0	0
886000	-831736	0	0
887000	-831736	0	0
888000	-831736	0	0
889000	-831736	0	0
890000	-831736	0	0
891000	-831736	0	0
892000	-831732	0	0
893000	-831732	0	0
894000	-831732	0	0
895000	-831732	0	0
896000	-831732	0	0
897000	-831732	0	0
898000	-831732	0	0
899000	-831732	0	0
900000	-831732	0	0
901000	-831732	0	0
902000	-831727	0	0
903000	-831727	0	0
904000	-831727	0	0
905000	-831727	0	0
906000	-831727	0	0
907000	-831727	0	0
908000	-831727	0	0
909000	-831727	0	0
910000	-831727	0	0
911000	-831727	0	0
912000	-831727	0	0
913000	-831727	0	0
914000	-831727	0	0
915000	-831727	0	0
916000	-831727	0	0
917000	-831727	0	0
918000	-831727	0	0
919000	-831727	0	0
920000	-831727	0	0
921000	-831716	0	0
922000	-831716	0	0
923000	-831716	0	0
924000	-831716	0	0
925000	-831716	0	0
926000	-831716	0	0
927000	-831716	0	0
928000	-831716	0	0
929000	-831716	0	0
930000	-831716	0	0
931000	-831709	0	0
932000	-831709	0	0
933000	-831709	0	0
934000	-831709	0	0
935000	-831709	0	0
936000	-831709	0	0
937000	-831709	0	0
938000	-831709	0	0
939000	-831709	0	0
940000	-831709	0	0
941000	-831703	0	0
942000	-831703	0	0
943000	-831703	0	0
944000	-831703	0	0
945000	-831703	0	0
946000	-831703	0	0
947000	-831703	0	0
948000	-831703	0	0
949000	-831703	0	0
950000	-831703	0	0
951000	-831700	0	0
952000	-831700	0	0
953000	-831700	0	0
954000	-831700	0	0
955000	-831700	0	0
956000	-831700	0	0
957000	-831700	0	0
958000	-831700	0	0
959000	-831700	0	0
960000	-831700	0	0
961000	-831696	0	0
962000	-831696	0	0
963000	-831696	0	0
964000	-831696	0	0
965000	-831696	0	0
966000	-831696	0	0
967000	-831696	0	0
968000	-831696	0	0
969000	-831696	0	0
970000	-831696	0	0
971000	-831691	0	0
972000	-831691	0	0
973000	-831691	0	0
974000	-831691	0	0
975000	-831691	0	0
976000	-831691	0	0
977000	-831691	0	0
978000	-831691	0	0
979000	-831691	0	0
980000	-831691	0	0
981000	-831686	0	0
982000	-831686	0	0
983000	-831686	0	0
984000	-831686	0	0
985000	-831686	0	0
986000	-831686	0	0
987000	-831686	0	0
988000	-831686	0	0
989000	-831686	0	0
990000	-831686	0	0
991000	-831681	10	0
992000	-831681	10	0
993000	-831681	10	0
994000	-831681	10	0
995000	-831681	10	0
996000	-831681	10	0
997000	-831681	10	0
998000	-831681	10	0
999000	-831681	10	0
1000000	-831681	10	0
1001000	-739226	10	0
1002000	-739226	10	0
1003000	-739226	10	0
1004000	-739226	10	0
1005000	-739226	10	0
1006000	-739226	10	0
1007000	-739226	10	0
1008000	-739226	10	0
1009000	-739226	10	0
1010000	-646772	10	0
1011000	-646772	10	0
1012000	-646772	10	0
1013000	-646772	10	0
1014000	-646772	10	0
1015000	-646772	10	0
1016000	-646772	10	0
1017000	-646772	10	0
1018000	-646772	10	0
1019000	-646772	10	0
1020000	-554323	10	0
1021000	-554323	10	0
1022000	-554323	10	0
1023000	-554323	10	0
1024000	-554323	10	0
1025000	-554323	10	0
1026000	-554323	10	0
1027000	-554323	10	0
1028000	-554323	10	0
1029000	-554323	10	0
1030000	-461874	10	0
1031000	-461874	10	0
1032000	-461874	10	0
1033000	-461874	10	0
1034000	-461874	10	0
1035000	-461874	10	0
1036000	-461874	10	0
1037000	-461874	10	0
1038000	-461874	10	0
1039000	-461874	10	0
1040000	-369424	10	0
1041000	-369424	10	0
1042000	-369424	10	0
1043000	-369424	10	0
1044000	-369424	10	0
1045000	-369424	10	0
1046000	-369424	10	0
1047000	-369424	10	0
1048000	-369424	10	0
1049000	-369424	10	0
1050000	-276985	10	0
1051000	-276985	10	0
1052000	-276985	10	0
1053000	-276985	10	0
1054000	-276985	10	0
1055000	-276985	10	0
1056000	-276985	10	0
1057000	-276985	10	0
1058000	-276985	10	0
1059000	-276985	10	0
1060000	-184534	10	0
1061000	-184534	10	0
1062000	-184534	10	0
1063000	-184534	10	0
1064000	-184534	10	0
1065000	-184534	10	0
1066000	-184534	10	0
1067000	-184534	10	0
1068000	-184534	10	0
1069000	-184534	10	0
1070000	-92082	10	0
1071000	-92082	10	0
1072000	-92082	10	0
1073000	-92082	10	0
1074000	-92082	10	0
1075000	-92082	10	0
1076000	-92082	10	0
1077000	-92082	10	0
1078000	-92082	10	0
1079000	-92082	10	0
1080000	362	10	0
1081000	362	10	0
1082000	362	10	0
1083000	362	10	0
1084000	362	10	0
1085000	362	10	0
1086000	362	10	0
1087000	362	10	0
1088000	362	10	0
1089000	362	10	0
1090000	378	10	0
1091000	378	10	0
1092000	378	10	0
1093000	378	10	0
1094000	378	10	0
1095000	378	10	0
1096000	378	10	0
1097000	378	10	0
1098000	378	10	0
1099000	363	10	0
1100000	363	10	0
1101000	363	10	0
1102000	363	10	0
1103000	363	10	0
1104000	363	10	0
1105000	363	10	0
1106000	363	10	0
1107000	363	10	0
1108000	363	10	0
1109000	360	10	0
1110000	360	10	0
1111000	360	10	0
1112000	360	10	0
1113000	360	10	0
1114000	360	10	0
1115000	360	10	0
1116000	360	10	0
1117000	360	10	0
1118000	360	10	0
1119000	371	10	0
1120000	371	10	0
1121000	371	10	0
1122000	371	10	0
1123000	371	10	0
1124000	371	10	0
1125000	371	10	0
1126000	371	10	0
1127000	371	10	0
1128000	371	10	0
1129000	362	10	0
1130000	362	10	0
1131000	362	10	0
1132000	362	10	0
1133000	362	10	0
1134000	362	10	0
1135000	362	10	0
1136000	362	10	0
1137000	362	10	0
1138000	362	10	0
1139000	375	10	0
1140000	375	10	0
1141000	375	10	0
1142000	375	10	0
1143000	375	10	0
1144000	375	10	0
1145000	375	10	0
1146000	375	10	0
1147000	375	10	0
1148000	375	10	0
1149000	362	10	0
1150000	362	10	0
1151000	362	10	0
1152000	362	10	0
1153000	362	10	0
1154000	362	10	0
1155000	362	10	0
1156000	362	10	0
1157000	362	10	0
1158000	362	10	0
1159000	350	10	0
1160000	350	10	0
1161000	350	10	0
1162000	350	10	0
1163000	350	10	0
1164000	350	10	0
1165000	350	10	0
1166000	350	10	0
1167000	350	10	0
1168000	350	10	0
1169000	359	10	0
1170000	359	10	0
1171000	359	10	0
1172000	359	10	0
1173000	359	10	0
1174000	359	10	0
1175000	359	10	0
1176000	359	10	0
1177000	359	10	0
1178000	359	10	0
1179000	357	10	0
1180000	357	10	0
1181000	357	10	0
1182000	357	10	0
1183000	357	10	0
1184000	357	10	0
1185000	357	10	0
1186000	357	10	0
1187000	357	10	0
1188000	352	10	0
1189000	352	10	0
1190000	352	10	0
1191000	352	10	0
1192000	352	10	0
1193000	352	10	0
1194000	352	10	0
1195000	352	10	0
1196000	352	10	0
1197000	352	10	0
1198000	348	10	0
1199000	348	10	0
1200000	348	10	0
1201000	348	10	0
1202000	348	10	0
1203000	348	10	0
1204000	348	10	0
1205000	348	10	0
1206000	348	10	0
1207000	348	10	0
1208000	336	10	0
1209000	336	10	0
1210000	336	10	0
1211000	336	10	0
1212000	336	10	0
1213000	336	10	0
1214000	336	10	0
1215000	336	10	0
1216000	336	10	0
1217000	336	10	0
1218000	334	10	0
1219000	334	10	0
1220000	334	10	0
1221000	334	10	0
1222000	334	10	0
1223000	334	10	0
1224000	334	10	0
1225000	334	10	0
1226000	334	10	0
1227000	334	10	0
1228000	332	10	0
1229000	332	10	0
1230000	332	10	0
1231000	332	10	0
1232000	332	10	0
1233000	332	10	0
1234000	332	10	0
1235000	332	10	0
1236000	332	10	0
1237000	332	10	0
1238000	329	10	0
1239000	329	10	0
1240000	329	10	0
1241000	329	10	0
1242000	329	10	0
1243000	329	10	0
1244000	329	10	0
1245000	329	10	0
1246000	329	10	0
1247000	329	10	0
1248000	333	10	0
1249000	333	10	0
1250000	333	10	0
1251000	333	10	0
1252000	333	10	0
1253000	333	10	0
1254000	333	10	0
1255000	333	10	0
1256000	333	10	0
1257000	333	10	0
1258000	333	10	0
1259000	333	10	0
1260000	333	10	0
1261000	333	10	0
1262000	333	10	0
1263000	333	10	0
1264000	333	10	0
1265000	333	10	0
1266000	333	10	0
1267000	329	10	0
1268000	329	10	0
1269000	329	10	0
1270000	329	10	0
1271000	329	10	0
1272000	329	10	0
1273000	329	10	0
1274000	329	10	0
1275000	329	10	0
1276000	329	10	0
1277000	319	10	0
1278000	319	10	0
1279000	319	10	0
1280000	319	10	0
1281000	319	10	0
1282000	319	10	0
1283000	319	10	0
1284000	319	10	0
1285000	319	10	0
1286000	319	10	0
1287000	310	10	0
1288000	310	10	0
1289000	310	10	0
1290000	310	10	0
1291000	310	10	0
1292000	310	10	0
1293000	310	10	0
1294000	310	10	0
1295000	310	10	0
1296000	310	10	0
1297000	303	10	0
1298000	303	10	0
1299000	303	10	0
1300000	303	10	0
1301000	303	10	0
1302000	303	10	0
1303000	303	10	0
1304000	303	10	0
1305000	303	10	0
1306000	303	10	0
1307000	298	10	0
1308000	298	10	0
1309000	298	10	0
1310000	298	10	0
1311000	298	10	0
1312000	298	10	0
1313000	298	10	0
1314000	298	10	0
1315000	298	10	0
1316000	298	10	0
1317000	292	10	0
1318000	292	10	0
1319000	292	10	0
1320000	292	10	0
1321000	292	10	0
1322000	292	10	0
1323000	292	10	0
1324000	292	10	0
1325000	292	10	0
1326000	292	10	0
1327000	286	10	0
1328000	286	10	0
1329000	286	10	0
1330000	286	10	0
1331000	286	10	0
1332000	286	10	0
1333000	286	10	0
1334000	286	10	0
1335000	286	10	0
1336000	286	10	0
1337000	298	10	24
1338000	298	10	24
1339000	298	10	24
1340000	298	10	24
1341000	298	10	24
1342000	298	10	24
1343000	298	10	24
1344000	298	10	24
1345000	298	10	24
1346000	298	10	0
1347000	289	10	0
1348000	289	10	0
1349000	289	10	0
1350000	289	10	0
1351000	289	10	0
1352000	289	10	0
1353000	289	10	0
1354000	289	10	0
1355000	289	10	0
1356000	293	10	0
1357000	293	10	0
1358000	293	10	0
1359000	293	10	0
1360000	293	10	0
1361000	293	10	0
1362000	293	10	0
1363000	293	10	0
1364000	293	10	0
1365000	293	10	0
1366000	281	10	0
1367000	281	10	0
1368000	281	10	0
1369000	281	10	0
1370000	281	10	0
1371000	281	10	0
1372000	281	10	0
1373000	281	10	0
1374000	281	10	0
1375000	281	10	0
1376000	267	10	0
1377000	267	10	0
1378000	267	10	0
1379000	267	10	0
1380000	267	10	0
1381000	267	10	0
1382000	267	10	0
1383000	267	10	0
1384000	267	10	0
1385000	267	10	0
1386000	269	10	0
1387000	269	10	0
1388000	269	10	0
1389000	269	10	0
1390000	269	10	0
1391000	269	10	0
1392000	269	10	0
1393000	269	10	0
1394000	269	10	0
1395000	269	10	0
1396000	265	10	0
1397000	265	10	0
1398000	265	10	0
1399000	265	10	0
1400000	265	10	0
1401000	265	10	0
1402000	265	10	0
1403000	265	10	0
1404000	265	10	0
1405000	265	10	0
1406000	289	10	0
1407000	289	10	0
1408000	289	10	0
1409000	289	10	0
1410000	289	10	0
1411000	289	10	0
1412000	289	10	0
1413000	289	10	0
1414000	289	10	0
1415000	289	10	0
1416000	313	10	24
1417000	313	10	24
1418000	313	10	24
1419000	313	10	24
1420000	313	10	24
1421000	313	10	24
1422000	313	10	24
1423000	313	10	24
1424000	313	10	24
1425000	313	10	0
1426000	321	10	0
1427000	321	10	0
1428000	321	10	0
1429000	321	10	0
1430000	321	10	0
1431000	321	10	0
1432000	321	10	0
1433000	321	10	0
1434000	321	10	0
1435000	321	10	0
1436000	342	10	0
1437000	342	10	0
1438000	342	10	0
1439000	342	10	0
1440000	342	10	0
1441000	342	10	0
1442000	342	10	0
1443000	342	10	0
1444000	342	10	0
1445000	301	10	0
1446000	301	10	0
1447000	301	10	0
1448000	301	10	0
1449000	301	10	0
1450000	301	10	0
1451000	301	10	0
1452000	301	10	0
1453000	301	10	0
1454000	301	10	0
1455000	295	10	24
1456000	295	10	24
1457000	295	10	24
1458000	295	10	24
1459000	295	10	24
1460000	295	10	24
1461000	295	10	24
1462000	295	10	24
1463000	295	10	24
1464000	295	10	24
1465000	286	10	0
1466000	286	10	0
1467000	286	10	0
1468000	286	10	0
1469000	286	10	0
1470000	286	10	0
1471000	286	10	0
1472000	286	10	0
1473000	286	10	0
1474000	286	10	0
1475000	305	10	0
1476000	305	10	0
1477000	305	10	0
1478000	305	10	0
1479000	305	10	0
1480000	305	10	0
1481000	305	10	0
1482000	305	10	0
1483000	305	10	0
1484000	305	10	0
1485000	272	10	0
1486000	272	10	0
1487000	272	10	0
1488000	272	10	0
1489000	272	10	0
1490000	272	10	0
1491000	272	10	0
1492000	272	10	0
1493000	272	10	0
1494000	272	10	0
1495000	260	10	0
1496000	260	10	0
1497000	260	10	0
1498000	260	10	0
1499000	260	10	0
1500000	260	10	0
1501000	260	10	0
1502000	260	10	0
1503000	260	10	0
1504000	260	10	0
1505000	249	10	0
1506000	249	10	0
1507000	249	10	0
1508000	249	10	0
1509000	249	10	0
1510000	249	10	0
1511000	249	10	0
1512000	249	10	0
1513000	249	10	0
1514000	249	10	0
1515000	253	10	0
1516000	253	10	0
1517000	253	10	0
1518000	253	10	0
1519000	253	10	0
1520000	253	10	0
1521000	253	10	0
1522000	253	10	0
1523000	253	10	0
1524000	247	10	0
1525000	247	10	0
1526000	247	10	0
1527000	247	10	0
1528000	247	10	0
1529000	247	10	0
1530000	247	10	0
1531000	247	10	0
1532000	247	10	0
1533000	247	10	0
1534000	230	10	0
1535000	230	10	0
1536000	230	10	0
1537000	230	10	0
1538000	230	10	0
1539000	230	10	0
1540000	230	10	0
1541000	230	10	0
1542000	230	10	0
1543000	230	10	0
1544000	213	10	0
1545000	213	10	0
1546000	213	10	0
1547000	213	10	0
1548000	213	10	0
1549000	213	10	0
1550000	213	10	0
1551000	213	10	0
1552000	213	10	0
1553000	213	10	0
1554000	222	10	0
1555000	222	10	0
1556000	222	10	0
1557000	222	10	0
1558000	222	10	0
1559000	222	10	0
1560000	222	10	0
1561000	222	10	0
1562000	222	10	0
1563000	222	10	0
1564000	224	10	0
1565000	224	10	0
1566000	224	10	0
1567000	224	10	0
1568000	224	10	0
1569000	224	10	0
1570000	224	10	0
1571000	224	10	0
1572000	224	10	0
1573000	224	10	0
1574000	241	10	0
1575000	241	10	0
1576000	241	10	0
1577000	241	10	0
1578000	241	10	0
1579000	241	10	0
1580000	241	10	0
1581000	241	10	0
1582000	241	10	0
1583000	241	10	0
1584000	254	10	0
1585000	254	10	0
1586000	254	10	0
1587000	254	10	0
1588000	254	10	0
1589000	254	10	0
1590000	254	10	0
1591000	254	10	0
1592000	254	10	0
1593000	254	10	0
1594000	259	10	0
1595000	259	10	0
1596000	259	10	0
1597000	259	10	0
1598000	259	10	0
1599000	259	10	0
1600000	259	10	0
1601000	259	10	0
1602000	259	10	0
1603000	271	10	0
1604000	271	10	0
1605000	271	10	0
1606000	271	10	0
1607000	271	10	0
1608000	271	10	0
1609000	271	10	0
1610000	271	10	0
1611000	271	10	0
1612000	271	10	0
1613000	255	10	0
1614000	255	10	0
1615000	255	10	0
1616000	255	10	0
1617000	255	10	0
1618000	255	10	0
1619000	255	10	0
1620000	255	10	0
1621000	255	10	0
1622000	255	10	0
1623000	253	10	0
1624000	253	10	0
1625000	253	10	0
1626000	253	10	0
1627000	253	10	0
1628000	253	10	0
1629000	253	10	0
1630000	253	10	0
1631000	253	10	0
1632000	253	10	0
1633000	252	10	0
1634000	252	10	0
1635000	252	10	0
1636000	252	10	0
1637000	252	10	0
1638000	252	10	0
1639000	252	10	0
1640000	252	10	0
1641000	252	10	0
1642000	252	10	0
1643000	264	10	0
1644000	264	10	0
1645000	264	10	0
1646000	264	10	0
1647000	264	10	0
1648000	264	10	0
1649000	264	10	0
1650000	264	10	0
1651000	264	10	0
1652000	264	10	0
1653000	305	10	0
1654000	305	10	0
1655000	305	10	0
1656000	305	10	0
1657000	305	10	0
1658000	305	10	0
1659000	305	10	0
1660000	305	10	0
1661000	305	10	0
1662000	305	10	0
1663000	335	10	0
1664000	335	10	0
1665000	335	10	0
1666000	335	10	0
1667000	335	10	0
1668000	335	10	0
1669000	335	10	0
1670000	335	10	0
1671000	335	10	0
1672000	335	10	0
1673000	364	10	0
1674000	364	10	0
1675000	364	10	0
1676000	364	10	0
1677000	364	10	0
1678000	364	10	0
1679000	364	10	0
1680000	364	10	0
1681000	364	10	0
1682000	364	10	24
1683000	365	10	24
1684000	365	10	24
1685000	365	10	24
1686000	365	10	24
1687000	365	10	24
1688000	365	10	24
1689000	365	10	24
1690000	365	10	24
1691000	365	10	24
1692000	334	10	0
1693000	334	10	0
1694000	334	10	0
1695000	334	10	0
1696000	334	10	0
1697000	334	10	0
1698000	334	10	0
1699000	334	10	0
1700000	334	10	0
1701000	334	10	0
1702000	326	10	0
1703000	326	10	0
1704000	326	10	0
1705000	326	10	0
1706000	326	10	0
1707000	326	10	0
1708000	326	10	0
1709000	326	10	0
1710000	326	10	0
1711000	326	10	0
1712000	332	10	0
1713000	332	10	0
1714000	332	10	0
1715000	332	10	0
1716000	332	10	0
1717000	332	10	0
1718000	332	10	0
1719000	332	10	0
1720000	332	10	0
1721000	332	10	0
1722000	338	10	0
1723000	338	10	0
1724000	338	10	0
1725000	338	10	0
1726000	338	10	0
1727000	338	10	0
1728000	338	10	0
1729000	338	10	0
1730000	338	10	0
1731000	338	10	0
1732000	367	10	0
1733000	367	10	0
1734000	367	10	0
1735000	367	10	0
1736000	367	10	0
1737000	367	10	0
1738000	367	10	0
1739000	367	10	0
1740000	367	10	0
1741000	367	10	0
1742000	371	10	0
1743000	371	10	0
1744000	371	10	0
1745000	371	10	0
1746000	371	10	0
1747000	371	10	0
1748000	371	10	0
1749000	371	10	0
1750000	371	10	0
1751000	371	10	0
1752000	360	10	0
1753000	360	10	0
1754000	360	10	0
1755000	360	10	0
1756000	360	10	0
1757000	360	10	0
1758000	360	10	0
1759000	360	10	0
1760000	360	10	0
1761000	360	10	0
1762000	348	10	0
1763000	348	10	0
1764000	348	10	0
1765000	348	10	0
1766000	348	10	0
1767000	348	10	0
1768000	348	10	0
1769000	348	10	0
1770000	348	10	0
1771000	345	10	0
1772000	345	10	0
1773000	345	10	0
1774000	345	10	0
1775000	345	10	0
1776000	345	10	0
1777000	345	10	0
1778000	345	10	0
1779000	345	10	0
1780000	345	10	0
1781000	337	10	0
1782000	337	10	0
1783000	337	10	0
1784000	337	10	0
1785000	337	10	0
1786000	337	10	0
1787000	337	10	0
1788000	337	10	0
1789000	337	10	0
1790000	337	10	0
1791000	354	10	0
1792000	354	10	0
1793000	354	10	0
1794000	354	10	0
1795000	354	10	0
1796000	354	10	0
1797000	354	10	0
1798000	354	10	0
1799000	354	10	0
1800000	354	10	0
1801000	371	10	0
1802000	371	10	0
1803000	371	10	0
1804000	371	10	0
1805000	371	10	0
1806000	371	10	0
1807000	371	10	0
1808000	371	10	0
1809000	371	10	0
1810000	371	10	0
1811000	395	10	0
1812000	395	10	0
1813000	395	10	0
1814000	395	10	0
1815000	395	10	0
1816000	395	10	0
1817000	395	10	0
1818000	395	10	0
1819000	395	10	0
1820000	395	10	0
1821000	415	10	0
1822000	415	10	0
1823000	415	10	0
1824000	415	10	0
1825000	415	10	0
1826000	415	10	0
1827000	415	10	0
1828000	415	10	0
1829000	415	10	0
1830000	415	10	0
1831000	399	10	24
1832000	399	10	24
1833000	399	10	24
1834000	399	10	24
1835000	399	10	24
1836000	399	10	24
1837000	399	10	24
1838000	399	10	24
1839000	399	10	24
1840000	399	10	0
1841000	434	10	0
1842000	434	10	0
1843000	434	10	0
1844000	434	10	0
1845000	434	10	0
1846000	434	10	0
1847000	434	10	0
1848000	434	10	0
1849000	434	10	0
1850000	468	10	24
1851000	468	10	24
1852000	468	10	24
1853000	468	10	24
1854000	468	10	24
1855000	468	10	24
1856000	468	10	24
1857000	468	10	24
1858000	468	10	24
1859000	468	10	24
1860000	492	10	0
1861000	492	10	0
1862000	492	10	0
1863000	492	10	0
1864000	492	10	0
1865000	492	10	0
1866000	492	10	0
1867000	492	10	0
1868000	492	10	0
1869000	492	10	0
1870000	489	10	24
1871000	489	10	24
1872000	489	10	24
1873000	489	10	24
1874000	489	10	24
1875000	489	10	24
1876000	489	10	24
1877000	489	10	24
1878000	489	10	24
1879000	489	10	24
1880000	538	10	24
1881000	538	10	24
1882000	538	10	24
1883000	538	10	24
1884000	538	10	24
1885000	538	10	24
1886000	538	10	24
1887000	538	10	24
1888000	538	10	24
1889000	538	10	24
1890000	588	10	0
1891000	588	10	0
1892000	588	10	0
1893000	588	10	0
1894000	588	10	0
1895000	588	10	0
1896000	588	10	0
1897000	588	10	0
1898000	588	10	0
1899000	588	10	0
1900000	646	10	0
1901000	646	10	0
1902000	646	10	0
1903000	646	10	0
1904000	646	10	0
1905000	646	10	0
1906000	646	10	0
1907000	646	10	0
1908000	646	10	0
1909000	646	10	0
1910000	516	10	0
1911000	516	10	0
1912000	516	10	0
1913000	516	10	0
1914000	516	10	0
1915000	516	10	0
1916000	516	10	0
1917000	516	10	0
1918000	516	10	0
1919000	516	10	0
1920000	418	10	0
1921000	418	10	0
1922000	418	10	0
1923000	418	10	0
1924000	418	10	0
1925000	418	10	0
1926000	418	10	0
1927000	418	10	0
1928000	418	10	0
1929000	418	10	0
1930000	319	10	0
1931000	319	10	0
1932000	319	10	0
1933000	319	10	0
1934000	319	10	0
1935000	319	10	0
1936000	319	10	0
1937000	319	10	0
1938000	319	10	0
1939000	411	10	0
1940000	411	10	0
1941000	411	10	0
1942000	411	10	0
1943000	411	10	0
1944000	411	10	0
1945000	411	10	0
1946000	411	10	0
1947000	411	10	0
1948000	411	10	0
1949000	476	10	0
1950000	476	10	0
1951000	476	10	0
1952000	476	10	0
1953000	476	10	0
1954000	476	10	0
1955000	476	10	0
1956000	476	10	0
1957000	476	10	0
1958000	476	10	0
1959000	417	10	0
1960000	417	10	0
1961000	417	10	0
1962000	417	10	0
1963000	417	10	0
1964000	417	10	0
1965000	417	10	0
1966000	417	10	0
1967000	417	10	0
1968000	417	10	0
1969000	336	10	0
1970000	336	10	0
1971000	336	10	0
1972000	336	10	0
1973000	336	10	0
1974000	336	10	0
1975000	336	10	0
1976000	336	10	0
1977000	336	10	0
1978000	336	10	0
1979000	256	20	0
1980000	256	20	0
1981000	256	20	0
1982000	256	20	0
1983000	256	20	0
1984000	256	20	0
1985000	256	20	0
1986000	256	20	0
1987000	256	20	0
1988000	256	20	0
1989000	248	20	0
1990000	248	20	0
1991000	248	20	0
1992000	248	20	0
1993000	248	20	0
1994000	248	20	0
1995000	248	20	0
1996000	248	20	0
1997000	248	20	0
1998000	248	20	0
1999000	286	20	0
[truncated: 41,352 more rows]
