# Supplementary material for: Empirical optimization of an angled spoke paddling wheel with self-rotating mechanism
Source: Sci Rep. 2022 Nov 28;12:20511. doi: 10.1038/s41598-022-25181-7 (PMC9705443; doi:10.1038/s41598-022-25181-7)
Supplement: Supplementary file 1 — Supplementary Information. [file 41598_2022_25181_MOESM1_ESM.zip › 1st_test_Loadcell_raw_data/Test_1/R2/R2_90RPM_Set1.csv]

Timestamp	RMS_Val_G	Target_Vel_G	Vel_Cur_G
0	0	0	0
2000	0	0	0
3000	0	0	0
4000	0	0	0
5000	0	0	0
6000	0	0	0
7000	0	0	0
8000	0	0	0
9000	0	0	0
10000	0	0	0
11000	0	0	0
12000	-83995	0	0
13000	-83995	0	0
14000	-83995	0	0
15000	-83995	0	0
16000	-83995	0	0
17000	-83995	0	0
18000	-83995	0	0
19000	-83995	0	0
20000	-83995	0	0
21000	-83995	0	0
22000	-167989	0	0
23000	-167989	0	0
24000	-167989	0	0
25000	-167989	0	0
26000	-167989	0	0
27000	-167989	0	0
28000	-167989	0	0
29000	-167989	0	0
30000	-167989	0	0
31000	-167989	0	0
32000	-251982	0	0
33000	-251982	0	0
34000	-251982	0	0
35000	-251982	0	0
36000	-251982	0	0
37000	-251982	0	0
38000	-251982	0	0
39000	-251982	0	0
40000	-251982	0	0
41000	-251982	0	0
42000	-335981	0	0
43000	-335981	0	0
44000	-335981	0	0
45000	-335981	0	0
46000	-335981	0	0
47000	-335981	0	0
48000	-335981	0	0
49000	-335981	0	0
50000	-335981	0	0
51000	-335981	0	0
52000	-419981	0	0
53000	-419981	0	0
54000	-419981	0	0
55000	-419981	0	0
56000	-419981	0	0
57000	-419981	0	0
58000	-419981	0	0
59000	-419981	0	0
60000	-419981	0	0
61000	-419981	0	0
62000	-503982	0	0
63000	-503982	0	0
64000	-503982	0	0
65000	-503982	0	0
66000	-503982	0	0
67000	-503982	0	0
68000	-503982	0	0
69000	-503982	0	0
70000	-503982	0	0
71000	-503982	0	0
72000	-587981	0	0
73000	-587981	0	0
74000	-587981	0	0
75000	-587981	0	0
76000	-587981	0	0
77000	-587981	0	0
78000	-587981	0	0
79000	-587981	0	0
80000	-587981	0	0
81000	-671978	0	0
82000	-671978	0	0
83000	-671978	0	0
84000	-671978	0	0
85000	-671978	0	0
86000	-671978	0	0
87000	-671978	0	0
88000	-671978	0	0
89000	-671978	0	0
90000	-671978	0	0
91000	-755982	0	0
92000	-755982	0	0
93000	-755982	0	0
94000	-755982	0	0
95000	-755982	0	0
96000	-755982	0	0
97000	-755982	0	0
98000	-755982	0	0
99000	-755982	0	0
100000	-755982	0	0
101000	-755982	0	0
102000	-755982	0	0
103000	-755982	0	0
104000	-755982	0	0
105000	-755982	0	0
106000	-755982	0	0
107000	-755982	0	0
108000	-755982	0	0
109000	-755982	0	0
110000	-755982	0	0
111000	-755981	0	0
112000	-755981	0	0
113000	-755981	0	0
114000	-755981	0	0
115000	-755981	0	0
116000	-755981	0	0
117000	-755981	0	0
118000	-755981	0	0
119000	-755981	0	0
120000	-755981	0	0
121000	-755976	0	0
122000	-755976	0	0
123000	-755976	0	0
124000	-755976	0	0
125000	-755976	0	0
126000	-755976	0	0
127000	-755976	0	0
128000	-755976	0	0
129000	-755976	0	0
130000	-755976	0	0
131000	-755967	0	0
132000	-755967	0	0
133000	-755967	0	0
134000	-755967	0	0
135000	-755967	0	0
136000	-755967	0	0
137000	-755967	0	0
138000	-755967	0	0
139000	-755967	0	0
140000	-755958	0	0
141000	-755958	0	0
142000	-755958	0	0
143000	-755958	0	0
144000	-755958	0	0
145000	-755958	0	0
146000	-755958	0	0
147000	-755958	0	0
148000	-755958	0	0
149000	-755958	0	0
150000	-755958	0	0
151000	-755947	0	0
152000	-755947	0	0
153000	-755947	0	0
154000	-755947	0	0
155000	-755947	0	0
156000	-755947	0	0
157000	-755947	0	0
158000	-755947	0	0
159000	-755947	0	0
160000	-755937	0	0
161000	-755937	0	0
162000	-755937	0	0
163000	-755937	0	0
164000	-755937	0	0
165000	-755937	0	0
166000	-755937	0	0
167000	-755937	0	0
168000	-755937	0	0
169000	-755937	0	0
170000	-755935	0	0
171000	-755935	0	0
172000	-755935	0	0
173000	-755935	0	0
174000	-755935	0	0
175000	-755935	0	0
176000	-755935	0	0
177000	-755935	0	0
178000	-755935	0	0
179000	-755935	0	0
180000	-755929	0	0
181000	-755929	0	0
182000	-755929	0	0
183000	-755929	0	0
184000	-755929	0	0
185000	-755929	0	0
186000	-755929	0	0
187000	-755929	0	0
188000	-755929	0	0
189000	-755929	0	0
190000	-755923	0	0
191000	-755923	0	0
192000	-755923	0	0
193000	-755923	0	0
194000	-755923	0	0
195000	-755923	0	0
196000	-755923	0	0
197000	-755923	0	0
198000	-755923	0	0
199000	-755923	0	0
200000	-755921	0	0
201000	-755921	0	0
202000	-755921	0	0
203000	-755921	0	0
204000	-755921	0	0
205000	-755921	0	0
206000	-755921	0	0
207000	-755921	0	0
208000	-755921	0	0
209000	-755921	0	0
210000	-755925	0	0
211000	-755925	0	0
212000	-755925	0	0
213000	-755925	0	0
214000	-755925	0	0
215000	-755925	0	0
216000	-755925	0	0
217000	-755925	0	0
218000	-755925	0	0
219000	-755925	0	0
220000	-755926	0	0
221000	-755926	0	0
222000	-755926	0	0
223000	-755926	0	0
224000	-755926	0	0
225000	-755926	0	0
226000	-755926	0	0
227000	-755926	0	0
228000	-755926	0	0
229000	-755926	0	0
230000	-755928	0	0
231000	-755928	0	0
232000	-755928	0	0
233000	-755928	0	0
234000	-755928	0	0
235000	-755928	0	0
236000	-755928	0	0
237000	-755928	0	0
238000	-755928	0	0
239000	-755917	0	0
240000	-755917	0	0
241000	-755917	0	0
242000	-755917	0	0
243000	-755917	0	0
244000	-755917	0	0
245000	-755917	0	0
246000	-755917	0	0
247000	-755917	0	0
248000	-755917	0	0
249000	-755914	0	0
250000	-755914	0	0
251000	-755914	0	0
252000	-755914	0	0
253000	-755914	0	0
254000	-755914	0	0
255000	-755914	0	0
256000	-755914	0	0
257000	-755914	0	0
258000	-755914	0	0
259000	-755912	0	0
260000	-755912	0	0
261000	-755912	0	0
262000	-755912	0	0
263000	-755912	0	0
264000	-755912	0	0
265000	-755912	0	0
266000	-755912	0	0
267000	-755912	0	0
268000	-755912	0	0
269000	-755911	0	0
270000	-755911	0	0
271000	-755911	0	0
272000	-755911	0	0
273000	-755911	0	0
274000	-755911	0	0
275000	-755911	0	0
276000	-755911	0	0
277000	-755911	0	0
278000	-755911	0	0
279000	-755910	0	0
280000	-755910	0	0
281000	-755910	0	0
282000	-755910	0	0
283000	-755910	0	0
284000	-755910	0	0
285000	-755910	0	0
286000	-755910	0	0
287000	-755910	0	0
288000	-755910	0	0
289000	-755907	0	0
290000	-755907	0	0
291000	-755907	0	0
292000	-755907	0	0
293000	-755907	0	0
294000	-755907	0	0
295000	-755907	0	0
296000	-755907	0	0
297000	-755907	0	0
298000	-755907	0	0
299000	-755899	0	0
300000	-755899	0	0
301000	-755899	0	0
302000	-755899	0	0
303000	-755899	0	0
304000	-755899	0	0
305000	-755899	0	0
306000	-755899	0	0
307000	-755899	0	0
308000	-755891	0	0
309000	-755891	0	0
310000	-755891	0	0
311000	-755891	0	0
312000	-755891	0	0
313000	-755891	0	0
314000	-755891	0	0
315000	-755891	0	0
316000	-755891	0	0
317000	-755891	0	0
318000	-755883	0	0
319000	-755883	0	0
320000	-755883	0	0
321000	-755883	0	0
322000	-755883	0	0
323000	-755883	0	0
324000	-755883	0	0
325000	-755883	0	0
326000	-755883	0	0
327000	-755883	0	0
328000	-755885	0	0
329000	-755885	0	0
330000	-755885	0	0
331000	-755885	0	0
332000	-755885	0	0
333000	-755885	0	0
334000	-755885	0	0
335000	-755885	0	0
336000	-755885	0	0
337000	-755885	0	0
338000	-755887	0	0
339000	-755887	0	0
340000	-755887	0	0
341000	-755887	0	0
342000	-755887	0	0
343000	-755887	0	0
344000	-755887	0	0
345000	-755887	0	0
346000	-755887	0	0
347000	-755887	0	0
348000	-755884	0	0
349000	-755884	0	0
350000	-755884	0	0
351000	-755884	0	0
352000	-755884	0	0
353000	-755884	0	0
354000	-755884	0	0
355000	-755884	0	0
356000	-755884	0	0
357000	-755884	0	0
358000	-755881	0	0
359000	-755881	0	0
360000	-755881	0	0
361000	-755881	0	0
362000	-755881	0	0
363000	-755881	0	0
364000	-755881	0	0
365000	-755881	0	0
366000	-755881	0	0
367000	-755881	0	0
368000	-755873	0	0
369000	-755873	0	0
370000	-755873	0	0
371000	-755873	0	0
372000	-755873	0	0
373000	-755873	0	0
374000	-755873	0	0
375000	-755873	0	0
376000	-755873	0	0
377000	-755873	0	0
378000	-755865	0	0
379000	-755865	0	0
380000	-755865	0	0
381000	-755865	0	0
382000	-755865	0	0
383000	-755865	0	0
384000	-755865	0	0
385000	-755865	0	0
386000	-755865	0	0
387000	-755859	0	0
388000	-755859	0	0
389000	-755859	0	0
390000	-755859	0	0
391000	-755859	0	0
392000	-755859	0	0
393000	-755859	0	0
394000	-755859	0	0
395000	-755859	0	0
396000	-755859	0	0
397000	-755854	0	0
398000	-755854	0	0
399000	-755854	0	0
400000	-755854	0	0
401000	-755854	0	0
402000	-755854	0	0
403000	-755854	0	0
404000	-755854	0	0
405000	-755854	0	0
406000	-755854	0	0
407000	-755848	0	0
408000	-755848	0	0
409000	-755848	0	0
410000	-755848	0	0
411000	-755848	0	0
412000	-755848	0	0
413000	-755848	0	0
414000	-755848	0	0
415000	-755848	0	0
416000	-755848	0	0
417000	-755846	0	0
418000	-755846	0	0
419000	-755846	0	0
420000	-755846	0	0
421000	-755846	0	0
422000	-755846	0	0
423000	-755846	0	0
424000	-755846	0	0
425000	-755846	0	0
426000	-755846	0	0
427000	-755844	0	0
428000	-755844	0	0
429000	-755844	0	0
430000	-755844	0	0
431000	-755844	0	0
432000	-755844	0	0
433000	-755844	0	0
434000	-755844	0	0
435000	-755844	0	0
436000	-755844	0	0
437000	-755838	0	0
438000	-755838	0	0
439000	-755838	0	0
440000	-755838	0	0
441000	-755838	0	0
442000	-755838	0	0
443000	-755838	0	0
444000	-755838	0	0
445000	-755838	0	0
446000	-755838	0	0
447000	-755833	0	0
448000	-755833	0	0
449000	-755833	0	0
450000	-755833	0	0
451000	-755833	0	0
452000	-755833	0	0
453000	-755833	0	0
454000	-755833	0	0
455000	-755833	0	0
456000	-755833	0	0
457000	-755832	0	0
458000	-755832	0	0
459000	-755832	0	0
460000	-755832	0	0
461000	-755832	0	0
462000	-755832	0	0
463000	-755832	0	0
464000	-755832	0	0
465000	-755832	0	0
466000	-755832	0	0
467000	-755832	0	0
468000	-755832	0	0
469000	-755832	0	0
470000	-755832	0	0
471000	-755832	0	0
472000	-755832	0	0
473000	-755832	0	0
474000	-755832	0	0
475000	-755832	0	0
476000	-755830	0	0
477000	-755830	0	0
478000	-755830	0	0
479000	-755830	0	0
480000	-755830	0	0
481000	-755830	0	0
482000	-755830	0	0
483000	-755830	0	0
484000	-755830	0	0
485000	-755830	0	0
486000	-755828	0	0
487000	-755828	0	0
488000	-755828	0	0
489000	-755828	0	0
490000	-755828	0	0
491000	-755828	0	0
492000	-755828	0	0
493000	-755828	0	0
494000	-755828	0	0
495000	-755828	0	0
496000	-755823	0	0
497000	-755823	0	0
498000	-755823	0	0
499000	-755823	0	0
500000	-755823	0	0
501000	-755823	0	0
502000	-755823	0	0
503000	-755823	0	0
504000	-755823	0	0
505000	-755823	0	0
506000	-755821	0	0
507000	-755821	0	0
508000	-755821	0	0
509000	-755821	0	0
510000	-755821	0	0
511000	-755821	0	0
512000	-755821	0	0
513000	-755821	0	0
514000	-755821	0	0
515000	-755821	0	0
516000	-755819	0	0
517000	-755819	0	0
518000	-755819	0	0
519000	-755819	0	0
520000	-755819	0	0
521000	-755819	0	0
522000	-755819	0	0
523000	-755819	0	0
524000	-755819	0	0
525000	-755819	0	0
526000	-755813	0	0
527000	-755813	0	0
528000	-755813	0	0
529000	-755813	0	0
530000	-755813	0	0
531000	-755813	0	0
532000	-755813	0	0
533000	-755813	0	0
534000	-755813	0	0
535000	-755813	0	0
536000	-755808	0	0
537000	-755808	0	0
538000	-755808	0	0
539000	-755808	0	0
540000	-755808	0	0
541000	-755808	0	0
542000	-755808	0	0
543000	-755808	0	0
544000	-755808	0	0
545000	-755805	0	0
546000	-755805	0	0
547000	-755805	0	0
548000	-755805	0	0
549000	-755805	0	0
550000	-755805	0	0
551000	-755805	0	0
552000	-755805	0	0
553000	-755805	0	0
554000	-755805	0	0
555000	-755805	0	0
556000	-755805	0	0
557000	-755805	0	0
558000	-755805	0	0
559000	-755805	0	0
560000	-755805	0	0
561000	-755805	0	0
562000	-755805	0	0
563000	-755805	0	0
564000	-755805	0	0
565000	-755804	0	0
566000	-755804	0	0
567000	-755804	0	0
568000	-755804	0	0
569000	-755804	0	0
570000	-755804	0	0
571000	-755804	0	0
572000	-755804	0	0
573000	-755804	0	0
574000	-755804	0	0
575000	-755803	0	0
576000	-755803	0	0
577000	-755803	0	0
578000	-755803	0	0
579000	-755803	0	0
580000	-755803	0	0
581000	-755803	0	0
582000	-755803	0	0
583000	-755803	0	0
584000	-755803	0	0
585000	-755802	0	0
586000	-755802	0	0
587000	-755802	0	0
588000	-755802	0	0
589000	-755802	0	0
590000	-755802	0	0
591000	-755802	0	0
592000	-755802	0	0
593000	-755802	0	0
594000	-755802	0	0
595000	-755804	0	0
596000	-755804	0	0
597000	-755804	0	0
598000	-755804	0	0
599000	-755804	0	0
600000	-755804	0	0
601000	-755804	0	0
602000	-755804	0	0
603000	-755804	0	0
604000	-755804	0	0
605000	-755805	0	0
606000	-755805	0	0
607000	-755805	0	0
608000	-755805	0	0
609000	-755805	0	0
610000	-755805	0	0
611000	-755805	0	0
612000	-755805	0	0
613000	-755805	0	0
614000	-755806	0	0
615000	-755806	0	0
616000	-755806	0	0
617000	-755806	0	0
618000	-755806	0	0
619000	-755806	0	0
620000	-755806	0	0
621000	-755806	0	0
622000	-755806	0	0
623000	-755806	0	0
624000	-755811	0	0
625000	-755811	0	0
626000	-755811	0	0
627000	-755811	0	0
628000	-755811	0	0
629000	-755811	0	0
630000	-755811	0	0
631000	-755811	0	0
632000	-755811	0	0
633000	-755811	0	0
634000	-755816	0	0
635000	-755816	0	0
636000	-755816	0	0
637000	-755816	0	0
638000	-755816	0	0
639000	-755816	0	0
640000	-755816	0	0
641000	-755816	0	0
642000	-755816	0	0
643000	-755816	0	0
644000	-755813	0	0
645000	-755813	0	0
646000	-755813	0	0
647000	-755813	0	0
648000	-755813	0	0
649000	-755813	0	0
650000	-755813	0	0
651000	-755813	0	0
652000	-755813	0	0
653000	-755813	0	0
654000	-755810	0	0
655000	-755810	0	0
656000	-755810	0	0
657000	-755810	0	0
658000	-755810	0	0
659000	-755810	0	0
660000	-755810	0	0
661000	-755810	0	0
662000	-755810	0	0
663000	-755810	0	0
664000	-755807	0	0
665000	-755807	0	0
666000	-755807	0	0
667000	-755807	0	0
668000	-755807	0	0
669000	-755807	0	0
670000	-755807	0	0
671000	-755807	0	0
672000	-755807	0	0
673000	-755807	0	0
674000	-755804	0	0
675000	-755804	0	0
676000	-755804	0	0
677000	-755804	0	0
678000	-755804	0	0
679000	-755804	0	0
680000	-755804	0	0
681000	-755804	0	0
682000	-755804	0	0
683000	-755804	0	0
684000	-755803	0	0
685000	-755803	0	0
686000	-755803	0	0
687000	-755803	0	0
688000	-755803	0	0
689000	-755803	0	0
690000	-755803	0	0
691000	-755803	0	0
692000	-755803	0	0
693000	-755802	0	0
694000	-755802	0	0
695000	-755802	0	0
696000	-755802	0	0
697000	-755802	0	0
698000	-755802	0	0
699000	-755802	0	0
700000	-755802	0	0
701000	-755802	0	0
702000	-755802	0	0
703000	-755802	0	0
704000	-755802	0	0
705000	-755802	0	0
706000	-755802	0	0
707000	-755802	0	0
708000	-755802	0	0
709000	-755802	0	0
710000	-755802	0	0
711000	-755802	0	0
712000	-755802	0	0
713000	-755801	0	0
714000	-755801	0	0
715000	-755801	0	0
716000	-755801	0	0
717000	-755801	0	0
718000	-755801	0	0
719000	-755801	0	0
720000	-755801	0	0
721000	-755801	0	0
722000	-755801	0	0
723000	-755795	0	0
724000	-755795	0	0
725000	-755795	0	0
726000	-755795	0	0
727000	-755795	0	0
728000	-755795	0	0
729000	-755795	0	0
730000	-755795	0	0
731000	-755795	0	0
732000	-755795	0	0
733000	-755788	0	0
734000	-755788	0	0
735000	-755788	0	0
736000	-755788	0	0
737000	-755788	0	0
738000	-755788	0	0
739000	-755788	0	0
740000	-755788	0	0
741000	-755788	0	0
742000	-755788	0	0
743000	-755780	0	0
744000	-755780	0	0
745000	-755780	0	0
746000	-755780	0	0
747000	-755780	0	0
748000	-755780	0	0
749000	-755780	0	0
750000	-755780	0	0
751000	-755780	0	0
752000	-755780	0	0
753000	-755773	0	0
754000	-755773	0	0
755000	-755773	0	0
756000	-755773	0	0
757000	-755773	0	0
758000	-755773	0	0
759000	-755773	0	0
760000	-755773	0	0
761000	-755773	0	0
762000	-755761	0	0
763000	-755761	0	0
764000	-755761	0	0
765000	-755761	0	0
766000	-755761	0	0
767000	-755761	0	0
768000	-755761	0	0
769000	-755761	0	0
770000	-755761	0	0
771000	-755761	0	0
772000	-755754	0	0
773000	-755754	0	0
774000	-755754	0	0
775000	-755754	0	0
776000	-755754	0	0
777000	-755754	0	0
778000	-755754	0	0
779000	-755754	0	0
780000	-755754	0	0
781000	-755754	0	0
782000	-755750	0	0
783000	-755750	0	0
784000	-755750	0	0
785000	-755750	0	0
786000	-755750	0	0
787000	-755750	0	0
788000	-755750	0	0
789000	-755750	0	0
790000	-755750	0	0
791000	-755750	0	0
792000	-755746	0	0
793000	-755746	0	0
794000	-755746	0	0
795000	-755746	0	0
796000	-755746	0	0
797000	-755746	0	0
798000	-755746	0	0
799000	-755746	0	0
800000	-755746	0	0
801000	-755746	0	0
802000	-755743	0	0
803000	-755743	0	0
804000	-755743	0	0
805000	-755743	0	0
806000	-755743	0	0
807000	-755743	0	0
808000	-755743	0	0
809000	-755743	0	0
810000	-755743	0	0
811000	-755743	0	0
812000	-755738	0	0
813000	-755738	0	0
814000	-755738	0	0
815000	-755738	0	0
816000	-755738	0	0
817000	-755738	0	0
818000	-755738	0	0
819000	-755738	0	0
820000	-755738	0	0
821000	-755738	0	0
822000	-755734	0	0
823000	-755734	0	0
824000	-755734	0	0
825000	-755734	0	0
826000	-755734	0	0
827000	-755734	0	0
828000	-755734	0	0
829000	-755734	0	0
830000	-755734	0	0
831000	-755734	0	0
832000	-755730	0	0
833000	-755730	0	0
834000	-755730	0	0
835000	-755730	0	0
836000	-755730	0	0
837000	-755730	0	0
838000	-755730	0	0
839000	-755730	0	0
840000	-755730	0	0
841000	-755727	0	0
842000	-755727	0	0
843000	-755727	0	0
844000	-755727	0	0
845000	-755727	0	0
846000	-755727	0	0
847000	-755727	0	0
848000	-755727	0	0
849000	-755727	0	0
850000	-755727	0	0
851000	-755725	0	0
852000	-755725	0	0
853000	-755725	0	0
854000	-755725	0	0
855000	-755725	0	0
856000	-755725	0	0
857000	-755725	0	0
858000	-755725	0	0
859000	-755725	0	0
860000	-755725	0	0
861000	-755724	0	0
862000	-755724	0	0
863000	-755724	0	0
864000	-755724	0	0
865000	-755724	0	0
866000	-755724	0	0
867000	-755724	0	0
868000	-755724	0	0
869000	-755724	0	0
870000	-755724	0	0
871000	-755723	0	0
872000	-755723	0	0
873000	-755723	0	0
874000	-755723	0	0
875000	-755723	0	0
876000	-755723	0	0
877000	-755723	0	0
878000	-755723	0	0
879000	-755723	0	0
880000	-755723	0	0
881000	-755722	0	0
882000	-755722	0	0
883000	-755722	0	0
884000	-755722	0	0
885000	-755722	0	0
886000	-755722	0	0
887000	-755722	0	0
888000	-755722	0	0
889000	-755722	0	0
890000	-755722	0	0
891000	-755717	0	0
892000	-755717	0	0
893000	-755717	0	0
894000	-755717	0	0
895000	-755717	0	0
896000	-755717	0	0
897000	-755717	0	0
898000	-755717	0	0
899000	-755717	0	0
900000	-755717	0	0
901000	-755712	0	0
902000	-755712	0	0
903000	-755712	0	0
904000	-755712	0	0
905000	-755712	0	0
906000	-755712	0	0
907000	-755712	0	0
908000	-755712	0	0
909000	-755712	0	0
910000	-755707	0	0
911000	-755707	0	0
912000	-755707	0	0
913000	-755707	0	0
914000	-755707	0	0
915000	-755707	0	0
916000	-755707	0	0
917000	-755707	0	0
918000	-755707	0	0
919000	-755707	0	0
920000	-755702	0	0
921000	-755702	0	0
922000	-755702	0	0
923000	-755702	0	0
924000	-755702	0	0
925000	-755702	0	0
926000	-755702	0	0
927000	-755702	0	0
928000	-755702	0	0
929000	-755702	0	0
930000	-755703	0	0
931000	-755703	0	0
932000	-755703	0	0
933000	-755703	0	0
934000	-755703	0	0
935000	-755703	0	0
936000	-755703	0	0
937000	-755703	0	0
938000	-755703	0	0
939000	-755703	0	0
940000	-755705	0	0
941000	-755705	0	0
942000	-755705	0	0
943000	-755705	0	0
944000	-755705	0	0
945000	-755705	0	0
946000	-755705	0	0
947000	-755705	0	0
948000	-755705	0	0
949000	-755705	0	0
950000	-755709	0	0
951000	-755709	0	0
952000	-755709	0	0
953000	-755709	0	0
954000	-755709	0	0
955000	-755709	0	0
956000	-755709	0	0
957000	-755709	0	0
958000	-755709	0	0
959000	-755709	0	0
960000	-755712	0	0
961000	-755712	0	0
962000	-755712	0	0
963000	-755712	0	0
964000	-755712	0	0
965000	-755712	0	0
966000	-755712	0	0
967000	-755712	0	0
968000	-755712	0	0
969000	-755712	0	0
970000	-755713	0	0
971000	-755713	0	0
972000	-755713	0	0
973000	-755713	0	0
974000	-755713	0	0
975000	-755713	0	0
976000	-755713	0	0
977000	-755713	0	0
978000	-755713	0	0
979000	-755713	0	0
980000	-755711	0	0
981000	-755711	0	0
982000	-755711	0	0
983000	-755711	0	0
984000	-755711	0	0
985000	-755711	0	0
986000	-755711	0	0
987000	-755711	0	0
988000	-755711	0	0
989000	-755707	10	0
990000	-755707	10	0
991000	-755707	10	0
992000	-755707	10	0
993000	-755707	10	0
994000	-755707	10	0
995000	-755707	10	0
996000	-755707	10	0
997000	-755707	10	0
998000	-755707	10	0
999000	-671712	10	0
1000000	-671712	10	0
1001000	-671712	10	0
1002000	-671712	10	0
1003000	-671712	10	0
1004000	-671712	10	0
1005000	-671712	10	0
1006000	-671712	10	0
1007000	-671712	10	0
1008000	-671712	10	0
1009000	-587719	10	0
1010000	-587719	10	0
1011000	-587719	10	0
1012000	-587719	10	0
1013000	-587719	10	0
1014000	-587719	10	0
1015000	-587719	10	0
1016000	-587719	10	0
1017000	-587719	10	0
1018000	-587719	10	0
1019000	-503720	10	0
1020000	-503720	10	0
1021000	-503720	10	0
1022000	-503720	10	0
1023000	-503720	10	0
1024000	-503720	10	0
1025000	-503720	10	0
1026000	-503720	10	0
1027000	-503720	10	0
1028000	-503720	10	0
1029000	-419717	10	0
1030000	-419717	10	0
1031000	-419717	10	0
1032000	-419717	10	0
1033000	-419717	10	0
1034000	-419717	10	0
1035000	-419717	10	0
1036000	-419717	10	0
1037000	-419717	10	0
1038000	-419717	10	0
1039000	-335713	10	0
1040000	-335713	10	0
1041000	-335713	10	0
1042000	-335713	10	0
1043000	-335713	10	0
1044000	-335713	10	0
1045000	-335713	10	0
1046000	-335713	10	0
1047000	-335713	10	0
1048000	-335713	10	0
1049000	-251710	10	0
1050000	-251710	10	0
1051000	-251710	10	0
1052000	-251710	10	0
1053000	-251710	10	0
1054000	-251710	10	0
1055000	-251710	10	0
1056000	-251710	10	0
1057000	-251710	10	0
1058000	-251710	10	0
1059000	-167708	10	0
1060000	-167708	10	0
1061000	-167708	10	0
1062000	-167708	10	0
1063000	-167708	10	0
1064000	-167708	10	0
1065000	-167708	10	0
1066000	-167708	10	0
1067000	-167708	10	0
1068000	-83710	10	0
1069000	-83710	10	0
1070000	-83710	10	0
1071000	-83710	10	0
1072000	-83710	10	0
1073000	-83710	10	0
1074000	-83710	10	0
1075000	-83710	10	0
1076000	-83710	10	0
1077000	-83710	10	0
1078000	294	10	0
1079000	294	10	0
1080000	294	10	0
1081000	294	10	0
1082000	294	10	0
1083000	294	10	0
1084000	294	10	0
1085000	294	10	0
1086000	294	10	0
1087000	294	10	0
1088000	294	10	0
1089000	294	10	0
1090000	294	10	0
1091000	294	10	0
1092000	294	10	0
1093000	294	10	0
1094000	294	10	0
1095000	294	10	0
1096000	294	10	0
1097000	294	10	0
1098000	292	10	0
1099000	292	10	0
1100000	292	10	0
1101000	292	10	0
1102000	292	10	0
1103000	292	10	0
1104000	292	10	0
1105000	292	10	0
1106000	292	10	0
1107000	292	10	0
1108000	287	10	0
1109000	287	10	0
1110000	287	10	0
1111000	287	10	0
1112000	287	10	0
1113000	287	10	0
1114000	287	10	0
1115000	287	10	0
1116000	287	10	0
1117000	287	10	0
1118000	281	10	0
1119000	281	10	0
1120000	281	10	0
1121000	281	10	0
1122000	281	10	0
1123000	281	10	0
1124000	281	10	0
1125000	281	10	0
1126000	281	10	0
1127000	281	10	0
1128000	275	10	0
1129000	275	10	0
1130000	275	10	0
1131000	275	10	0
1132000	275	10	0
1133000	275	10	0
1134000	275	10	0
1135000	275	10	0
1136000	275	10	0
1137000	266	10	0
1138000	266	10	0
1139000	266	10	0
1140000	266	10	0
1141000	266	10	0
1142000	266	10	0
1143000	266	10	0
1144000	266	10	0
1145000	266	10	0
1146000	266	10	0
1147000	258	10	0
1148000	258	10	0
1149000	258	10	0
1150000	258	10	0
1151000	258	10	0
1152000	258	10	0
1153000	258	10	0
1154000	258	10	0
1155000	258	10	0
1156000	258	10	0
1157000	255	10	0
1158000	255	10	0
1159000	255	10	0
1160000	255	10	0
1161000	255	10	0
1162000	255	10	0
1163000	255	10	0
1164000	255	10	0
1165000	255	10	0
1166000	255	10	0
1167000	251	10	0
1168000	251	10	0
1169000	251	10	0
1170000	251	10	0
1171000	251	10	0
1172000	251	10	0
1173000	251	10	0
1174000	251	10	0
1175000	251	10	0
1176000	251	10	0
1177000	246	10	0
1178000	246	10	0
1179000	246	10	0
1180000	246	10	0
1181000	246	10	0
1182000	246	10	0
1183000	246	10	0
1184000	246	10	0
1185000	246	10	0
1186000	246	10	0
1187000	246	10	0
1188000	246	10	0
1189000	246	10	0
1190000	246	10	0
1191000	246	10	0
1192000	246	10	0
1193000	246	10	0
1194000	246	10	0
1195000	246	10	0
1196000	246	10	0
1197000	251	10	0
1198000	251	10	0
1199000	251	10	0
1200000	251	10	0
1201000	251	10	0
1202000	251	10	0
1203000	251	10	0
1204000	251	10	0
1205000	251	10	0
1206000	251	10	0
1207000	254	10	0
1208000	254	10	0
1209000	254	10	0
1210000	254	10	0
1211000	254	10	0
1212000	254	10	0
1213000	254	10	0
1214000	254	10	0
1215000	254	10	0
1216000	256	10	0
1217000	256	10	0
1218000	256	10	0
1219000	256	10	0
1220000	256	10	0
1221000	256	10	0
1222000	256	10	0
1223000	256	10	0
1224000	256	10	0
1225000	256	10	0
1226000	244	10	0
1227000	244	10	0
1228000	244	10	0
1229000	244	10	0
1230000	244	10	0
1231000	244	10	0
1232000	244	10	0
1233000	244	10	0
1234000	244	10	0
1235000	244	10	0
1236000	246	10	0
1237000	246	10	0
1238000	246	10	0
1239000	246	10	0
1240000	246	10	0
1241000	246	10	0
1242000	246	10	0
1243000	246	10	0
1244000	246	10	0
1245000	246	10	0
1246000	244	10	0
1247000	244	10	0
1248000	244	10	0
1249000	244	10	0
1250000	244	10	0
1251000	244	10	0
1252000	244	10	0
1253000	244	10	0
1254000	244	10	0
1255000	244	10	0
1256000	244	10	0
1257000	244	10	0
1258000	244	10	0
1259000	244	10	0
1260000	244	10	0
1261000	244	10	0
1262000	244	10	0
1263000	244	10	0
1264000	244	10	0
1265000	244	10	0
1266000	244	10	0
1267000	244	10	0
1268000	244	10	0
1269000	244	10	0
1270000	244	10	0
1271000	244	10	0
1272000	244	10	0
1273000	244	10	0
1274000	244	10	0
1275000	244	10	0
1276000	244	10	0
1277000	244	10	0
1278000	244	10	0
1279000	244	10	0
1280000	244	10	0
1281000	244	10	0
1282000	244	10	0
1283000	244	10	0
1284000	244	10	0
1285000	235	10	0
1286000	235	10	0
1287000	235	10	0
1288000	235	10	0
1289000	235	10	0
1290000	235	10	0
1291000	235	10	0
1292000	235	10	0
1293000	235	10	0
1294000	235	10	0
1295000	228	10	0
1296000	228	10	0
1297000	228	10	0
1298000	228	10	0
1299000	228	10	0
1300000	228	10	0
1301000	228	10	0
1302000	228	10	0
1303000	228	10	0
1304000	228	10	0
1305000	220	10	0
1306000	220	10	0
1307000	220	10	0
1308000	220	10	0
1309000	220	10	0
1310000	220	10	0
1311000	220	10	0
1312000	220	10	0
1313000	220	10	0
1314000	220	10	0
1315000	224	10	0
1316000	224	10	0
1317000	224	10	0
1318000	224	10	0
1319000	224	10	0
1320000	224	10	0
1321000	224	10	0
1322000	224	10	0
1323000	224	10	0
1324000	224	10	0
1325000	226	10	0
1326000	226	10	0
1327000	226	10	0
1328000	226	10	0
1329000	226	10	0
1330000	226	10	0
1331000	226	10	0
1332000	226	10	0
1333000	226	10	0
1334000	226	10	0
1335000	224	10	0
1336000	224	10	0
1337000	224	10	0
1338000	224	10	0
1339000	224	10	0
1340000	224	10	0
1341000	224	10	0
1342000	224	10	0
1343000	224	10	0
1344000	224	10	0
1345000	225	10	0
1346000	225	10	0
1347000	225	10	0
1348000	225	10	0
1349000	225	10	0
1350000	225	10	0
1351000	225	10	0
1352000	225	10	0
1353000	225	10	0
1354000	225	10	0
1355000	221	10	0
1356000	221	10	0
1357000	221	10	0
1358000	221	10	0
1359000	221	10	0
1360000	221	10	0
1361000	221	10	0
1362000	221	10	0
1363000	221	10	0
1364000	214	10	0
1365000	214	10	0
1366000	214	10	0
1367000	214	10	0
1368000	214	10	0
1369000	214	10	0
1370000	214	10	0
1371000	214	10	0
1372000	214	10	0
1373000	214	10	0
1374000	213	10	0
1375000	213	10	0
1376000	213	10	0
1377000	213	10	0
1378000	213	10	0
1379000	213	10	0
1380000	213	10	0
1381000	213	10	0
1382000	213	10	0
1383000	213	10	0
1384000	209	10	0
1385000	209	10	0
1386000	209	10	0
1387000	209	10	0
1388000	209	10	0
1389000	209	10	0
1390000	209	10	0
1391000	209	10	0
1392000	209	10	0
1393000	209	10	0
1394000	206	10	0
1395000	206	10	0
1396000	206	10	0
1397000	206	10	0
1398000	206	10	0
1399000	206	10	0
1400000	206	10	0
1401000	206	10	0
1402000	206	10	0
1403000	206	10	0
1404000	207	10	0
1405000	207	10	0
1406000	207	10	0
1407000	207	10	0
1408000	207	10	0
1409000	207	10	0
1410000	207	10	0
1411000	207	10	0
1412000	207	10	0
1413000	207	10	0
1414000	213	10	0
1415000	213	10	0
1416000	213	10	0
1417000	213	10	0
1418000	213	10	0
1419000	213	10	0
1420000	213	10	0
1421000	213	10	0
1422000	213	10	0
1423000	213	10	0
1424000	209	10	0
1425000	209	10	0
1426000	209	10	0
1427000	209	10	0
1428000	209	10	0
1429000	209	10	0
1430000	209	10	0
1431000	209	10	0
1432000	209	10	0
1433000	209	10	0
1434000	206	10	0
1435000	206	10	0
1436000	206	10	0
1437000	206	10	0
1438000	206	10	0
1439000	206	10	0
1440000	206	10	0
1441000	206	10	0
1442000	206	10	0
1443000	213	10	0
1444000	213	10	0
1445000	213	10	0
1446000	213	10	0
1447000	213	10	0
1448000	213	10	0
1449000	213	10	0
1450000	213	10	0
1451000	213	10	0
1452000	213	10	0
1453000	217	10	0
1454000	217	10	0
1455000	217	10	0
1456000	217	10	0
1457000	217	10	0
1458000	217	10	0
1459000	217	10	0
1460000	217	10	0
1461000	217	10	0
1462000	217	10	0
1463000	216	10	0
1464000	216	10	0
1465000	216	10	0
1466000	216	10	0
1467000	216	10	0
1468000	216	10	0
1469000	216	10	0
1470000	216	10	0
1471000	216	10	0
1472000	216	10	0
1473000	212	10	0
1474000	212	10	0
1475000	212	10	0
1476000	212	10	0
1477000	212	10	0
1478000	212	10	0
1479000	212	10	0
1480000	212	10	0
1481000	212	10	0
1482000	212	10	0
1483000	205	10	0
1484000	205	10	0
1485000	205	10	0
1486000	205	10	0
1487000	205	10	0
1488000	205	10	0
1489000	205	10	0
1490000	205	10	0
1491000	205	10	0
1492000	205	10	0
1493000	198	10	0
1494000	198	10	0
1495000	198	10	0
1496000	198	10	0
1497000	198	10	0
1498000	198	10	0
1499000	198	10	0
1500000	198	10	0
1501000	198	10	0
1502000	198	10	0
1503000	204	10	0
1504000	204	10	0
1505000	204	10	0
1506000	204	10	0
1507000	204	10	0
1508000	204	10	0
1509000	204	10	0
1510000	204	10	0
1511000	204	10	0
1512000	211	10	0
1513000	211	10	0
1514000	211	10	0
1515000	211	10	0
1516000	211	10	0
1517000	211	10	0
1518000	211	10	0
1519000	211	10	0
1520000	211	10	0
1521000	211	10	0
1522000	217	10	0
1523000	217	10	0
1524000	217	10	0
1525000	217	10	0
1526000	217	10	0
1527000	217	10	0
1528000	217	10	0
1529000	217	10	0
1530000	217	10	0
1531000	217	10	0
1532000	208	10	0
1533000	208	10	0
1534000	208	10	0
1535000	208	10	0
1536000	208	10	0
1537000	208	10	0
1538000	208	10	0
1539000	208	10	0
1540000	208	10	0
1541000	208	10	0
1542000	195	10	0
1543000	195	10	0
1544000	195	10	0
1545000	195	10	0
1546000	195	10	0
1547000	195	10	0
1548000	195	10	0
1549000	195	10	0
1550000	195	10	0
1551000	195	10	0
1552000	173	10	0
1553000	173	10	0
1554000	173	10	0
1555000	173	10	0
1556000	173	10	0
1557000	173	10	0
1558000	173	10	0
1559000	173	10	0
1560000	173	10	0
1561000	173	10	0
1562000	151	10	0
1563000	151	10	0
1564000	151	10	0
1565000	151	10	0
1566000	151	10	0
1567000	151	10	0
1568000	151	10	0
1569000	151	10	0
1570000	151	10	0
1571000	151	10	0
1572000	151	10	0
1573000	151	10	0
1574000	151	10	0
1575000	151	10	0
1576000	151	10	0
1577000	151	10	0
1578000	151	10	0
1579000	151	10	0
1580000	151	10	0
1581000	151	10	0
1582000	175	10	0
1583000	175	10	0
1584000	175	10	0
1585000	175	10	0
1586000	175	10	0
1587000	175	10	0
1588000	175	10	0
1589000	175	10	0
1590000	175	10	0
1591000	191	10	0
1592000	191	10	0
1593000	191	10	0
1594000	191	10	0
1595000	191	10	0
1596000	191	10	0
1597000	191	10	0
1598000	191	10	0
1599000	191	10	0
1600000	191	10	0
1601000	196	10	0
1602000	196	10	0
1603000	196	10	0
1604000	196	10	0
1605000	196	10	0
1606000	196	10	0
1607000	196	10	0
1608000	196	10	0
1609000	196	10	0
1610000	196	10	0
1611000	205	10	0
1612000	205	10	0
1613000	205	10	0
1614000	205	10	0
1615000	205	10	0
1616000	205	10	0
1617000	205	10	0
1618000	205	10	0
1619000	205	10	0
1620000	205	10	0
1621000	203	10	0
1622000	203	10	0
1623000	203	10	0
1624000	203	10	0
1625000	203	10	0
1626000	203	10	0
1627000	203	10	0
1628000	203	10	0
1629000	203	10	0
1630000	203	10	0
1631000	189	10	0
1632000	189	10	0
1633000	189	10	0
1634000	189	10	0
1635000	189	10	0
1636000	189	10	0
1637000	189	10	0
1638000	189	10	0
1639000	189	10	0
1640000	189	10	0
1641000	181	10	24
1642000	181	10	24
1643000	181	10	24
1644000	181	10	24
1645000	181	10	24
1646000	181	10	24
1647000	181	10	24
1648000	181	10	24
1649000	181	10	24
1650000	181	10	0
1651000	172	10	0
1652000	172	10	0
1653000	172	10	0
1654000	172	10	0
1655000	172	10	0
1656000	172	10	0
1657000	172	10	0
1658000	172	10	0
1659000	172	10	0
1660000	178	10	0
1661000	178	10	0
1662000	178	10	0
1663000	178	10	0
1664000	178	10	0
1665000	178	10	0
1666000	178	10	0
1667000	178	10	0
1668000	178	10	0
1669000	178	10	0
1670000	192	10	0
1671000	192	10	0
1672000	192	10	0
1673000	192	10	0
1674000	192	10	0
1675000	192	10	0
1676000	192	10	0
1677000	192	10	0
1678000	192	10	0
1679000	192	10	0
1680000	184	10	0
1681000	184	10	0
1682000	184	10	0
1683000	184	10	0
1684000	184	10	0
1685000	184	10	0
1686000	184	10	0
1687000	184	10	0
1688000	184	10	0
1689000	184	10	0
1690000	176	10	0
1691000	176	10	0
1692000	176	10	0
1693000	176	10	0
1694000	176	10	0
1695000	176	10	0
1696000	176	10	0
1697000	176	10	0
1698000	176	10	0
1699000	176	10	0
1700000	125	10	0
1701000	125	10	0
1702000	125	10	0
1703000	125	10	0
1704000	125	10	0
1705000	125	10	0
1706000	125	10	0
1707000	125	10	0
1708000	125	10	0
1709000	125	10	0
1710000	127	10	0
1711000	127	10	0
1712000	127	10	0
1713000	127	10	0
1714000	127	10	0
1715000	127	10	0
1716000	127	10	0
1717000	127	10	0
1718000	127	10	0
1719000	127	10	0
1720000	152	10	0
1721000	152	10	0
1722000	152	10	0
1723000	152	10	0
1724000	152	10	0
1725000	152	10	0
1726000	152	10	0
1727000	152	10	0
1728000	152	10	0
1729000	152	10	0
1730000	209	10	0
1731000	209	10	0
1732000	209	10	0
1733000	209	10	0
1734000	209	10	0
1735000	209	10	0
1736000	209	10	0
1737000	209	10	0
1738000	209	10	0
1739000	265	10	0
1740000	265	10	0
1741000	265	10	0
1742000	265	10	0
1743000	265	10	0
1744000	265	10	0
1745000	265	10	0
1746000	265	10	0
1747000	265	10	0
1748000	265	10	0
1749000	281	10	0
1750000	281	10	0
1751000	281	10	0
1752000	281	10	0
1753000	281	10	0
1754000	281	10	0
1755000	281	10	0
1756000	281	10	0
1757000	281	10	0
1758000	281	10	0
1759000	194	10	0
1760000	194	10	0
1761000	194	10	0
1762000	194	10	0
1763000	194	10	0
1764000	194	10	0
1765000	194	10	0
1766000	194	10	0
1767000	194	10	0
1768000	194	10	0
1769000	96	10	0
1770000	96	10	0
1771000	96	10	0
1772000	96	10	0
1773000	96	10	0
1774000	96	10	0
1775000	96	10	0
1776000	96	10	0
1777000	96	10	0
1778000	96	10	0
1779000	-1	10	0
1780000	-1	10	0
1781000	-1	10	0
1782000	-1	10	0
1783000	-1	10	0
1784000	-1	10	0
1785000	-1	10	0
1786000	-1	10	0
1787000	-1	10	0
1788000	-1	10	0
1789000	30	10	0
1790000	30	10	0
1791000	30	10	0
1792000	30	10	0
1793000	30	10	0
1794000	30	10	0
1795000	30	10	0
1796000	30	10	0
1797000	30	10	0
1798000	30	10	0
1799000	137	10	0
1800000	137	10	0
1801000	137	10	0
1802000	137	10	0
1803000	137	10	0
1804000	137	10	0
1805000	137	10	0
1806000	137	10	0
1807000	137	10	0
1808000	205	10	0
1809000	205	10	0
1810000	205	10	0
1811000	205	10	0
1812000	205	10	0
1813000	205	10	0
1814000	205	10	0
1815000	205	10	0
1816000	205	10	0
1817000	205	10	0
1818000	272	10	0
1819000	272	10	0
1820000	272	10	0
1821000	272	10	0
1822000	272	10	0
1823000	272	10	0
1824000	272	10	0
1825000	272	10	0
1826000	272	10	0
1827000	272	10	0
1828000	220	10	0
1829000	220	10	0
1830000	220	10	0
1831000	220	10	0
1832000	220	10	0
1833000	220	10	0
1834000	220	10	0
1835000	220	10	0
1836000	220	10	0
1837000	220	10	0
1838000	115	10	0
1839000	115	10	0
1840000	115	10	0
1841000	115	10	0
1842000	115	10	0
1843000	115	10	0
1844000	115	10	0
1845000	115	10	0
1846000	115	10	0
1847000	115	10	0
1848000	19	10	0
1849000	19	10	0
1850000	19	10	0
1851000	19	10	0
1852000	19	10	0
1853000	19	10	0
1854000	19	10	0
1855000	19	10	0
1856000	19	10	0
1857000	19	10	0
1858000	23	10	0
1859000	23	10	0
1860000	23	10	0
1861000	23	10	0
1862000	23	10	0
1863000	23	10	0
1864000	23	10	0
1865000	23	10	0
1866000	23	10	0
1867000	23	10	0
1868000	27	10	0
1869000	27	10	0
1870000	27	10	0
1871000	27	10	0
1872000	27	10	0
1873000	27	10	0
1874000	27	10	0
1875000	27	10	0
1876000	27	10	0
1877000	27	10	0
1878000	153	10	0
1879000	153	10	0
1880000	153	10	0
1881000	153	10	0
1882000	153	10	0
1883000	153	10	0
1884000	153	10	0
1885000	153	10	0
1886000	153	10	0
1887000	223	10	0
1888000	223	10	0
1889000	223	10	0
1890000	223	10	0
1891000	223	10	0
1892000	223	10	0
1893000	223	10	0
1894000	223	10	0
1895000	223	10	0
1896000	223	10	0
1897000	196	10	0
1898000	196	10	0
1899000	196	10	0
1900000	196	10	0
1901000	196	10	0
1902000	196	10	0
1903000	196	10	0
1904000	196	10	0
1905000	196	10	0
1906000	196	10	0
1907000	169	10	0
1908000	169	10	0
1909000	169	10	0
1910000	169	10	0
1911000	169	10	0
1912000	169	10	0
1913000	169	10	0
1914000	169	10	0
1915000	169	10	0
1916000	169	10	0
1917000	82	10	0
1918000	82	10	0
1919000	82	10	0
1920000	82	10	0
1921000	82	10	0
1922000	82	10	0
1923000	82	10	0
1924000	82	10	0
1925000	82	10	0
1926000	82	10	0
1927000	4	10	0
1928000	4	10	0
1929000	4	10	0
1930000	4	10	0
1931000	4	10	0
1932000	4	10	0
1933000	4	10	0
1934000	4	10	0
1935000	4	10	0
1936000	4	10	0
1937000	48	10	0
1938000	48	10	0
1939000	48	10	0
1940000	48	10	0
1941000	48	10	0
1942000	48	10	0
1943000	48	10	0
1944000	48	10	0
1945000	48	10	0
1946000	48	10	0
1947000	174	10	0
1948000	174	10	0
1949000	174	10	0
1950000	174	10	0
1951000	174	10	0
1952000	174	10	0
1953000	174	10	0
1954000	174	10	0
1955000	174	10	0
1956000	297	10	0
1957000	297	10	0
1958000	297	10	0
1959000	297	10	0
1960000	297	10	0
1961000	297	10	0
1962000	297	10	0
1963000	297	10	0
1964000	297	10	0
1965000	297	10	0
1966000	351	10	0
1967000	351	10	0
1968000	351	10	0
1969000	351	10	0
1970000	351	10	0
1971000	351	10	0
1972000	351	10	0
1973000	351	10	0
1974000	351	10	0
1975000	351	10	0
1976000	403	20	0
1977000	403	20	0
1978000	403	20	0
1979000	403	20	0
1980000	403	20	0
1981000	403	20	0
1982000	403	20	0
1983000	403	20	0
1984000	403	20	0
1985000	403	20	0
1986000	374	20	24
1987000	374	20	24
1988000	374	20	24
1989000	374	20	24
1990000	374	20	24
1991000	374	20	24
1992000	374	20	24
1993000	374	20	24
1994000	374	20	24
1995000	374	20	24
1996000	346	20	0
1997000	346	20	0
1998000	346	20	0
1999000	346	20	0
[truncated: 36,442 more rows]
