# Supplementary material for: Empirical optimization of an angled spoke paddling wheel with self-rotating mechanism
Source: Sci Rep. 2022 Nov 28;12:20511. doi: 10.1038/s41598-022-25181-7 (PMC9705443; doi:10.1038/s41598-022-25181-7)
Supplement: Supplementary file 1 — Supplementary Information. [file 41598_2022_25181_MOESM1_ESM.zip › 1st_test_Loadcell_raw_data/Test_1/R3/R3_120RPM_Set2.csv]

Timestamp	RMS_Val_G	Target_Vel_G	Vel_Cur_G
0	0	0	0
2000	0	0	0
3000	0	0	0
4000	0	0	0
5000	0	0	0
6000	0	0	0
7000	0	0	0
8000	0	0	0
9000	0	0	0
10000	0	0	0
11000	0	0	0
12000	-88094	0	0
13000	-88094	0	0
14000	-88094	0	0
15000	-88094	0	0
16000	-88094	0	0
17000	-88094	0	0
18000	-88094	0	0
19000	-88094	0	0
20000	-88094	0	0
21000	-88094	0	0
22000	-176187	0	0
23000	-176187	0	0
24000	-176187	0	0
25000	-176187	0	0
26000	-176187	0	0
27000	-176187	0	0
28000	-176187	0	0
29000	-176187	0	0
30000	-176187	0	0
31000	-176187	0	0
32000	-264281	0	0
33000	-264281	0	0
34000	-264281	0	0
35000	-264281	0	0
36000	-264281	0	0
37000	-264281	0	0
38000	-264281	0	0
39000	-264281	0	0
40000	-264281	0	0
41000	-264281	0	0
42000	-352374	0	0
43000	-352374	0	0
44000	-352374	0	0
45000	-352374	0	0
46000	-352374	0	0
47000	-352374	0	0
48000	-352374	0	0
49000	-352374	0	0
50000	-352374	0	0
51000	-440468	0	0
52000	-440468	0	0
53000	-440468	0	0
54000	-440468	0	0
55000	-440468	0	0
56000	-440468	0	0
57000	-440468	0	0
58000	-440468	0	0
59000	-440468	0	0
60000	-440468	0	0
61000	-528560	0	0
62000	-528560	0	0
63000	-528560	0	0
64000	-528560	0	0
65000	-528560	0	0
66000	-528560	0	0
67000	-528560	0	0
68000	-528560	0	0
69000	-528560	0	0
70000	-528560	0	0
71000	-616651	0	0
72000	-616651	0	0
73000	-616651	0	0
74000	-616651	0	0
75000	-616651	0	0
76000	-616651	0	0
77000	-616651	0	0
78000	-616651	0	0
79000	-616651	0	0
80000	-616651	0	0
81000	-704744	0	0
82000	-704744	0	0
83000	-704744	0	0
84000	-704744	0	0
85000	-704744	0	0
86000	-704744	0	0
87000	-704744	0	0
88000	-704744	0	0
89000	-704744	0	0
90000	-704744	0	0
91000	-792836	0	0
92000	-792836	0	0
93000	-792836	0	0
94000	-792836	0	0
95000	-792836	0	0
96000	-792836	0	0
97000	-792836	0	0
98000	-792836	0	0
99000	-792836	0	0
100000	-792836	0	0
101000	-792836	0	0
102000	-792836	0	0
103000	-792836	0	0
104000	-792836	0	0
105000	-792836	0	0
106000	-792836	0	0
107000	-792836	0	0
108000	-792836	0	0
109000	-792836	0	0
110000	-792836	0	0
111000	-792836	0	0
112000	-792836	0	0
113000	-792836	0	0
114000	-792836	0	0
115000	-792836	0	0
116000	-792836	0	0
117000	-792836	0	0
118000	-792836	0	0
119000	-792836	0	0
120000	-792836	0	0
121000	-792825	0	0
122000	-792825	0	0
123000	-792825	0	0
124000	-792825	0	0
125000	-792825	0	0
126000	-792825	0	0
127000	-792825	0	0
128000	-792825	0	0
129000	-792825	0	0
130000	-792812	0	0
131000	-792812	0	0
132000	-792812	0	0
133000	-792812	0	0
134000	-792812	0	0
135000	-792812	0	0
136000	-792812	0	0
137000	-792812	0	0
138000	-792812	0	0
139000	-792812	0	0
140000	-792799	0	0
141000	-792799	0	0
142000	-792799	0	0
143000	-792799	0	0
144000	-792799	0	0
145000	-792799	0	0
146000	-792799	0	0
147000	-792799	0	0
148000	-792799	0	0
149000	-792799	0	0
150000	-792794	0	0
151000	-792794	0	0
152000	-792794	0	0
153000	-792794	0	0
154000	-792794	0	0
155000	-792794	0	0
156000	-792794	0	0
157000	-792794	0	0
158000	-792794	0	0
159000	-792794	0	0
160000	-792784	0	0
161000	-792784	0	0
162000	-792784	0	0
163000	-792784	0	0
164000	-792784	0	0
165000	-792784	0	0
166000	-792784	0	0
167000	-792784	0	0
168000	-792784	0	0
169000	-792784	0	0
170000	-792781	0	0
171000	-792781	0	0
172000	-792781	0	0
173000	-792781	0	0
174000	-792781	0	0
175000	-792781	0	0
176000	-792781	0	0
177000	-792781	0	0
178000	-792781	0	0
179000	-792781	0	0
180000	-792778	0	0
181000	-792778	0	0
182000	-792778	0	0
183000	-792778	0	0
184000	-792778	0	0
185000	-792778	0	0
186000	-792778	0	0
187000	-792778	0	0
188000	-792778	0	0
189000	-792778	0	0
190000	-792761	0	0
191000	-792761	0	0
192000	-792761	0	0
193000	-792761	0	0
194000	-792761	0	0
195000	-792761	0	0
196000	-792761	0	0
197000	-792761	0	0
198000	-792761	0	0
199000	-792761	0	0
200000	-792767	0	0
201000	-792767	0	0
202000	-792767	0	0
203000	-792767	0	0
204000	-792767	0	0
205000	-792767	0	0
206000	-792767	0	0
207000	-792767	0	0
208000	-792767	0	0
209000	-792748	0	0
210000	-792748	0	0
211000	-792748	0	0
212000	-792748	0	0
213000	-792748	0	0
214000	-792748	0	0
215000	-792748	0	0
216000	-792748	0	0
217000	-792748	0	0
218000	-792748	0	0
219000	-792728	0	0
220000	-792728	0	0
221000	-792728	0	0
222000	-792728	0	0
223000	-792728	0	0
224000	-792728	0	0
225000	-792728	0	0
226000	-792728	0	0
227000	-792728	0	0
228000	-792728	0	0
229000	-792736	0	0
230000	-792736	0	0
231000	-792736	0	0
232000	-792736	0	0
233000	-792736	0	0
234000	-792736	0	0
235000	-792736	0	0
236000	-792736	0	0
237000	-792736	0	0
238000	-792736	0	0
239000	-792719	0	0
240000	-792719	0	0
241000	-792719	0	0
242000	-792719	0	0
243000	-792719	0	0
244000	-792719	0	0
245000	-792719	0	0
246000	-792719	0	0
247000	-792719	0	0
248000	-792719	0	0
249000	-792728	0	0
250000	-792728	0	0
251000	-792728	0	0
252000	-792728	0	0
253000	-792728	0	0
254000	-792728	0	0
255000	-792728	0	0
256000	-792728	0	0
257000	-792728	0	0
258000	-792728	0	0
259000	-792708	0	0
260000	-792708	0	0
261000	-792708	0	0
262000	-792708	0	0
263000	-792708	0	0
264000	-792708	0	0
265000	-792708	0	0
266000	-792708	0	0
267000	-792708	0	0
268000	-792708	0	0
269000	-792689	0	0
270000	-792689	0	0
271000	-792689	0	0
272000	-792689	0	0
273000	-792689	0	0
274000	-792689	0	0
275000	-792689	0	0
276000	-792689	0	0
277000	-792689	0	0
278000	-792694	0	0
279000	-792694	0	0
280000	-792694	0	0
281000	-792694	0	0
282000	-792694	0	0
283000	-792694	0	0
284000	-792694	0	0
285000	-792694	0	0
286000	-792694	0	0
287000	-792694	0	0
288000	-792667	0	0
289000	-792667	0	0
290000	-792667	0	0
291000	-792667	0	0
292000	-792667	0	0
293000	-792667	0	0
294000	-792667	0	0
295000	-792667	0	0
296000	-792667	0	0
297000	-792667	0	0
298000	-792672	0	0
299000	-792672	0	0
300000	-792672	0	0
301000	-792672	0	0
302000	-792672	0	0
303000	-792672	0	0
304000	-792672	0	0
305000	-792672	0	0
306000	-792672	0	0
307000	-792672	0	0
308000	-792678	0	0
309000	-792678	0	0
310000	-792678	0	0
311000	-792678	0	0
312000	-792678	0	0
313000	-792678	0	0
314000	-792678	0	0
315000	-792678	0	0
316000	-792678	0	0
317000	-792678	0	0
318000	-792660	0	0
319000	-792660	0	0
320000	-792660	0	0
321000	-792660	0	0
322000	-792660	0	0
323000	-792660	0	0
324000	-792660	0	0
325000	-792660	0	0
326000	-792660	0	0
327000	-792660	0	0
328000	-792663	0	0
329000	-792663	0	0
330000	-792663	0	0
331000	-792663	0	0
332000	-792663	0	0
333000	-792663	0	0
334000	-792663	0	0
335000	-792663	0	0
336000	-792663	0	0
337000	-792663	0	0
338000	-792646	0	0
339000	-792646	0	0
340000	-792646	0	0
341000	-792646	0	0
342000	-792646	0	0
343000	-792646	0	0
344000	-792646	0	0
345000	-792646	0	0
346000	-792646	0	0
347000	-792646	0	0
348000	-792630	0	0
349000	-792630	0	0
350000	-792630	0	0
351000	-792630	0	0
352000	-792630	0	0
353000	-792630	0	0
354000	-792630	0	0
355000	-792630	0	0
356000	-792630	0	0
357000	-792630	0	0
358000	-792630	0	0
359000	-792630	0	0
360000	-792630	0	0
361000	-792630	0	0
362000	-792630	0	0
363000	-792630	0	0
364000	-792630	0	0
365000	-792630	0	0
366000	-792630	0	0
367000	-792616	0	0
368000	-792616	0	0
369000	-792616	0	0
370000	-792616	0	0
371000	-792616	0	0
372000	-792616	0	0
373000	-792616	0	0
374000	-792616	0	0
375000	-792616	0	0
376000	-792616	0	0
377000	-792611	0	0
378000	-792611	0	0
379000	-792611	0	0
380000	-792611	0	0
381000	-792611	0	0
382000	-792611	0	0
383000	-792611	0	0
384000	-792611	0	0
385000	-792611	0	0
386000	-792611	0	0
387000	-792605	0	0
388000	-792605	0	0
389000	-792605	0	0
390000	-792605	0	0
391000	-792605	0	0
392000	-792605	0	0
393000	-792605	0	0
394000	-792605	0	0
395000	-792605	0	0
396000	-792605	0	0
397000	-792599	0	0
398000	-792599	0	0
399000	-792599	0	0
400000	-792599	0	0
401000	-792599	0	0
402000	-792599	0	0
403000	-792599	0	0
404000	-792599	0	0
405000	-792599	0	0
406000	-792599	0	0
407000	-792593	0	0
408000	-792593	0	0
409000	-792593	0	0
410000	-792593	0	0
411000	-792593	0	0
412000	-792593	0	0
413000	-792593	0	0
414000	-792593	0	0
415000	-792593	0	0
416000	-792593	0	0
417000	-792587	0	0
418000	-792587	0	0
419000	-792587	0	0
420000	-792587	0	0
421000	-792587	0	0
422000	-792587	0	0
423000	-792587	0	0
424000	-792587	0	0
425000	-792587	0	0
426000	-792587	0	0
427000	-792580	0	0
428000	-792580	0	0
429000	-792580	0	0
430000	-792580	0	0
431000	-792580	0	0
432000	-792580	0	0
433000	-792580	0	0
434000	-792580	0	0
435000	-792580	0	0
436000	-792573	0	0
437000	-792573	0	0
438000	-792573	0	0
439000	-792573	0	0
440000	-792573	0	0
441000	-792573	0	0
442000	-792573	0	0
443000	-792573	0	0
444000	-792573	0	0
445000	-792573	0	0
446000	-792573	0	0
447000	-792573	0	0
448000	-792573	0	0
449000	-792573	0	0
450000	-792573	0	0
451000	-792573	0	0
452000	-792573	0	0
453000	-792573	0	0
454000	-792573	0	0
455000	-792573	0	0
456000	-792562	0	0
457000	-792562	0	0
458000	-792562	0	0
459000	-792562	0	0
460000	-792562	0	0
461000	-792562	0	0
462000	-792562	0	0
463000	-792562	0	0
464000	-792562	0	0
465000	-792562	0	0
466000	-792562	0	0
467000	-792562	0	0
468000	-792562	0	0
469000	-792562	0	0
470000	-792562	0	0
471000	-792562	0	0
472000	-792562	0	0
473000	-792562	0	0
474000	-792562	0	0
475000	-792562	0	0
476000	-792561	0	0
477000	-792561	0	0
478000	-792561	0	0
479000	-792561	0	0
480000	-792561	0	0
481000	-792561	0	0
482000	-792561	0	0
483000	-792561	0	0
484000	-792561	0	0
485000	-792561	0	0
486000	-792553	0	0
487000	-792553	0	0
488000	-792553	0	0
489000	-792553	0	0
490000	-792553	0	0
491000	-792553	0	0
492000	-792553	0	0
493000	-792553	0	0
494000	-792553	0	0
495000	-792553	0	0
496000	-792548	0	0
497000	-792548	0	0
498000	-792548	0	0
499000	-792548	0	0
500000	-792548	0	0
501000	-792548	0	0
502000	-792548	0	0
503000	-792548	0	0
504000	-792548	0	0
505000	-792548	0	0
506000	-792541	0	0
507000	-792541	0	0
508000	-792541	0	0
509000	-792541	0	0
510000	-792541	0	0
511000	-792541	0	0
512000	-792541	0	0
513000	-792541	0	0
514000	-792541	0	0
515000	-792532	0	0
516000	-792532	0	0
517000	-792532	0	0
518000	-792532	0	0
519000	-792532	0	0
520000	-792532	0	0
521000	-792532	0	0
522000	-792532	0	0
523000	-792532	0	0
524000	-792532	0	0
525000	-792523	0	0
526000	-792523	0	0
527000	-792523	0	0
528000	-792523	0	0
529000	-792523	0	0
530000	-792523	0	0
531000	-792523	0	0
532000	-792523	0	0
533000	-792523	0	0
534000	-792523	0	0
535000	-792514	0	0
536000	-792514	0	0
537000	-792514	0	0
538000	-792514	0	0
539000	-792514	0	0
540000	-792514	0	0
541000	-792514	0	0
542000	-792514	0	0
543000	-792514	0	0
544000	-792514	0	0
545000	-792504	0	0
546000	-792504	0	0
547000	-792504	0	0
548000	-792504	0	0
549000	-792504	0	0
550000	-792504	0	0
551000	-792504	0	0
552000	-792504	0	0
553000	-792504	0	0
554000	-792504	0	0
555000	-792500	0	0
556000	-792500	0	0
557000	-792500	0	0
558000	-792500	0	0
559000	-792500	0	0
560000	-792500	0	0
561000	-792500	0	0
562000	-792500	0	0
563000	-792500	0	0
564000	-792500	0	0
565000	-792495	0	0
566000	-792495	0	0
567000	-792495	0	0
568000	-792495	0	0
569000	-792495	0	0
570000	-792495	0	0
571000	-792495	0	0
572000	-792495	0	0
573000	-792495	0	0
574000	-792495	0	0
575000	-792485	0	0
576000	-792485	0	0
577000	-792485	0	0
578000	-792485	0	0
579000	-792485	0	0
580000	-792485	0	0
581000	-792485	0	0
582000	-792485	0	0
583000	-792485	0	0
584000	-792475	0	0
585000	-792475	0	0
586000	-792475	0	0
587000	-792475	0	0
588000	-792475	0	0
589000	-792475	0	0
590000	-792475	0	0
591000	-792475	0	0
592000	-792475	0	0
593000	-792475	0	0
594000	-792476	0	0
595000	-792476	0	0
596000	-792476	0	0
597000	-792476	0	0
598000	-792476	0	0
599000	-792476	0	0
600000	-792476	0	0
601000	-792476	0	0
602000	-792476	0	0
603000	-792476	0	0
604000	-792478	0	0
605000	-792478	0	0
606000	-792478	0	0
607000	-792478	0	0
608000	-792478	0	0
609000	-792478	0	0
610000	-792478	0	0
611000	-792478	0	0
612000	-792478	0	0
613000	-792478	0	0
614000	-792477	0	0
615000	-792477	0	0
616000	-792477	0	0
617000	-792477	0	0
618000	-792477	0	0
619000	-792477	0	0
620000	-792477	0	0
621000	-792477	0	0
622000	-792477	0	0
623000	-792477	0	0
624000	-792473	0	0
625000	-792473	0	0
626000	-792473	0	0
627000	-792473	0	0
628000	-792473	0	0
629000	-792473	0	0
630000	-792473	0	0
631000	-792473	0	0
632000	-792473	0	0
633000	-792473	0	0
634000	-792460	0	0
635000	-792460	0	0
636000	-792460	0	0
637000	-792460	0	0
638000	-792460	0	0
639000	-792460	0	0
640000	-792460	0	0
641000	-792460	0	0
642000	-792460	0	0
643000	-792460	0	0
644000	-792453	0	0
645000	-792453	0	0
646000	-792453	0	0
647000	-792453	0	0
648000	-792453	0	0
649000	-792453	0	0
650000	-792453	0	0
651000	-792453	0	0
652000	-792453	0	0
653000	-792453	0	0
654000	-792445	0	0
655000	-792445	0	0
656000	-792445	0	0
657000	-792445	0	0
658000	-792445	0	0
659000	-792445	0	0
660000	-792445	0	0
661000	-792445	0	0
662000	-792445	0	0
663000	-792435	0	0
664000	-792435	0	0
665000	-792435	0	0
666000	-792435	0	0
667000	-792435	0	0
668000	-792435	0	0
669000	-792435	0	0
670000	-792435	0	0
671000	-792435	0	0
672000	-792435	0	0
673000	-792432	0	0
674000	-792432	0	0
675000	-792432	0	0
676000	-792432	0	0
677000	-792432	0	0
678000	-792432	0	0
679000	-792432	0	0
680000	-792432	0	0
681000	-792432	0	0
682000	-792432	0	0
683000	-792426	0	0
684000	-792426	0	0
685000	-792426	0	0
686000	-792426	0	0
687000	-792426	0	0
688000	-792426	0	0
689000	-792426	0	0
690000	-792426	0	0
691000	-792426	0	0
692000	-792426	0	0
693000	-792419	0	0
694000	-792419	0	0
695000	-792419	0	0
696000	-792419	0	0
697000	-792419	0	0
698000	-792419	0	0
699000	-792419	0	0
700000	-792419	0	0
701000	-792419	0	0
702000	-792419	0	0
703000	-792413	0	0
704000	-792413	0	0
705000	-792413	0	0
706000	-792413	0	0
707000	-792413	0	0
708000	-792413	0	0
709000	-792413	0	0
710000	-792413	0	0
711000	-792413	0	0
712000	-792413	0	0
713000	-792404	0	0
714000	-792404	0	0
715000	-792404	0	0
716000	-792404	0	0
717000	-792404	0	0
718000	-792404	0	0
719000	-792404	0	0
720000	-792404	0	0
721000	-792404	0	0
722000	-792404	0	0
723000	-792387	0	0
724000	-792387	0	0
725000	-792387	0	0
726000	-792387	0	0
727000	-792387	0	0
728000	-792387	0	0
729000	-792387	0	0
730000	-792387	0	0
731000	-792387	0	0
732000	-792387	0	0
733000	-792369	0	0
734000	-792369	0	0
735000	-792369	0	0
736000	-792369	0	0
737000	-792369	0	0
738000	-792369	0	0
739000	-792369	0	0
740000	-792369	0	0
741000	-792369	0	0
742000	-792352	0	0
743000	-792352	0	0
744000	-792352	0	0
745000	-792352	0	0
746000	-792352	0	0
747000	-792352	0	0
748000	-792352	0	0
749000	-792352	0	0
750000	-792352	0	0
751000	-792352	0	0
752000	-792344	0	0
753000	-792344	0	0
754000	-792344	0	0
755000	-792344	0	0
756000	-792344	0	0
757000	-792344	0	0
758000	-792344	0	0
759000	-792344	0	0
760000	-792344	0	0
761000	-792344	0	0
762000	-792341	0	0
763000	-792341	0	0
764000	-792341	0	0
765000	-792341	0	0
766000	-792341	0	0
767000	-792341	0	0
768000	-792341	0	0
769000	-792341	0	0
770000	-792341	0	0
771000	-792341	0	0
772000	-792339	0	0
773000	-792339	0	0
774000	-792339	0	0
775000	-792339	0	0
776000	-792339	0	0
777000	-792339	0	0
778000	-792339	0	0
779000	-792339	0	0
780000	-792339	0	0
781000	-792339	0	0
782000	-792337	0	0
783000	-792337	0	0
784000	-792337	0	0
785000	-792337	0	0
786000	-792337	0	0
787000	-792337	0	0
788000	-792337	0	0
789000	-792337	0	0
790000	-792337	0	0
791000	-792337	0	0
792000	-792327	0	0
793000	-792327	0	0
794000	-792327	0	0
795000	-792327	0	0
796000	-792327	0	0
797000	-792327	0	0
798000	-792327	0	0
799000	-792327	0	0
800000	-792327	0	0
801000	-792327	0	0
802000	-792326	0	0
803000	-792326	0	0
804000	-792326	0	0
805000	-792326	0	0
806000	-792326	0	0
807000	-792326	0	0
808000	-792326	0	0
809000	-792326	0	0
810000	-792326	0	0
811000	-792323	0	0
812000	-792323	0	0
813000	-792323	0	0
814000	-792323	0	0
815000	-792323	0	0
816000	-792323	0	0
817000	-792323	0	0
818000	-792323	0	0
819000	-792323	0	0
820000	-792323	0	0
821000	-792320	0	0
822000	-792320	0	0
823000	-792320	0	0
824000	-792320	0	0
825000	-792320	0	0
826000	-792320	0	0
827000	-792320	0	0
828000	-792320	0	0
829000	-792320	0	0
830000	-792320	0	0
831000	-792318	0	0
832000	-792318	0	0
833000	-792318	0	0
834000	-792318	0	0
835000	-792318	0	0
836000	-792318	0	0
837000	-792318	0	0
838000	-792318	0	0
839000	-792318	0	0
840000	-792318	0	0
841000	-792308	0	0
842000	-792308	0	0
843000	-792308	0	0
844000	-792308	0	0
845000	-792308	0	0
846000	-792308	0	0
847000	-792308	0	0
848000	-792308	0	0
849000	-792308	0	0
850000	-792308	0	0
851000	-792299	0	0
852000	-792299	0	0
853000	-792299	0	0
854000	-792299	0	0
855000	-792299	0	0
856000	-792299	0	0
857000	-792299	0	0
858000	-792299	0	0
859000	-792299	0	0
860000	-792299	0	0
861000	-792289	0	0
862000	-792289	0	0
863000	-792289	0	0
864000	-792289	0	0
865000	-792289	0	0
866000	-792289	0	0
867000	-792289	0	0
868000	-792289	0	0
869000	-792289	0	0
870000	-792289	0	0
871000	-792278	0	0
872000	-792278	0	0
873000	-792278	0	0
874000	-792278	0	0
875000	-792278	0	0
876000	-792278	0	0
877000	-792278	0	0
878000	-792278	0	0
879000	-792278	0	0
880000	-792278	0	0
881000	-792265	0	0
882000	-792265	0	0
883000	-792265	0	0
884000	-792265	0	0
885000	-792265	0	0
886000	-792265	0	0
887000	-792265	0	0
888000	-792265	0	0
889000	-792265	0	0
890000	-792250	0	0
891000	-792250	0	0
892000	-792250	0	0
893000	-792250	0	0
894000	-792250	0	0
895000	-792250	0	0
896000	-792250	0	0
897000	-792250	0	0
898000	-792250	0	0
899000	-792250	0	0
900000	-792245	0	0
901000	-792245	0	0
902000	-792245	0	0
903000	-792245	0	0
904000	-792245	0	0
905000	-792245	0	0
906000	-792245	0	0
907000	-792245	0	0
908000	-792245	0	0
909000	-792245	0	0
910000	-792240	0	0
911000	-792240	0	0
912000	-792240	0	0
913000	-792240	0	0
914000	-792240	0	0
915000	-792240	0	0
916000	-792240	0	0
917000	-792240	0	0
918000	-792240	0	0
919000	-792240	0	0
920000	-792230	0	0
921000	-792230	0	0
922000	-792230	0	0
923000	-792230	0	0
924000	-792230	0	0
925000	-792230	0	0
926000	-792230	0	0
927000	-792230	0	0
928000	-792230	0	0
929000	-792230	0	0
930000	-792218	0	0
931000	-792218	0	0
932000	-792218	0	0
933000	-792218	0	0
934000	-792218	0	0
935000	-792218	0	0
936000	-792218	0	0
937000	-792218	0	0
938000	-792218	0	0
939000	-792218	0	0
940000	-792209	0	0
941000	-792209	0	0
942000	-792209	0	0
943000	-792209	0	0
944000	-792209	0	0
945000	-792209	0	0
946000	-792209	0	0
947000	-792209	0	0
948000	-792209	0	0
949000	-792209	0	0
950000	-792200	0	0
951000	-792200	0	0
952000	-792200	0	0
953000	-792200	0	0
954000	-792200	0	0
955000	-792200	0	0
956000	-792200	0	0
957000	-792200	0	0
958000	-792200	0	0
959000	-792198	0	0
960000	-792198	0	0
961000	-792198	0	0
962000	-792198	0	0
963000	-792198	0	0
964000	-792198	0	0
965000	-792198	0	0
966000	-792198	0	0
967000	-792198	0	0
968000	-792198	0	0
969000	-792191	0	0
970000	-792191	0	0
971000	-792191	0	0
972000	-792191	0	0
973000	-792191	0	0
974000	-792191	0	0
975000	-792191	0	0
976000	-792191	0	0
977000	-792191	0	0
978000	-792191	0	0
979000	-792184	0	0
980000	-792184	0	0
981000	-792184	0	0
982000	-792184	0	0
983000	-792184	0	0
984000	-792184	0	0
985000	-792184	0	0
986000	-792184	0	0
987000	-792184	0	0
988000	-792184	0	0
989000	-792182	10	0
990000	-792182	10	0
991000	-792182	10	0
992000	-792182	10	0
993000	-792182	10	0
994000	-792182	10	0
995000	-792182	10	0
996000	-792182	10	0
997000	-792182	10	0
998000	-792182	10	0
999000	-704085	10	0
1000000	-704085	10	0
1001000	-704085	10	0
1002000	-704085	10	0
1003000	-704085	10	0
1004000	-704085	10	0
1005000	-704085	10	0
1006000	-704085	10	0
1007000	-704085	10	0
1008000	-704085	10	0
1009000	-615984	10	0
1010000	-615984	10	0
1011000	-615984	10	0
1012000	-615984	10	0
1013000	-615984	10	0
1014000	-615984	10	0
1015000	-615984	10	0
1016000	-615984	10	0
1017000	-615984	10	0
1018000	-615984	10	0
1019000	-527883	10	0
1020000	-527883	10	0
1021000	-527883	10	0
1022000	-527883	10	0
1023000	-527883	10	0
1024000	-527883	10	0
1025000	-527883	10	0
1026000	-527883	10	0
1027000	-527883	10	0
1028000	-527883	10	0
1029000	-439781	10	0
1030000	-439781	10	0
1031000	-439781	10	0
1032000	-439781	10	0
1033000	-439781	10	0
1034000	-439781	10	0
1035000	-439781	10	0
1036000	-439781	10	0
1037000	-439781	10	0
1038000	-351678	10	0
1039000	-351678	10	0
1040000	-351678	10	0
1041000	-351678	10	0
1042000	-351678	10	0
1043000	-351678	10	0
1044000	-351678	10	0
1045000	-351678	10	0
1046000	-351678	10	0
1047000	-351678	10	0
1048000	-263583	10	0
1049000	-263583	10	0
1050000	-263583	10	0
1051000	-263583	10	0
1052000	-263583	10	0
1053000	-263583	10	0
1054000	-263583	10	0
1055000	-263583	10	0
1056000	-263583	10	0
1057000	-263583	10	0
1058000	-175483	10	0
1059000	-175483	10	0
1060000	-175483	10	0
1061000	-175483	10	0
1062000	-175483	10	0
1063000	-175483	10	0
1064000	-175483	10	0
1065000	-175483	10	0
1066000	-175483	10	0
1067000	-175483	10	0
1068000	-87386	10	0
1069000	-87386	10	0
1070000	-87386	10	0
1071000	-87386	10	0
1072000	-87386	10	0
1073000	-87386	10	0
1074000	-87386	10	0
1075000	-87386	10	0
1076000	-87386	10	0
1077000	-87386	10	0
1078000	711	10	0
1079000	711	10	0
1080000	711	10	0
1081000	711	10	0
1082000	711	10	0
1083000	711	10	0
1084000	711	10	0
1085000	711	10	0
1086000	711	10	0
1087000	711	10	0
1088000	719	10	0
1089000	719	10	0
1090000	719	10	0
1091000	719	10	0
1092000	719	10	0
1093000	719	10	0
1094000	719	10	0
1095000	719	10	0
1096000	719	10	0
1097000	719	10	0
1098000	727	10	0
1099000	727	10	0
1100000	727	10	0
1101000	727	10	0
1102000	727	10	0
1103000	727	10	0
1104000	727	10	0
1105000	727	10	0
1106000	727	10	0
1107000	727	10	0
1108000	719	10	0
1109000	719	10	0
1110000	719	10	0
1111000	719	10	0
1112000	719	10	0
1113000	719	10	0
1114000	719	10	0
1115000	719	10	0
1116000	719	10	0
1117000	714	10	0
1118000	714	10	0
1119000	714	10	0
1120000	714	10	0
1121000	714	10	0
1122000	714	10	0
1123000	714	10	0
1124000	714	10	0
1125000	714	10	0
1126000	714	10	0
1127000	709	10	0
1128000	709	10	0
1129000	709	10	0
1130000	709	10	0
1131000	709	10	0
1132000	709	10	0
1133000	709	10	0
1134000	709	10	0
1135000	709	10	0
1136000	709	10	0
1137000	708	10	0
1138000	708	10	0
1139000	708	10	0
1140000	708	10	0
1141000	708	10	0
1142000	708	10	0
1143000	708	10	0
1144000	708	10	0
1145000	708	10	0
1146000	708	10	0
1147000	711	10	0
1148000	711	10	0
1149000	711	10	0
1150000	711	10	0
1151000	711	10	0
1152000	711	10	0
1153000	711	10	0
1154000	711	10	0
1155000	711	10	0
1156000	711	10	0
1157000	720	10	0
1158000	720	10	0
1159000	720	10	0
1160000	720	10	0
1161000	720	10	0
1162000	720	10	0
1163000	720	10	0
1164000	720	10	0
1165000	720	10	0
1166000	720	10	0
1167000	728	10	0
1168000	728	10	0
1169000	728	10	0
1170000	728	10	0
1171000	728	10	0
1172000	728	10	0
1173000	728	10	0
1174000	728	10	0
1175000	728	10	0
1176000	728	10	0
1177000	726	10	0
1178000	726	10	0
1179000	726	10	0
1180000	726	10	0
1181000	726	10	0
1182000	726	10	0
1183000	726	10	0
1184000	726	10	0
1185000	726	10	0
1186000	740	10	0
1187000	740	10	0
1188000	740	10	0
1189000	740	10	0
1190000	740	10	0
1191000	740	10	0
1192000	740	10	0
1193000	740	10	0
1194000	740	10	0
1195000	740	10	0
1196000	725	10	0
1197000	725	10	0
1198000	725	10	0
1199000	725	10	0
1200000	725	10	0
1201000	725	10	0
1202000	725	10	0
1203000	725	10	0
1204000	725	10	0
1205000	725	10	0
1206000	710	10	0
1207000	710	10	0
1208000	710	10	0
1209000	710	10	0
1210000	710	10	0
1211000	710	10	0
1212000	710	10	0
1213000	710	10	0
1214000	710	10	0
1215000	710	10	0
1216000	721	10	0
1217000	721	10	0
1218000	721	10	0
1219000	721	10	0
1220000	721	10	0
1221000	721	10	0
1222000	721	10	0
1223000	721	10	0
1224000	721	10	0
1225000	721	10	0
1226000	714	10	0
1227000	714	10	0
1228000	714	10	0
1229000	714	10	0
1230000	714	10	0
1231000	714	10	0
1232000	714	10	0
1233000	714	10	0
1234000	714	10	0
1235000	714	10	0
1236000	727	10	0
1237000	727	10	0
1238000	727	10	0
1239000	727	10	0
1240000	727	10	0
1241000	727	10	0
1242000	727	10	0
1243000	727	10	0
1244000	727	10	0
1245000	727	10	0
1246000	718	10	0
1247000	718	10	0
1248000	718	10	0
1249000	718	10	0
1250000	718	10	0
1251000	718	10	0
1252000	718	10	0
1253000	718	10	0
1254000	718	10	0
1255000	718	10	0
1256000	710	10	0
1257000	710	10	0
1258000	710	10	0
1259000	710	10	0
1260000	710	10	0
1261000	710	10	0
1262000	710	10	0
1263000	710	10	0
1264000	710	10	0
1265000	722	10	0
1266000	722	10	0
1267000	722	10	0
1268000	722	10	0
1269000	722	10	0
1270000	722	10	0
1271000	722	10	0
1272000	722	10	0
1273000	722	10	0
1274000	722	10	0
1275000	706	10	0
1276000	706	10	0
1277000	706	10	0
1278000	706	10	0
1279000	706	10	0
1280000	706	10	0
1281000	706	10	0
1282000	706	10	0
1283000	706	10	0
1284000	706	10	0
1285000	714	10	0
1286000	714	10	0
1287000	714	10	0
1288000	714	10	0
1289000	714	10	0
1290000	714	10	0
1291000	714	10	0
1292000	714	10	0
1293000	714	10	0
1294000	714	10	0
1295000	722	10	0
1296000	722	10	0
1297000	722	10	0
1298000	722	10	0
1299000	722	10	0
1300000	722	10	0
1301000	722	10	0
1302000	722	10	0
1303000	722	10	0
1304000	722	10	0
1305000	714	10	0
1306000	714	10	0
1307000	714	10	0
1308000	714	10	0
1309000	714	10	0
1310000	714	10	0
1311000	714	10	0
1312000	714	10	0
1313000	714	10	0
1314000	714	10	0
1315000	726	10	0
1316000	726	10	0
1317000	726	10	0
1318000	726	10	0
1319000	726	10	0
1320000	726	10	0
1321000	726	10	0
1322000	726	10	0
1323000	726	10	0
1324000	726	10	0
1325000	722	10	0
1326000	722	10	0
1327000	722	10	0
1328000	722	10	0
1329000	722	10	0
1330000	722	10	0
1331000	722	10	0
1332000	722	10	0
1333000	722	10	0
1334000	722	10	0
1335000	718	10	0
1336000	718	10	0
1337000	718	10	0
1338000	718	10	0
1339000	718	10	0
1340000	718	10	0
1341000	718	10	0
1342000	718	10	0
1343000	718	10	0
1344000	726	10	0
1345000	726	10	0
1346000	726	10	0
1347000	726	10	0
1348000	726	10	0
1349000	726	10	0
1350000	726	10	0
1351000	726	10	0
1352000	726	10	0
1353000	726	10	0
1354000	717	10	0
1355000	717	10	0
1356000	717	10	0
1357000	717	10	0
1358000	717	10	0
1359000	717	10	0
1360000	717	10	0
1361000	717	10	0
1362000	717	10	0
1363000	717	10	0
1364000	720	10	0
1365000	720	10	0
1366000	720	10	0
1367000	720	10	0
1368000	720	10	0
1369000	720	10	0
1370000	720	10	0
1371000	720	10	0
1372000	720	10	0
1373000	720	10	0
1374000	717	10	0
1375000	717	10	0
1376000	717	10	0
1377000	717	10	0
1378000	717	10	0
1379000	717	10	0
1380000	717	10	0
1381000	717	10	0
1382000	717	10	0
1383000	717	10	0
1384000	715	10	0
1385000	715	10	0
1386000	715	10	0
1387000	715	10	0
1388000	715	10	0
1389000	715	10	0
1390000	715	10	0
1391000	715	10	0
1392000	715	10	0
1393000	715	10	0
1394000	716	10	0
1395000	716	10	0
1396000	716	10	0
1397000	716	10	0
1398000	716	10	0
1399000	716	10	0
1400000	716	10	0
1401000	716	10	0
1402000	716	10	0
1403000	716	10	0
1404000	718	10	0
1405000	718	10	0
1406000	718	10	0
1407000	718	10	0
1408000	718	10	0
1409000	718	10	0
1410000	718	10	0
1411000	718	10	0
1412000	718	10	0
1413000	718	10	0
1414000	713	10	0
1415000	713	10	0
1416000	713	10	0
1417000	713	10	0
1418000	713	10	0
1419000	713	10	0
1420000	713	10	0
1421000	713	10	0
1422000	713	10	0
1423000	708	10	0
1424000	708	10	0
1425000	708	10	0
1426000	708	10	0
1427000	708	10	0
1428000	708	10	0
1429000	708	10	0
1430000	708	10	0
1431000	708	10	0
1432000	708	10	0
1433000	708	10	0
1434000	708	10	0
1435000	708	10	0
1436000	708	10	0
1437000	708	10	0
1438000	708	10	0
1439000	708	10	0
1440000	708	10	0
1441000	708	10	0
1442000	708	10	0
1443000	700	10	0
1444000	700	10	0
1445000	700	10	0
1446000	700	10	0
1447000	700	10	0
1448000	700	10	0
1449000	700	10	0
1450000	700	10	0
1451000	700	10	0
1452000	700	10	0
1453000	726	10	0
1454000	726	10	0
1455000	726	10	0
1456000	726	10	0
1457000	726	10	0
1458000	726	10	0
1459000	726	10	0
1460000	726	10	0
1461000	726	10	0
1462000	726	10	0
1463000	751	10	0
1464000	751	10	0
1465000	751	10	0
1466000	751	10	0
1467000	751	10	0
1468000	751	10	0
1469000	751	10	0
1470000	751	10	0
1471000	751	10	0
1472000	751	10	0
1473000	767	10	0
1474000	767	10	0
1475000	767	10	0
1476000	767	10	0
1477000	767	10	0
1478000	767	10	0
1479000	767	10	0
1480000	767	10	0
1481000	767	10	0
1482000	767	10	0
1483000	774	10	0
1484000	774	10	0
1485000	774	10	0
1486000	774	10	0
1487000	774	10	0
1488000	774	10	0
1489000	774	10	0
1490000	774	10	0
1491000	774	10	0
1492000	774	10	0
1493000	770	10	0
1494000	770	10	0
1495000	770	10	0
1496000	770	10	0
1497000	770	10	0
1498000	770	10	0
1499000	770	10	0
1500000	770	10	0
1501000	770	10	0
1502000	776	10	0
1503000	776	10	0
1504000	776	10	0
1505000	776	10	0
1506000	776	10	0
1507000	776	10	0
1508000	776	10	0
1509000	776	10	0
1510000	776	10	0
1511000	776	10	0
1512000	783	10	0
1513000	783	10	0
1514000	783	10	0
1515000	783	10	0
1516000	783	10	0
1517000	783	10	0
1518000	783	10	0
1519000	783	10	0
1520000	783	10	0
1521000	783	10	0
1522000	778	10	0
1523000	778	10	0
1524000	778	10	0
1525000	778	10	0
1526000	778	10	0
1527000	778	10	0
1528000	778	10	0
1529000	778	10	0
1530000	778	10	0
1531000	778	10	0
1532000	770	10	0
1533000	770	10	0
1534000	770	10	0
1535000	770	10	0
1536000	770	10	0
1537000	770	10	0
1538000	770	10	0
1539000	770	10	0
1540000	770	10	0
1541000	770	10	0
1542000	781	10	0
1543000	781	10	0
1544000	781	10	0
1545000	781	10	0
1546000	781	10	0
1547000	781	10	0
1548000	781	10	0
1549000	781	10	0
1550000	781	10	0
1551000	781	10	0
1552000	791	10	0
1553000	791	10	0
1554000	791	10	0
1555000	791	10	0
1556000	791	10	0
1557000	791	10	0
1558000	791	10	0
1559000	791	10	0
1560000	791	10	0
1561000	791	10	0
1562000	789	10	0
1563000	789	10	0
1564000	789	10	0
1565000	789	10	0
1566000	789	10	0
1567000	789	10	0
1568000	789	10	0
1569000	789	10	0
1570000	789	10	0
1571000	789	10	0
1572000	780	10	0
1573000	780	10	0
1574000	780	10	0
1575000	780	10	0
1576000	780	10	0
1577000	780	10	0
1578000	780	10	0
1579000	780	10	0
1580000	780	10	0
1581000	784	10	0
1582000	784	10	0
1583000	784	10	0
1584000	784	10	0
1585000	784	10	0
1586000	784	10	0
1587000	784	10	0
1588000	784	10	0
1589000	784	10	0
1590000	784	10	0
1591000	788	10	0
1592000	788	10	0
1593000	788	10	0
1594000	788	10	0
1595000	788	10	0
1596000	788	10	0
1597000	788	10	0
1598000	788	10	0
1599000	788	10	0
1600000	788	10	0
1601000	793	10	0
1602000	793	10	0
1603000	793	10	0
1604000	793	10	0
1605000	793	10	0
1606000	793	10	0
1607000	793	10	0
1608000	793	10	0
1609000	793	10	0
1610000	793	10	0
1611000	802	10	0
1612000	802	10	0
1613000	802	10	0
1614000	802	10	0
1615000	802	10	0
1616000	802	10	0
1617000	802	10	0
1618000	802	10	0
1619000	802	10	0
1620000	802	10	0
1621000	798	10	0
1622000	798	10	0
1623000	798	10	0
1624000	798	10	0
1625000	798	10	0
1626000	798	10	0
1627000	798	10	0
1628000	798	10	0
1629000	798	10	0
1630000	798	10	0
1631000	799	10	0
1632000	799	10	0
1633000	799	10	0
1634000	799	10	0
1635000	799	10	0
1636000	799	10	0
1637000	799	10	0
1638000	799	10	0
1639000	799	10	0
1640000	799	10	0
1641000	800	10	0
1642000	800	10	0
1643000	800	10	0
1644000	800	10	0
1645000	800	10	0
1646000	800	10	0
1647000	800	10	0
1648000	800	10	0
1649000	800	10	0
1650000	799	10	0
1651000	799	10	0
1652000	799	10	0
1653000	799	10	0
1654000	799	10	0
1655000	799	10	0
1656000	799	10	0
1657000	799	10	0
1658000	799	10	0
1659000	799	10	0
1660000	807	10	0
1661000	807	10	0
1662000	807	10	0
1663000	807	10	0
1664000	807	10	0
1665000	807	10	0
1666000	807	10	0
1667000	807	10	0
1668000	807	10	0
1669000	807	10	0
1670000	809	10	0
1671000	809	10	0
1672000	809	10	0
1673000	809	10	0
1674000	809	10	0
1675000	809	10	0
1676000	809	10	0
1677000	809	10	0
1678000	809	10	0
1679000	809	10	0
1680000	811	10	0
1681000	811	10	0
1682000	811	10	0
1683000	811	10	0
1684000	811	10	0
1685000	811	10	0
1686000	811	10	0
1687000	811	10	0
1688000	811	10	0
1689000	811	10	0
1690000	817	10	0
1691000	817	10	0
1692000	817	10	0
1693000	817	10	0
1694000	817	10	0
1695000	817	10	0
1696000	817	10	0
1697000	817	10	0
1698000	817	10	0
1699000	817	10	0
1700000	813	10	0
1701000	813	10	0
1702000	813	10	0
1703000	813	10	0
1704000	813	10	0
1705000	813	10	0
1706000	813	10	0
1707000	813	10	0
1708000	813	10	0
1709000	813	10	0
1710000	800	10	0
1711000	800	10	0
1712000	800	10	0
1713000	800	10	0
1714000	800	10	0
1715000	800	10	0
1716000	800	10	0
1717000	800	10	0
1718000	800	10	0
1719000	800	10	0
1720000	787	10	0
1721000	787	10	0
1722000	787	10	0
1723000	787	10	0
1724000	787	10	0
1725000	787	10	0
1726000	787	10	0
1727000	787	10	0
1728000	787	10	0
1729000	787	10	0
1730000	777	10	0
1731000	777	10	0
1732000	777	10	0
1733000	777	10	0
1734000	777	10	0
1735000	777	10	0
1736000	777	10	0
1737000	777	10	0
1738000	777	10	0
1739000	765	10	0
1740000	765	10	0
1741000	765	10	0
1742000	765	10	0
1743000	765	10	0
1744000	765	10	0
1745000	765	10	0
1746000	765	10	0
1747000	765	10	0
1748000	765	10	0
1749000	761	10	0
1750000	761	10	0
1751000	761	10	0
1752000	761	10	0
1753000	761	10	0
1754000	761	10	0
1755000	761	10	0
1756000	761	10	0
1757000	761	10	0
1758000	761	10	0
1759000	771	10	0
1760000	771	10	0
1761000	771	10	0
1762000	771	10	0
1763000	771	10	0
1764000	771	10	0
1765000	771	10	0
1766000	771	10	0
1767000	771	10	0
1768000	771	10	0
1769000	781	10	0
1770000	781	10	0
1771000	781	10	0
1772000	781	10	0
1773000	781	10	0
1774000	781	10	0
1775000	781	10	0
1776000	781	10	0
1777000	781	10	0
1778000	781	10	0
1779000	775	10	0
1780000	775	10	0
1781000	775	10	0
1782000	775	10	0
1783000	775	10	0
1784000	775	10	0
1785000	775	10	0
1786000	775	10	0
1787000	775	10	0
1788000	775	10	0
1789000	786	10	0
1790000	786	10	0
1791000	786	10	0
1792000	786	10	0
1793000	786	10	0
1794000	786	10	0
1795000	786	10	0
1796000	786	10	0
1797000	786	10	0
1798000	786	10	0
1799000	787	10	0
1800000	787	10	0
1801000	787	10	0
1802000	787	10	0
1803000	787	10	0
1804000	787	10	0
1805000	787	10	0
1806000	787	10	0
1807000	787	10	0
1808000	789	10	0
1809000	789	10	0
1810000	789	10	0
1811000	789	10	0
1812000	789	10	0
1813000	789	10	0
1814000	789	10	0
1815000	789	10	0
1816000	789	10	0
1817000	789	10	0
1818000	792	10	0
1819000	792	10	0
1820000	792	10	0
1821000	792	10	0
1822000	792	10	0
1823000	792	10	0
1824000	792	10	0
1825000	792	10	0
1826000	792	10	0
1827000	792	10	0
1828000	779	10	0
1829000	779	10	0
1830000	779	10	0
1831000	779	10	0
1832000	779	10	0
1833000	779	10	0
1834000	779	10	0
1835000	779	10	0
1836000	779	10	0
1837000	779	10	0
1838000	766	10	0
1839000	766	10	0
1840000	766	10	0
1841000	766	10	0
1842000	766	10	0
1843000	766	10	0
1844000	766	10	0
1845000	766	10	0
1846000	766	10	0
1847000	766	10	0
1848000	752	10	0
1849000	752	10	0
1850000	752	10	0
1851000	752	10	0
1852000	752	10	0
1853000	752	10	0
1854000	752	10	0
1855000	752	10	0
1856000	752	10	0
1857000	752	10	0
1858000	747	10	0
1859000	747	10	0
1860000	747	10	0
1861000	747	10	0
1862000	747	10	0
1863000	747	10	0
1864000	747	10	0
1865000	747	10	0
1866000	747	10	0
1867000	749	10	24
1868000	749	10	24
1869000	749	10	24
1870000	749	10	24
1871000	749	10	24
1872000	749	10	24
1873000	749	10	24
1874000	749	10	24
1875000	749	10	24
1876000	749	10	24
1877000	749	10	0
1878000	746	10	0
1879000	746	10	0
1880000	746	10	0
1881000	746	10	0
1882000	746	10	0
1883000	746	10	0
1884000	746	10	0
1885000	746	10	0
1886000	746	10	0
1887000	748	10	0
1888000	748	10	0
1889000	748	10	0
1890000	748	10	0
1891000	748	10	0
1892000	748	10	0
1893000	748	10	0
1894000	748	10	0
1895000	748	10	0
1896000	748	10	0
1897000	749	10	0
1898000	749	10	0
1899000	749	10	0
1900000	749	10	0
1901000	749	10	0
1902000	749	10	0
1903000	749	10	0
1904000	749	10	0
1905000	749	10	0
1906000	749	10	0
1907000	746	10	0
1908000	746	10	0
1909000	746	10	0
1910000	746	10	0
1911000	746	10	0
1912000	746	10	0
1913000	746	10	0
1914000	746	10	0
1915000	746	10	0
1916000	746	10	0
1917000	740	10	0
1918000	740	10	0
1919000	740	10	0
1920000	740	10	0
1921000	740	10	0
1922000	740	10	0
1923000	740	10	0
1924000	740	10	0
1925000	740	10	0
1926000	740	10	0
1927000	747	10	0
1928000	747	10	0
1929000	747	10	0
1930000	747	10	0
1931000	747	10	0
1932000	747	10	0
1933000	747	10	0
1934000	747	10	0
1935000	747	10	0
1936000	747	10	0
1937000	753	10	0
1938000	753	10	0
1939000	753	10	0
1940000	753	10	0
1941000	753	10	0
1942000	753	10	0
1943000	753	10	0
1944000	753	10	0
1945000	753	10	0
1946000	753	10	0
1947000	766	10	0
1948000	766	10	0
1949000	766	10	0
1950000	766	10	0
1951000	766	10	0
1952000	766	10	0
1953000	766	10	0
1954000	766	10	0
1955000	766	10	0
1956000	766	10	0
1957000	768	10	0
1958000	768	10	0
1959000	768	10	0
1960000	768	10	0
1961000	768	10	0
1962000	768	10	0
1963000	768	10	0
1964000	768	10	0
1965000	768	10	0
1966000	752	10	0
1967000	752	10	0
1968000	752	10	0
1969000	752	10	0
1970000	752	10	0
1971000	752	10	0
1972000	752	10	0
1973000	752	10	0
1974000	752	10	0
1975000	752	10	0
1976000	751	20	0
1977000	751	20	0
1978000	751	20	0
1979000	751	20	0
1980000	751	20	0
1981000	751	20	0
1982000	751	20	0
1983000	751	20	0
1984000	751	20	0
1985000	751	20	0
1986000	751	20	0
1987000	751	20	0
1988000	751	20	0
1989000	751	20	0
1990000	751	20	0
1991000	751	20	0
1992000	751	20	0
1993000	751	20	0
1994000	751	20	0
1995000	751	20	0
1996000	768	20	0
1997000	768	20	0
1998000	768	20	0
1999000	768	20	0
[truncated: 54,118 more rows]
