# Supplementary material for: Empirical optimization of an angled spoke paddling wheel with self-rotating mechanism
Source: Sci Rep. 2022 Nov 28;12:20511. doi: 10.1038/s41598-022-25181-7 (PMC9705443; doi:10.1038/s41598-022-25181-7)
Supplement: Supplementary file 1 — Supplementary Information. [file 41598_2022_25181_MOESM1_ESM.zip › 1st_test_Loadcell_raw_data/Test_1/R3/R3_60RPM_Set2.csv]

Timestamp	RMS_Val_G	Target_Vel_G	Vel_Cur_G
0	0	0	0
2000	0	0	0
3000	0	0	0
4000	0	0	0
5000	0	0	0
6000	0	0	0
7000	0	0	0
8000	0	0	0
9000	0	0	0
10000	0	0	0
11000	0	0	0
12000	-84786	0	0
13000	-84786	0	0
14000	-84786	0	0
15000	-84786	0	0
16000	-84786	0	0
17000	-84786	0	0
18000	-84786	0	0
19000	-84786	0	0
20000	-84786	0	0
21000	-84786	0	0
22000	-169578	0	0
23000	-169578	0	0
24000	-169578	0	0
25000	-169578	0	0
26000	-169578	0	0
27000	-169578	0	0
28000	-169578	0	0
29000	-169578	0	0
30000	-169578	0	0
31000	-169578	0	0
32000	-254369	0	0
33000	-254369	0	0
34000	-254369	0	0
35000	-254369	0	0
36000	-254369	0	0
37000	-254369	0	0
38000	-254369	0	0
39000	-254369	0	0
40000	-254369	0	0
41000	-254369	0	0
42000	-339154	0	0
43000	-339154	0	0
44000	-339154	0	0
45000	-339154	0	0
46000	-339154	0	0
47000	-339154	0	0
48000	-339154	0	0
49000	-339154	0	0
50000	-339154	0	0
51000	-339154	0	0
52000	-423939	0	0
53000	-423939	0	0
54000	-423939	0	0
55000	-423939	0	0
56000	-423939	0	0
57000	-423939	0	0
58000	-423939	0	0
59000	-423939	0	0
60000	-423939	0	0
61000	-423939	0	0
62000	-508723	0	0
63000	-508723	0	0
64000	-508723	0	0
65000	-508723	0	0
66000	-508723	0	0
67000	-508723	0	0
68000	-508723	0	0
69000	-508723	0	0
70000	-508723	0	0
71000	-508723	0	0
72000	-593507	0	0
73000	-593507	0	0
74000	-593507	0	0
75000	-593507	0	0
76000	-593507	0	0
77000	-593507	0	0
78000	-593507	0	0
79000	-593507	0	0
80000	-593507	0	0
81000	-678289	0	0
82000	-678289	0	0
83000	-678289	0	0
84000	-678289	0	0
85000	-678289	0	0
86000	-678289	0	0
87000	-678289	0	0
88000	-678289	0	0
89000	-678289	0	0
90000	-678289	0	0
91000	-763079	0	0
92000	-763079	0	0
93000	-763079	0	0
94000	-763079	0	0
95000	-763079	0	0
96000	-763079	0	0
97000	-763079	0	0
98000	-763079	0	0
99000	-763079	0	0
100000	-763079	0	0
101000	-763079	0	0
102000	-763079	0	0
103000	-763079	0	0
104000	-763079	0	0
105000	-763079	0	0
106000	-763079	0	0
107000	-763079	0	0
108000	-763079	0	0
109000	-763079	0	0
110000	-763079	0	0
111000	-763079	0	0
112000	-763079	0	0
113000	-763079	0	0
114000	-763079	0	0
115000	-763079	0	0
116000	-763079	0	0
117000	-763079	0	0
118000	-763079	0	0
119000	-763079	0	0
120000	-763079	0	0
121000	-763079	0	0
122000	-763079	0	0
123000	-763079	0	0
124000	-763079	0	0
125000	-763079	0	0
126000	-763079	0	0
127000	-763079	0	0
128000	-763079	0	0
129000	-763079	0	0
130000	-763079	0	0
131000	-763076	0	0
132000	-763076	0	0
133000	-763076	0	0
134000	-763076	0	0
135000	-763076	0	0
136000	-763076	0	0
137000	-763076	0	0
138000	-763076	0	0
139000	-763076	0	0
140000	-763076	0	0
141000	-763074	0	0
142000	-763074	0	0
143000	-763074	0	0
144000	-763074	0	0
145000	-763074	0	0
146000	-763074	0	0
147000	-763074	0	0
148000	-763074	0	0
149000	-763074	0	0
150000	-763074	0	0
151000	-763077	0	0
152000	-763077	0	0
153000	-763077	0	0
154000	-763077	0	0
155000	-763077	0	0
156000	-763077	0	0
157000	-763077	0	0
158000	-763077	0	0
159000	-763077	0	0
160000	-763080	0	0
161000	-763080	0	0
162000	-763080	0	0
163000	-763080	0	0
164000	-763080	0	0
165000	-763080	0	0
166000	-763080	0	0
167000	-763080	0	0
168000	-763080	0	0
169000	-763080	0	0
170000	-763076	0	0
171000	-763076	0	0
172000	-763076	0	0
173000	-763076	0	0
174000	-763076	0	0
175000	-763076	0	0
176000	-763076	0	0
177000	-763076	0	0
178000	-763076	0	0
179000	-763076	0	0
180000	-763087	0	0
181000	-763087	0	0
182000	-763087	0	0
183000	-763087	0	0
184000	-763087	0	0
185000	-763087	0	0
186000	-763087	0	0
187000	-763087	0	0
188000	-763087	0	0
189000	-763087	0	0
190000	-763085	0	0
191000	-763085	0	0
192000	-763085	0	0
193000	-763085	0	0
194000	-763085	0	0
195000	-763085	0	0
196000	-763085	0	0
197000	-763085	0	0
198000	-763085	0	0
199000	-763085	0	0
200000	-763083	0	0
201000	-763083	0	0
202000	-763083	0	0
203000	-763083	0	0
204000	-763083	0	0
205000	-763083	0	0
206000	-763083	0	0
207000	-763083	0	0
208000	-763083	0	0
209000	-763083	0	0
210000	-763085	0	0
211000	-763085	0	0
212000	-763085	0	0
213000	-763085	0	0
214000	-763085	0	0
215000	-763085	0	0
216000	-763085	0	0
217000	-763085	0	0
218000	-763085	0	0
219000	-763085	0	0
220000	-763086	0	0
221000	-763086	0	0
222000	-763086	0	0
223000	-763086	0	0
224000	-763086	0	0
225000	-763086	0	0
226000	-763086	0	0
227000	-763086	0	0
228000	-763086	0	0
229000	-763085	0	0
230000	-763085	0	0
231000	-763085	0	0
232000	-763085	0	0
233000	-763085	0	0
234000	-763085	0	0
235000	-763085	0	0
236000	-763085	0	0
237000	-763085	0	0
238000	-763085	0	0
239000	-763085	0	0
240000	-763085	0	0
241000	-763085	0	0
242000	-763085	0	0
243000	-763085	0	0
244000	-763085	0	0
245000	-763085	0	0
246000	-763085	0	0
247000	-763085	0	0
248000	-763085	0	0
249000	-763088	0	0
250000	-763088	0	0
251000	-763088	0	0
252000	-763088	0	0
253000	-763088	0	0
254000	-763088	0	0
255000	-763088	0	0
256000	-763088	0	0
257000	-763088	0	0
258000	-763088	0	0
259000	-763091	0	0
260000	-763091	0	0
261000	-763091	0	0
262000	-763091	0	0
263000	-763091	0	0
264000	-763091	0	0
265000	-763091	0	0
266000	-763091	0	0
267000	-763091	0	0
268000	-763091	0	0
269000	-763098	0	0
270000	-763098	0	0
271000	-763098	0	0
272000	-763098	0	0
273000	-763098	0	0
274000	-763098	0	0
275000	-763098	0	0
276000	-763098	0	0
277000	-763098	0	0
278000	-763098	0	0
279000	-763095	0	0
280000	-763095	0	0
281000	-763095	0	0
282000	-763095	0	0
283000	-763095	0	0
284000	-763095	0	0
285000	-763095	0	0
286000	-763095	0	0
287000	-763095	0	0
288000	-763095	0	0
289000	-763093	0	0
290000	-763093	0	0
291000	-763093	0	0
292000	-763093	0	0
293000	-763093	0	0
294000	-763093	0	0
295000	-763093	0	0
296000	-763093	0	0
297000	-763093	0	0
298000	-763093	0	0
299000	-763095	0	0
300000	-763095	0	0
301000	-763095	0	0
302000	-763095	0	0
303000	-763095	0	0
304000	-763095	0	0
305000	-763095	0	0
306000	-763095	0	0
307000	-763095	0	0
308000	-763102	0	0
309000	-763102	0	0
310000	-763102	0	0
311000	-763102	0	0
312000	-763102	0	0
313000	-763102	0	0
314000	-763102	0	0
315000	-763102	0	0
316000	-763102	0	0
317000	-763102	0	0
318000	-763106	0	0
319000	-763106	0	0
320000	-763106	0	0
321000	-763106	0	0
322000	-763106	0	0
323000	-763106	0	0
324000	-763106	0	0
325000	-763106	0	0
326000	-763106	0	0
327000	-763106	0	0
328000	-763111	0	0
329000	-763111	0	0
330000	-763111	0	0
331000	-763111	0	0
332000	-763111	0	0
333000	-763111	0	0
334000	-763111	0	0
335000	-763111	0	0
336000	-763111	0	0
337000	-763111	0	0
338000	-763118	0	0
339000	-763118	0	0
340000	-763118	0	0
341000	-763118	0	0
342000	-763118	0	0
343000	-763118	0	0
344000	-763118	0	0
345000	-763118	0	0
346000	-763118	0	0
347000	-763118	0	0
348000	-763116	0	0
349000	-763116	0	0
350000	-763116	0	0
351000	-763116	0	0
352000	-763116	0	0
353000	-763116	0	0
354000	-763116	0	0
355000	-763116	0	0
356000	-763116	0	0
357000	-763116	0	0
358000	-763119	0	0
359000	-763119	0	0
360000	-763119	0	0
361000	-763119	0	0
362000	-763119	0	0
363000	-763119	0	0
364000	-763119	0	0
365000	-763119	0	0
366000	-763119	0	0
367000	-763119	0	0
368000	-763123	0	0
369000	-763123	0	0
370000	-763123	0	0
371000	-763123	0	0
372000	-763123	0	0
373000	-763123	0	0
374000	-763123	0	0
375000	-763123	0	0
376000	-763123	0	0
377000	-763123	0	0
378000	-763122	0	0
379000	-763122	0	0
380000	-763122	0	0
381000	-763122	0	0
382000	-763122	0	0
383000	-763122	0	0
384000	-763122	0	0
385000	-763122	0	0
386000	-763122	0	0
387000	-763126	0	0
388000	-763126	0	0
389000	-763126	0	0
390000	-763126	0	0
391000	-763126	0	0
392000	-763126	0	0
393000	-763126	0	0
394000	-763126	0	0
395000	-763126	0	0
396000	-763126	0	0
397000	-763125	0	0
398000	-763125	0	0
399000	-763125	0	0
400000	-763125	0	0
401000	-763125	0	0
402000	-763125	0	0
403000	-763125	0	0
404000	-763125	0	0
405000	-763125	0	0
406000	-763125	0	0
407000	-763129	0	0
408000	-763129	0	0
409000	-763129	0	0
410000	-763129	0	0
411000	-763129	0	0
412000	-763129	0	0
413000	-763129	0	0
414000	-763129	0	0
415000	-763129	0	0
416000	-763129	0	0
417000	-763133	0	0
418000	-763133	0	0
419000	-763133	0	0
420000	-763133	0	0
421000	-763133	0	0
422000	-763133	0	0
423000	-763133	0	0
424000	-763133	0	0
425000	-763133	0	0
426000	-763133	0	0
427000	-763139	0	0
428000	-763139	0	0
429000	-763139	0	0
430000	-763139	0	0
431000	-763139	0	0
432000	-763139	0	0
433000	-763139	0	0
434000	-763139	0	0
435000	-763139	0	0
436000	-763139	0	0
437000	-763142	0	0
438000	-763142	0	0
439000	-763142	0	0
440000	-763142	0	0
441000	-763142	0	0
442000	-763142	0	0
443000	-763142	0	0
444000	-763142	0	0
445000	-763142	0	0
446000	-763142	0	0
447000	-763149	0	0
448000	-763149	0	0
449000	-763149	0	0
450000	-763149	0	0
451000	-763149	0	0
452000	-763149	0	0
453000	-763149	0	0
454000	-763149	0	0
455000	-763149	0	0
456000	-763149	0	0
457000	-763156	0	0
458000	-763156	0	0
459000	-763156	0	0
460000	-763156	0	0
461000	-763156	0	0
462000	-763156	0	0
463000	-763156	0	0
464000	-763156	0	0
465000	-763156	0	0
466000	-763163	0	0
467000	-763163	0	0
468000	-763163	0	0
469000	-763163	0	0
470000	-763163	0	0
471000	-763163	0	0
472000	-763163	0	0
473000	-763163	0	0
474000	-763163	0	0
475000	-763163	0	0
476000	-763169	0	0
477000	-763169	0	0
478000	-763169	0	0
479000	-763169	0	0
480000	-763169	0	0
481000	-763169	0	0
482000	-763169	0	0
483000	-763169	0	0
484000	-763169	0	0
485000	-763169	0	0
486000	-763173	0	0
487000	-763173	0	0
488000	-763173	0	0
489000	-763173	0	0
490000	-763173	0	0
491000	-763173	0	0
492000	-763173	0	0
493000	-763173	0	0
494000	-763173	0	0
495000	-763173	0	0
496000	-763178	0	0
497000	-763178	0	0
498000	-763178	0	0
499000	-763178	0	0
500000	-763178	0	0
501000	-763178	0	0
502000	-763178	0	0
503000	-763178	0	0
504000	-763178	0	0
505000	-763178	0	0
506000	-763177	0	0
507000	-763177	0	0
508000	-763177	0	0
509000	-763177	0	0
510000	-763177	0	0
511000	-763177	0	0
512000	-763177	0	0
513000	-763177	0	0
514000	-763177	0	0
515000	-763177	0	0
516000	-763182	0	0
517000	-763182	0	0
518000	-763182	0	0
519000	-763182	0	0
520000	-763182	0	0
521000	-763182	0	0
522000	-763182	0	0
523000	-763182	0	0
524000	-763182	0	0
525000	-763182	0	0
526000	-763182	0	0
527000	-763182	0	0
528000	-763182	0	0
529000	-763182	0	0
530000	-763182	0	0
531000	-763182	0	0
532000	-763182	0	0
533000	-763182	0	0
534000	-763182	0	0
535000	-763182	0	0
536000	-763188	0	0
537000	-763188	0	0
538000	-763188	0	0
539000	-763188	0	0
540000	-763188	0	0
541000	-763188	0	0
542000	-763188	0	0
543000	-763188	0	0
544000	-763188	0	0
545000	-763195	0	0
546000	-763195	0	0
547000	-763195	0	0
548000	-763195	0	0
549000	-763195	0	0
550000	-763195	0	0
551000	-763195	0	0
552000	-763195	0	0
553000	-763195	0	0
554000	-763195	0	0
555000	-763200	0	0
556000	-763200	0	0
557000	-763200	0	0
558000	-763200	0	0
559000	-763200	0	0
560000	-763200	0	0
561000	-763200	0	0
562000	-763200	0	0
563000	-763200	0	0
564000	-763200	0	0
565000	-763206	0	0
566000	-763206	0	0
567000	-763206	0	0
568000	-763206	0	0
569000	-763206	0	0
570000	-763206	0	0
571000	-763206	0	0
572000	-763206	0	0
573000	-763206	0	0
574000	-763206	0	0
575000	-763214	0	0
576000	-763214	0	0
577000	-763214	0	0
578000	-763214	0	0
579000	-763214	0	0
580000	-763214	0	0
581000	-763214	0	0
582000	-763214	0	0
583000	-763214	0	0
584000	-763214	0	0
585000	-763222	0	0
586000	-763222	0	0
587000	-763222	0	0
588000	-763222	0	0
589000	-763222	0	0
590000	-763222	0	0
591000	-763222	0	0
592000	-763222	0	0
593000	-763222	0	0
594000	-763222	0	0
595000	-763219	0	0
596000	-763219	0	0
597000	-763219	0	0
598000	-763219	0	0
599000	-763219	0	0
600000	-763219	0	0
601000	-763219	0	0
602000	-763219	0	0
603000	-763219	0	0
604000	-763219	0	0
605000	-763224	0	0
606000	-763224	0	0
607000	-763224	0	0
608000	-763224	0	0
609000	-763224	0	0
610000	-763224	0	0
611000	-763224	0	0
612000	-763224	0	0
613000	-763224	0	0
614000	-763224	0	0
615000	-763225	0	0
616000	-763225	0	0
617000	-763225	0	0
618000	-763225	0	0
619000	-763225	0	0
620000	-763225	0	0
621000	-763225	0	0
622000	-763225	0	0
623000	-763225	0	0
624000	-763225	0	0
625000	-763225	0	0
626000	-763225	0	0
627000	-763225	0	0
628000	-763225	0	0
629000	-763225	0	0
630000	-763225	0	0
631000	-763225	0	0
632000	-763225	0	0
633000	-763225	0	0
634000	-763231	0	0
635000	-763231	0	0
636000	-763231	0	0
637000	-763231	0	0
638000	-763231	0	0
639000	-763231	0	0
640000	-763231	0	0
641000	-763231	0	0
642000	-763231	0	0
643000	-763231	0	0
644000	-763232	0	0
645000	-763232	0	0
646000	-763232	0	0
647000	-763232	0	0
648000	-763232	0	0
649000	-763232	0	0
650000	-763232	0	0
651000	-763232	0	0
652000	-763232	0	0
653000	-763232	0	0
654000	-763228	0	0
655000	-763228	0	0
656000	-763228	0	0
657000	-763228	0	0
658000	-763228	0	0
659000	-763228	0	0
660000	-763228	0	0
661000	-763228	0	0
662000	-763228	0	0
663000	-763228	0	0
664000	-763231	0	0
665000	-763231	0	0
666000	-763231	0	0
667000	-763231	0	0
668000	-763231	0	0
669000	-763231	0	0
670000	-763231	0	0
671000	-763231	0	0
672000	-763231	0	0
673000	-763231	0	0
674000	-763235	0	0
675000	-763235	0	0
676000	-763235	0	0
677000	-763235	0	0
678000	-763235	0	0
679000	-763235	0	0
680000	-763235	0	0
681000	-763235	0	0
682000	-763235	0	0
683000	-763235	0	0
684000	-763236	0	0
685000	-763236	0	0
686000	-763236	0	0
687000	-763236	0	0
688000	-763236	0	0
689000	-763236	0	0
690000	-763236	0	0
691000	-763236	0	0
692000	-763236	0	0
693000	-763236	0	0
694000	-763239	0	0
695000	-763239	0	0
696000	-763239	0	0
697000	-763239	0	0
698000	-763239	0	0
699000	-763239	0	0
700000	-763239	0	0
701000	-763239	0	0
702000	-763239	0	0
703000	-763236	0	0
704000	-763236	0	0
705000	-763236	0	0
706000	-763236	0	0
707000	-763236	0	0
708000	-763236	0	0
709000	-763236	0	0
710000	-763236	0	0
711000	-763236	0	0
712000	-763236	0	0
713000	-763234	0	0
714000	-763234	0	0
715000	-763234	0	0
716000	-763234	0	0
717000	-763234	0	0
718000	-763234	0	0
719000	-763234	0	0
720000	-763234	0	0
721000	-763234	0	0
722000	-763234	0	0
723000	-763239	0	0
724000	-763239	0	0
725000	-763239	0	0
726000	-763239	0	0
727000	-763239	0	0
728000	-763239	0	0
729000	-763239	0	0
730000	-763239	0	0
731000	-763239	0	0
732000	-763239	0	0
733000	-763248	0	0
734000	-763248	0	0
735000	-763248	0	0
736000	-763248	0	0
737000	-763248	0	0
738000	-763248	0	0
739000	-763248	0	0
740000	-763248	0	0
741000	-763248	0	0
742000	-763248	0	0
743000	-763251	0	0
744000	-763251	0	0
745000	-763251	0	0
746000	-763251	0	0
747000	-763251	0	0
748000	-763251	0	0
749000	-763251	0	0
750000	-763251	0	0
751000	-763251	0	0
752000	-763251	0	0
753000	-763253	0	0
754000	-763253	0	0
755000	-763253	0	0
756000	-763253	0	0
757000	-763253	0	0
758000	-763253	0	0
759000	-763253	0	0
760000	-763253	0	0
761000	-763253	0	0
762000	-763253	0	0
763000	-763259	0	0
764000	-763259	0	0
765000	-763259	0	0
766000	-763259	0	0
767000	-763259	0	0
768000	-763259	0	0
769000	-763259	0	0
770000	-763259	0	0
771000	-763259	0	0
772000	-763259	0	0
773000	-763255	0	0
774000	-763255	0	0
775000	-763255	0	0
776000	-763255	0	0
777000	-763255	0	0
778000	-763255	0	0
779000	-763255	0	0
780000	-763255	0	0
781000	-763255	0	0
782000	-763259	0	0
783000	-763259	0	0
784000	-763259	0	0
785000	-763259	0	0
786000	-763259	0	0
787000	-763259	0	0
788000	-763259	0	0
789000	-763259	0	0
790000	-763259	0	0
791000	-763259	0	0
792000	-763264	0	0
793000	-763264	0	0
794000	-763264	0	0
795000	-763264	0	0
796000	-763264	0	0
797000	-763264	0	0
798000	-763264	0	0
799000	-763264	0	0
800000	-763264	0	0
801000	-763264	0	0
802000	-763269	0	0
803000	-763269	0	0
804000	-763269	0	0
805000	-763269	0	0
806000	-763269	0	0
807000	-763269	0	0
808000	-763269	0	0
809000	-763269	0	0
810000	-763269	0	0
811000	-763269	0	0
812000	-763273	0	0
813000	-763273	0	0
814000	-763273	0	0
815000	-763273	0	0
816000	-763273	0	0
817000	-763273	0	0
818000	-763273	0	0
819000	-763273	0	0
820000	-763273	0	0
821000	-763273	0	0
822000	-763283	0	0
823000	-763283	0	0
824000	-763283	0	0
825000	-763283	0	0
826000	-763283	0	0
827000	-763283	0	0
828000	-763283	0	0
829000	-763283	0	0
830000	-763283	0	0
831000	-763283	0	0
832000	-763287	0	0
833000	-763287	0	0
834000	-763287	0	0
835000	-763287	0	0
836000	-763287	0	0
837000	-763287	0	0
838000	-763287	0	0
839000	-763287	0	0
840000	-763287	0	0
841000	-763287	0	0
842000	-763291	0	0
843000	-763291	0	0
844000	-763291	0	0
845000	-763291	0	0
846000	-763291	0	0
847000	-763291	0	0
848000	-763291	0	0
849000	-763291	0	0
850000	-763291	0	0
851000	-763291	0	0
852000	-763303	0	0
853000	-763303	0	0
854000	-763303	0	0
855000	-763303	0	0
856000	-763303	0	0
857000	-763303	0	0
858000	-763303	0	0
859000	-763303	0	0
860000	-763303	0	0
861000	-763304	0	0
862000	-763304	0	0
863000	-763304	0	0
864000	-763304	0	0
865000	-763304	0	0
866000	-763304	0	0
867000	-763304	0	0
868000	-763304	0	0
869000	-763304	0	0
870000	-763304	0	0
871000	-763315	0	0
872000	-763315	0	0
873000	-763315	0	0
874000	-763315	0	0
875000	-763315	0	0
876000	-763315	0	0
877000	-763315	0	0
878000	-763315	0	0
879000	-763315	0	0
880000	-763315	0	0
881000	-763315	0	0
882000	-763315	0	0
883000	-763315	0	0
884000	-763315	0	0
885000	-763315	0	0
886000	-763315	0	0
887000	-763315	0	0
888000	-763315	0	0
889000	-763315	0	0
890000	-763315	0	0
891000	-763316	0	0
892000	-763316	0	0
893000	-763316	0	0
894000	-763316	0	0
895000	-763316	0	0
896000	-763316	0	0
897000	-763316	0	0
898000	-763316	0	0
899000	-763316	0	0
900000	-763316	0	0
901000	-763324	0	0
902000	-763324	0	0
903000	-763324	0	0
904000	-763324	0	0
905000	-763324	0	0
906000	-763324	0	0
907000	-763324	0	0
908000	-763324	0	0
909000	-763324	0	0
910000	-763324	0	0
911000	-763335	0	0
912000	-763335	0	0
913000	-763335	0	0
914000	-763335	0	0
915000	-763335	0	0
916000	-763335	0	0
917000	-763335	0	0
918000	-763335	0	0
919000	-763335	0	0
920000	-763335	0	0
921000	-763339	0	0
922000	-763339	0	0
923000	-763339	0	0
924000	-763339	0	0
925000	-763339	0	0
926000	-763339	0	0
927000	-763339	0	0
928000	-763339	0	0
929000	-763339	0	0
930000	-763339	0	0
931000	-763343	0	0
932000	-763343	0	0
933000	-763343	0	0
934000	-763343	0	0
935000	-763343	0	0
936000	-763343	0	0
937000	-763343	0	0
938000	-763343	0	0
939000	-763343	0	0
940000	-763350	0	0
941000	-763350	0	0
942000	-763350	0	0
943000	-763350	0	0
944000	-763350	0	0
945000	-763350	0	0
946000	-763350	0	0
947000	-763350	0	0
948000	-763350	0	0
949000	-763350	0	0
950000	-763357	0	0
951000	-763357	0	0
952000	-763357	0	0
953000	-763357	0	0
954000	-763357	0	0
955000	-763357	0	0
956000	-763357	0	0
957000	-763357	0	0
958000	-763357	0	0
959000	-763357	0	0
960000	-763367	0	0
961000	-763367	0	0
962000	-763367	0	0
963000	-763367	0	0
964000	-763367	0	0
965000	-763367	0	0
966000	-763367	0	0
967000	-763367	0	0
968000	-763367	0	0
969000	-763367	0	0
970000	-763378	0	0
971000	-763378	0	0
972000	-763378	0	0
973000	-763378	0	0
974000	-763378	0	0
975000	-763378	0	0
976000	-763378	0	0
977000	-763378	0	0
978000	-763378	0	0
979000	-763378	0	0
980000	-763381	0	0
981000	-763381	0	0
982000	-763381	0	0
983000	-763381	0	0
984000	-763381	0	0
985000	-763381	0	0
986000	-763381	0	0
987000	-763381	0	0
988000	-763381	0	0
989000	-763381	0	0
990000	-763386	10	0
991000	-763386	10	0
992000	-763386	10	0
993000	-763386	10	0
994000	-763386	10	0
995000	-763386	10	0
996000	-763386	10	0
997000	-763386	10	0
998000	-763386	10	0
999000	-763386	10	0
1000000	-678608	10	0
1001000	-678608	10	0
1002000	-678608	10	0
1003000	-678608	10	0
1004000	-678608	10	0
1005000	-678608	10	0
1006000	-678608	10	0
1007000	-678608	10	0
1008000	-678608	10	0
1009000	-678608	10	0
1010000	-593818	10	0
1011000	-593818	10	0
1012000	-593818	10	0
1013000	-593818	10	0
1014000	-593818	10	0
1015000	-593818	10	0
1016000	-593818	10	0
1017000	-593818	10	0
1018000	-593818	10	0
1019000	-509027	10	0
1020000	-509027	10	0
1021000	-509027	10	0
1022000	-509027	10	0
1023000	-509027	10	0
1024000	-509027	10	0
1025000	-509027	10	0
1026000	-509027	10	0
1027000	-509027	10	0
1028000	-509027	10	0
1029000	-424259	10	0
1030000	-424259	10	0
1031000	-424259	10	0
1032000	-424259	10	0
1033000	-424259	10	0
1034000	-424259	10	0
1035000	-424259	10	0
1036000	-424259	10	0
1037000	-424259	10	0
1038000	-424259	10	0
1039000	-339479	10	0
1040000	-339479	10	0
1041000	-339479	10	0
1042000	-339479	10	0
1043000	-339479	10	0
1044000	-339479	10	0
1045000	-339479	10	0
1046000	-339479	10	0
1047000	-339479	10	0
1048000	-339479	10	0
1049000	-254703	10	0
1050000	-254703	10	0
1051000	-254703	10	0
1052000	-254703	10	0
1053000	-254703	10	0
1054000	-254703	10	0
1055000	-254703	10	0
1056000	-254703	10	0
1057000	-254703	10	0
1058000	-254703	10	0
1059000	-169927	10	0
1060000	-169927	10	0
1061000	-169927	10	0
1062000	-169927	10	0
1063000	-169927	10	0
1064000	-169927	10	0
1065000	-169927	10	0
1066000	-169927	10	0
1067000	-169927	10	0
1068000	-169927	10	0
1069000	-85150	10	0
1070000	-85150	10	0
1071000	-85150	10	0
1072000	-85150	10	0
1073000	-85150	10	0
1074000	-85150	10	0
1075000	-85150	10	0
1076000	-85150	10	0
1077000	-85150	10	0
1078000	-85150	10	0
1079000	-371	10	0
1080000	-371	10	0
1081000	-371	10	0
1082000	-371	10	0
1083000	-371	10	0
1084000	-371	10	0
1085000	-371	10	0
1086000	-371	10	0
1087000	-371	10	0
1088000	-371	10	0
1089000	-385	10	0
1090000	-385	10	0
1091000	-385	10	0
1092000	-385	10	0
1093000	-385	10	0
1094000	-385	10	0
1095000	-385	10	0
1096000	-385	10	0
1097000	-385	10	0
1098000	-399	10	0
1099000	-399	10	0
1100000	-399	10	0
1101000	-399	10	0
1102000	-399	10	0
1103000	-399	10	0
1104000	-399	10	0
1105000	-399	10	0
1106000	-399	10	0
1107000	-399	10	0
1108000	-409	10	0
1109000	-409	10	0
1110000	-409	10	0
1111000	-409	10	0
1112000	-409	10	0
1113000	-409	10	0
1114000	-409	10	0
1115000	-409	10	0
1116000	-409	10	0
1117000	-409	10	0
1118000	-415	10	0
1119000	-415	10	0
1120000	-415	10	0
1121000	-415	10	0
1122000	-415	10	0
1123000	-415	10	0
1124000	-415	10	0
1125000	-415	10	0
1126000	-415	10	0
1127000	-415	10	0
1128000	-419	10	0
1129000	-419	10	0
1130000	-419	10	0
1131000	-419	10	0
1132000	-419	10	0
1133000	-419	10	0
1134000	-419	10	0
1135000	-419	10	0
1136000	-419	10	0
1137000	-419	10	0
1138000	-417	10	0
1139000	-417	10	0
1140000	-417	10	0
1141000	-417	10	0
1142000	-417	10	0
1143000	-417	10	0
1144000	-417	10	0
1145000	-417	10	0
1146000	-417	10	0
1147000	-417	10	0
1148000	-414	10	0
1149000	-414	10	0
1150000	-414	10	0
1151000	-414	10	0
1152000	-414	10	0
1153000	-414	10	0
1154000	-414	10	0
1155000	-414	10	0
1156000	-414	10	0
1157000	-414	10	0
1158000	-423	10	0
1159000	-423	10	0
1160000	-423	10	0
1161000	-423	10	0
1162000	-423	10	0
1163000	-423	10	0
1164000	-423	10	0
1165000	-423	10	0
1166000	-423	10	0
1167000	-423	10	0
1168000	-412	10	0
1169000	-412	10	0
1170000	-412	10	0
1171000	-412	10	0
1172000	-412	10	0
1173000	-412	10	0
1174000	-412	10	0
1175000	-412	10	0
1176000	-412	10	0
1177000	-419	10	0
1178000	-419	10	0
1179000	-419	10	0
1180000	-419	10	0
1181000	-419	10	0
1182000	-419	10	0
1183000	-419	10	0
1184000	-419	10	0
1185000	-419	10	0
1186000	-419	10	0
1187000	-427	10	0
1188000	-427	10	0
1189000	-427	10	0
1190000	-427	10	0
1191000	-427	10	0
1192000	-427	10	0
1193000	-427	10	0
1194000	-427	10	0
1195000	-427	10	0
1196000	-427	10	0
1197000	-426	10	0
1198000	-426	10	0
1199000	-426	10	0
1200000	-426	10	0
1201000	-426	10	0
1202000	-426	10	0
1203000	-426	10	0
1204000	-426	10	0
1205000	-426	10	0
1206000	-426	10	0
1207000	-428	10	0
1208000	-428	10	0
1209000	-428	10	0
1210000	-428	10	0
1211000	-428	10	0
1212000	-428	10	0
1213000	-428	10	0
1214000	-428	10	0
1215000	-428	10	0
1216000	-428	10	0
1217000	-435	10	0
1218000	-435	10	0
1219000	-435	10	0
1220000	-435	10	0
1221000	-435	10	0
1222000	-435	10	0
1223000	-435	10	0
1224000	-435	10	0
1225000	-435	10	0
1226000	-435	10	0
1227000	-442	10	0
1228000	-442	10	0
1229000	-442	10	0
1230000	-442	10	0
1231000	-442	10	0
1232000	-442	10	0
1233000	-442	10	0
1234000	-442	10	0
1235000	-442	10	0
1236000	-442	10	0
1237000	-445	10	0
1238000	-445	10	0
1239000	-445	10	0
1240000	-445	10	0
1241000	-445	10	0
1242000	-445	10	0
1243000	-445	10	0
1244000	-445	10	0
1245000	-445	10	0
1246000	-445	10	0
1247000	-453	10	0
1248000	-453	10	0
1249000	-453	10	0
1250000	-453	10	0
1251000	-453	10	0
1252000	-453	10	0
1253000	-453	10	0
1254000	-453	10	0
1255000	-453	10	0
1256000	-447	10	0
1257000	-447	10	0
1258000	-447	10	0
1259000	-447	10	0
1260000	-447	10	0
1261000	-447	10	0
1262000	-447	10	0
1263000	-447	10	0
1264000	-447	10	0
1265000	-447	10	0
1266000	-459	10	0
1267000	-459	10	0
1268000	-459	10	0
1269000	-459	10	0
1270000	-459	10	0
1271000	-459	10	0
1272000	-459	10	0
1273000	-459	10	0
1274000	-459	10	0
1275000	-459	10	0
1276000	-470	10	0
1277000	-470	10	0
1278000	-470	10	0
1279000	-470	10	0
1280000	-470	10	0
1281000	-470	10	0
1282000	-470	10	0
1283000	-470	10	0
1284000	-470	10	0
1285000	-470	10	0
1286000	-470	10	0
1287000	-470	10	0
1288000	-470	10	0
1289000	-470	10	0
1290000	-470	10	0
1291000	-470	10	0
1292000	-470	10	0
1293000	-470	10	0
1294000	-470	10	0
1295000	-470	10	0
1296000	-471	10	0
1297000	-471	10	0
1298000	-471	10	0
1299000	-471	10	0
1300000	-471	10	0
1301000	-471	10	0
1302000	-471	10	0
1303000	-471	10	0
1304000	-471	10	0
1305000	-471	10	0
1306000	-475	10	0
1307000	-475	10	0
1308000	-475	10	0
1309000	-475	10	0
1310000	-475	10	0
1311000	-475	10	0
1312000	-475	10	0
1313000	-475	10	0
1314000	-475	10	0
1315000	-475	10	0
1316000	-478	10	0
1317000	-478	10	0
1318000	-478	10	0
1319000	-478	10	0
1320000	-478	10	0
1321000	-478	10	0
1322000	-478	10	0
1323000	-478	10	0
1324000	-478	10	0
1325000	-478	10	0
1326000	-477	10	0
1327000	-477	10	0
1328000	-477	10	0
1329000	-477	10	0
1330000	-477	10	0
1331000	-477	10	0
1332000	-477	10	0
1333000	-477	10	0
1334000	-477	10	0
1335000	-482	10	0
1336000	-482	10	0
1337000	-482	10	0
1338000	-482	10	0
1339000	-482	10	0
1340000	-482	10	0
1341000	-482	10	0
1342000	-482	10	0
1343000	-482	10	0
1344000	-482	10	0
1345000	-477	10	0
1346000	-477	10	0
1347000	-477	10	0
1348000	-477	10	0
1349000	-477	10	0
1350000	-477	10	0
1351000	-477	10	0
1352000	-477	10	0
1353000	-477	10	0
1354000	-477	10	0
1355000	-473	10	0
1356000	-473	10	0
1357000	-473	10	0
1358000	-473	10	0
1359000	-473	10	0
1360000	-473	10	0
1361000	-473	10	0
1362000	-473	10	0
1363000	-473	10	0
1364000	-473	10	0
1365000	-484	10	0
1366000	-484	10	0
1367000	-484	10	0
1368000	-484	10	0
1369000	-484	10	0
1370000	-484	10	0
1371000	-484	10	0
1372000	-484	10	0
1373000	-484	10	0
1374000	-484	10	0
1375000	-485	10	0
1376000	-485	10	0
1377000	-485	10	0
1378000	-485	10	0
1379000	-485	10	0
1380000	-485	10	0
1381000	-485	10	0
1382000	-485	10	0
1383000	-485	10	0
1384000	-485	10	0
1385000	-500	10	0
1386000	-500	10	0
1387000	-500	10	0
1388000	-500	10	0
1389000	-500	10	0
1390000	-500	10	0
1391000	-500	10	0
1392000	-500	10	0
1393000	-500	10	0
1394000	-500	10	0
1395000	-508	10	0
1396000	-508	10	0
1397000	-508	10	0
1398000	-508	10	0
1399000	-508	10	0
1400000	-508	10	0
1401000	-508	10	0
1402000	-508	10	0
1403000	-508	10	0
1404000	-508	10	0
1405000	-515	10	0
1406000	-515	10	0
1407000	-515	10	0
1408000	-515	10	0
1409000	-515	10	0
1410000	-515	10	0
1411000	-515	10	0
1412000	-515	10	0
1413000	-515	10	0
1414000	-511	10	0
1415000	-511	10	0
1416000	-511	10	0
1417000	-511	10	0
1418000	-511	10	0
1419000	-511	10	0
1420000	-511	10	0
1421000	-511	10	0
1422000	-511	10	0
1423000	-511	10	0
1424000	-517	10	0
1425000	-517	10	0
1426000	-517	10	0
1427000	-517	10	0
1428000	-517	10	0
1429000	-517	10	0
1430000	-517	10	0
1431000	-517	10	0
1432000	-517	10	0
1433000	-517	10	0
1434000	-505	10	0
1435000	-505	10	0
1436000	-505	10	0
1437000	-505	10	0
1438000	-505	10	0
1439000	-505	10	0
1440000	-505	10	0
1441000	-505	10	0
1442000	-505	10	0
1443000	-505	10	0
1444000	-494	10	0
1445000	-494	10	0
1446000	-494	10	0
1447000	-494	10	0
1448000	-494	10	0
1449000	-494	10	0
1450000	-494	10	0
1451000	-494	10	0
1452000	-494	10	0
1453000	-494	10	0
1454000	-483	10	0
1455000	-483	10	0
1456000	-483	10	0
1457000	-483	10	0
1458000	-483	10	0
1459000	-483	10	0
1460000	-483	10	0
1461000	-483	10	0
1462000	-483	10	0
1463000	-483	10	0
1464000	-482	10	0
1465000	-482	10	0
1466000	-482	10	0
1467000	-482	10	0
1468000	-482	10	0
1469000	-482	10	0
1470000	-482	10	0
1471000	-482	10	0
1472000	-482	10	0
1473000	-482	10	0
1474000	-491	10	0
1475000	-491	10	0
1476000	-491	10	0
1477000	-491	10	0
1478000	-491	10	0
1479000	-491	10	0
1480000	-491	10	0
1481000	-491	10	0
1482000	-491	10	0
1483000	-491	10	0
1484000	-500	10	0
1485000	-500	10	0
1486000	-500	10	0
1487000	-500	10	0
1488000	-500	10	0
1489000	-500	10	0
1490000	-500	10	0
1491000	-500	10	0
1492000	-500	10	0
1493000	-503	10	0
1494000	-503	10	0
1495000	-503	10	0
1496000	-503	10	0
1497000	-503	10	0
1498000	-503	10	0
1499000	-503	10	0
1500000	-503	10	0
1501000	-503	10	0
1502000	-503	10	0
1503000	-500	10	0
1504000	-500	10	0
1505000	-500	10	0
1506000	-500	10	0
1507000	-500	10	0
1508000	-500	10	0
1509000	-500	10	0
1510000	-500	10	0
1511000	-500	10	0
1512000	-500	10	0
1513000	-504	10	0
1514000	-504	10	0
1515000	-504	10	0
1516000	-504	10	0
1517000	-504	10	0
1518000	-504	10	0
1519000	-504	10	0
1520000	-504	10	0
1521000	-504	10	0
1522000	-504	10	0
1523000	-499	10	0
1524000	-499	10	0
1525000	-499	10	0
1526000	-499	10	0
1527000	-499	10	0
1528000	-499	10	0
1529000	-499	10	0
1530000	-499	10	0
1531000	-499	10	0
1532000	-499	10	0
1533000	-495	10	0
1534000	-495	10	0
1535000	-495	10	0
1536000	-495	10	0
1537000	-495	10	0
1538000	-495	10	0
1539000	-495	10	0
1540000	-495	10	0
1541000	-495	10	0
1542000	-495	10	0
1543000	-502	10	0
1544000	-502	10	0
1545000	-502	10	0
1546000	-502	10	0
1547000	-502	10	0
1548000	-502	10	0
1549000	-502	10	0
1550000	-502	10	0
1551000	-502	10	0
1552000	-502	10	0
1553000	-510	10	0
1554000	-510	10	0
1555000	-510	10	0
1556000	-510	10	0
1557000	-510	10	0
1558000	-510	10	0
1559000	-510	10	0
1560000	-510	10	0
1561000	-510	10	0
1562000	-510	10	0
1563000	-509	10	0
1564000	-509	10	0
1565000	-509	10	0
1566000	-509	10	0
1567000	-509	10	0
1568000	-509	10	0
1569000	-509	10	0
1570000	-509	10	0
1571000	-509	10	0
1572000	-509	10	0
1573000	-509	10	0
1574000	-509	10	0
1575000	-509	10	0
1576000	-509	10	0
1577000	-509	10	0
1578000	-509	10	0
1579000	-509	10	0
1580000	-509	10	0
1581000	-509	10	0
1582000	-514	10	0
1583000	-514	10	0
1584000	-514	10	0
1585000	-514	10	0
1586000	-514	10	0
1587000	-514	10	0
1588000	-514	10	0
1589000	-514	10	0
1590000	-514	10	0
1591000	-514	10	0
1592000	-513	10	0
1593000	-513	10	0
1594000	-513	10	0
1595000	-513	10	0
1596000	-513	10	0
1597000	-513	10	0
1598000	-513	10	0
1599000	-513	10	0
1600000	-513	10	0
1601000	-513	10	0
1602000	-520	10	0
1603000	-520	10	0
1604000	-520	10	0
1605000	-520	10	0
1606000	-520	10	0
1607000	-520	10	0
1608000	-520	10	0
1609000	-520	10	0
1610000	-520	10	0
1611000	-520	10	0
1612000	-528	10	0
1613000	-528	10	0
1614000	-528	10	0
1615000	-528	10	0
1616000	-528	10	0
1617000	-528	10	0
1618000	-528	10	0
1619000	-528	10	0
1620000	-528	10	0
1621000	-528	10	0
1622000	-522	10	0
1623000	-522	10	0
1624000	-522	10	0
1625000	-522	10	0
1626000	-522	10	0
1627000	-522	10	0
1628000	-522	10	0
1629000	-522	10	0
1630000	-522	10	0
1631000	-522	10	0
1632000	-531	10	0
1633000	-531	10	0
1634000	-531	10	0
1635000	-531	10	0
1636000	-531	10	0
1637000	-531	10	0
1638000	-531	10	0
1639000	-531	10	0
1640000	-531	10	0
1641000	-531	10	0
1642000	-552	10	0
1643000	-552	10	0
1644000	-552	10	0
1645000	-552	10	0
1646000	-552	10	0
1647000	-552	10	0
1648000	-552	10	0
1649000	-552	10	0
1650000	-552	10	0
1651000	-558	10	0
1652000	-558	10	0
1653000	-558	10	0
1654000	-558	10	0
1655000	-558	10	0
1656000	-558	10	0
1657000	-558	10	0
1658000	-558	10	0
1659000	-558	10	0
1660000	-558	10	0
1661000	-565	10	0
1662000	-565	10	0
1663000	-565	10	0
1664000	-565	10	0
1665000	-565	10	0
1666000	-565	10	0
1667000	-565	10	0
1668000	-565	10	0
1669000	-565	10	0
1670000	-565	10	0
1671000	-568	10	0
1672000	-568	10	0
1673000	-568	10	0
1674000	-568	10	0
1675000	-568	10	0
1676000	-568	10	0
1677000	-568	10	0
1678000	-568	10	0
1679000	-568	10	0
1680000	-568	10	0
1681000	-559	10	0
1682000	-559	10	0
1683000	-559	10	0
1684000	-559	10	0
1685000	-559	10	0
1686000	-559	10	0
1687000	-559	10	0
1688000	-559	10	0
1689000	-559	10	0
1690000	-559	10	0
1691000	-561	10	0
1692000	-561	10	0
1693000	-561	10	0
1694000	-561	10	0
1695000	-561	10	0
1696000	-561	10	0
1697000	-561	10	0
1698000	-561	10	0
1699000	-561	10	0
1700000	-561	10	0
1701000	-564	10	0
1702000	-564	10	0
1703000	-564	10	0
1704000	-564	10	0
1705000	-564	10	0
1706000	-564	10	0
1707000	-564	10	0
1708000	-564	10	0
1709000	-564	10	0
1710000	-564	10	0
1711000	-569	10	0
1712000	-569	10	0
1713000	-569	10	0
1714000	-569	10	0
1715000	-569	10	0
1716000	-569	10	0
1717000	-569	10	0
1718000	-569	10	0
1719000	-569	10	0
1720000	-569	10	0
1721000	-567	10	0
1722000	-567	10	0
1723000	-567	10	0
1724000	-567	10	0
1725000	-567	10	0
1726000	-567	10	0
1727000	-567	10	0
1728000	-567	10	0
1729000	-567	10	0
1730000	-575	10	0
1731000	-575	10	0
1732000	-575	10	0
1733000	-575	10	0
1734000	-575	10	0
1735000	-575	10	0
1736000	-575	10	0
1737000	-575	10	0
1738000	-575	10	0
1739000	-575	10	0
1740000	-584	10	0
1741000	-584	10	0
1742000	-584	10	0
1743000	-584	10	0
1744000	-584	10	0
1745000	-584	10	0
1746000	-584	10	0
1747000	-584	10	0
1748000	-584	10	0
1749000	-584	10	0
1750000	-573	10	0
1751000	-573	10	0
1752000	-573	10	0
1753000	-573	10	0
1754000	-573	10	0
1755000	-573	10	0
1756000	-573	10	0
1757000	-573	10	0
1758000	-573	10	0
1759000	-573	10	0
1760000	-571	10	0
1761000	-571	10	0
1762000	-571	10	0
1763000	-571	10	0
1764000	-571	10	0
1765000	-571	10	0
1766000	-571	10	0
1767000	-571	10	0
1768000	-571	10	0
1769000	-571	10	0
1770000	-565	10	0
1771000	-565	10	0
1772000	-565	10	0
1773000	-565	10	0
1774000	-565	10	0
1775000	-565	10	0
1776000	-565	10	0
1777000	-565	10	0
1778000	-565	10	0
1779000	-565	10	0
1780000	-575	10	0
1781000	-575	10	0
1782000	-575	10	0
1783000	-575	10	0
1784000	-575	10	0
1785000	-575	10	0
1786000	-575	10	0
1787000	-575	10	0
1788000	-575	10	0
1789000	-575	10	0
1790000	-584	10	0
1791000	-584	10	0
1792000	-584	10	0
1793000	-584	10	0
1794000	-584	10	0
1795000	-584	10	0
1796000	-584	10	0
1797000	-584	10	0
1798000	-584	10	0
1799000	-584	10	0
1800000	-604	10	0
1801000	-604	10	0
1802000	-604	10	0
1803000	-604	10	0
1804000	-604	10	0
1805000	-604	10	0
1806000	-604	10	0
1807000	-604	10	0
1808000	-604	10	0
1809000	-617	10	0
1810000	-617	10	0
1811000	-617	10	0
1812000	-617	10	0
1813000	-617	10	0
1814000	-617	10	0
1815000	-617	10	0
1816000	-617	10	0
1817000	-617	10	0
1818000	-617	10	0
1819000	-608	10	0
1820000	-608	10	0
1821000	-608	10	0
1822000	-608	10	0
1823000	-608	10	0
1824000	-608	10	0
1825000	-608	10	0
1826000	-608	10	0
1827000	-608	10	0
1828000	-608	10	0
1829000	-598	10	0
1830000	-598	10	0
1831000	-598	10	0
1832000	-598	10	0
1833000	-598	10	0
1834000	-598	10	0
1835000	-598	10	0
1836000	-598	10	0
1837000	-598	10	0
1838000	-598	10	0
1839000	-599	10	0
1840000	-599	10	0
1841000	-599	10	0
1842000	-599	10	0
1843000	-599	10	0
1844000	-599	10	0
1845000	-599	10	0
1846000	-599	10	0
1847000	-599	10	0
1848000	-599	10	0
1849000	-613	10	0
1850000	-613	10	0
1851000	-613	10	0
1852000	-613	10	0
1853000	-613	10	0
1854000	-613	10	0
1855000	-613	10	0
1856000	-613	10	0
1857000	-613	10	0
1858000	-613	10	0
1859000	-614	10	0
1860000	-614	10	0
1861000	-614	10	0
1862000	-614	10	0
1863000	-614	10	0
1864000	-614	10	0
1865000	-614	10	0
1866000	-614	10	0
1867000	-614	10	0
1868000	-614	10	0
1869000	-629	10	0
1870000	-629	10	0
1871000	-629	10	0
1872000	-629	10	0
1873000	-629	10	0
1874000	-629	10	0
1875000	-629	10	0
1876000	-629	10	0
1877000	-629	10	0
1878000	-629	10	0
1879000	-645	10	0
1880000	-645	10	0
1881000	-645	10	0
1882000	-645	10	0
1883000	-645	10	0
1884000	-645	10	0
1885000	-645	10	0
1886000	-645	10	0
1887000	-645	10	0
1888000	-639	10	0
1889000	-639	10	0
1890000	-639	10	0
1891000	-639	10	0
1892000	-639	10	0
1893000	-639	10	0
1894000	-639	10	0
1895000	-639	10	0
1896000	-639	10	0
1897000	-639	10	0
1898000	-640	10	0
1899000	-640	10	0
1900000	-640	10	0
1901000	-640	10	0
1902000	-640	10	0
1903000	-640	10	0
1904000	-640	10	0
1905000	-640	10	0
1906000	-640	10	0
1907000	-640	10	0
1908000	-654	10	0
1909000	-654	10	0
1910000	-654	10	0
1911000	-654	10	0
1912000	-654	10	0
1913000	-654	10	0
1914000	-654	10	0
1915000	-654	10	0
1916000	-654	10	0
1917000	-654	10	0
1918000	-667	10	0
1919000	-667	10	0
1920000	-667	10	0
1921000	-667	10	0
1922000	-667	10	0
1923000	-667	10	0
1924000	-667	10	0
1925000	-667	10	0
1926000	-667	10	0
1927000	-667	10	0
1928000	-674	10	0
1929000	-674	10	0
1930000	-674	10	0
1931000	-674	10	0
1932000	-674	10	0
1933000	-674	10	0
1934000	-674	10	0
1935000	-674	10	0
1936000	-674	10	0
1937000	-674	10	0
1938000	-682	10	0
1939000	-682	10	0
1940000	-682	10	0
1941000	-682	10	0
1942000	-682	10	0
1943000	-682	10	0
1944000	-682	10	0
1945000	-682	10	0
1946000	-682	10	0
1947000	-682	10	0
1948000	-683	10	0
1949000	-683	10	0
1950000	-683	10	0
1951000	-683	10	0
1952000	-683	10	0
1953000	-683	10	0
1954000	-683	10	0
1955000	-683	10	0
1956000	-683	10	0
1957000	-684	10	0
1958000	-684	10	0
1959000	-684	10	0
1960000	-684	10	0
1961000	-684	10	0
1962000	-684	10	0
1963000	-684	10	0
1964000	-684	10	0
1965000	-684	10	0
1966000	-684	10	0
1967000	-689	10	0
1968000	-689	10	0
1969000	-689	10	0
1970000	-689	10	0
1971000	-689	10	0
1972000	-689	10	0
1973000	-689	10	0
1974000	-689	10	0
1975000	-689	10	0
1976000	-689	10	0
1977000	-696	20	0
1978000	-696	20	0
1979000	-696	20	0
1980000	-696	20	0
1981000	-696	20	0
1982000	-696	20	0
1983000	-696	20	0
1984000	-696	20	0
1985000	-696	20	0
1986000	-696	20	0
1987000	-685	20	0
1988000	-685	20	0
1989000	-685	20	0
1990000	-685	20	0
1991000	-685	20	0
1992000	-685	20	0
1993000	-685	20	0
1994000	-685	20	0
1995000	-685	20	0
1996000	-685	20	0
1997000	-710	20	0
1998000	-710	20	0
1999000	-710	20	0
[truncated: 43,732 more rows]
