# Supplementary material for: Empirical optimization of an angled spoke paddling wheel with self-rotating mechanism
Source: Sci Rep. 2022 Nov 28;12:20511. doi: 10.1038/s41598-022-25181-7 (PMC9705443; doi:10.1038/s41598-022-25181-7)
Supplement: Supplementary file 1 — Supplementary Information. [file 41598_2022_25181_MOESM1_ESM.zip › 1st_test_Loadcell_raw_data/Test_1/R3/R3_90RPM_Set1.csv]

Timestamp	RMS_Val_G	Target_Vel_G	Vel_Cur_G
0	0	0	0
1000	0	0	0
2000	0	0	0
3000	0	0	0
4000	0	0	0
5000	0	0	0
6000	0	0	0
7000	0	0	0
8000	0	0	0
9000	0	0	0
10000	0	0	0
11000	0	0	0
12000	-84770	0	0
13000	-84770	0	0
14000	-84770	0	0
15000	-84770	0	0
16000	-84770	0	0
17000	-84770	0	0
18000	-84770	0	0
19000	-84770	0	0
20000	-84770	0	0
21000	-169541	0	0
22000	-169541	0	0
23000	-169541	0	0
24000	-169541	0	0
25000	-169541	0	0
26000	-169541	0	0
27000	-169541	0	0
28000	-169541	0	0
29000	-169541	0	0
30000	-169541	0	0
31000	-254307	0	0
32000	-254307	0	0
33000	-254307	0	0
34000	-254307	0	0
35000	-254307	0	0
36000	-254307	0	0
37000	-254307	0	0
38000	-254307	0	0
39000	-254307	0	0
40000	-254307	0	0
41000	-339070	0	0
42000	-339070	0	0
43000	-339070	0	0
44000	-339070	0	0
45000	-339070	0	0
46000	-339070	0	0
47000	-339070	0	0
48000	-339070	0	0
49000	-339070	0	0
50000	-339070	0	0
51000	-423835	0	0
52000	-423835	0	0
53000	-423835	0	0
54000	-423835	0	0
55000	-423835	0	0
56000	-423835	0	0
57000	-423835	0	0
58000	-423835	0	0
59000	-423835	0	0
60000	-423835	0	0
61000	-508601	0	0
62000	-508601	0	0
63000	-508601	0	0
64000	-508601	0	0
65000	-508601	0	0
66000	-508601	0	0
67000	-508601	0	0
68000	-508601	0	0
69000	-508601	0	0
70000	-508601	0	0
71000	-593363	0	0
72000	-593363	0	0
73000	-593363	0	0
74000	-593363	0	0
75000	-593363	0	0
76000	-593363	0	0
77000	-593363	0	0
78000	-593363	0	0
79000	-593363	0	0
80000	-593363	0	0
81000	-678127	0	0
82000	-678127	0	0
83000	-678127	0	0
84000	-678127	0	0
85000	-678127	0	0
86000	-678127	0	0
87000	-678127	0	0
88000	-678127	0	0
89000	-678127	0	0
90000	-678127	0	0
91000	-762897	0	0
92000	-762897	0	0
93000	-762897	0	0
94000	-762897	0	0
95000	-762897	0	0
96000	-762897	0	0
97000	-762897	0	0
98000	-762897	0	0
99000	-762897	0	0
100000	-762897	0	0
101000	-762897	0	0
102000	-762897	0	0
103000	-762897	0	0
104000	-762897	0	0
105000	-762897	0	0
106000	-762897	0	0
107000	-762897	0	0
108000	-762897	0	0
109000	-762897	0	0
110000	-762894	0	0
111000	-762894	0	0
112000	-762894	0	0
113000	-762894	0	0
114000	-762894	0	0
115000	-762894	0	0
116000	-762894	0	0
117000	-762894	0	0
118000	-762894	0	0
119000	-762894	0	0
120000	-762886	0	0
121000	-762886	0	0
122000	-762886	0	0
123000	-762886	0	0
124000	-762886	0	0
125000	-762886	0	0
126000	-762886	0	0
127000	-762886	0	0
128000	-762886	0	0
129000	-762886	0	0
130000	-762877	0	0
131000	-762877	0	0
132000	-762877	0	0
133000	-762877	0	0
134000	-762877	0	0
135000	-762877	0	0
136000	-762877	0	0
137000	-762877	0	0
138000	-762877	0	0
139000	-762877	0	0
140000	-762871	0	0
141000	-762871	0	0
142000	-762871	0	0
143000	-762871	0	0
144000	-762871	0	0
145000	-762871	0	0
146000	-762871	0	0
147000	-762871	0	0
148000	-762871	0	0
149000	-762871	0	0
150000	-762866	0	0
151000	-762866	0	0
152000	-762866	0	0
153000	-762866	0	0
154000	-762866	0	0
155000	-762866	0	0
156000	-762866	0	0
157000	-762866	0	0
158000	-762866	0	0
159000	-762866	0	0
160000	-762859	0	0
161000	-762859	0	0
162000	-762859	0	0
163000	-762859	0	0
164000	-762859	0	0
165000	-762859	0	0
166000	-762859	0	0
167000	-762859	0	0
168000	-762859	0	0
169000	-762859	0	0
170000	-762858	0	0
171000	-762858	0	0
172000	-762858	0	0
173000	-762858	0	0
174000	-762858	0	0
175000	-762858	0	0
176000	-762858	0	0
177000	-762858	0	0
178000	-762858	0	0
179000	-762853	0	0
180000	-762853	0	0
181000	-762853	0	0
182000	-762853	0	0
183000	-762853	0	0
184000	-762853	0	0
185000	-762853	0	0
186000	-762853	0	0
187000	-762853	0	0
188000	-762853	0	0
189000	-762849	0	0
190000	-762849	0	0
191000	-762849	0	0
192000	-762849	0	0
193000	-762849	0	0
194000	-762849	0	0
195000	-762849	0	0
196000	-762849	0	0
197000	-762849	0	0
198000	-762849	0	0
199000	-762848	0	0
200000	-762848	0	0
201000	-762848	0	0
202000	-762848	0	0
203000	-762848	0	0
204000	-762848	0	0
205000	-762848	0	0
206000	-762848	0	0
207000	-762848	0	0
208000	-762848	0	0
209000	-762845	0	0
210000	-762845	0	0
211000	-762845	0	0
212000	-762845	0	0
213000	-762845	0	0
214000	-762845	0	0
215000	-762845	0	0
216000	-762845	0	0
217000	-762845	0	0
218000	-762845	0	0
219000	-762844	0	0
220000	-762844	0	0
221000	-762844	0	0
222000	-762844	0	0
223000	-762844	0	0
224000	-762844	0	0
225000	-762844	0	0
226000	-762844	0	0
227000	-762844	0	0
228000	-762844	0	0
229000	-762845	0	0
230000	-762845	0	0
231000	-762845	0	0
232000	-762845	0	0
233000	-762845	0	0
234000	-762845	0	0
235000	-762845	0	0
236000	-762845	0	0
237000	-762845	0	0
238000	-762845	0	0
239000	-762846	0	0
240000	-762846	0	0
241000	-762846	0	0
242000	-762846	0	0
243000	-762846	0	0
244000	-762846	0	0
245000	-762846	0	0
246000	-762846	0	0
247000	-762846	0	0
248000	-762846	0	0
249000	-762848	0	0
250000	-762848	0	0
251000	-762848	0	0
252000	-762848	0	0
253000	-762848	0	0
254000	-762848	0	0
255000	-762848	0	0
256000	-762848	0	0
257000	-762848	0	0
258000	-762850	0	0
259000	-762850	0	0
260000	-762850	0	0
261000	-762850	0	0
262000	-762850	0	0
263000	-762850	0	0
264000	-762850	0	0
265000	-762850	0	0
266000	-762850	0	0
267000	-762850	0	0
268000	-762844	0	0
269000	-762844	0	0
270000	-762844	0	0
271000	-762844	0	0
272000	-762844	0	0
273000	-762844	0	0
274000	-762844	0	0
275000	-762844	0	0
276000	-762844	0	0
277000	-762844	0	0
278000	-762838	0	0
279000	-762838	0	0
280000	-762838	0	0
281000	-762838	0	0
282000	-762838	0	0
283000	-762838	0	0
284000	-762838	0	0
285000	-762838	0	0
286000	-762838	0	0
287000	-762838	0	0
288000	-762831	0	0
289000	-762831	0	0
290000	-762831	0	0
291000	-762831	0	0
292000	-762831	0	0
293000	-762831	0	0
294000	-762831	0	0
295000	-762831	0	0
296000	-762831	0	0
297000	-762831	0	0
298000	-762818	0	0
299000	-762818	0	0
300000	-762818	0	0
301000	-762818	0	0
302000	-762818	0	0
303000	-762818	0	0
304000	-762818	0	0
305000	-762818	0	0
306000	-762818	0	0
307000	-762818	0	0
308000	-762807	0	0
309000	-762807	0	0
310000	-762807	0	0
311000	-762807	0	0
312000	-762807	0	0
313000	-762807	0	0
314000	-762807	0	0
315000	-762807	0	0
316000	-762807	0	0
317000	-762807	0	0
318000	-762796	0	0
319000	-762796	0	0
320000	-762796	0	0
321000	-762796	0	0
322000	-762796	0	0
323000	-762796	0	0
324000	-762796	0	0
325000	-762796	0	0
326000	-762796	0	0
327000	-762796	0	0
328000	-762793	0	0
329000	-762793	0	0
330000	-762793	0	0
331000	-762793	0	0
332000	-762793	0	0
333000	-762793	0	0
334000	-762793	0	0
335000	-762793	0	0
336000	-762793	0	0
337000	-762791	0	0
338000	-762791	0	0
339000	-762791	0	0
340000	-762791	0	0
341000	-762791	0	0
342000	-762791	0	0
343000	-762791	0	0
344000	-762791	0	0
345000	-762791	0	0
346000	-762791	0	0
347000	-762789	0	0
348000	-762789	0	0
349000	-762789	0	0
350000	-762789	0	0
351000	-762789	0	0
352000	-762789	0	0
353000	-762789	0	0
354000	-762789	0	0
355000	-762789	0	0
356000	-762789	0	0
357000	-762783	0	0
358000	-762783	0	0
359000	-762783	0	0
360000	-762783	0	0
361000	-762783	0	0
362000	-762783	0	0
363000	-762783	0	0
364000	-762783	0	0
365000	-762783	0	0
366000	-762783	0	0
367000	-762777	0	0
368000	-762777	0	0
369000	-762777	0	0
370000	-762777	0	0
371000	-762777	0	0
372000	-762777	0	0
373000	-762777	0	0
374000	-762777	0	0
375000	-762777	0	0
376000	-762777	0	0
377000	-762771	0	0
378000	-762771	0	0
379000	-762771	0	0
380000	-762771	0	0
381000	-762771	0	0
382000	-762771	0	0
383000	-762771	0	0
384000	-762771	0	0
385000	-762771	0	0
386000	-762771	0	0
387000	-762766	0	0
388000	-762766	0	0
389000	-762766	0	0
390000	-762766	0	0
391000	-762766	0	0
392000	-762766	0	0
393000	-762766	0	0
394000	-762766	0	0
395000	-762766	0	0
396000	-762766	0	0
397000	-762766	0	0
398000	-762766	0	0
399000	-762766	0	0
400000	-762766	0	0
401000	-762766	0	0
402000	-762766	0	0
403000	-762766	0	0
404000	-762766	0	0
405000	-762766	0	0
406000	-762766	0	0
407000	-762766	0	0
408000	-762766	0	0
409000	-762766	0	0
410000	-762766	0	0
411000	-762766	0	0
412000	-762766	0	0
413000	-762766	0	0
414000	-762766	0	0
415000	-762766	0	0
416000	-762767	0	0
417000	-762767	0	0
418000	-762767	0	0
419000	-762767	0	0
420000	-762767	0	0
421000	-762767	0	0
422000	-762767	0	0
423000	-762767	0	0
424000	-762767	0	0
425000	-762767	0	0
426000	-762769	0	0
427000	-762769	0	0
428000	-762769	0	0
429000	-762769	0	0
430000	-762769	0	0
431000	-762769	0	0
432000	-762769	0	0
433000	-762769	0	0
434000	-762769	0	0
435000	-762769	0	0
436000	-762770	0	0
437000	-762770	0	0
438000	-762770	0	0
439000	-762770	0	0
440000	-762770	0	0
441000	-762770	0	0
442000	-762770	0	0
443000	-762770	0	0
444000	-762770	0	0
445000	-762770	0	0
446000	-762770	0	0
447000	-762770	0	0
448000	-762770	0	0
449000	-762770	0	0
450000	-762770	0	0
451000	-762770	0	0
452000	-762770	0	0
453000	-762770	0	0
454000	-762770	0	0
455000	-762770	0	0
456000	-762770	0	0
457000	-762770	0	0
458000	-762770	0	0
459000	-762770	0	0
460000	-762770	0	0
461000	-762770	0	0
462000	-762770	0	0
463000	-762770	0	0
464000	-762770	0	0
465000	-762770	0	0
466000	-762765	0	0
467000	-762765	0	0
468000	-762765	0	0
469000	-762765	0	0
470000	-762765	0	0
471000	-762765	0	0
472000	-762765	0	0
473000	-762765	0	0
474000	-762765	0	0
475000	-762765	0	0
476000	-762765	0	0
477000	-762765	0	0
478000	-762765	0	0
479000	-762765	0	0
480000	-762765	0	0
481000	-762765	0	0
482000	-762765	0	0
483000	-762765	0	0
484000	-762765	0	0
485000	-762765	0	0
486000	-762760	0	0
487000	-762760	0	0
488000	-762760	0	0
489000	-762760	0	0
490000	-762760	0	0
491000	-762760	0	0
492000	-762760	0	0
493000	-762760	0	0
494000	-762760	0	0
495000	-762755	0	0
496000	-762755	0	0
497000	-762755	0	0
498000	-762755	0	0
499000	-762755	0	0
500000	-762755	0	0
501000	-762755	0	0
502000	-762755	0	0
503000	-762755	0	0
504000	-762755	0	0
505000	-762753	0	0
506000	-762753	0	0
507000	-762753	0	0
508000	-762753	0	0
509000	-762753	0	0
510000	-762753	0	0
511000	-762753	0	0
512000	-762753	0	0
513000	-762753	0	0
514000	-762753	0	0
515000	-762748	0	0
516000	-762748	0	0
517000	-762748	0	0
518000	-762748	0	0
519000	-762748	0	0
520000	-762748	0	0
521000	-762748	0	0
522000	-762748	0	0
523000	-762748	0	0
524000	-762748	0	0
525000	-762745	0	0
526000	-762745	0	0
527000	-762745	0	0
528000	-762745	0	0
529000	-762745	0	0
530000	-762745	0	0
531000	-762745	0	0
532000	-762745	0	0
533000	-762745	0	0
534000	-762745	0	0
535000	-762741	0	0
536000	-762741	0	0
537000	-762741	0	0
538000	-762741	0	0
539000	-762741	0	0
540000	-762741	0	0
541000	-762741	0	0
542000	-762741	0	0
543000	-762741	0	0
544000	-762741	0	0
545000	-762741	0	0
546000	-762741	0	0
547000	-762741	0	0
548000	-762741	0	0
549000	-762741	0	0
550000	-762741	0	0
551000	-762741	0	0
552000	-762741	0	0
553000	-762741	0	0
554000	-762741	0	0
555000	-762742	0	0
556000	-762742	0	0
557000	-762742	0	0
558000	-762742	0	0
559000	-762742	0	0
560000	-762742	0	0
561000	-762742	0	0
562000	-762742	0	0
563000	-762742	0	0
564000	-762742	0	0
565000	-762745	0	0
566000	-762745	0	0
567000	-762745	0	0
568000	-762745	0	0
569000	-762745	0	0
570000	-762745	0	0
571000	-762745	0	0
572000	-762745	0	0
573000	-762745	0	0
574000	-762745	0	0
575000	-762748	0	0
576000	-762748	0	0
577000	-762748	0	0
578000	-762748	0	0
579000	-762748	0	0
580000	-762748	0	0
581000	-762748	0	0
582000	-762748	0	0
583000	-762748	0	0
584000	-762747	0	0
585000	-762747	0	0
586000	-762747	0	0
587000	-762747	0	0
588000	-762747	0	0
589000	-762747	0	0
590000	-762747	0	0
591000	-762747	0	0
592000	-762747	0	0
593000	-762747	0	0
594000	-762742	0	0
595000	-762742	0	0
596000	-762742	0	0
597000	-762742	0	0
598000	-762742	0	0
599000	-762742	0	0
600000	-762742	0	0
601000	-762742	0	0
602000	-762742	0	0
603000	-762742	0	0
604000	-762737	0	0
605000	-762737	0	0
606000	-762737	0	0
607000	-762737	0	0
608000	-762737	0	0
609000	-762737	0	0
610000	-762737	0	0
611000	-762737	0	0
612000	-762737	0	0
613000	-762737	0	0
614000	-762731	0	0
615000	-762731	0	0
616000	-762731	0	0
617000	-762731	0	0
618000	-762731	0	0
619000	-762731	0	0
620000	-762731	0	0
621000	-762731	0	0
622000	-762731	0	0
623000	-762731	0	0
624000	-762725	0	0
625000	-762725	0	0
626000	-762725	0	0
627000	-762725	0	0
628000	-762725	0	0
629000	-762725	0	0
630000	-762725	0	0
631000	-762725	0	0
632000	-762725	0	0
633000	-762725	0	0
634000	-762717	0	0
635000	-762717	0	0
636000	-762717	0	0
637000	-762717	0	0
638000	-762717	0	0
639000	-762717	0	0
640000	-762717	0	0
641000	-762717	0	0
642000	-762717	0	0
643000	-762717	0	0
644000	-762712	0	0
645000	-762712	0	0
646000	-762712	0	0
647000	-762712	0	0
648000	-762712	0	0
649000	-762712	0	0
650000	-762712	0	0
651000	-762712	0	0
652000	-762712	0	0
653000	-762712	0	0
654000	-762709	0	0
655000	-762709	0	0
656000	-762709	0	0
657000	-762709	0	0
658000	-762709	0	0
659000	-762709	0	0
660000	-762709	0	0
661000	-762709	0	0
662000	-762709	0	0
663000	-762706	0	0
664000	-762706	0	0
665000	-762706	0	0
666000	-762706	0	0
667000	-762706	0	0
668000	-762706	0	0
669000	-762706	0	0
670000	-762706	0	0
671000	-762706	0	0
672000	-762706	0	0
673000	-762708	0	0
674000	-762708	0	0
675000	-762708	0	0
676000	-762708	0	0
677000	-762708	0	0
678000	-762708	0	0
679000	-762708	0	0
680000	-762708	0	0
681000	-762708	0	0
682000	-762708	0	0
683000	-762709	0	0
684000	-762709	0	0
685000	-762709	0	0
686000	-762709	0	0
687000	-762709	0	0
688000	-762709	0	0
689000	-762709	0	0
690000	-762709	0	0
691000	-762709	0	0
692000	-762709	0	0
693000	-762709	0	0
694000	-762709	0	0
695000	-762709	0	0
696000	-762709	0	0
697000	-762709	0	0
698000	-762709	0	0
699000	-762709	0	0
700000	-762709	0	0
701000	-762709	0	0
702000	-762709	0	0
703000	-762710	0	0
704000	-762710	0	0
705000	-762710	0	0
706000	-762710	0	0
707000	-762710	0	0
708000	-762710	0	0
709000	-762710	0	0
710000	-762710	0	0
711000	-762710	0	0
712000	-762710	0	0
713000	-762712	0	0
714000	-762712	0	0
715000	-762712	0	0
716000	-762712	0	0
717000	-762712	0	0
718000	-762712	0	0
719000	-762712	0	0
720000	-762712	0	0
721000	-762712	0	0
722000	-762712	0	0
723000	-762709	0	0
724000	-762709	0	0
725000	-762709	0	0
726000	-762709	0	0
727000	-762709	0	0
728000	-762709	0	0
729000	-762709	0	0
730000	-762709	0	0
731000	-762709	0	0
732000	-762709	0	0
733000	-762707	0	0
734000	-762707	0	0
735000	-762707	0	0
736000	-762707	0	0
737000	-762707	0	0
738000	-762707	0	0
739000	-762707	0	0
740000	-762707	0	0
741000	-762707	0	0
742000	-762708	0	0
743000	-762708	0	0
744000	-762708	0	0
745000	-762708	0	0
746000	-762708	0	0
747000	-762708	0	0
748000	-762708	0	0
749000	-762708	0	0
750000	-762708	0	0
751000	-762708	0	0
752000	-762708	0	0
753000	-762708	0	0
754000	-762708	0	0
755000	-762708	0	0
756000	-762708	0	0
757000	-762708	0	0
758000	-762708	0	0
759000	-762708	0	0
760000	-762708	0	0
761000	-762708	0	0
762000	-762706	0	0
763000	-762706	0	0
764000	-762706	0	0
765000	-762706	0	0
766000	-762706	0	0
767000	-762706	0	0
768000	-762706	0	0
769000	-762706	0	0
770000	-762706	0	0
771000	-762706	0	0
772000	-762704	0	0
773000	-762704	0	0
774000	-762704	0	0
775000	-762704	0	0
776000	-762704	0	0
777000	-762704	0	0
778000	-762704	0	0
779000	-762704	0	0
780000	-762704	0	0
781000	-762704	0	0
782000	-762710	0	0
783000	-762710	0	0
784000	-762710	0	0
785000	-762710	0	0
786000	-762710	0	0
787000	-762710	0	0
788000	-762710	0	0
789000	-762710	0	0
790000	-762710	0	0
791000	-762710	0	0
792000	-762716	0	0
793000	-762716	0	0
794000	-762716	0	0
795000	-762716	0	0
796000	-762716	0	0
797000	-762716	0	0
798000	-762716	0	0
799000	-762716	0	0
800000	-762716	0	0
801000	-762716	0	0
802000	-762715	0	0
803000	-762715	0	0
804000	-762715	0	0
805000	-762715	0	0
806000	-762715	0	0
807000	-762715	0	0
808000	-762715	0	0
809000	-762715	0	0
810000	-762715	0	0
811000	-762715	0	0
812000	-762717	0	0
813000	-762717	0	0
814000	-762717	0	0
815000	-762717	0	0
816000	-762717	0	0
817000	-762717	0	0
818000	-762717	0	0
819000	-762717	0	0
820000	-762717	0	0
821000	-762716	0	0
822000	-762716	0	0
823000	-762716	0	0
824000	-762716	0	0
825000	-762716	0	0
826000	-762716	0	0
827000	-762716	0	0
828000	-762716	0	0
829000	-762716	0	0
830000	-762716	0	0
831000	-762710	0	0
832000	-762710	0	0
833000	-762710	0	0
834000	-762710	0	0
835000	-762710	0	0
836000	-762710	0	0
837000	-762710	0	0
838000	-762710	0	0
839000	-762710	0	0
840000	-762710	0	0
841000	-762704	0	0
842000	-762704	0	0
843000	-762704	0	0
844000	-762704	0	0
845000	-762704	0	0
846000	-762704	0	0
847000	-762704	0	0
848000	-762704	0	0
849000	-762704	0	0
850000	-762704	0	0
851000	-762696	0	0
852000	-762696	0	0
853000	-762696	0	0
854000	-762696	0	0
855000	-762696	0	0
856000	-762696	0	0
857000	-762696	0	0
858000	-762696	0	0
859000	-762696	0	0
860000	-762696	0	0
861000	-762689	0	0
862000	-762689	0	0
863000	-762689	0	0
864000	-762689	0	0
865000	-762689	0	0
866000	-762689	0	0
867000	-762689	0	0
868000	-762689	0	0
869000	-762689	0	0
870000	-762689	0	0
871000	-762687	0	0
872000	-762687	0	0
873000	-762687	0	0
874000	-762687	0	0
875000	-762687	0	0
876000	-762687	0	0
877000	-762687	0	0
878000	-762687	0	0
879000	-762687	0	0
880000	-762687	0	0
881000	-762685	0	0
882000	-762685	0	0
883000	-762685	0	0
884000	-762685	0	0
885000	-762685	0	0
886000	-762685	0	0
887000	-762685	0	0
888000	-762685	0	0
889000	-762685	0	0
890000	-762685	0	0
891000	-762682	0	0
892000	-762682	0	0
893000	-762682	0	0
894000	-762682	0	0
895000	-762682	0	0
896000	-762682	0	0
897000	-762682	0	0
898000	-762682	0	0
899000	-762682	0	0
900000	-762679	0	0
901000	-762679	0	0
902000	-762679	0	0
903000	-762679	0	0
904000	-762679	0	0
905000	-762679	0	0
906000	-762679	0	0
907000	-762679	0	0
908000	-762679	0	0
909000	-762679	0	0
910000	-762682	0	0
911000	-762682	0	0
912000	-762682	0	0
913000	-762682	0	0
914000	-762682	0	0
915000	-762682	0	0
916000	-762682	0	0
917000	-762682	0	0
918000	-762682	0	0
919000	-762682	0	0
920000	-762685	0	0
921000	-762685	0	0
922000	-762685	0	0
923000	-762685	0	0
924000	-762685	0	0
925000	-762685	0	0
926000	-762685	0	0
927000	-762685	0	0
928000	-762685	0	0
929000	-762685	0	0
930000	-762687	0	0
931000	-762687	0	0
932000	-762687	0	0
933000	-762687	0	0
934000	-762687	0	0
935000	-762687	0	0
936000	-762687	0	0
937000	-762687	0	0
938000	-762687	0	0
939000	-762687	0	0
940000	-762687	0	0
941000	-762687	0	0
942000	-762687	0	0
943000	-762687	0	0
944000	-762687	0	0
945000	-762687	0	0
946000	-762687	0	0
947000	-762687	0	0
948000	-762687	0	0
949000	-762687	0	0
950000	-762686	0	0
951000	-762686	0	0
952000	-762686	0	0
953000	-762686	0	0
954000	-762686	0	0
955000	-762686	0	0
956000	-762686	0	0
957000	-762686	0	0
958000	-762686	0	0
959000	-762686	0	0
960000	-762688	0	0
961000	-762688	0	0
962000	-762688	0	0
963000	-762688	0	0
964000	-762688	0	0
965000	-762688	0	0
966000	-762688	0	0
967000	-762688	0	0
968000	-762688	0	0
969000	-762688	0	0
970000	-762690	0	0
971000	-762690	0	0
972000	-762690	0	0
973000	-762690	0	0
974000	-762690	0	0
975000	-762690	0	0
976000	-762690	0	0
977000	-762690	0	0
978000	-762690	0	0
979000	-762688	0	0
980000	-762688	0	0
981000	-762688	0	0
982000	-762688	0	0
983000	-762688	0	0
984000	-762688	0	0
985000	-762688	0	0
986000	-762688	0	0
987000	-762688	0	0
988000	-762688	0	0
989000	-762687	10	0
990000	-762687	10	0
991000	-762687	10	0
992000	-762687	10	0
993000	-762687	10	0
994000	-762687	10	0
995000	-762687	10	0
996000	-762687	10	0
997000	-762687	10	0
998000	-762687	10	0
999000	-677919	10	0
1000000	-677919	10	0
1001000	-677919	10	0
1002000	-677919	10	0
1003000	-677919	10	0
1004000	-677919	10	0
1005000	-677919	10	0
1006000	-677919	10	0
1007000	-677919	10	0
1008000	-677919	10	0
1009000	-593151	10	0
1010000	-593151	10	0
1011000	-593151	10	0
1012000	-593151	10	0
1013000	-593151	10	0
1014000	-593151	10	0
1015000	-593151	10	0
1016000	-593151	10	0
1017000	-593151	10	0
1018000	-593151	10	0
1019000	-508386	10	0
1020000	-508386	10	0
1021000	-508386	10	0
1022000	-508386	10	0
1023000	-508386	10	0
1024000	-508386	10	0
1025000	-508386	10	0
1026000	-508386	10	0
1027000	-508386	10	0
1028000	-508386	10	0
1029000	-423626	10	0
1030000	-423626	10	0
1031000	-423626	10	0
1032000	-423626	10	0
1033000	-423626	10	0
1034000	-423626	10	0
1035000	-423626	10	0
1036000	-423626	10	0
1037000	-423626	10	0
1038000	-423626	10	0
1039000	-338861	10	0
1040000	-338861	10	0
1041000	-338861	10	0
1042000	-338861	10	0
1043000	-338861	10	0
1044000	-338861	10	0
1045000	-338861	10	0
1046000	-338861	10	0
1047000	-338861	10	0
1048000	-338861	10	0
1049000	-254095	10	0
1050000	-254095	10	0
1051000	-254095	10	0
1052000	-254095	10	0
1053000	-254095	10	0
1054000	-254095	10	0
1055000	-254095	10	0
1056000	-254095	10	0
1057000	-254095	10	0
1058000	-169335	10	0
1059000	-169335	10	0
1060000	-169335	10	0
1061000	-169335	10	0
1062000	-169335	10	0
1063000	-169335	10	0
1064000	-169335	10	0
1065000	-169335	10	0
1066000	-169335	10	0
1067000	-169335	10	0
1068000	-84571	10	0
1069000	-84571	10	0
1070000	-84571	10	0
1071000	-84571	10	0
1072000	-84571	10	0
1073000	-84571	10	0
1074000	-84571	10	0
1075000	-84571	10	0
1076000	-84571	10	0
1077000	-84571	10	0
1078000	200	10	0
1079000	200	10	0
1080000	200	10	0
1081000	200	10	0
1082000	200	10	0
1083000	200	10	0
1084000	200	10	0
1085000	200	10	0
1086000	200	10	0
1087000	200	10	0
1088000	202	10	0
1089000	202	10	0
1090000	202	10	0
1091000	202	10	0
1092000	202	10	0
1093000	202	10	0
1094000	202	10	0
1095000	202	10	0
1096000	202	10	0
1097000	202	10	0
1098000	200	10	0
1099000	200	10	0
1100000	200	10	0
1101000	200	10	0
1102000	200	10	0
1103000	200	10	0
1104000	200	10	0
1105000	200	10	0
1106000	200	10	0
1107000	200	10	0
1108000	200	10	0
1109000	200	10	0
1110000	200	10	0
1111000	200	10	0
1112000	200	10	0
1113000	200	10	0
1114000	200	10	0
1115000	200	10	0
1116000	200	10	0
1117000	200	10	0
1118000	192	10	0
1119000	192	10	0
1120000	192	10	0
1121000	192	10	0
1122000	192	10	0
1123000	192	10	0
1124000	192	10	0
1125000	192	10	0
1126000	192	10	0
1127000	192	10	0
1128000	184	10	0
1129000	184	10	0
1130000	184	10	0
1131000	184	10	0
1132000	184	10	0
1133000	184	10	0
1134000	184	10	0
1135000	184	10	0
1136000	184	10	0
1137000	176	10	0
1138000	176	10	0
1139000	176	10	0
1140000	176	10	0
1141000	176	10	0
1142000	176	10	0
1143000	176	10	0
1144000	176	10	0
1145000	176	10	0
1146000	176	10	0
1147000	169	10	0
1148000	169	10	0
1149000	169	10	0
1150000	169	10	0
1151000	169	10	0
1152000	169	10	0
1153000	169	10	0
1154000	169	10	0
1155000	169	10	0
1156000	169	10	0
1157000	166	10	0
1158000	166	10	0
1159000	166	10	0
1160000	166	10	0
1161000	166	10	0
1162000	166	10	0
1163000	166	10	0
1164000	166	10	0
1165000	166	10	0
1166000	166	10	0
1167000	161	10	0
1168000	161	10	0
1169000	161	10	0
1170000	161	10	0
1171000	161	10	0
1172000	161	10	0
1173000	161	10	0
1174000	161	10	0
1175000	161	10	0
1176000	161	10	0
1177000	152	10	0
1178000	152	10	0
1179000	152	10	0
1180000	152	10	0
1181000	152	10	0
1182000	152	10	0
1183000	152	10	0
1184000	152	10	0
1185000	152	10	0
1186000	152	10	0
1187000	148	10	0
1188000	148	10	0
1189000	148	10	0
1190000	148	10	0
1191000	148	10	0
1192000	148	10	0
1193000	148	10	0
1194000	148	10	0
1195000	148	10	0
1196000	148	10	0
1197000	143	10	0
1198000	143	10	0
1199000	143	10	0
1200000	143	10	0
1201000	143	10	0
1202000	143	10	0
1203000	143	10	0
1204000	143	10	0
1205000	143	10	0
1206000	143	10	0
1207000	140	10	0
1208000	140	10	0
1209000	140	10	0
1210000	140	10	0
1211000	140	10	0
1212000	140	10	0
1213000	140	10	0
1214000	140	10	0
1215000	140	10	0
1216000	143	10	0
1217000	143	10	0
1218000	143	10	0
1219000	143	10	0
1220000	143	10	0
1221000	143	10	0
1222000	143	10	0
1223000	143	10	0
1224000	143	10	0
1225000	143	10	0
1226000	146	10	0
1227000	146	10	0
1228000	146	10	0
1229000	146	10	0
1230000	146	10	0
1231000	146	10	0
1232000	146	10	0
1233000	146	10	0
1234000	146	10	0
1235000	146	10	0
1236000	149	10	0
1237000	149	10	0
1238000	149	10	0
1239000	149	10	0
1240000	149	10	0
1241000	149	10	0
1242000	149	10	0
1243000	149	10	0
1244000	149	10	0
1245000	149	10	0
1246000	148	10	0
1247000	148	10	0
1248000	148	10	0
1249000	148	10	0
1250000	148	10	0
1251000	148	10	0
1252000	148	10	0
1253000	148	10	0
1254000	148	10	0
1255000	148	10	0
1256000	141	10	0
1257000	141	10	0
1258000	141	10	0
1259000	141	10	0
1260000	141	10	0
1261000	141	10	0
1262000	141	10	0
1263000	141	10	0
1264000	141	10	0
1265000	141	10	0
1266000	135	10	0
1267000	135	10	0
1268000	135	10	0
1269000	135	10	0
1270000	135	10	0
1271000	135	10	0
1272000	135	10	0
1273000	135	10	0
1274000	135	10	0
1275000	135	10	0
1276000	131	10	0
1277000	131	10	0
1278000	131	10	0
1279000	131	10	0
1280000	131	10	0
1281000	131	10	0
1282000	131	10	0
1283000	131	10	0
1284000	131	10	0
1285000	131	10	0
1286000	121	10	0
1287000	121	10	0
1288000	121	10	0
1289000	121	10	0
1290000	121	10	0
1291000	121	10	0
1292000	121	10	0
1293000	121	10	0
1294000	121	10	0
1295000	113	10	0
1296000	113	10	0
1297000	113	10	0
1298000	113	10	0
1299000	113	10	0
1300000	113	10	0
1301000	113	10	0
1302000	113	10	0
1303000	113	10	0
1304000	113	10	0
1305000	100	10	0
1306000	100	10	0
1307000	100	10	0
1308000	100	10	0
1309000	100	10	0
1310000	100	10	0
1311000	100	10	0
1312000	100	10	0
1313000	100	10	0
1314000	100	10	0
1315000	96	10	0
1316000	96	10	0
1317000	96	10	0
1318000	96	10	0
1319000	96	10	0
1320000	96	10	0
1321000	96	10	0
1322000	96	10	0
1323000	96	10	0
1324000	96	10	0
1325000	95	10	0
1326000	95	10	0
1327000	95	10	0
1328000	95	10	0
1329000	95	10	0
1330000	95	10	0
1331000	95	10	0
1332000	95	10	0
1333000	95	10	0
1334000	95	10	0
1335000	96	10	0
1336000	96	10	0
1337000	96	10	0
1338000	96	10	0
1339000	96	10	0
1340000	96	10	0
1341000	96	10	0
1342000	96	10	0
1343000	96	10	0
1344000	96	10	0
1345000	86	10	0
1346000	86	10	0
1347000	86	10	0
1348000	86	10	0
1349000	86	10	0
1350000	86	10	0
1351000	86	10	0
1352000	86	10	0
1353000	86	10	0
1354000	86	10	0
1355000	77	10	0
1356000	77	10	0
1357000	77	10	0
1358000	77	10	0
1359000	77	10	0
1360000	77	10	0
1361000	77	10	0
1362000	77	10	0
1363000	77	10	0
1364000	77	10	0
1365000	67	10	0
1366000	67	10	0
1367000	67	10	0
1368000	67	10	0
1369000	67	10	0
1370000	67	10	0
1371000	67	10	0
1372000	67	10	0
1373000	67	10	0
1374000	66	10	0
1375000	66	10	0
1376000	66	10	0
1377000	66	10	0
1378000	66	10	0
1379000	66	10	0
1380000	66	10	0
1381000	66	10	0
1382000	66	10	0
1383000	66	10	0
1384000	69	10	0
1385000	69	10	0
1386000	69	10	0
1387000	69	10	0
1388000	69	10	0
1389000	69	10	0
1390000	69	10	0
1391000	69	10	0
1392000	69	10	0
1393000	69	10	0
1394000	72	10	0
1395000	72	10	0
1396000	72	10	0
1397000	72	10	0
1398000	72	10	0
1399000	72	10	0
1400000	72	10	0
1401000	72	10	0
1402000	72	10	0
1403000	72	10	0
1404000	77	10	0
1405000	77	10	0
1406000	77	10	0
1407000	77	10	0
1408000	77	10	0
1409000	77	10	0
1410000	77	10	0
1411000	77	10	0
1412000	77	10	0
1413000	77	10	0
1414000	81	10	0
1415000	81	10	0
1416000	81	10	0
1417000	81	10	0
1418000	81	10	0
1419000	81	10	0
1420000	81	10	0
1421000	81	10	0
1422000	81	10	0
1423000	81	10	0
1424000	81	10	0
1425000	81	10	0
1426000	81	10	0
1427000	81	10	0
1428000	81	10	0
1429000	81	10	0
1430000	81	10	0
1431000	81	10	0
1432000	81	10	0
1433000	81	10	0
1434000	82	10	0
1435000	82	10	0
1436000	82	10	0
1437000	82	10	0
1438000	82	10	0
1439000	82	10	0
1440000	82	10	0
1441000	82	10	0
1442000	82	10	0
1443000	82	10	0
1444000	82	10	0
1445000	82	10	0
1446000	82	10	0
1447000	82	10	0
1448000	82	10	0
1449000	82	10	0
1450000	82	10	0
1451000	82	10	0
1452000	82	10	0
1453000	87	10	0
1454000	87	10	0
1455000	87	10	0
1456000	87	10	0
1457000	87	10	0
1458000	87	10	0
1459000	87	10	0
1460000	87	10	0
1461000	87	10	0
1462000	87	10	0
1463000	89	10	0
1464000	89	10	0
1465000	89	10	0
1466000	89	10	0
1467000	89	10	0
1468000	89	10	0
1469000	89	10	0
1470000	89	10	0
1471000	89	10	0
1472000	89	10	0
1473000	90	10	0
1474000	90	10	0
1475000	90	10	0
1476000	90	10	0
1477000	90	10	0
1478000	90	10	0
1479000	90	10	0
1480000	90	10	0
1481000	90	10	0
1482000	90	10	0
1483000	90	10	0
1484000	90	10	0
1485000	90	10	0
1486000	90	10	0
1487000	90	10	0
1488000	90	10	0
1489000	90	10	0
1490000	90	10	0
1491000	90	10	0
1492000	90	10	0
1493000	84	10	0
1494000	84	10	0
1495000	84	10	0
1496000	84	10	0
1497000	84	10	0
1498000	84	10	0
1499000	84	10	0
1500000	84	10	0
1501000	84	10	0
1502000	84	10	0
1503000	78	10	0
1504000	78	10	0
1505000	78	10	0
1506000	78	10	0
1507000	78	10	0
1508000	78	10	0
1509000	78	10	0
1510000	78	10	0
1511000	78	10	0
1512000	78	10	0
1513000	72	10	0
1514000	72	10	0
1515000	72	10	0
1516000	72	10	0
1517000	72	10	0
1518000	72	10	0
1519000	72	10	0
1520000	72	10	0
1521000	72	10	0
1522000	66	10	0
1523000	66	10	0
1524000	66	10	0
1525000	66	10	0
1526000	66	10	0
1527000	66	10	0
1528000	66	10	0
1529000	66	10	0
1530000	66	10	0
1531000	66	10	0
1532000	71	10	0
1533000	71	10	0
1534000	71	10	0
1535000	71	10	0
1536000	71	10	0
1537000	71	10	0
1538000	71	10	0
1539000	71	10	0
1540000	71	10	0
1541000	71	10	0
1542000	74	10	0
1543000	74	10	0
1544000	74	10	0
1545000	74	10	0
1546000	74	10	0
1547000	74	10	0
1548000	74	10	0
1549000	74	10	0
1550000	74	10	0
1551000	74	10	0
1552000	96	10	0
1553000	96	10	0
1554000	96	10	0
1555000	96	10	0
1556000	96	10	0
1557000	96	10	0
1558000	96	10	0
1559000	96	10	0
1560000	96	10	0
1561000	96	10	0
1562000	101	10	0
1563000	101	10	0
1564000	101	10	0
1565000	101	10	0
1566000	101	10	0
1567000	101	10	0
1568000	101	10	0
1569000	101	10	0
1570000	101	10	0
1571000	101	10	0
1572000	102	10	0
1573000	102	10	0
1574000	102	10	0
1575000	102	10	0
1576000	102	10	0
1577000	102	10	0
1578000	102	10	0
1579000	102	10	0
1580000	102	10	0
1581000	102	10	0
1582000	87	10	0
1583000	87	10	0
1584000	87	10	0
1585000	87	10	0
1586000	87	10	0
1587000	87	10	0
1588000	87	10	0
1589000	87	10	0
1590000	87	10	0
1591000	87	10	0
1592000	68	10	0
1593000	68	10	0
1594000	68	10	0
1595000	68	10	0
1596000	68	10	0
1597000	68	10	0
1598000	68	10	0
1599000	68	10	0
1600000	68	10	0
1601000	68	10	0
1602000	68	10	0
1603000	68	10	0
1604000	68	10	0
1605000	68	10	0
1606000	68	10	0
1607000	68	10	0
1608000	68	10	0
1609000	68	10	0
1610000	68	10	0
1611000	68	10	0
1612000	68	10	0
1613000	68	10	0
1614000	68	10	0
1615000	68	10	0
1616000	68	10	0
1617000	68	10	0
1618000	68	10	0
1619000	68	10	0
1620000	68	10	0
1621000	75	10	0
1622000	75	10	0
1623000	75	10	0
1624000	75	10	0
1625000	75	10	0
1626000	75	10	0
1627000	75	10	0
1628000	75	10	0
1629000	75	10	0
1630000	75	10	0
1631000	84	10	0
1632000	84	10	0
1633000	84	10	0
1634000	84	10	0
1635000	84	10	0
1636000	84	10	0
1637000	84	10	0
1638000	84	10	0
1639000	84	10	0
1640000	84	10	0
1641000	75	10	0
1642000	75	10	0
1643000	75	10	0
1644000	75	10	0
1645000	75	10	0
1646000	75	10	0
1647000	75	10	0
1648000	75	10	0
1649000	75	10	0
1650000	75	10	0
1651000	66	10	0
1652000	66	10	0
1653000	66	10	0
1654000	66	10	0
1655000	66	10	0
1656000	66	10	0
1657000	66	10	0
1658000	66	10	0
1659000	66	10	0
1660000	66	10	0
1661000	44	10	0
1662000	44	10	0
1663000	44	10	0
1664000	44	10	0
1665000	44	10	0
1666000	44	10	0
1667000	44	10	0
1668000	44	10	0
1669000	44	10	0
1670000	44	10	0
1671000	28	10	0
1672000	28	10	0
1673000	28	10	0
1674000	28	10	0
1675000	28	10	0
1676000	28	10	0
1677000	28	10	0
1678000	28	10	0
1679000	28	10	0
1680000	37	10	0
1681000	37	10	0
1682000	37	10	0
1683000	37	10	0
1684000	37	10	0
1685000	37	10	0
1686000	37	10	0
1687000	37	10	0
1688000	37	10	0
1689000	37	10	0
1690000	58	10	0
1691000	58	10	0
1692000	58	10	0
1693000	58	10	0
1694000	58	10	0
1695000	58	10	0
1696000	58	10	0
1697000	58	10	0
1698000	58	10	0
1699000	58	10	0
1700000	80	10	0
1701000	80	10	0
1702000	80	10	0
1703000	80	10	0
1704000	80	10	0
1705000	80	10	0
1706000	80	10	0
1707000	80	10	0
1708000	80	10	0
1709000	80	10	0
1710000	100	10	0
1711000	100	10	0
1712000	100	10	0
1713000	100	10	0
1714000	100	10	0
1715000	100	10	0
1716000	100	10	0
1717000	100	10	0
1718000	100	10	0
1719000	100	10	0
1720000	111	10	0
1721000	111	10	0
1722000	111	10	0
1723000	111	10	0
1724000	111	10	0
1725000	111	10	0
1726000	111	10	0
1727000	111	10	0
1728000	111	10	0
1729000	111	10	0
1730000	117	10	0
1731000	117	10	0
1732000	117	10	0
1733000	117	10	0
1734000	117	10	0
1735000	117	10	0
1736000	117	10	0
1737000	117	10	0
1738000	117	10	0
1739000	117	10	0
1740000	123	10	0
1741000	123	10	0
1742000	123	10	0
1743000	123	10	0
1744000	123	10	0
1745000	123	10	0
1746000	123	10	0
1747000	123	10	0
1748000	123	10	0
1749000	158	10	0
1750000	158	10	0
1751000	158	10	0
1752000	158	10	0
1753000	158	10	0
1754000	158	10	0
1755000	158	10	0
1756000	158	10	0
1757000	158	10	0
1758000	158	10	0
1759000	114	10	0
1760000	114	10	0
1761000	114	10	0
1762000	114	10	0
1763000	114	10	0
1764000	114	10	0
1765000	114	10	0
1766000	114	10	0
1767000	114	10	0
1768000	114	10	0
1769000	69	10	0
1770000	69	10	0
1771000	69	10	0
1772000	69	10	0
1773000	69	10	0
1774000	69	10	0
1775000	69	10	0
1776000	69	10	0
1777000	69	10	0
1778000	69	10	0
1779000	59	10	0
1780000	59	10	0
1781000	59	10	0
1782000	59	10	0
1783000	59	10	0
1784000	59	10	0
1785000	59	10	0
1786000	59	10	0
1787000	59	10	0
1788000	59	10	0
1789000	43	10	0
1790000	43	10	0
1791000	43	10	0
1792000	43	10	0
1793000	43	10	0
1794000	43	10	0
1795000	43	10	0
1796000	43	10	0
1797000	43	10	0
1798000	43	10	0
1799000	97	10	0
1800000	97	10	0
1801000	97	10	0
1802000	97	10	0
1803000	97	10	0
1804000	97	10	0
1805000	97	10	0
1806000	97	10	0
1807000	97	10	0
1808000	97	10	0
1809000	141	10	0
1810000	141	10	0
1811000	141	10	0
1812000	141	10	0
1813000	141	10	0
1814000	141	10	0
1815000	141	10	0
1816000	141	10	0
1817000	141	10	0
1818000	141	10	0
1819000	136	10	0
1820000	136	10	0
1821000	136	10	0
1822000	136	10	0
1823000	136	10	0
1824000	136	10	0
1825000	136	10	0
1826000	136	10	0
1827000	136	10	0
1828000	132	10	0
1829000	132	10	0
1830000	132	10	0
1831000	132	10	0
1832000	132	10	0
1833000	132	10	0
1834000	132	10	0
1835000	132	10	0
1836000	132	10	0
1837000	132	10	0
1838000	83	10	24
1839000	83	10	24
1840000	83	10	24
1841000	83	10	24
1842000	83	10	24
1843000	83	10	24
1844000	83	10	24
1845000	83	10	24
1846000	83	10	24
1847000	83	10	24
1848000	50	10	0
1849000	50	10	0
1850000	50	10	0
1851000	50	10	0
1852000	50	10	0
1853000	50	10	0
1854000	50	10	0
1855000	50	10	0
1856000	50	10	0
1857000	50	10	0
1858000	66	10	0
1859000	66	10	0
1860000	66	10	0
1861000	66	10	0
1862000	66	10	0
1863000	66	10	0
1864000	66	10	0
1865000	66	10	0
1866000	66	10	0
1867000	66	10	0
1868000	82	10	0
1869000	82	10	0
1870000	82	10	0
1871000	82	10	0
1872000	82	10	0
1873000	82	10	0
1874000	82	10	0
1875000	82	10	0
1876000	82	10	0
1877000	82	10	0
1878000	133	10	0
1879000	133	10	0
1880000	133	10	0
1881000	133	10	0
1882000	133	10	0
1883000	133	10	0
1884000	133	10	0
1885000	133	10	0
1886000	133	10	0
1887000	133	10	0
1888000	116	10	0
1889000	116	10	0
1890000	116	10	0
1891000	116	10	0
1892000	116	10	0
1893000	116	10	0
1894000	116	10	0
1895000	116	10	0
1896000	116	10	0
1897000	116	10	0
1898000	99	10	0
1899000	99	10	0
1900000	99	10	0
1901000	99	10	0
1902000	99	10	0
1903000	99	10	0
1904000	99	10	0
1905000	99	10	0
1906000	99	10	0
1907000	84	10	0
1908000	84	10	0
1909000	84	10	0
1910000	84	10	0
1911000	84	10	0
1912000	84	10	0
1913000	84	10	0
1914000	84	10	0
1915000	84	10	0
1916000	84	10	0
1917000	68	10	0
1918000	68	10	0
1919000	68	10	0
1920000	68	10	0
1921000	68	10	0
1922000	68	10	0
1923000	68	10	0
1924000	68	10	0
1925000	68	10	0
1926000	68	10	0
1927000	83	10	0
1928000	83	10	0
1929000	83	10	0
1930000	83	10	0
1931000	83	10	0
1932000	83	10	0
1933000	83	10	0
1934000	83	10	0
1935000	83	10	0
1936000	83	10	0
1937000	114	10	0
1938000	114	10	0
1939000	114	10	0
1940000	114	10	0
1941000	114	10	0
1942000	114	10	0
1943000	114	10	0
1944000	114	10	0
1945000	114	10	0
1946000	114	10	0
1947000	137	10	0
1948000	137	10	0
1949000	137	10	0
1950000	137	10	0
1951000	137	10	0
1952000	137	10	0
1953000	137	10	0
1954000	137	10	0
1955000	137	10	0
1956000	137	10	0
1957000	159	10	0
1958000	159	10	0
1959000	159	10	0
1960000	159	10	0
1961000	159	10	0
1962000	159	10	0
1963000	159	10	0
1964000	159	10	0
1965000	159	10	0
1966000	159	10	0
1967000	128	10	0
1968000	128	10	0
1969000	128	10	0
1970000	128	10	0
1971000	128	10	0
1972000	128	10	0
1973000	128	10	0
1974000	128	10	0
1975000	128	10	0
1976000	128	10	0
1977000	102	20	0
1978000	102	20	0
1979000	102	20	0
1980000	102	20	0
1981000	102	20	0
1982000	102	20	0
1983000	102	20	0
1984000	102	20	0
1985000	102	20	0
1986000	103	20	0
1987000	103	20	0
1988000	103	20	0
1989000	103	20	0
1990000	103	20	0
1991000	103	20	0
1992000	103	20	0
1993000	103	20	0
1994000	103	20	0
1995000	103	20	0
1996000	104	20	0
1997000	104	20	0
1998000	104	20	0
[truncated: 35,161 more rows]
