# Supplementary material for: Empirical optimization of an angled spoke paddling wheel with self-rotating mechanism
Source: Sci Rep. 2022 Nov 28;12:20511. doi: 10.1038/s41598-022-25181-7 (PMC9705443; doi:10.1038/s41598-022-25181-7)
Supplement: Supplementary file 1 — Supplementary Information. [file 41598_2022_25181_MOESM1_ESM.zip › 1st_test_Loadcell_raw_data/Test_1/R3/R3_90RPM_Set3.csv]

Timestamp	RMS_Val_G	Target_Vel_G	Vel_Cur_G
0	0	0	0
2000	0	0	0
3000	0	0	0
4000	0	0	0
5000	0	0	0
6000	0	0	0
7000	0	0	0
8000	0	0	0
9000	0	0	0
10000	0	0	0
11000	0	0	0
12000	-85029	0	0
13000	-85029	0	0
14000	-85029	0	0
15000	-85029	0	0
16000	-85029	0	0
17000	-85029	0	0
18000	-85029	0	0
19000	-85029	0	0
20000	-85029	0	0
21000	-85029	0	0
22000	-170052	0	0
23000	-170052	0	0
24000	-170052	0	0
25000	-170052	0	0
26000	-170052	0	0
27000	-170052	0	0
28000	-170052	0	0
29000	-170052	0	0
30000	-170052	0	0
31000	-170052	0	0
32000	-255075	0	0
33000	-255075	0	0
34000	-255075	0	0
35000	-255075	0	0
36000	-255075	0	0
37000	-255075	0	0
38000	-255075	0	0
39000	-255075	0	0
40000	-255075	0	0
41000	-255075	0	0
42000	-340107	0	0
43000	-340107	0	0
44000	-340107	0	0
45000	-340107	0	0
46000	-340107	0	0
47000	-340107	0	0
48000	-340107	0	0
49000	-340107	0	0
50000	-340107	0	0
51000	-425136	0	0
52000	-425136	0	0
53000	-425136	0	0
54000	-425136	0	0
55000	-425136	0	0
56000	-425136	0	0
57000	-425136	0	0
58000	-425136	0	0
59000	-425136	0	0
60000	-425136	0	0
61000	-510163	0	0
62000	-510163	0	0
63000	-510163	0	0
64000	-510163	0	0
65000	-510163	0	0
66000	-510163	0	0
67000	-510163	0	0
68000	-510163	0	0
69000	-510163	0	0
70000	-510163	0	0
71000	-595189	0	0
72000	-595189	0	0
73000	-595189	0	0
74000	-595189	0	0
75000	-595189	0	0
76000	-595189	0	0
77000	-595189	0	0
78000	-595189	0	0
79000	-595189	0	0
80000	-595189	0	0
81000	-680218	0	0
82000	-680218	0	0
83000	-680218	0	0
84000	-680218	0	0
85000	-680218	0	0
86000	-680218	0	0
87000	-680218	0	0
88000	-680218	0	0
89000	-680218	0	0
90000	-680218	0	0
91000	-765246	0	0
92000	-765246	0	0
93000	-765246	0	0
94000	-765246	0	0
95000	-765246	0	0
96000	-765246	0	0
97000	-765246	0	0
98000	-765246	0	0
99000	-765246	0	0
100000	-765246	0	0
101000	-765246	0	0
102000	-765246	0	0
103000	-765246	0	0
104000	-765246	0	0
105000	-765246	0	0
106000	-765246	0	0
107000	-765246	0	0
108000	-765246	0	0
109000	-765246	0	0
110000	-765246	0	0
111000	-765246	0	0
112000	-765246	0	0
113000	-765246	0	0
114000	-765246	0	0
115000	-765246	0	0
116000	-765246	0	0
117000	-765246	0	0
118000	-765246	0	0
119000	-765246	0	0
120000	-765246	0	0
121000	-765248	0	0
122000	-765248	0	0
123000	-765248	0	0
124000	-765248	0	0
125000	-765248	0	0
126000	-765248	0	0
127000	-765248	0	0
128000	-765248	0	0
129000	-765248	0	0
130000	-765249	0	0
131000	-765249	0	0
132000	-765249	0	0
133000	-765249	0	0
134000	-765249	0	0
135000	-765249	0	0
136000	-765249	0	0
137000	-765249	0	0
138000	-765249	0	0
139000	-765249	0	0
140000	-765248	0	0
141000	-765248	0	0
142000	-765248	0	0
143000	-765248	0	0
144000	-765248	0	0
145000	-765248	0	0
146000	-765248	0	0
147000	-765248	0	0
148000	-765248	0	0
149000	-765248	0	0
150000	-765251	0	0
151000	-765251	0	0
152000	-765251	0	0
153000	-765251	0	0
154000	-765251	0	0
155000	-765251	0	0
156000	-765251	0	0
157000	-765251	0	0
158000	-765251	0	0
159000	-765251	0	0
160000	-765253	0	0
161000	-765253	0	0
162000	-765253	0	0
163000	-765253	0	0
164000	-765253	0	0
165000	-765253	0	0
166000	-765253	0	0
167000	-765253	0	0
168000	-765253	0	0
169000	-765253	0	0
170000	-765255	0	0
171000	-765255	0	0
172000	-765255	0	0
173000	-765255	0	0
174000	-765255	0	0
175000	-765255	0	0
176000	-765255	0	0
177000	-765255	0	0
178000	-765255	0	0
179000	-765255	0	0
180000	-765258	0	0
181000	-765258	0	0
182000	-765258	0	0
183000	-765258	0	0
184000	-765258	0	0
185000	-765258	0	0
186000	-765258	0	0
187000	-765258	0	0
188000	-765258	0	0
189000	-765258	0	0
190000	-765256	0	0
191000	-765256	0	0
192000	-765256	0	0
193000	-765256	0	0
194000	-765256	0	0
195000	-765256	0	0
196000	-765256	0	0
197000	-765256	0	0
198000	-765256	0	0
199000	-765256	0	0
200000	-765254	0	0
201000	-765254	0	0
202000	-765254	0	0
203000	-765254	0	0
204000	-765254	0	0
205000	-765254	0	0
206000	-765254	0	0
207000	-765254	0	0
208000	-765254	0	0
209000	-765253	0	0
210000	-765253	0	0
211000	-765253	0	0
212000	-765253	0	0
213000	-765253	0	0
214000	-765253	0	0
215000	-765253	0	0
216000	-765253	0	0
217000	-765253	0	0
218000	-765253	0	0
219000	-765260	0	0
220000	-765260	0	0
221000	-765260	0	0
222000	-765260	0	0
223000	-765260	0	0
224000	-765260	0	0
225000	-765260	0	0
226000	-765260	0	0
227000	-765260	0	0
228000	-765260	0	0
229000	-765265	0	0
230000	-765265	0	0
231000	-765265	0	0
232000	-765265	0	0
233000	-765265	0	0
234000	-765265	0	0
235000	-765265	0	0
236000	-765265	0	0
237000	-765265	0	0
238000	-765265	0	0
239000	-765273	0	0
240000	-765273	0	0
241000	-765273	0	0
242000	-765273	0	0
243000	-765273	0	0
244000	-765273	0	0
245000	-765273	0	0
246000	-765273	0	0
247000	-765273	0	0
248000	-765273	0	0
249000	-765282	0	0
250000	-765282	0	0
251000	-765282	0	0
252000	-765282	0	0
253000	-765282	0	0
254000	-765282	0	0
255000	-765282	0	0
256000	-765282	0	0
257000	-765282	0	0
258000	-765282	0	0
259000	-765282	0	0
260000	-765282	0	0
261000	-765282	0	0
262000	-765282	0	0
263000	-765282	0	0
264000	-765282	0	0
265000	-765282	0	0
266000	-765282	0	0
267000	-765282	0	0
268000	-765282	0	0
269000	-765287	0	0
270000	-765287	0	0
271000	-765287	0	0
272000	-765287	0	0
273000	-765287	0	0
274000	-765287	0	0
275000	-765287	0	0
276000	-765287	0	0
277000	-765287	0	0
278000	-765287	0	0
279000	-765284	0	0
280000	-765284	0	0
281000	-765284	0	0
282000	-765284	0	0
283000	-765284	0	0
284000	-765284	0	0
285000	-765284	0	0
286000	-765284	0	0
287000	-765284	0	0
288000	-765281	0	0
289000	-765281	0	0
290000	-765281	0	0
291000	-765281	0	0
292000	-765281	0	0
293000	-765281	0	0
294000	-765281	0	0
295000	-765281	0	0
296000	-765281	0	0
297000	-765281	0	0
298000	-765282	0	0
299000	-765282	0	0
300000	-765282	0	0
301000	-765282	0	0
302000	-765282	0	0
303000	-765282	0	0
304000	-765282	0	0
305000	-765282	0	0
306000	-765282	0	0
307000	-765282	0	0
308000	-765279	0	0
309000	-765279	0	0
310000	-765279	0	0
311000	-765279	0	0
312000	-765279	0	0
313000	-765279	0	0
314000	-765279	0	0
315000	-765279	0	0
316000	-765279	0	0
317000	-765279	0	0
318000	-765283	0	0
319000	-765283	0	0
320000	-765283	0	0
321000	-765283	0	0
322000	-765283	0	0
323000	-765283	0	0
324000	-765283	0	0
325000	-765283	0	0
326000	-765283	0	0
327000	-765283	0	0
328000	-765287	0	0
329000	-765287	0	0
330000	-765287	0	0
331000	-765287	0	0
332000	-765287	0	0
333000	-765287	0	0
334000	-765287	0	0
335000	-765287	0	0
336000	-765287	0	0
337000	-765287	0	0
338000	-765286	0	0
339000	-765286	0	0
340000	-765286	0	0
341000	-765286	0	0
342000	-765286	0	0
343000	-765286	0	0
344000	-765286	0	0
345000	-765286	0	0
346000	-765286	0	0
347000	-765286	0	0
348000	-765292	0	0
349000	-765292	0	0
350000	-765292	0	0
351000	-765292	0	0
352000	-765292	0	0
353000	-765292	0	0
354000	-765292	0	0
355000	-765292	0	0
356000	-765292	0	0
357000	-765292	0	0
358000	-765292	0	0
359000	-765292	0	0
360000	-765292	0	0
361000	-765292	0	0
362000	-765292	0	0
363000	-765292	0	0
364000	-765292	0	0
365000	-765292	0	0
366000	-765292	0	0
367000	-765294	0	0
368000	-765294	0	0
369000	-765294	0	0
370000	-765294	0	0
371000	-765294	0	0
372000	-765294	0	0
373000	-765294	0	0
374000	-765294	0	0
375000	-765294	0	0
376000	-765294	0	0
377000	-765296	0	0
378000	-765296	0	0
379000	-765296	0	0
380000	-765296	0	0
381000	-765296	0	0
382000	-765296	0	0
383000	-765296	0	0
384000	-765296	0	0
385000	-765296	0	0
386000	-765296	0	0
387000	-765291	0	0
388000	-765291	0	0
389000	-765291	0	0
390000	-765291	0	0
391000	-765291	0	0
392000	-765291	0	0
393000	-765291	0	0
394000	-765291	0	0
395000	-765291	0	0
396000	-765291	0	0
397000	-765292	0	0
398000	-765292	0	0
399000	-765292	0	0
400000	-765292	0	0
401000	-765292	0	0
402000	-765292	0	0
403000	-765292	0	0
404000	-765292	0	0
405000	-765292	0	0
406000	-765292	0	0
407000	-765292	0	0
408000	-765292	0	0
409000	-765292	0	0
410000	-765292	0	0
411000	-765292	0	0
412000	-765292	0	0
413000	-765292	0	0
414000	-765292	0	0
415000	-765292	0	0
416000	-765292	0	0
417000	-765292	0	0
418000	-765292	0	0
419000	-765292	0	0
420000	-765292	0	0
421000	-765292	0	0
422000	-765292	0	0
423000	-765292	0	0
424000	-765292	0	0
425000	-765292	0	0
426000	-765292	0	0
427000	-765299	0	0
428000	-765299	0	0
429000	-765299	0	0
430000	-765299	0	0
431000	-765299	0	0
432000	-765299	0	0
433000	-765299	0	0
434000	-765299	0	0
435000	-765299	0	0
436000	-765299	0	0
437000	-765303	0	0
438000	-765303	0	0
439000	-765303	0	0
440000	-765303	0	0
441000	-765303	0	0
442000	-765303	0	0
443000	-765303	0	0
444000	-765303	0	0
445000	-765303	0	0
446000	-765302	0	0
447000	-765302	0	0
448000	-765302	0	0
449000	-765302	0	0
450000	-765302	0	0
451000	-765302	0	0
452000	-765302	0	0
453000	-765302	0	0
454000	-765302	0	0
455000	-765302	0	0
456000	-765301	0	0
457000	-765301	0	0
458000	-765301	0	0
459000	-765301	0	0
460000	-765301	0	0
461000	-765301	0	0
462000	-765301	0	0
463000	-765301	0	0
464000	-765301	0	0
465000	-765301	0	0
466000	-765300	0	0
467000	-765300	0	0
468000	-765300	0	0
469000	-765300	0	0
470000	-765300	0	0
471000	-765300	0	0
472000	-765300	0	0
473000	-765300	0	0
474000	-765300	0	0
475000	-765300	0	0
476000	-765304	0	0
477000	-765304	0	0
478000	-765304	0	0
479000	-765304	0	0
480000	-765304	0	0
481000	-765304	0	0
482000	-765304	0	0
483000	-765304	0	0
484000	-765304	0	0
485000	-765304	0	0
486000	-765305	0	0
487000	-765305	0	0
488000	-765305	0	0
489000	-765305	0	0
490000	-765305	0	0
491000	-765305	0	0
492000	-765305	0	0
493000	-765305	0	0
494000	-765305	0	0
495000	-765305	0	0
496000	-765311	0	0
497000	-765311	0	0
498000	-765311	0	0
499000	-765311	0	0
500000	-765311	0	0
501000	-765311	0	0
502000	-765311	0	0
503000	-765311	0	0
504000	-765311	0	0
505000	-765311	0	0
506000	-765317	0	0
507000	-765317	0	0
508000	-765317	0	0
509000	-765317	0	0
510000	-765317	0	0
511000	-765317	0	0
512000	-765317	0	0
513000	-765317	0	0
514000	-765317	0	0
515000	-765317	0	0
516000	-765322	0	0
517000	-765322	0	0
518000	-765322	0	0
519000	-765322	0	0
520000	-765322	0	0
521000	-765322	0	0
522000	-765322	0	0
523000	-765322	0	0
524000	-765322	0	0
525000	-765327	0	0
526000	-765327	0	0
527000	-765327	0	0
528000	-765327	0	0
529000	-765327	0	0
530000	-765327	0	0
531000	-765327	0	0
532000	-765327	0	0
533000	-765327	0	0
534000	-765327	0	0
535000	-765324	0	0
536000	-765324	0	0
537000	-765324	0	0
538000	-765324	0	0
539000	-765324	0	0
540000	-765324	0	0
541000	-765324	0	0
542000	-765324	0	0
543000	-765324	0	0
544000	-765324	0	0
545000	-765321	0	0
546000	-765321	0	0
547000	-765321	0	0
548000	-765321	0	0
549000	-765321	0	0
550000	-765321	0	0
551000	-765321	0	0
552000	-765321	0	0
553000	-765321	0	0
554000	-765321	0	0
555000	-765322	0	0
556000	-765322	0	0
557000	-765322	0	0
558000	-765322	0	0
559000	-765322	0	0
560000	-765322	0	0
561000	-765322	0	0
562000	-765322	0	0
563000	-765322	0	0
564000	-765322	0	0
565000	-765319	0	0
566000	-765319	0	0
567000	-765319	0	0
568000	-765319	0	0
569000	-765319	0	0
570000	-765319	0	0
571000	-765319	0	0
572000	-765319	0	0
573000	-765319	0	0
574000	-765319	0	0
575000	-765321	0	0
576000	-765321	0	0
577000	-765321	0	0
578000	-765321	0	0
579000	-765321	0	0
580000	-765321	0	0
581000	-765321	0	0
582000	-765321	0	0
583000	-765321	0	0
584000	-765321	0	0
585000	-765323	0	0
586000	-765323	0	0
587000	-765323	0	0
588000	-765323	0	0
589000	-765323	0	0
590000	-765323	0	0
591000	-765323	0	0
592000	-765323	0	0
593000	-765323	0	0
594000	-765323	0	0
595000	-765319	0	0
596000	-765319	0	0
597000	-765319	0	0
598000	-765319	0	0
599000	-765319	0	0
600000	-765319	0	0
601000	-765319	0	0
602000	-765319	0	0
603000	-765319	0	0
604000	-765324	0	0
605000	-765324	0	0
606000	-765324	0	0
607000	-765324	0	0
608000	-765324	0	0
609000	-765324	0	0
610000	-765324	0	0
611000	-765324	0	0
612000	-765324	0	0
613000	-765324	0	0
614000	-765325	0	0
615000	-765325	0	0
616000	-765325	0	0
617000	-765325	0	0
618000	-765325	0	0
619000	-765325	0	0
620000	-765325	0	0
621000	-765325	0	0
622000	-765325	0	0
623000	-765325	0	0
624000	-765335	0	0
625000	-765335	0	0
626000	-765335	0	0
627000	-765335	0	0
628000	-765335	0	0
629000	-765335	0	0
630000	-765335	0	0
631000	-765335	0	0
632000	-765335	0	0
633000	-765335	0	0
634000	-765346	0	0
635000	-765346	0	0
636000	-765346	0	0
637000	-765346	0	0
638000	-765346	0	0
639000	-765346	0	0
640000	-765346	0	0
641000	-765346	0	0
642000	-765346	0	0
643000	-765346	0	0
644000	-765350	0	0
645000	-765350	0	0
646000	-765350	0	0
647000	-765350	0	0
648000	-765350	0	0
649000	-765350	0	0
650000	-765350	0	0
651000	-765350	0	0
652000	-765350	0	0
653000	-765350	0	0
654000	-765349	0	0
655000	-765349	0	0
656000	-765349	0	0
657000	-765349	0	0
658000	-765349	0	0
659000	-765349	0	0
660000	-765349	0	0
661000	-765349	0	0
662000	-765349	0	0
663000	-765349	0	0
664000	-765349	0	0
665000	-765349	0	0
666000	-765349	0	0
667000	-765349	0	0
668000	-765349	0	0
669000	-765349	0	0
670000	-765349	0	0
671000	-765349	0	0
672000	-765349	0	0
673000	-765349	0	0
674000	-765348	0	0
675000	-765348	0	0
676000	-765348	0	0
677000	-765348	0	0
678000	-765348	0	0
679000	-765348	0	0
680000	-765348	0	0
681000	-765348	0	0
682000	-765348	0	0
683000	-765347	0	0
684000	-765347	0	0
685000	-765347	0	0
686000	-765347	0	0
687000	-765347	0	0
688000	-765347	0	0
689000	-765347	0	0
690000	-765347	0	0
691000	-765347	0	0
692000	-765347	0	0
693000	-765357	0	0
694000	-765357	0	0
695000	-765357	0	0
696000	-765357	0	0
697000	-765357	0	0
698000	-765357	0	0
699000	-765357	0	0
700000	-765357	0	0
701000	-765357	0	0
702000	-765357	0	0
703000	-765358	0	0
704000	-765358	0	0
705000	-765358	0	0
706000	-765358	0	0
707000	-765358	0	0
708000	-765358	0	0
709000	-765358	0	0
710000	-765358	0	0
711000	-765358	0	0
712000	-765358	0	0
713000	-765364	0	0
714000	-765364	0	0
715000	-765364	0	0
716000	-765364	0	0
717000	-765364	0	0
718000	-765364	0	0
719000	-765364	0	0
720000	-765364	0	0
721000	-765364	0	0
722000	-765364	0	0
723000	-765370	0	0
724000	-765370	0	0
725000	-765370	0	0
726000	-765370	0	0
727000	-765370	0	0
728000	-765370	0	0
729000	-765370	0	0
730000	-765370	0	0
731000	-765370	0	0
732000	-765370	0	0
733000	-765365	0	0
734000	-765365	0	0
735000	-765365	0	0
736000	-765365	0	0
737000	-765365	0	0
738000	-765365	0	0
739000	-765365	0	0
740000	-765365	0	0
741000	-765365	0	0
742000	-765365	0	0
743000	-765366	0	0
744000	-765366	0	0
745000	-765366	0	0
746000	-765366	0	0
747000	-765366	0	0
748000	-765366	0	0
749000	-765366	0	0
750000	-765366	0	0
751000	-765366	0	0
752000	-765366	0	0
753000	-765363	0	0
754000	-765363	0	0
755000	-765363	0	0
756000	-765363	0	0
757000	-765363	0	0
758000	-765363	0	0
759000	-765363	0	0
760000	-765363	0	0
761000	-765363	0	0
762000	-765360	0	0
763000	-765360	0	0
764000	-765360	0	0
765000	-765360	0	0
766000	-765360	0	0
767000	-765360	0	0
768000	-765360	0	0
769000	-765360	0	0
770000	-765360	0	0
771000	-765360	0	0
772000	-765360	0	0
773000	-765360	0	0
774000	-765360	0	0
775000	-765360	0	0
776000	-765360	0	0
777000	-765360	0	0
778000	-765360	0	0
779000	-765360	0	0
780000	-765360	0	0
781000	-765360	0	0
782000	-765364	0	0
783000	-765364	0	0
784000	-765364	0	0
785000	-765364	0	0
786000	-765364	0	0
787000	-765364	0	0
788000	-765364	0	0
789000	-765364	0	0
790000	-765364	0	0
791000	-765364	0	0
792000	-765366	0	0
793000	-765366	0	0
794000	-765366	0	0
795000	-765366	0	0
796000	-765366	0	0
797000	-765366	0	0
798000	-765366	0	0
799000	-765366	0	0
800000	-765366	0	0
801000	-765366	0	0
802000	-765369	0	0
803000	-765369	0	0
804000	-765369	0	0
805000	-765369	0	0
806000	-765369	0	0
807000	-765369	0	0
808000	-765369	0	0
809000	-765369	0	0
810000	-765369	0	0
811000	-765369	0	0
812000	-765367	0	0
813000	-765367	0	0
814000	-765367	0	0
815000	-765367	0	0
816000	-765367	0	0
817000	-765367	0	0
818000	-765367	0	0
819000	-765367	0	0
820000	-765367	0	0
821000	-765367	0	0
822000	-765368	0	0
823000	-765368	0	0
824000	-765368	0	0
825000	-765368	0	0
826000	-765368	0	0
827000	-765368	0	0
828000	-765368	0	0
829000	-765368	0	0
830000	-765368	0	0
831000	-765368	0	0
832000	-765371	0	0
833000	-765371	0	0
834000	-765371	0	0
835000	-765371	0	0
836000	-765371	0	0
837000	-765371	0	0
838000	-765371	0	0
839000	-765371	0	0
840000	-765371	0	0
841000	-765377	0	0
842000	-765377	0	0
843000	-765377	0	0
844000	-765377	0	0
845000	-765377	0	0
846000	-765377	0	0
847000	-765377	0	0
848000	-765377	0	0
849000	-765377	0	0
850000	-765377	0	0
851000	-765383	0	0
852000	-765383	0	0
853000	-765383	0	0
854000	-765383	0	0
855000	-765383	0	0
856000	-765383	0	0
857000	-765383	0	0
858000	-765383	0	0
859000	-765383	0	0
860000	-765383	0	0
861000	-765384	0	0
862000	-765384	0	0
863000	-765384	0	0
864000	-765384	0	0
865000	-765384	0	0
866000	-765384	0	0
867000	-765384	0	0
868000	-765384	0	0
869000	-765384	0	0
870000	-765384	0	0
871000	-765383	0	0
872000	-765383	0	0
873000	-765383	0	0
874000	-765383	0	0
875000	-765383	0	0
876000	-765383	0	0
877000	-765383	0	0
878000	-765383	0	0
879000	-765383	0	0
880000	-765383	0	0
881000	-765387	0	0
882000	-765387	0	0
883000	-765387	0	0
884000	-765387	0	0
885000	-765387	0	0
886000	-765387	0	0
887000	-765387	0	0
888000	-765387	0	0
889000	-765387	0	0
890000	-765387	0	0
891000	-765391	0	0
892000	-765391	0	0
893000	-765391	0	0
894000	-765391	0	0
895000	-765391	0	0
896000	-765391	0	0
897000	-765391	0	0
898000	-765391	0	0
899000	-765391	0	0
900000	-765391	0	0
901000	-765393	0	0
902000	-765393	0	0
903000	-765393	0	0
904000	-765393	0	0
905000	-765393	0	0
906000	-765393	0	0
907000	-765393	0	0
908000	-765393	0	0
909000	-765393	0	0
910000	-765393	0	0
911000	-765389	0	0
912000	-765389	0	0
913000	-765389	0	0
914000	-765389	0	0
915000	-765389	0	0
916000	-765389	0	0
917000	-765389	0	0
918000	-765389	0	0
919000	-765389	0	0
920000	-765383	0	0
921000	-765383	0	0
922000	-765383	0	0
923000	-765383	0	0
924000	-765383	0	0
925000	-765383	0	0
926000	-765383	0	0
927000	-765383	0	0
928000	-765383	0	0
929000	-765383	0	0
930000	-765377	0	0
931000	-765377	0	0
932000	-765377	0	0
933000	-765377	0	0
934000	-765377	0	0
935000	-765377	0	0
936000	-765377	0	0
937000	-765377	0	0
938000	-765377	0	0
939000	-765377	0	0
940000	-765377	0	0
941000	-765377	0	0
942000	-765377	0	0
943000	-765377	0	0
944000	-765377	0	0
945000	-765377	0	0
946000	-765377	0	0
947000	-765377	0	0
948000	-765377	0	0
949000	-765377	0	0
950000	-765375	0	0
951000	-765375	0	0
952000	-765375	0	0
953000	-765375	0	0
954000	-765375	0	0
955000	-765375	0	0
956000	-765375	0	0
957000	-765375	0	0
958000	-765375	0	0
959000	-765375	0	0
960000	-765376	0	0
961000	-765376	0	0
962000	-765376	0	0
963000	-765376	0	0
964000	-765376	0	0
965000	-765376	0	0
966000	-765376	0	0
967000	-765376	0	0
968000	-765376	0	0
969000	-765376	0	0
970000	-765371	0	0
971000	-765371	0	0
972000	-765371	0	0
973000	-765371	0	0
974000	-765371	0	0
975000	-765371	0	0
976000	-765371	0	0
977000	-765371	0	0
978000	-765371	0	0
979000	-765371	0	0
980000	-765367	0	0
981000	-765367	0	0
982000	-765367	0	0
983000	-765367	0	0
984000	-765367	0	0
985000	-765367	0	0
986000	-765367	0	0
987000	-765367	0	0
988000	-765367	0	0
989000	-765367	0	0
990000	-765370	10	0
991000	-765370	10	0
992000	-765370	10	0
993000	-765370	10	0
994000	-765370	10	0
995000	-765370	10	0
996000	-765370	10	0
997000	-765370	10	0
998000	-765370	10	0
999000	-765370	10	0
1000000	-680341	10	0
1001000	-680341	10	0
1002000	-680341	10	0
1003000	-680341	10	0
1004000	-680341	10	0
1005000	-680341	10	0
1006000	-680341	10	0
1007000	-680341	10	0
1008000	-680341	10	0
1009000	-595325	10	0
1010000	-595325	10	0
1011000	-595325	10	0
1012000	-595325	10	0
1013000	-595325	10	0
1014000	-595325	10	0
1015000	-595325	10	0
1016000	-595325	10	0
1017000	-595325	10	0
1018000	-595325	10	0
1019000	-510308	10	0
1020000	-510308	10	0
1021000	-510308	10	0
1022000	-510308	10	0
1023000	-510308	10	0
1024000	-510308	10	0
1025000	-510308	10	0
1026000	-510308	10	0
1027000	-510308	10	0
1028000	-510308	10	0
1029000	-425279	10	0
1030000	-425279	10	0
1031000	-425279	10	0
1032000	-425279	10	0
1033000	-425279	10	0
1034000	-425279	10	0
1035000	-425279	10	0
1036000	-425279	10	0
1037000	-425279	10	0
1038000	-425279	10	0
1039000	-340251	10	0
1040000	-340251	10	0
1041000	-340251	10	0
1042000	-340251	10	0
1043000	-340251	10	0
1044000	-340251	10	0
1045000	-340251	10	0
1046000	-340251	10	0
1047000	-340251	10	0
1048000	-340251	10	0
1049000	-255225	10	0
1050000	-255225	10	0
1051000	-255225	10	0
1052000	-255225	10	0
1053000	-255225	10	0
1054000	-255225	10	0
1055000	-255225	10	0
1056000	-255225	10	0
1057000	-255225	10	0
1058000	-255225	10	0
1059000	-170207	10	0
1060000	-170207	10	0
1061000	-170207	10	0
1062000	-170207	10	0
1063000	-170207	10	0
1064000	-170207	10	0
1065000	-170207	10	0
1066000	-170207	10	0
1067000	-170207	10	0
1068000	-170207	10	0
1069000	-85185	10	0
1070000	-85185	10	0
1071000	-85185	10	0
1072000	-85185	10	0
1073000	-85185	10	0
1074000	-85185	10	0
1075000	-85185	10	0
1076000	-85185	10	0
1077000	-85185	10	0
1078000	-85185	10	0
1079000	-164	10	0
1080000	-164	10	0
1081000	-164	10	0
1082000	-164	10	0
1083000	-164	10	0
1084000	-164	10	0
1085000	-164	10	0
1086000	-164	10	0
1087000	-164	10	0
1088000	-172	10	0
1089000	-172	10	0
1090000	-172	10	0
1091000	-172	10	0
1092000	-172	10	0
1093000	-172	10	0
1094000	-172	10	0
1095000	-172	10	0
1096000	-172	10	0
1097000	-172	10	0
1098000	-173	10	0
1099000	-173	10	0
1100000	-173	10	0
1101000	-173	10	0
1102000	-173	10	0
1103000	-173	10	0
1104000	-173	10	0
1105000	-173	10	0
1106000	-173	10	0
1107000	-173	10	0
1108000	-173	10	0
1109000	-173	10	0
1110000	-173	10	0
1111000	-173	10	0
1112000	-173	10	0
1113000	-173	10	0
1114000	-173	10	0
1115000	-173	10	0
1116000	-173	10	0
1117000	-173	10	0
1118000	-175	10	0
1119000	-175	10	0
1120000	-175	10	0
1121000	-175	10	0
1122000	-175	10	0
1123000	-175	10	0
1124000	-175	10	0
1125000	-175	10	0
1126000	-175	10	0
1127000	-175	10	0
1128000	-172	10	0
1129000	-172	10	0
1130000	-172	10	0
1131000	-172	10	0
1132000	-172	10	0
1133000	-172	10	0
1134000	-172	10	0
1135000	-172	10	0
1136000	-172	10	0
1137000	-172	10	0
1138000	-173	10	0
1139000	-173	10	0
1140000	-173	10	0
1141000	-173	10	0
1142000	-173	10	0
1143000	-173	10	0
1144000	-173	10	0
1145000	-173	10	0
1146000	-173	10	0
1147000	-173	10	0
1148000	-174	10	0
1149000	-174	10	0
1150000	-174	10	0
1151000	-174	10	0
1152000	-174	10	0
1153000	-174	10	0
1154000	-174	10	0
1155000	-174	10	0
1156000	-174	10	0
1157000	-174	10	0
1158000	-174	10	0
1159000	-174	10	0
1160000	-174	10	0
1161000	-174	10	0
1162000	-174	10	0
1163000	-174	10	0
1164000	-174	10	0
1165000	-174	10	0
1166000	-174	10	0
1167000	-178	10	0
1168000	-178	10	0
1169000	-178	10	0
1170000	-178	10	0
1171000	-178	10	0
1172000	-178	10	0
1173000	-178	10	0
1174000	-178	10	0
1175000	-178	10	0
1176000	-178	10	0
1177000	-176	10	0
1178000	-176	10	0
1179000	-176	10	0
1180000	-176	10	0
1181000	-176	10	0
1182000	-176	10	0
1183000	-176	10	0
1184000	-176	10	0
1185000	-176	10	0
1186000	-176	10	0
1187000	-181	10	0
1188000	-181	10	0
1189000	-181	10	0
1190000	-181	10	0
1191000	-181	10	0
1192000	-181	10	0
1193000	-181	10	0
1194000	-181	10	0
1195000	-181	10	0
1196000	-181	10	0
1197000	-186	10	0
1198000	-186	10	0
1199000	-186	10	0
1200000	-186	10	0
1201000	-186	10	0
1202000	-186	10	0
1203000	-186	10	0
1204000	-186	10	0
1205000	-186	10	0
1206000	-186	10	0
1207000	-180	10	0
1208000	-180	10	0
1209000	-180	10	0
1210000	-180	10	0
1211000	-180	10	0
1212000	-180	10	0
1213000	-180	10	0
1214000	-180	10	0
1215000	-180	10	0
1216000	-180	10	0
1217000	-174	10	0
1218000	-174	10	0
1219000	-174	10	0
1220000	-174	10	0
1221000	-174	10	0
1222000	-174	10	0
1223000	-174	10	0
1224000	-174	10	0
1225000	-174	10	0
1226000	-174	10	0
1227000	-170	10	0
1228000	-170	10	0
1229000	-170	10	0
1230000	-170	10	0
1231000	-170	10	0
1232000	-170	10	0
1233000	-170	10	0
1234000	-170	10	0
1235000	-170	10	0
1236000	-170	10	0
1237000	-167	10	0
1238000	-167	10	0
1239000	-167	10	0
1240000	-167	10	0
1241000	-167	10	0
1242000	-167	10	0
1243000	-167	10	0
1244000	-167	10	0
1245000	-167	10	0
1246000	-174	10	0
1247000	-174	10	0
1248000	-174	10	0
1249000	-174	10	0
1250000	-174	10	0
1251000	-174	10	0
1252000	-174	10	0
1253000	-174	10	0
1254000	-174	10	0
1255000	-174	10	0
1256000	-172	10	0
1257000	-172	10	0
1258000	-172	10	0
1259000	-172	10	0
1260000	-172	10	0
1261000	-172	10	0
1262000	-172	10	0
1263000	-172	10	0
1264000	-172	10	0
1265000	-172	10	0
1266000	-175	10	0
1267000	-175	10	0
1268000	-175	10	0
1269000	-175	10	0
1270000	-175	10	0
1271000	-175	10	0
1272000	-175	10	0
1273000	-175	10	0
1274000	-175	10	0
1275000	-175	10	0
1276000	-178	10	0
1277000	-178	10	0
1278000	-178	10	0
1279000	-178	10	0
1280000	-178	10	0
1281000	-178	10	0
1282000	-178	10	0
1283000	-178	10	0
1284000	-178	10	0
1285000	-178	10	0
1286000	-185	10	0
1287000	-185	10	0
1288000	-185	10	0
1289000	-185	10	0
1290000	-185	10	0
1291000	-185	10	0
1292000	-185	10	0
1293000	-185	10	0
1294000	-185	10	0
1295000	-185	10	0
1296000	-194	10	0
1297000	-194	10	0
1298000	-194	10	0
1299000	-194	10	0
1300000	-194	10	0
1301000	-194	10	0
1302000	-194	10	0
1303000	-194	10	0
1304000	-194	10	0
1305000	-194	10	0
1306000	-197	10	0
1307000	-197	10	0
1308000	-197	10	0
1309000	-197	10	0
1310000	-197	10	0
1311000	-197	10	0
1312000	-197	10	0
1313000	-197	10	0
1314000	-197	10	0
1315000	-197	10	0
1316000	-197	10	0
1317000	-197	10	0
1318000	-197	10	0
1319000	-197	10	0
1320000	-197	10	0
1321000	-197	10	0
1322000	-197	10	0
1323000	-197	10	0
1324000	-197	10	0
1325000	-203	10	0
1326000	-203	10	0
1327000	-203	10	0
1328000	-203	10	0
1329000	-203	10	0
1330000	-203	10	0
1331000	-203	10	0
1332000	-203	10	0
1333000	-203	10	0
1334000	-203	10	0
1335000	-201	10	0
1336000	-201	10	0
1337000	-201	10	0
1338000	-201	10	0
1339000	-201	10	0
1340000	-201	10	0
1341000	-201	10	0
1342000	-201	10	0
1343000	-201	10	0
1344000	-201	10	0
1345000	-205	10	0
1346000	-205	10	0
1347000	-205	10	0
1348000	-205	10	0
1349000	-205	10	0
1350000	-205	10	0
1351000	-205	10	0
1352000	-205	10	0
1353000	-205	10	0
1354000	-205	10	0
1355000	-200	10	0
1356000	-200	10	0
1357000	-200	10	0
1358000	-200	10	0
1359000	-200	10	0
1360000	-200	10	0
1361000	-200	10	0
1362000	-200	10	0
1363000	-200	10	0
1364000	-200	10	0
1365000	-196	10	0
1366000	-196	10	0
1367000	-196	10	0
1368000	-196	10	0
1369000	-196	10	0
1370000	-196	10	0
1371000	-196	10	0
1372000	-196	10	0
1373000	-196	10	0
1374000	-196	10	0
1375000	-197	10	0
1376000	-197	10	0
1377000	-197	10	0
1378000	-197	10	0
1379000	-197	10	0
1380000	-197	10	0
1381000	-197	10	0
1382000	-197	10	0
1383000	-197	10	0
1384000	-197	10	0
1385000	-194	10	0
1386000	-194	10	0
1387000	-194	10	0
1388000	-194	10	0
1389000	-194	10	0
1390000	-194	10	0
1391000	-194	10	0
1392000	-194	10	0
1393000	-194	10	0
1394000	-198	10	0
1395000	-198	10	0
1396000	-198	10	0
1397000	-198	10	0
1398000	-198	10	0
1399000	-198	10	0
1400000	-198	10	0
1401000	-198	10	0
1402000	-198	10	0
1403000	-198	10	0
1404000	-202	10	0
1405000	-202	10	0
1406000	-202	10	0
1407000	-202	10	0
1408000	-202	10	0
1409000	-202	10	0
1410000	-202	10	0
1411000	-202	10	0
1412000	-202	10	0
1413000	-202	10	0
1414000	-200	10	0
1415000	-200	10	0
1416000	-200	10	0
1417000	-200	10	0
1418000	-200	10	0
1419000	-200	10	0
1420000	-200	10	0
1421000	-200	10	0
1422000	-200	10	0
1423000	-200	10	0
1424000	-203	10	0
1425000	-203	10	0
1426000	-203	10	0
1427000	-203	10	0
1428000	-203	10	0
1429000	-203	10	0
1430000	-203	10	0
1431000	-203	10	0
1432000	-203	10	0
1433000	-203	10	0
1434000	-203	10	0
1435000	-203	10	0
1436000	-203	10	0
1437000	-203	10	0
1438000	-203	10	0
1439000	-203	10	0
1440000	-203	10	0
1441000	-203	10	0
1442000	-203	10	0
1443000	-203	10	0
1444000	-206	10	0
1445000	-206	10	0
1446000	-206	10	0
1447000	-206	10	0
1448000	-206	10	0
1449000	-206	10	0
1450000	-206	10	0
1451000	-206	10	0
1452000	-206	10	0
1453000	-206	10	0
1454000	-210	10	0
1455000	-210	10	0
1456000	-210	10	0
1457000	-210	10	0
1458000	-210	10	0
1459000	-210	10	0
1460000	-210	10	0
1461000	-210	10	0
1462000	-210	10	0
1463000	-210	10	0
1464000	-210	10	0
1465000	-210	10	0
1466000	-210	10	0
1467000	-210	10	0
1468000	-210	10	0
1469000	-210	10	0
1470000	-210	10	0
1471000	-210	10	0
1472000	-210	10	0
1473000	-210	10	0
1474000	-212	10	0
1475000	-212	10	0
1476000	-212	10	0
1477000	-212	10	0
1478000	-212	10	0
1479000	-212	10	0
1480000	-212	10	0
1481000	-212	10	0
1482000	-212	10	0
1483000	-212	10	0
1484000	-212	10	0
1485000	-212	10	0
1486000	-212	10	0
1487000	-212	10	0
1488000	-212	10	0
1489000	-212	10	0
1490000	-212	10	0
1491000	-212	10	0
1492000	-212	10	0
1493000	-211	10	0
1494000	-211	10	0
1495000	-211	10	0
1496000	-211	10	0
1497000	-211	10	0
1498000	-211	10	0
1499000	-211	10	0
1500000	-211	10	0
1501000	-211	10	0
1502000	-211	10	0
1503000	-208	10	0
1504000	-208	10	0
1505000	-208	10	0
1506000	-208	10	0
1507000	-208	10	0
1508000	-208	10	0
1509000	-208	10	0
1510000	-208	10	0
1511000	-208	10	0
1512000	-208	10	0
1513000	-206	10	0
1514000	-206	10	0
1515000	-206	10	0
1516000	-206	10	0
1517000	-206	10	0
1518000	-206	10	0
1519000	-206	10	0
1520000	-206	10	0
1521000	-206	10	0
1522000	-206	10	0
1523000	-214	10	0
1524000	-214	10	0
1525000	-214	10	0
1526000	-214	10	0
1527000	-214	10	0
1528000	-214	10	0
1529000	-214	10	0
1530000	-214	10	0
1531000	-214	10	0
1532000	-214	10	0
1533000	-224	10	0
1534000	-224	10	0
1535000	-224	10	0
1536000	-224	10	0
1537000	-224	10	0
1538000	-224	10	0
1539000	-224	10	0
1540000	-224	10	0
1541000	-224	10	0
1542000	-224	10	0
1543000	-230	10	0
1544000	-230	10	0
1545000	-230	10	0
1546000	-230	10	0
1547000	-230	10	0
1548000	-230	10	0
1549000	-230	10	0
1550000	-230	10	0
1551000	-230	10	0
1552000	-230	10	0
1553000	-233	10	0
1554000	-233	10	0
1555000	-233	10	0
1556000	-233	10	0
1557000	-233	10	0
1558000	-233	10	0
1559000	-233	10	0
1560000	-233	10	0
1561000	-233	10	0
1562000	-233	10	0
1563000	-230	10	0
1564000	-230	10	0
1565000	-230	10	0
1566000	-230	10	0
1567000	-230	10	0
1568000	-230	10	0
1569000	-230	10	0
1570000	-230	10	0
1571000	-230	10	0
1572000	-229	10	0
1573000	-229	10	0
1574000	-229	10	0
1575000	-229	10	0
1576000	-229	10	0
1577000	-229	10	0
1578000	-229	10	0
1579000	-229	10	0
1580000	-229	10	0
1581000	-229	10	0
1582000	-235	10	0
1583000	-235	10	0
1584000	-235	10	0
1585000	-235	10	0
1586000	-235	10	0
1587000	-235	10	0
1588000	-235	10	0
1589000	-235	10	0
1590000	-235	10	0
1591000	-235	10	0
1592000	-230	10	0
1593000	-230	10	0
1594000	-230	10	0
1595000	-230	10	0
1596000	-230	10	0
1597000	-230	10	0
1598000	-230	10	0
1599000	-230	10	0
1600000	-230	10	0
1601000	-230	10	0
1602000	-230	10	0
1603000	-230	10	0
1604000	-230	10	0
1605000	-230	10	0
1606000	-230	10	0
1607000	-230	10	0
1608000	-230	10	0
1609000	-230	10	0
1610000	-230	10	0
1611000	-230	10	0
1612000	-214	10	0
1613000	-214	10	0
1614000	-214	10	0
1615000	-214	10	0
1616000	-214	10	0
1617000	-214	10	0
1618000	-214	10	0
1619000	-214	10	0
1620000	-214	10	0
1621000	-214	10	0
1622000	-199	10	0
1623000	-199	10	0
1624000	-199	10	0
1625000	-199	10	0
1626000	-199	10	0
1627000	-199	10	0
1628000	-199	10	0
1629000	-199	10	0
1630000	-199	10	0
1631000	-199	10	0
1632000	-191	10	0
1633000	-191	10	0
1634000	-191	10	0
1635000	-191	10	0
1636000	-191	10	0
1637000	-191	10	0
1638000	-191	10	0
1639000	-191	10	0
1640000	-191	10	0
1641000	-191	10	0
1642000	-199	10	0
1643000	-199	10	0
1644000	-199	10	0
1645000	-199	10	0
1646000	-199	10	0
1647000	-199	10	0
1648000	-199	10	0
1649000	-199	10	0
1650000	-199	10	0
1651000	-200	10	0
1652000	-200	10	0
1653000	-200	10	0
1654000	-200	10	0
1655000	-200	10	0
1656000	-200	10	0
1657000	-200	10	0
1658000	-200	10	0
1659000	-200	10	0
1660000	-200	10	0
1661000	-190	10	0
1662000	-190	10	0
1663000	-190	10	0
1664000	-190	10	0
1665000	-190	10	0
1666000	-190	10	0
1667000	-190	10	0
1668000	-190	10	0
1669000	-190	10	0
1670000	-190	10	0
1671000	-181	10	0
1672000	-181	10	0
1673000	-181	10	0
1674000	-181	10	0
1675000	-181	10	0
1676000	-181	10	0
1677000	-181	10	0
1678000	-181	10	0
1679000	-181	10	0
1680000	-181	10	0
1681000	-184	10	0
1682000	-184	10	0
1683000	-184	10	0
1684000	-184	10	0
1685000	-184	10	0
1686000	-184	10	0
1687000	-184	10	0
1688000	-184	10	0
1689000	-184	10	0
1690000	-184	10	0
1691000	-198	10	0
1692000	-198	10	0
1693000	-198	10	0
1694000	-198	10	0
1695000	-198	10	0
1696000	-198	10	0
1697000	-198	10	0
1698000	-198	10	0
1699000	-198	10	0
1700000	-198	10	0
1701000	-203	10	0
1702000	-203	10	0
1703000	-203	10	0
1704000	-203	10	0
1705000	-203	10	0
1706000	-203	10	0
1707000	-203	10	0
1708000	-203	10	0
1709000	-203	10	0
1710000	-203	10	0
1711000	-208	10	0
1712000	-208	10	0
1713000	-208	10	0
1714000	-208	10	0
1715000	-208	10	0
1716000	-208	10	0
1717000	-208	10	0
1718000	-208	10	0
1719000	-208	10	0
1720000	-208	10	0
1721000	-211	10	0
1722000	-211	10	0
1723000	-211	10	0
1724000	-211	10	0
1725000	-211	10	0
1726000	-211	10	0
1727000	-211	10	0
1728000	-211	10	0
1729000	-211	10	0
1730000	-204	10	0
1731000	-204	10	0
1732000	-204	10	0
1733000	-204	10	0
1734000	-204	10	0
1735000	-204	10	0
1736000	-204	10	0
1737000	-204	10	0
1738000	-204	10	0
1739000	-204	10	0
1740000	-203	10	0
1741000	-203	10	0
1742000	-203	10	0
1743000	-203	10	0
1744000	-203	10	0
1745000	-203	10	0
1746000	-203	10	0
1747000	-203	10	0
1748000	-203	10	0
1749000	-203	10	0
1750000	-203	10	0
1751000	-203	10	0
1752000	-203	10	0
1753000	-203	10	0
1754000	-203	10	0
1755000	-203	10	0
1756000	-203	10	0
1757000	-203	10	0
1758000	-203	10	0
1759000	-203	10	0
1760000	-211	10	0
1761000	-211	10	0
1762000	-211	10	0
1763000	-211	10	0
1764000	-211	10	0
1765000	-211	10	0
1766000	-211	10	0
1767000	-211	10	0
1768000	-211	10	0
1769000	-211	10	0
1770000	-219	10	0
1771000	-219	10	0
1772000	-219	10	0
1773000	-219	10	0
1774000	-219	10	0
1775000	-219	10	0
1776000	-219	10	0
1777000	-219	10	0
1778000	-219	10	0
1779000	-219	10	0
1780000	-228	10	0
1781000	-228	10	0
1782000	-228	10	0
1783000	-228	10	0
1784000	-228	10	0
1785000	-228	10	0
1786000	-228	10	0
1787000	-228	10	0
1788000	-228	10	0
1789000	-228	10	0
1790000	-224	10	0
1791000	-224	10	0
1792000	-224	10	0
1793000	-224	10	0
1794000	-224	10	0
1795000	-224	10	0
1796000	-224	10	0
1797000	-224	10	0
1798000	-224	10	0
1799000	-224	10	0
1800000	-224	10	0
1801000	-224	10	0
1802000	-224	10	0
1803000	-224	10	0
1804000	-224	10	0
1805000	-224	10	0
1806000	-224	10	0
1807000	-224	10	0
1808000	-224	10	0
1809000	-221	10	0
1810000	-221	10	0
1811000	-221	10	0
1812000	-221	10	0
1813000	-221	10	0
1814000	-221	10	0
1815000	-221	10	0
1816000	-221	10	0
1817000	-221	10	0
1818000	-221	10	0
1819000	-212	10	0
1820000	-212	10	0
1821000	-212	10	0
1822000	-212	10	0
1823000	-212	10	0
1824000	-212	10	0
1825000	-212	10	0
1826000	-212	10	0
1827000	-212	10	0
1828000	-212	10	0
1829000	-212	10	0
1830000	-212	10	0
1831000	-212	10	0
1832000	-212	10	0
1833000	-212	10	0
1834000	-212	10	0
1835000	-212	10	0
1836000	-212	10	0
1837000	-212	10	0
1838000	-212	10	0
1839000	-211	10	0
1840000	-211	10	0
1841000	-211	10	0
1842000	-211	10	0
1843000	-211	10	0
1844000	-211	10	0
1845000	-211	10	0
1846000	-211	10	0
1847000	-211	10	0
1848000	-211	10	0
1849000	-216	10	0
1850000	-216	10	0
1851000	-216	10	0
1852000	-216	10	0
1853000	-216	10	0
1854000	-216	10	0
1855000	-216	10	0
1856000	-216	10	0
1857000	-216	10	0
1858000	-216	10	0
1859000	-216	10	0
1860000	-216	10	0
1861000	-216	10	0
1862000	-216	10	0
1863000	-216	10	0
1864000	-216	10	0
1865000	-216	10	0
1866000	-216	10	0
1867000	-216	10	0
1868000	-216	10	0
1869000	-202	10	0
1870000	-202	10	0
1871000	-202	10	0
1872000	-202	10	0
1873000	-202	10	0
1874000	-202	10	0
1875000	-202	10	0
1876000	-202	10	0
1877000	-202	10	0
1878000	-202	10	0
1879000	-189	10	0
1880000	-189	10	0
1881000	-189	10	0
1882000	-189	10	0
1883000	-189	10	0
1884000	-189	10	0
1885000	-189	10	0
1886000	-189	10	0
1887000	-189	10	0
1888000	-177	10	0
1889000	-177	10	0
1890000	-177	10	0
1891000	-177	10	0
1892000	-177	10	0
1893000	-177	10	0
1894000	-177	10	0
1895000	-177	10	0
1896000	-177	10	0
1897000	-177	10	0
1898000	-194	10	0
1899000	-194	10	0
1900000	-194	10	0
1901000	-194	10	0
1902000	-194	10	0
1903000	-194	10	0
1904000	-194	10	0
1905000	-194	10	0
1906000	-194	10	0
1907000	-194	10	0
1908000	-212	10	0
1909000	-212	10	0
1910000	-212	10	0
1911000	-212	10	0
1912000	-212	10	0
1913000	-212	10	0
1914000	-212	10	0
1915000	-212	10	0
1916000	-212	10	0
1917000	-212	10	0
1918000	-224	10	0
1919000	-224	10	0
1920000	-224	10	0
1921000	-224	10	0
1922000	-224	10	0
1923000	-224	10	0
1924000	-224	10	0
1925000	-224	10	0
1926000	-224	10	0
1927000	-224	10	0
1928000	-230	10	0
1929000	-230	10	0
1930000	-230	10	0
1931000	-230	10	0
1932000	-230	10	0
1933000	-230	10	0
1934000	-230	10	0
1935000	-230	10	0
1936000	-230	10	0
1937000	-230	10	0
1938000	-222	10	0
1939000	-222	10	0
1940000	-222	10	0
1941000	-222	10	0
1942000	-222	10	0
1943000	-222	10	0
1944000	-222	10	0
1945000	-222	10	0
1946000	-222	10	0
1947000	-222	10	0
1948000	-208	10	0
1949000	-208	10	0
1950000	-208	10	0
1951000	-208	10	0
1952000	-208	10	0
1953000	-208	10	0
1954000	-208	10	0
1955000	-208	10	0
1956000	-208	10	0
1957000	-208	10	0
1958000	-205	10	0
1959000	-205	10	0
1960000	-205	10	0
1961000	-205	10	0
1962000	-205	10	0
1963000	-205	10	0
1964000	-205	10	0
1965000	-205	10	0
1966000	-205	10	0
1967000	-203	10	0
1968000	-203	10	0
1969000	-203	10	0
1970000	-203	10	0
1971000	-203	10	0
1972000	-203	10	0
1973000	-203	10	0
1974000	-203	10	0
1975000	-203	10	0
1976000	-203	10	0
1977000	-181	20	0
1978000	-181	20	0
1979000	-181	20	0
1980000	-181	20	0
1981000	-181	20	0
1982000	-181	20	0
1983000	-181	20	0
1984000	-181	20	0
1985000	-181	20	0
1986000	-181	20	0
1987000	-185	20	0
1988000	-185	20	0
1989000	-185	20	0
1990000	-185	20	0
1991000	-185	20	0
1992000	-185	20	0
1993000	-185	20	0
1994000	-185	20	0
1995000	-185	20	0
1996000	-185	20	0
1997000	-196	20	0
1998000	-196	20	0
1999000	-196	20	0
[truncated: 36,390 more rows]
