# Supplementary material for: Empirical optimization of an angled spoke paddling wheel with self-rotating mechanism
Source: Sci Rep. 2022 Nov 28;12:20511. doi: 10.1038/s41598-022-25181-7 (PMC9705443; doi:10.1038/s41598-022-25181-7)
Supplement: Supplementary file 1 — Supplementary Information. [file 41598_2022_25181_MOESM1_ESM.zip › 1st_test_Loadcell_raw_data/Test_1/R5/R5_120RPM_Set1_fail.csv]

Timestamp	RMS_Val_G	Target_Vel_G	Vel_Cur_G
0	0	0	0
1000	0	0	0
2000	0	0	0
3000	0	0	0
4000	0	0	0
5000	0	0	0
6000	0	0	0
7000	0	0	0
8000	0	0	0
9000	0	0	0
10000	0	0	0
11000	0	0	0
12000	-86805	0	0
13000	-86805	0	0
14000	-86805	0	0
15000	-86805	0	0
16000	-86805	0	0
17000	-86805	0	0
18000	-86805	0	0
19000	-86805	0	0
20000	-86805	0	0
21000	-86805	0	0
22000	-173616	0	0
23000	-173616	0	0
24000	-173616	0	0
25000	-173616	0	0
26000	-173616	0	0
27000	-173616	0	0
28000	-173616	0	0
29000	-173616	0	0
30000	-173616	0	0
31000	-173616	0	0
32000	-260428	0	0
33000	-260428	0	0
34000	-260428	0	0
35000	-260428	0	0
36000	-260428	0	0
37000	-260428	0	0
38000	-260428	0	0
39000	-260428	0	0
40000	-260428	0	0
41000	-347238	0	0
42000	-347238	0	0
43000	-347238	0	0
44000	-347238	0	0
45000	-347238	0	0
46000	-347238	0	0
47000	-347238	0	0
48000	-347238	0	0
49000	-347238	0	0
50000	-347238	0	0
51000	-434053	0	0
52000	-434053	0	0
53000	-434053	0	0
54000	-434053	0	0
55000	-434053	0	0
56000	-434053	0	0
57000	-434053	0	0
58000	-434053	0	0
59000	-434053	0	0
60000	-434053	0	0
61000	-520856	0	0
62000	-520856	0	0
63000	-520856	0	0
64000	-520856	0	0
65000	-520856	0	0
66000	-520856	0	0
67000	-520856	0	0
68000	-520856	0	0
69000	-520856	0	0
70000	-520856	0	0
71000	-607659	0	0
72000	-607659	0	0
73000	-607659	0	0
74000	-607659	0	0
75000	-607659	0	0
76000	-607659	0	0
77000	-607659	0	0
78000	-607659	0	0
79000	-607659	0	0
80000	-607659	0	0
81000	-694469	0	0
82000	-694469	0	0
83000	-694469	0	0
84000	-694469	0	0
85000	-694469	0	0
86000	-694469	0	0
87000	-694469	0	0
88000	-694469	0	0
89000	-694469	0	0
90000	-694469	0	0
91000	-781282	0	0
92000	-781282	0	0
93000	-781282	0	0
94000	-781282	0	0
95000	-781282	0	0
96000	-781282	0	0
97000	-781282	0	0
98000	-781282	0	0
99000	-781282	0	0
100000	-781282	0	0
101000	-781282	0	0
102000	-781282	0	0
103000	-781282	0	0
104000	-781282	0	0
105000	-781282	0	0
106000	-781282	0	0
107000	-781282	0	0
108000	-781282	0	0
109000	-781282	0	0
110000	-781282	0	0
111000	-781282	0	0
112000	-781282	0	0
113000	-781282	0	0
114000	-781282	0	0
115000	-781282	0	0
116000	-781282	0	0
117000	-781282	0	0
118000	-781282	0	0
119000	-781282	0	0
120000	-781278	0	0
121000	-781278	0	0
122000	-781278	0	0
123000	-781278	0	0
124000	-781278	0	0
125000	-781278	0	0
126000	-781278	0	0
127000	-781278	0	0
128000	-781278	0	0
129000	-781278	0	0
130000	-781271	0	0
131000	-781271	0	0
132000	-781271	0	0
133000	-781271	0	0
134000	-781271	0	0
135000	-781271	0	0
136000	-781271	0	0
137000	-781271	0	0
138000	-781271	0	0
139000	-781271	0	0
140000	-781280	0	0
141000	-781280	0	0
142000	-781280	0	0
143000	-781280	0	0
144000	-781280	0	0
145000	-781280	0	0
146000	-781280	0	0
147000	-781280	0	0
148000	-781280	0	0
149000	-781280	0	0
150000	-781282	0	0
151000	-781282	0	0
152000	-781282	0	0
153000	-781282	0	0
154000	-781282	0	0
155000	-781282	0	0
156000	-781282	0	0
157000	-781282	0	0
158000	-781282	0	0
159000	-781282	0	0
160000	-781284	0	0
161000	-781284	0	0
162000	-781284	0	0
163000	-781284	0	0
164000	-781284	0	0
165000	-781284	0	0
166000	-781284	0	0
167000	-781284	0	0
168000	-781284	0	0
169000	-781284	0	0
170000	-781294	0	0
171000	-781294	0	0
172000	-781294	0	0
173000	-781294	0	0
174000	-781294	0	0
175000	-781294	0	0
176000	-781294	0	0
177000	-781294	0	0
178000	-781294	0	0
179000	-781294	0	0
180000	-781293	0	0
181000	-781293	0	0
182000	-781293	0	0
183000	-781293	0	0
184000	-781293	0	0
185000	-781293	0	0
186000	-781293	0	0
187000	-781293	0	0
188000	-781293	0	0
189000	-781298	0	0
190000	-781298	0	0
191000	-781298	0	0
192000	-781298	0	0
193000	-781298	0	0
194000	-781298	0	0
195000	-781298	0	0
196000	-781298	0	0
197000	-781298	0	0
198000	-781298	0	0
199000	-781304	0	0
200000	-781304	0	0
201000	-781304	0	0
202000	-781304	0	0
203000	-781304	0	0
204000	-781304	0	0
205000	-781304	0	0
206000	-781304	0	0
207000	-781304	0	0
208000	-781304	0	0
209000	-781307	0	0
210000	-781307	0	0
211000	-781307	0	0
212000	-781307	0	0
213000	-781307	0	0
214000	-781307	0	0
215000	-781307	0	0
216000	-781307	0	0
217000	-781307	0	0
218000	-781307	0	0
219000	-781316	0	0
220000	-781316	0	0
221000	-781316	0	0
222000	-781316	0	0
223000	-781316	0	0
224000	-781316	0	0
225000	-781316	0	0
226000	-781316	0	0
227000	-781316	0	0
228000	-781316	0	0
229000	-781318	0	0
230000	-781318	0	0
231000	-781318	0	0
232000	-781318	0	0
233000	-781318	0	0
234000	-781318	0	0
235000	-781318	0	0
236000	-781318	0	0
237000	-781318	0	0
238000	-781318	0	0
239000	-781319	0	0
240000	-781319	0	0
241000	-781319	0	0
242000	-781319	0	0
243000	-781319	0	0
244000	-781319	0	0
245000	-781319	0	0
246000	-781319	0	0
247000	-781319	0	0
248000	-781319	0	0
249000	-781323	0	0
250000	-781323	0	0
251000	-781323	0	0
252000	-781323	0	0
253000	-781323	0	0
254000	-781323	0	0
255000	-781323	0	0
256000	-781323	0	0
257000	-781323	0	0
258000	-781323	0	0
259000	-781326	0	0
260000	-781326	0	0
261000	-781326	0	0
262000	-781326	0	0
263000	-781326	0	0
264000	-781326	0	0
265000	-781326	0	0
266000	-781326	0	0
267000	-781326	0	0
268000	-781329	0	0
269000	-781329	0	0
270000	-781329	0	0
271000	-781329	0	0
272000	-781329	0	0
273000	-781329	0	0
274000	-781329	0	0
275000	-781329	0	0
276000	-781329	0	0
277000	-781329	0	0
278000	-781331	0	0
279000	-781331	0	0
280000	-781331	0	0
281000	-781331	0	0
282000	-781331	0	0
283000	-781331	0	0
284000	-781331	0	0
285000	-781331	0	0
286000	-781331	0	0
287000	-781331	0	0
288000	-781332	0	0
289000	-781332	0	0
290000	-781332	0	0
291000	-781332	0	0
292000	-781332	0	0
293000	-781332	0	0
294000	-781332	0	0
295000	-781332	0	0
296000	-781332	0	0
297000	-781332	0	0
298000	-781331	0	0
299000	-781331	0	0
300000	-781331	0	0
301000	-781331	0	0
302000	-781331	0	0
303000	-781331	0	0
304000	-781331	0	0
305000	-781331	0	0
306000	-781331	0	0
307000	-781331	0	0
308000	-781333	0	0
309000	-781333	0	0
310000	-781333	0	0
311000	-781333	0	0
312000	-781333	0	0
313000	-781333	0	0
314000	-781333	0	0
315000	-781333	0	0
316000	-781333	0	0
317000	-781333	0	0
318000	-781332	0	0
319000	-781332	0	0
320000	-781332	0	0
321000	-781332	0	0
322000	-781332	0	0
323000	-781332	0	0
324000	-781332	0	0
325000	-781332	0	0
326000	-781332	0	0
327000	-781332	0	0
328000	-781331	0	0
329000	-781331	0	0
330000	-781331	0	0
331000	-781331	0	0
332000	-781331	0	0
333000	-781331	0	0
334000	-781331	0	0
335000	-781331	0	0
336000	-781331	0	0
337000	-781331	0	0
338000	-781334	0	0
339000	-781334	0	0
340000	-781334	0	0
341000	-781334	0	0
342000	-781334	0	0
343000	-781334	0	0
344000	-781334	0	0
345000	-781334	0	0
346000	-781334	0	0
347000	-781336	0	0
348000	-781336	0	0
349000	-781336	0	0
350000	-781336	0	0
351000	-781336	0	0
352000	-781336	0	0
353000	-781336	0	0
354000	-781336	0	0
355000	-781336	0	0
356000	-781336	0	0
357000	-781334	0	0
358000	-781334	0	0
359000	-781334	0	0
360000	-781334	0	0
361000	-781334	0	0
362000	-781334	0	0
363000	-781334	0	0
364000	-781334	0	0
365000	-781334	0	0
366000	-781334	0	0
367000	-781331	0	0
368000	-781331	0	0
369000	-781331	0	0
370000	-781331	0	0
371000	-781331	0	0
372000	-781331	0	0
373000	-781331	0	0
374000	-781331	0	0
375000	-781331	0	0
376000	-781331	0	0
377000	-781326	0	0
378000	-781326	0	0
379000	-781326	0	0
380000	-781326	0	0
381000	-781326	0	0
382000	-781326	0	0
383000	-781326	0	0
384000	-781326	0	0
385000	-781326	0	0
386000	-781326	0	0
387000	-781322	0	0
388000	-781322	0	0
389000	-781322	0	0
390000	-781322	0	0
391000	-781322	0	0
392000	-781322	0	0
393000	-781322	0	0
394000	-781322	0	0
395000	-781322	0	0
396000	-781322	0	0
397000	-781323	0	0
398000	-781323	0	0
399000	-781323	0	0
400000	-781323	0	0
401000	-781323	0	0
402000	-781323	0	0
403000	-781323	0	0
404000	-781323	0	0
405000	-781323	0	0
406000	-781323	0	0
407000	-781320	0	0
408000	-781320	0	0
409000	-781320	0	0
410000	-781320	0	0
411000	-781320	0	0
412000	-781320	0	0
413000	-781320	0	0
414000	-781320	0	0
415000	-781320	0	0
416000	-781317	0	0
417000	-781317	0	0
418000	-781317	0	0
419000	-781317	0	0
420000	-781317	0	0
421000	-781317	0	0
422000	-781317	0	0
423000	-781317	0	0
424000	-781317	0	0
425000	-781317	0	0
426000	-781315	0	0
427000	-781315	0	0
428000	-781315	0	0
429000	-781315	0	0
430000	-781315	0	0
431000	-781315	0	0
432000	-781315	0	0
433000	-781315	0	0
434000	-781315	0	0
435000	-781315	0	0
436000	-781312	0	0
437000	-781312	0	0
438000	-781312	0	0
439000	-781312	0	0
440000	-781312	0	0
441000	-781312	0	0
442000	-781312	0	0
443000	-781312	0	0
444000	-781312	0	0
445000	-781312	0	0
446000	-781319	0	0
447000	-781319	0	0
448000	-781319	0	0
449000	-781319	0	0
450000	-781319	0	0
451000	-781319	0	0
452000	-781319	0	0
453000	-781319	0	0
454000	-781319	0	0
455000	-781319	0	0
456000	-781325	0	0
457000	-781325	0	0
458000	-781325	0	0
459000	-781325	0	0
460000	-781325	0	0
461000	-781325	0	0
462000	-781325	0	0
463000	-781325	0	0
464000	-781325	0	0
465000	-781325	0	0
466000	-781325	0	0
467000	-781325	0	0
468000	-781325	0	0
469000	-781325	0	0
470000	-781325	0	0
471000	-781325	0	0
472000	-781325	0	0
473000	-781325	0	0
474000	-781325	0	0
475000	-781325	0	0
476000	-781324	0	0
477000	-781324	0	0
478000	-781324	0	0
479000	-781324	0	0
480000	-781324	0	0
481000	-781324	0	0
482000	-781324	0	0
483000	-781324	0	0
484000	-781324	0	0
485000	-781324	0	0
486000	-781317	0	0
487000	-781317	0	0
488000	-781317	0	0
489000	-781317	0	0
490000	-781317	0	0
491000	-781317	0	0
492000	-781317	0	0
493000	-781317	0	0
494000	-781317	0	0
495000	-781309	0	0
496000	-781309	0	0
497000	-781309	0	0
498000	-781309	0	0
499000	-781309	0	0
500000	-781309	0	0
501000	-781309	0	0
502000	-781309	0	0
503000	-781309	0	0
504000	-781309	0	0
505000	-781308	0	0
506000	-781308	0	0
507000	-781308	0	0
508000	-781308	0	0
509000	-781308	0	0
510000	-781308	0	0
511000	-781308	0	0
512000	-781308	0	0
513000	-781308	0	0
514000	-781308	0	0
515000	-781301	0	0
516000	-781301	0	0
517000	-781301	0	0
518000	-781301	0	0
519000	-781301	0	0
520000	-781301	0	0
521000	-781301	0	0
522000	-781301	0	0
523000	-781301	0	0
524000	-781301	0	0
525000	-781306	0	0
526000	-781306	0	0
527000	-781306	0	0
528000	-781306	0	0
529000	-781306	0	0
530000	-781306	0	0
531000	-781306	0	0
532000	-781306	0	0
533000	-781306	0	0
534000	-781306	0	0
535000	-781308	0	0
536000	-781308	0	0
537000	-781308	0	0
538000	-781308	0	0
539000	-781308	0	0
540000	-781308	0	0
541000	-781308	0	0
542000	-781308	0	0
543000	-781308	0	0
544000	-781308	0	0
545000	-781310	0	0
546000	-781310	0	0
547000	-781310	0	0
548000	-781310	0	0
549000	-781310	0	0
550000	-781310	0	0
551000	-781310	0	0
552000	-781310	0	0
553000	-781310	0	0
554000	-781310	0	0
555000	-781315	0	0
556000	-781315	0	0
557000	-781315	0	0
558000	-781315	0	0
559000	-781315	0	0
560000	-781315	0	0
561000	-781315	0	0
562000	-781315	0	0
563000	-781315	0	0
564000	-781312	0	0
565000	-781312	0	0
566000	-781312	0	0
567000	-781312	0	0
568000	-781312	0	0
569000	-781312	0	0
570000	-781312	0	0
571000	-781312	0	0
572000	-781312	0	0
573000	-781312	0	0
574000	-781309	0	0
575000	-781309	0	0
576000	-781309	0	0
577000	-781309	0	0
578000	-781309	0	0
579000	-781309	0	0
580000	-781309	0	0
581000	-781309	0	0
582000	-781309	0	0
583000	-781309	0	0
584000	-781305	0	0
585000	-781305	0	0
586000	-781305	0	0
587000	-781305	0	0
588000	-781305	0	0
589000	-781305	0	0
590000	-781305	0	0
591000	-781305	0	0
592000	-781305	0	0
593000	-781305	0	0
594000	-781302	0	0
595000	-781302	0	0
596000	-781302	0	0
597000	-781302	0	0
598000	-781302	0	0
599000	-781302	0	0
600000	-781302	0	0
601000	-781302	0	0
602000	-781302	0	0
603000	-781302	0	0
604000	-781304	0	0
605000	-781304	0	0
606000	-781304	0	0
607000	-781304	0	0
608000	-781304	0	0
609000	-781304	0	0
610000	-781304	0	0
611000	-781304	0	0
612000	-781304	0	0
613000	-781304	0	0
614000	-781300	0	0
615000	-781300	0	0
616000	-781300	0	0
617000	-781300	0	0
618000	-781300	0	0
619000	-781300	0	0
620000	-781300	0	0
621000	-781300	0	0
622000	-781300	0	0
623000	-781300	0	0
624000	-781295	0	0
625000	-781295	0	0
626000	-781295	0	0
627000	-781295	0	0
628000	-781295	0	0
629000	-781295	0	0
630000	-781295	0	0
631000	-781295	0	0
632000	-781295	0	0
633000	-781295	0	0
634000	-781296	0	0
635000	-781296	0	0
636000	-781296	0	0
637000	-781296	0	0
638000	-781296	0	0
639000	-781296	0	0
640000	-781296	0	0
641000	-781296	0	0
642000	-781296	0	0
643000	-781295	0	0
644000	-781295	0	0
645000	-781295	0	0
646000	-781295	0	0
647000	-781295	0	0
648000	-781295	0	0
649000	-781295	0	0
650000	-781295	0	0
651000	-781295	0	0
652000	-781295	0	0
653000	-781298	0	0
654000	-781298	0	0
655000	-781298	0	0
656000	-781298	0	0
657000	-781298	0	0
658000	-781298	0	0
659000	-781298	0	0
660000	-781298	0	0
661000	-781298	0	0
662000	-781298	0	0
663000	-781293	0	0
664000	-781293	0	0
665000	-781293	0	0
666000	-781293	0	0
667000	-781293	0	0
668000	-781293	0	0
669000	-781293	0	0
670000	-781293	0	0
671000	-781293	0	0
672000	-781293	0	0
673000	-781289	0	0
674000	-781289	0	0
675000	-781289	0	0
676000	-781289	0	0
677000	-781289	0	0
678000	-781289	0	0
679000	-781289	0	0
680000	-781289	0	0
681000	-781289	0	0
682000	-781289	0	0
683000	-781293	0	0
684000	-781293	0	0
685000	-781293	0	0
686000	-781293	0	0
687000	-781293	0	0
688000	-781293	0	0
689000	-781293	0	0
690000	-781293	0	0
691000	-781293	0	0
692000	-781293	0	0
693000	-781288	0	0
694000	-781288	0	0
695000	-781288	0	0
696000	-781288	0	0
697000	-781288	0	0
698000	-781288	0	0
699000	-781288	0	0
700000	-781288	0	0
701000	-781288	0	0
702000	-781288	0	0
703000	-781285	0	0
704000	-781285	0	0
705000	-781285	0	0
706000	-781285	0	0
707000	-781285	0	0
708000	-781285	0	0
709000	-781285	0	0
710000	-781285	0	0
711000	-781285	0	0
712000	-781285	0	0
713000	-781283	0	0
714000	-781283	0	0
715000	-781283	0	0
716000	-781283	0	0
717000	-781283	0	0
718000	-781283	0	0
719000	-781283	0	0
720000	-781283	0	0
721000	-781283	0	0
722000	-781278	0	0
723000	-781278	0	0
724000	-781278	0	0
725000	-781278	0	0
726000	-781278	0	0
727000	-781278	0	0
728000	-781278	0	0
729000	-781278	0	0
730000	-781278	0	0
731000	-781278	0	0
732000	-781280	0	0
733000	-781280	0	0
734000	-781280	0	0
735000	-781280	0	0
736000	-781280	0	0
737000	-781280	0	0
738000	-781280	0	0
739000	-781280	0	0
740000	-781280	0	0
741000	-781280	0	0
742000	-781273	0	0
743000	-781273	0	0
744000	-781273	0	0
745000	-781273	0	0
746000	-781273	0	0
747000	-781273	0	0
748000	-781273	0	0
749000	-781273	0	0
750000	-781273	0	0
751000	-781273	0	0
752000	-781267	0	0
753000	-781267	0	0
754000	-781267	0	0
755000	-781267	0	0
756000	-781267	0	0
757000	-781267	0	0
758000	-781267	0	0
759000	-781267	0	0
760000	-781267	0	0
761000	-781267	0	0
762000	-781270	0	0
763000	-781270	0	0
764000	-781270	0	0
765000	-781270	0	0
766000	-781270	0	0
767000	-781270	0	0
768000	-781270	0	0
769000	-781270	0	0
770000	-781270	0	0
771000	-781270	0	0
772000	-781264	0	0
773000	-781264	0	0
774000	-781264	0	0
775000	-781264	0	0
776000	-781264	0	0
777000	-781264	0	0
778000	-781264	0	0
779000	-781264	0	0
780000	-781264	0	0
781000	-781264	0	0
782000	-781260	0	0
783000	-781260	0	0
784000	-781260	0	0
785000	-781260	0	0
786000	-781260	0	0
787000	-781260	0	0
788000	-781260	0	0
789000	-781260	0	0
790000	-781260	0	0
791000	-781252	0	0
792000	-781252	0	0
793000	-781252	0	0
794000	-781252	0	0
795000	-781252	0	0
796000	-781252	0	0
797000	-781252	0	0
798000	-781252	0	0
799000	-781252	0	0
800000	-781252	0	0
801000	-781244	0	0
802000	-781244	0	0
803000	-781244	0	0
804000	-781244	0	0
805000	-781244	0	0
806000	-781244	0	0
807000	-781244	0	0
808000	-781244	0	0
809000	-781244	0	0
810000	-781244	0	0
811000	-781242	0	0
812000	-781242	0	0
813000	-781242	0	0
814000	-781242	0	0
815000	-781242	0	0
816000	-781242	0	0
817000	-781242	0	0
818000	-781242	0	0
819000	-781242	0	0
820000	-781242	0	0
821000	-781231	0	0
822000	-781231	0	0
823000	-781231	0	0
824000	-781231	0	0
825000	-781231	0	0
826000	-781231	0	0
827000	-781231	0	0
828000	-781231	0	0
829000	-781231	0	0
830000	-781231	0	0
831000	-781232	0	0
832000	-781232	0	0
833000	-781232	0	0
834000	-781232	0	0
835000	-781232	0	0
836000	-781232	0	0
837000	-781232	0	0
838000	-781232	0	0
839000	-781232	0	0
840000	-781232	0	0
841000	-781233	0	0
842000	-781233	0	0
843000	-781233	0	0
844000	-781233	0	0
845000	-781233	0	0
846000	-781233	0	0
847000	-781233	0	0
848000	-781233	0	0
849000	-781233	0	0
850000	-781233	0	0
851000	-781232	0	0
852000	-781232	0	0
853000	-781232	0	0
854000	-781232	0	0
855000	-781232	0	0
856000	-781232	0	0
857000	-781232	0	0
858000	-781232	0	0
859000	-781232	0	0
860000	-781232	0	0
861000	-781230	0	0
862000	-781230	0	0
863000	-781230	0	0
864000	-781230	0	0
865000	-781230	0	0
866000	-781230	0	0
867000	-781230	0	0
868000	-781230	0	0
869000	-781230	0	0
870000	-781229	0	0
871000	-781229	0	0
872000	-781229	0	0
873000	-781229	0	0
874000	-781229	0	0
875000	-781229	0	0
876000	-781229	0	0
877000	-781229	0	0
878000	-781229	0	0
879000	-781229	0	0
880000	-781229	0	0
881000	-781229	0	0
882000	-781229	0	0
883000	-781229	0	0
884000	-781229	0	0
885000	-781229	0	0
886000	-781229	0	0
887000	-781229	0	0
888000	-781229	0	0
889000	-781229	0	0
890000	-781226	0	0
891000	-781226	0	0
892000	-781226	0	0
893000	-781226	0	0
894000	-781226	0	0
895000	-781226	0	0
896000	-781226	0	0
897000	-781226	0	0
898000	-781226	0	0
899000	-781226	0	0
900000	-781225	0	0
901000	-781225	0	0
902000	-781225	0	0
903000	-781225	0	0
904000	-781225	0	0
905000	-781225	0	0
906000	-781225	0	0
907000	-781225	0	0
908000	-781225	0	0
909000	-781225	0	0
910000	-781220	0	0
911000	-781220	0	0
912000	-781220	0	0
913000	-781220	0	0
914000	-781220	0	0
915000	-781220	0	0
916000	-781220	0	0
917000	-781220	0	0
918000	-781220	0	0
919000	-781220	0	0
920000	-781215	0	0
921000	-781215	0	0
922000	-781215	0	0
923000	-781215	0	0
924000	-781215	0	0
925000	-781215	0	0
926000	-781215	0	0
927000	-781215	0	0
928000	-781215	0	0
929000	-781215	0	0
930000	-781209	0	0
931000	-781209	0	0
932000	-781209	0	0
933000	-781209	0	0
934000	-781209	0	0
935000	-781209	0	0
936000	-781209	0	0
937000	-781209	0	0
938000	-781209	0	0
939000	-781209	0	0
940000	-781203	0	0
941000	-781203	0	0
942000	-781203	0	0
943000	-781203	0	0
944000	-781203	0	0
945000	-781203	0	0
946000	-781203	0	0
947000	-781203	0	0
948000	-781203	0	0
949000	-781192	0	0
950000	-781192	0	0
951000	-781192	0	0
952000	-781192	0	0
953000	-781192	0	0
954000	-781192	0	0
955000	-781192	0	0
956000	-781192	0	0
957000	-781192	0	0
958000	-781192	0	0
959000	-781181	0	0
960000	-781181	0	0
961000	-781181	0	0
962000	-781181	0	0
963000	-781181	0	0
964000	-781181	0	0
965000	-781181	0	0
966000	-781181	0	0
967000	-781181	0	0
968000	-781181	0	0
969000	-781170	0	0
970000	-781170	0	0
971000	-781170	0	0
972000	-781170	0	0
973000	-781170	0	0
974000	-781170	0	0
975000	-781170	0	0
976000	-781170	0	0
977000	-781170	0	0
978000	-781170	0	0
979000	-781161	0	0
980000	-781161	0	0
981000	-781161	0	0
982000	-781161	0	0
983000	-781161	0	0
984000	-781161	0	0
985000	-781161	0	0
986000	-781161	0	0
987000	-781161	0	0
988000	-781161	0	0
989000	-781153	10	0
990000	-781153	10	0
991000	-781153	10	0
992000	-781153	10	0
993000	-781153	10	0
994000	-781153	10	0
995000	-781153	10	0
996000	-781153	10	0
997000	-781153	10	0
998000	-781153	10	0
999000	-694345	10	0
1000000	-694345	10	0
1001000	-694345	10	0
1002000	-694345	10	0
1003000	-694345	10	0
1004000	-694345	10	0
1005000	-694345	10	0
1006000	-694345	10	0
1007000	-694345	10	0
1008000	-694345	10	0
1009000	-607521	10	0
1010000	-607521	10	0
1011000	-607521	10	0
1012000	-607521	10	0
1013000	-607521	10	0
1014000	-607521	10	0
1015000	-607521	10	0
1016000	-607521	10	0
1017000	-607521	10	0
1018000	-520696	10	0
1019000	-520696	10	0
1020000	-520696	10	0
1021000	-520696	10	0
1022000	-520696	10	0
1023000	-520696	10	0
1024000	-520696	10	0
1025000	-520696	10	0
1026000	-520696	10	0
1027000	-520696	10	0
1028000	-433885	10	0
1029000	-433885	10	0
1030000	-433885	10	0
1031000	-433885	10	0
1032000	-433885	10	0
1033000	-433885	10	0
1034000	-433885	10	0
1035000	-433885	10	0
1036000	-433885	10	0
1037000	-433885	10	0
1038000	-347073	10	0
1039000	-347073	10	0
1040000	-347073	10	0
1041000	-347073	10	0
1042000	-347073	10	0
1043000	-347073	10	0
1044000	-347073	10	0
1045000	-347073	10	0
1046000	-347073	10	0
1047000	-347073	10	0
1048000	-260280	10	0
1049000	-260280	10	0
1050000	-260280	10	0
1051000	-260280	10	0
1052000	-260280	10	0
1053000	-260280	10	0
1054000	-260280	10	0
1055000	-260280	10	0
1056000	-260280	10	0
1057000	-260280	10	0
1058000	-173486	10	0
1059000	-173486	10	0
1060000	-173486	10	0
1061000	-173486	10	0
1062000	-173486	10	0
1063000	-173486	10	0
1064000	-173486	10	0
1065000	-173486	10	0
1066000	-173486	10	0
1067000	-173486	10	0
1068000	-86676	10	0
1069000	-86676	10	0
1070000	-86676	10	0
1071000	-86676	10	0
1072000	-86676	10	0
1073000	-86676	10	0
1074000	-86676	10	0
1075000	-86676	10	0
1076000	-86676	10	0
1077000	-86676	10	0
1078000	136	10	0
1079000	136	10	0
1080000	136	10	0
1081000	136	10	0
1082000	136	10	0
1083000	136	10	0
1084000	136	10	0
1085000	136	10	0
1086000	136	10	0
1087000	136	10	0
1088000	146	10	0
1089000	146	10	0
1090000	146	10	0
1091000	146	10	0
1092000	146	10	0
1093000	146	10	0
1094000	146	10	0
1095000	146	10	0
1096000	146	10	0
1097000	156	10	0
1098000	156	10	0
1099000	156	10	0
1100000	156	10	0
1101000	156	10	0
1102000	156	10	0
1103000	156	10	0
1104000	156	10	0
1105000	156	10	0
1106000	156	10	0
1107000	154	10	0
1108000	154	10	0
1109000	154	10	0
1110000	154	10	0
1111000	154	10	0
1112000	154	10	0
1113000	154	10	0
1114000	154	10	0
1115000	154	10	0
1116000	154	10	0
1117000	160	10	0
1118000	160	10	0
1119000	160	10	0
1120000	160	10	0
1121000	160	10	0
1122000	160	10	0
1123000	160	10	0
1124000	160	10	0
1125000	160	10	0
1126000	160	10	0
1127000	173	10	0
1128000	173	10	0
1129000	173	10	0
1130000	173	10	0
1131000	173	10	0
1132000	173	10	0
1133000	173	10	0
1134000	173	10	0
1135000	173	10	0
1136000	173	10	0
1137000	180	10	0
1138000	180	10	0
1139000	180	10	0
1140000	180	10	0
1141000	180	10	0
1142000	180	10	0
1143000	180	10	0
1144000	180	10	0
1145000	180	10	0
1146000	180	10	0
1147000	187	10	0
1148000	187	10	0
1149000	187	10	0
1150000	187	10	0
1151000	187	10	0
1152000	187	10	0
1153000	187	10	0
1154000	187	10	0
1155000	187	10	0
1156000	187	10	0
1157000	194	10	0
1158000	194	10	0
1159000	194	10	0
1160000	194	10	0
1161000	194	10	0
1162000	194	10	0
1163000	194	10	0
1164000	194	10	0
1165000	194	10	0
1166000	196	10	0
1167000	196	10	0
1168000	196	10	0
1169000	196	10	0
1170000	196	10	0
1171000	196	10	0
1172000	196	10	0
1173000	196	10	0
1174000	196	10	0
1175000	196	10	0
1176000	204	10	0
1177000	204	10	0
1178000	204	10	0
1179000	204	10	0
1180000	204	10	0
1181000	204	10	0
1182000	204	10	0
1183000	204	10	0
1184000	204	10	0
1185000	204	10	0
1186000	212	10	0
1187000	212	10	0
1188000	212	10	0
1189000	212	10	0
1190000	212	10	0
1191000	212	10	0
1192000	212	10	0
1193000	212	10	0
1194000	212	10	0
1195000	212	10	0
1196000	219	10	0
1197000	219	10	0
1198000	219	10	0
1199000	219	10	0
1200000	219	10	0
1201000	219	10	0
1202000	219	10	0
1203000	219	10	0
1204000	219	10	0
1205000	219	10	0
1206000	231	10	0
1207000	231	10	0
1208000	231	10	0
1209000	231	10	0
1210000	231	10	0
1211000	231	10	0
1212000	231	10	0
1213000	231	10	0
1214000	231	10	0
1215000	231	10	0
1216000	236	10	0
1217000	236	10	0
1218000	236	10	0
1219000	236	10	0
1220000	236	10	0
1221000	236	10	0
1222000	236	10	0
1223000	236	10	0
1224000	236	10	0
1225000	236	10	0
1226000	241	10	0
1227000	241	10	0
1228000	241	10	0
1229000	241	10	0
1230000	241	10	0
1231000	241	10	0
1232000	241	10	0
1233000	241	10	0
1234000	241	10	0
1235000	241	10	0
1236000	252	10	0
1237000	252	10	0
1238000	252	10	0
1239000	252	10	0
1240000	252	10	0
1241000	252	10	0
1242000	252	10	0
1243000	252	10	0
1244000	252	10	0
1245000	257	10	0
1246000	257	10	0
1247000	257	10	0
1248000	257	10	0
1249000	257	10	0
1250000	257	10	0
1251000	257	10	0
1252000	257	10	0
1253000	257	10	0
1254000	257	10	0
1255000	258	10	0
1256000	258	10	0
1257000	258	10	0
1258000	258	10	0
1259000	258	10	0
1260000	258	10	0
1261000	258	10	0
1262000	258	10	0
1263000	258	10	0
1264000	258	10	0
1265000	259	10	0
1266000	259	10	0
1267000	259	10	0
1268000	259	10	0
1269000	259	10	0
1270000	259	10	0
1271000	259	10	0
1272000	259	10	0
1273000	259	10	0
1274000	259	10	0
1275000	259	10	0
1276000	259	10	0
1277000	259	10	0
1278000	259	10	0
1279000	259	10	0
1280000	259	10	0
1281000	259	10	0
1282000	259	10	0
1283000	259	10	0
1284000	259	10	0
1285000	264	10	0
1286000	264	10	0
1287000	264	10	0
1288000	264	10	0
1289000	264	10	0
1290000	264	10	0
1291000	264	10	0
1292000	264	10	0
1293000	264	10	0
1294000	264	10	0
1295000	266	10	0
1296000	266	10	0
1297000	266	10	0
1298000	266	10	0
1299000	266	10	0
1300000	266	10	0
1301000	266	10	0
1302000	266	10	0
1303000	266	10	0
1304000	266	10	0
1305000	262	10	0
1306000	262	10	0
1307000	262	10	0
1308000	262	10	0
1309000	262	10	0
1310000	262	10	0
1311000	262	10	0
1312000	262	10	0
1313000	262	10	0
1314000	262	10	0
1315000	258	10	0
1316000	258	10	0
1317000	258	10	0
1318000	258	10	0
1319000	258	10	0
1320000	258	10	0
1321000	258	10	0
1322000	258	10	0
1323000	258	10	0
1324000	258	10	0
1325000	258	10	0
1326000	258	10	0
1327000	258	10	0
1328000	258	10	0
1329000	258	10	0
1330000	258	10	0
1331000	258	10	0
1332000	258	10	0
1333000	258	10	0
1334000	261	10	0
1335000	261	10	0
1336000	261	10	0
1337000	261	10	0
1338000	261	10	0
1339000	261	10	0
1340000	261	10	0
1341000	261	10	0
1342000	261	10	0
1343000	261	10	0
1344000	267	10	0
1345000	267	10	0
1346000	267	10	0
1347000	267	10	0
1348000	267	10	0
1349000	267	10	0
1350000	267	10	0
1351000	267	10	0
1352000	267	10	0
1353000	267	10	0
1354000	273	10	0
1355000	273	10	0
1356000	273	10	0
1357000	273	10	0
1358000	273	10	0
1359000	273	10	0
1360000	273	10	0
1361000	273	10	0
1362000	273	10	0
1363000	273	10	0
1364000	266	10	0
1365000	266	10	0
1366000	266	10	0
1367000	266	10	0
1368000	266	10	0
1369000	266	10	0
1370000	266	10	0
1371000	266	10	0
1372000	266	10	0
1373000	266	10	0
1374000	266	10	0
1375000	266	10	0
1376000	266	10	0
1377000	266	10	0
1378000	266	10	0
1379000	266	10	0
1380000	266	10	0
1381000	266	10	0
1382000	266	10	0
1383000	266	10	0
1384000	274	10	0
1385000	274	10	0
1386000	274	10	0
1387000	274	10	0
1388000	274	10	0
1389000	274	10	0
1390000	274	10	0
1391000	274	10	0
1392000	274	10	0
1393000	278	10	0
1394000	278	10	0
1395000	278	10	0
1396000	278	10	0
1397000	278	10	0
1398000	278	10	0
1399000	278	10	0
1400000	278	10	0
1401000	278	10	0
1402000	278	10	0
1403000	282	10	0
1404000	282	10	0
1405000	282	10	0
1406000	282	10	0
1407000	282	10	0
1408000	282	10	0
1409000	282	10	0
1410000	282	10	0
1411000	282	10	0
1412000	282	10	0
1413000	279	10	0
1414000	279	10	0
1415000	279	10	0
1416000	279	10	0
1417000	279	10	0
1418000	279	10	0
1419000	279	10	0
1420000	279	10	0
1421000	279	10	0
1422000	279	10	0
1423000	279	10	0
1424000	279	10	0
1425000	279	10	0
1426000	279	10	0
1427000	279	10	0
1428000	279	10	0
1429000	279	10	0
1430000	279	10	0
1431000	279	10	0
1432000	279	10	0
1433000	287	10	0
1434000	287	10	0
1435000	287	10	0
1436000	287	10	0
1437000	287	10	0
1438000	287	10	0
1439000	287	10	0
1440000	287	10	0
1441000	287	10	0
1442000	287	10	0
1443000	295	10	0
1444000	295	10	0
1445000	295	10	0
1446000	295	10	0
1447000	295	10	0
1448000	295	10	0
1449000	295	10	0
1450000	295	10	0
1451000	295	10	0
1452000	295	10	0
1453000	303	10	0
1454000	303	10	0
1455000	303	10	0
1456000	303	10	0
1457000	303	10	0
1458000	303	10	0
1459000	303	10	0
1460000	303	10	0
1461000	303	10	0
1462000	303	10	0
1463000	312	10	0
1464000	312	10	0
1465000	312	10	0
1466000	312	10	0
1467000	312	10	0
1468000	312	10	0
1469000	312	10	0
1470000	312	10	0
1471000	312	10	0
1472000	309	10	0
1473000	309	10	0
1474000	309	10	0
1475000	309	10	0
1476000	309	10	0
1477000	309	10	0
1478000	309	10	0
1479000	309	10	0
1480000	309	10	0
1481000	309	10	0
1482000	306	10	0
1483000	306	10	0
1484000	306	10	0
1485000	306	10	0
1486000	306	10	0
1487000	306	10	0
1488000	306	10	0
1489000	306	10	0
1490000	306	10	0
1491000	306	10	0
1492000	303	10	0
1493000	303	10	0
1494000	303	10	0
1495000	303	10	0
1496000	303	10	0
1497000	303	10	0
1498000	303	10	0
1499000	303	10	0
1500000	303	10	0
1501000	303	10	0
1502000	303	10	0
1503000	303	10	0
1504000	303	10	0
1505000	303	10	0
1506000	303	10	0
1507000	303	10	0
1508000	303	10	0
1509000	303	10	0
1510000	303	10	0
1511000	303	10	0
1512000	315	10	0
1513000	315	10	0
1514000	315	10	0
1515000	315	10	0
1516000	315	10	0
1517000	315	10	0
1518000	315	10	0
1519000	315	10	0
1520000	315	10	0
1521000	315	10	0
1522000	320	10	0
1523000	320	10	0
1524000	320	10	0
1525000	320	10	0
1526000	320	10	0
1527000	320	10	0
1528000	320	10	0
1529000	320	10	0
1530000	320	10	0
1531000	320	10	0
1532000	326	10	0
1533000	326	10	0
1534000	326	10	0
1535000	326	10	0
1536000	326	10	0
1537000	326	10	0
1538000	326	10	0
1539000	326	10	0
1540000	326	10	0
1541000	323	10	0
1542000	323	10	0
1543000	323	10	0
1544000	323	10	0
1545000	323	10	0
1546000	323	10	0
1547000	323	10	0
1548000	323	10	0
1549000	323	10	0
1550000	323	10	0
1551000	308	10	0
1552000	308	10	0
1553000	308	10	0
1554000	308	10	0
1555000	308	10	0
1556000	308	10	0
1557000	308	10	0
1558000	308	10	0
1559000	308	10	0
1560000	308	10	0
1561000	299	10	0
1562000	299	10	0
1563000	299	10	0
1564000	299	10	0
1565000	299	10	0
1566000	299	10	0
1567000	299	10	0
1568000	299	10	0
1569000	299	10	0
1570000	299	10	0
1571000	291	10	0
1572000	291	10	0
1573000	291	10	0
1574000	291	10	0
1575000	291	10	0
1576000	291	10	0
1577000	291	10	0
1578000	291	10	0
1579000	291	10	0
1580000	291	10	0
1581000	300	10	0
1582000	300	10	0
1583000	300	10	0
1584000	300	10	0
1585000	300	10	0
1586000	300	10	0
1587000	300	10	0
1588000	300	10	0
1589000	300	10	0
1590000	300	10	0
1591000	311	10	0
1592000	311	10	0
1593000	311	10	0
1594000	311	10	0
1595000	311	10	0
1596000	311	10	0
1597000	311	10	0
1598000	311	10	0
1599000	311	10	0
1600000	311	10	0
1601000	294	10	0
1602000	294	10	0
1603000	294	10	0
1604000	294	10	0
1605000	294	10	0
1606000	294	10	0
1607000	294	10	0
1608000	294	10	0
1609000	294	10	0
1610000	294	10	0
1611000	278	10	0
1612000	278	10	0
1613000	278	10	0
1614000	278	10	0
1615000	278	10	0
1616000	278	10	0
1617000	278	10	0
1618000	278	10	0
1619000	278	10	0
1620000	279	10	0
1621000	279	10	0
1622000	279	10	0
1623000	279	10	0
1624000	279	10	0
1625000	279	10	0
1626000	279	10	0
1627000	279	10	0
1628000	279	10	0
1629000	279	10	0
1630000	283	10	0
1631000	283	10	0
1632000	283	10	0
1633000	283	10	0
1634000	283	10	0
1635000	283	10	0
1636000	283	10	0
1637000	283	10	0
1638000	283	10	0
1639000	283	10	0
1640000	289	10	0
1641000	289	10	0
1642000	289	10	0
1643000	289	10	0
1644000	289	10	0
1645000	289	10	0
1646000	289	10	0
1647000	289	10	0
1648000	289	10	0
1649000	289	10	0
1650000	293	10	0
1651000	293	10	0
1652000	293	10	0
1653000	293	10	0
1654000	293	10	0
1655000	293	10	0
1656000	293	10	0
1657000	293	10	0
1658000	293	10	0
1659000	293	10	0
1660000	297	10	0
1661000	297	10	0
1662000	297	10	0
1663000	297	10	0
1664000	297	10	0
1665000	297	10	0
1666000	297	10	0
1667000	297	10	0
1668000	297	10	0
1669000	297	10	0
1670000	298	10	0
1671000	298	10	0
1672000	298	10	0
1673000	298	10	0
1674000	298	10	0
1675000	298	10	0
1676000	298	10	0
1677000	298	10	0
1678000	298	10	0
1679000	298	10	0
1680000	287	10	0
1681000	287	10	0
1682000	287	10	0
1683000	287	10	0
1684000	287	10	0
1685000	287	10	0
1686000	287	10	0
1687000	287	10	0
1688000	287	10	0
1689000	278	10	0
1690000	278	10	0
1691000	278	10	0
1692000	278	10	0
1693000	278	10	0
1694000	278	10	0
1695000	278	10	0
1696000	278	10	0
1697000	278	10	0
1698000	278	10	0
1699000	268	10	0
1700000	268	10	0
1701000	268	10	0
1702000	268	10	0
1703000	268	10	0
1704000	268	10	0
1705000	268	10	0
1706000	268	10	0
1707000	268	10	0
1708000	268	10	0
1709000	265	10	0
1710000	265	10	0
1711000	265	10	0
1712000	265	10	0
1713000	265	10	0
1714000	265	10	0
1715000	265	10	0
1716000	265	10	0
1717000	265	10	0
1718000	265	10	0
1719000	277	10	0
1720000	277	10	0
1721000	277	10	0
1722000	277	10	0
1723000	277	10	0
1724000	277	10	0
1725000	277	10	0
1726000	277	10	0
1727000	277	10	0
1728000	277	10	0
1729000	281	10	0
1730000	281	10	0
1731000	281	10	0
1732000	281	10	0
1733000	281	10	0
1734000	281	10	0
1735000	281	10	0
1736000	281	10	0
1737000	281	10	0
1738000	281	10	0
1739000	284	10	0
1740000	284	10	0
1741000	284	10	0
1742000	284	10	0
1743000	284	10	0
1744000	284	10	0
1745000	284	10	0
1746000	284	10	0
1747000	284	10	0
1748000	284	10	0
1749000	288	10	0
1750000	288	10	0
1751000	288	10	0
1752000	288	10	0
1753000	288	10	0
1754000	288	10	0
1755000	288	10	0
1756000	288	10	0
1757000	288	10	0
1758000	288	10	0
1759000	279	10	0
1760000	279	10	0
1761000	279	10	0
1762000	279	10	0
1763000	279	10	0
1764000	279	10	0
1765000	279	10	0
1766000	279	10	0
1767000	279	10	0
1768000	274	10	0
1769000	274	10	0
1770000	274	10	0
1771000	274	10	0
1772000	274	10	0
1773000	274	10	0
1774000	274	10	0
1775000	274	10	0
1776000	274	10	0
1777000	274	10	0
1778000	281	10	0
1779000	281	10	0
1780000	281	10	0
1781000	281	10	0
1782000	281	10	0
1783000	281	10	0
1784000	281	10	0
1785000	281	10	0
1786000	281	10	0
1787000	281	10	0
1788000	288	10	0
1789000	288	10	0
1790000	288	10	0
1791000	288	10	0
1792000	288	10	0
1793000	288	10	0
1794000	288	10	0
1795000	288	10	0
1796000	288	10	0
1797000	288	10	0
1798000	314	10	0
1799000	314	10	0
1800000	314	10	0
1801000	314	10	0
1802000	314	10	0
1803000	314	10	0
1804000	314	10	0
1805000	314	10	0
1806000	314	10	0
1807000	314	10	0
1808000	329	10	0
1809000	329	10	0
1810000	329	10	0
1811000	329	10	0
1812000	329	10	0
1813000	329	10	0
1814000	329	10	0
1815000	329	10	0
1816000	329	10	0
1817000	329	10	0
1818000	346	10	0
1819000	346	10	0
1820000	346	10	0
1821000	346	10	0
1822000	346	10	0
1823000	346	10	0
1824000	346	10	0
1825000	346	10	0
1826000	346	10	0
1827000	346	10	0
1828000	363	10	0
1829000	363	10	0
1830000	363	10	0
1831000	363	10	0
1832000	363	10	0
1833000	363	10	0
1834000	363	10	0
1835000	363	10	0
1836000	363	10	0
1837000	358	10	0
1838000	358	10	0
1839000	358	10	0
1840000	358	10	0
1841000	358	10	0
1842000	358	10	0
1843000	358	10	0
1844000	358	10	0
1845000	358	10	0
1846000	358	10	0
1847000	356	10	0
1848000	356	10	0
1849000	356	10	0
1850000	356	10	0
1851000	356	10	0
1852000	356	10	0
1853000	356	10	0
1854000	356	10	0
1855000	356	10	0
1856000	356	10	0
1857000	369	10	0
1858000	369	10	0
1859000	369	10	0
1860000	369	10	0
1861000	369	10	0
1862000	369	10	0
1863000	369	10	0
1864000	369	10	0
1865000	369	10	0
1866000	369	10	0
1867000	382	10	0
1868000	382	10	0
1869000	382	10	0
1870000	382	10	0
1871000	382	10	0
1872000	382	10	0
1873000	382	10	0
1874000	382	10	0
1875000	382	10	0
1876000	382	10	0
1877000	391	10	0
1878000	391	10	0
1879000	391	10	0
1880000	391	10	0
1881000	391	10	0
1882000	391	10	0
1883000	391	10	0
1884000	391	10	0
1885000	391	10	0
1886000	391	10	0
1887000	389	10	24
1888000	389	10	24
1889000	389	10	24
1890000	389	10	24
1891000	389	10	24
1892000	389	10	24
1893000	389	10	24
1894000	389	10	24
1895000	389	10	24
1896000	389	10	24
1897000	392	10	0
1898000	392	10	0
1899000	392	10	0
1900000	392	10	0
1901000	392	10	0
1902000	392	10	0
1903000	392	10	0
1904000	392	10	0
1905000	392	10	0
1906000	392	10	0
1907000	383	10	0
1908000	383	10	0
1909000	383	10	0
1910000	383	10	0
1911000	383	10	0
1912000	383	10	0
1913000	383	10	0
1914000	383	10	0
1915000	383	10	0
1916000	374	10	0
1917000	374	10	0
1918000	374	10	0
1919000	374	10	0
1920000	374	10	0
1921000	374	10	0
1922000	374	10	0
1923000	374	10	0
1924000	374	10	0
1925000	374	10	0
1926000	363	10	0
1927000	363	10	0
1928000	363	10	0
1929000	363	10	0
1930000	363	10	0
1931000	363	10	0
1932000	363	10	0
1933000	363	10	0
1934000	363	10	0
1935000	363	10	0
1936000	350	10	0
1937000	350	10	0
1938000	350	10	0
1939000	350	10	0
1940000	350	10	0
1941000	350	10	0
1942000	350	10	0
1943000	350	10	0
1944000	350	10	0
1945000	350	10	0
1946000	373	10	0
1947000	373	10	0
1948000	373	10	0
1949000	373	10	0
1950000	373	10	0
1951000	373	10	0
1952000	373	10	0
1953000	373	10	0
1954000	373	10	0
1955000	373	10	0
1956000	396	10	0
1957000	396	10	0
1958000	396	10	0
1959000	396	10	0
1960000	396	10	0
1961000	396	10	0
1962000	396	10	0
1963000	396	10	0
1964000	396	10	0
1965000	396	10	0
1966000	406	10	0
1967000	406	10	0
1968000	406	10	0
1969000	406	10	0
1970000	406	10	0
1971000	406	10	0
1972000	406	10	0
1973000	406	10	0
1974000	406	10	0
1975000	406	10	0
1976000	399	20	0
1977000	399	20	0
1978000	399	20	0
1979000	399	20	0
1980000	399	20	0
1981000	399	20	0
1982000	399	20	0
1983000	399	20	0
1984000	399	20	0
1985000	381	20	0
1986000	381	20	0
1987000	381	20	0
1988000	381	20	0
1989000	381	20	0
1990000	381	20	0
1991000	381	20	0
1992000	381	20	0
1993000	381	20	0
1994000	381	20	0
1995000	353	20	0
1996000	353	20	0
1997000	353	20	0
1998000	353	20	0
[truncated: 20,912 more rows]
