# Supplementary material for: Empirical optimization of an angled spoke paddling wheel with self-rotating mechanism
Source: Sci Rep. 2022 Nov 28;12:20511. doi: 10.1038/s41598-022-25181-7 (PMC9705443; doi:10.1038/s41598-022-25181-7)
Supplement: Supplementary file 1 — Supplementary Information. [file 41598_2022_25181_MOESM1_ESM.zip › 1st_test_Loadcell_raw_data/Test_1/R7/R7_60RPM_Set2.csv]

Timestamp	RMS_Val_G	Target_Vel_G	Vel_Cur_G
0	0	0	0
2000	0	0	0
3000	0	0	0
4000	0	0	0
5000	0	0	0
6000	0	0	0
7000	0	0	0
8000	0	0	0
9000	0	0	0
10000	0	0	0
11000	0	0	0
12000	-84740	0	0
13000	-84740	0	0
14000	-84740	0	0
15000	-84740	0	0
16000	-84740	0	0
17000	-84740	0	0
18000	-84740	0	0
19000	-84740	0	0
20000	-84740	0	0
21000	-84740	0	0
22000	-169480	0	0
23000	-169480	0	0
24000	-169480	0	0
25000	-169480	0	0
26000	-169480	0	0
27000	-169480	0	0
28000	-169480	0	0
29000	-169480	0	0
30000	-169480	0	0
31000	-169480	0	0
32000	-254222	0	0
33000	-254222	0	0
34000	-254222	0	0
35000	-254222	0	0
36000	-254222	0	0
37000	-254222	0	0
38000	-254222	0	0
39000	-254222	0	0
40000	-254222	0	0
41000	-254222	0	0
42000	-338962	0	0
43000	-338962	0	0
44000	-338962	0	0
45000	-338962	0	0
46000	-338962	0	0
47000	-338962	0	0
48000	-338962	0	0
49000	-338962	0	0
50000	-338962	0	0
51000	-338962	0	0
52000	-423708	0	0
53000	-423708	0	0
54000	-423708	0	0
55000	-423708	0	0
56000	-423708	0	0
57000	-423708	0	0
58000	-423708	0	0
59000	-423708	0	0
60000	-423708	0	0
61000	-423708	0	0
62000	-508453	0	0
63000	-508453	0	0
64000	-508453	0	0
65000	-508453	0	0
66000	-508453	0	0
67000	-508453	0	0
68000	-508453	0	0
69000	-508453	0	0
70000	-508453	0	0
71000	-508453	0	0
72000	-593197	0	0
73000	-593197	0	0
74000	-593197	0	0
75000	-593197	0	0
76000	-593197	0	0
77000	-593197	0	0
78000	-593197	0	0
79000	-593197	0	0
80000	-593197	0	0
81000	-677944	0	0
82000	-677944	0	0
83000	-677944	0	0
84000	-677944	0	0
85000	-677944	0	0
86000	-677944	0	0
87000	-677944	0	0
88000	-677944	0	0
89000	-677944	0	0
90000	-677944	0	0
91000	-762685	0	0
92000	-762685	0	0
93000	-762685	0	0
94000	-762685	0	0
95000	-762685	0	0
96000	-762685	0	0
97000	-762685	0	0
98000	-762685	0	0
99000	-762685	0	0
100000	-762685	0	0
101000	-762685	0	0
102000	-762685	0	0
103000	-762685	0	0
104000	-762685	0	0
105000	-762685	0	0
106000	-762685	0	0
107000	-762685	0	0
108000	-762685	0	0
109000	-762685	0	0
110000	-762685	0	0
111000	-762685	0	0
112000	-762685	0	0
113000	-762685	0	0
114000	-762685	0	0
115000	-762685	0	0
116000	-762685	0	0
117000	-762685	0	0
118000	-762685	0	0
119000	-762685	0	0
120000	-762685	0	0
121000	-762676	0	0
122000	-762676	0	0
123000	-762676	0	0
124000	-762676	0	0
125000	-762676	0	0
126000	-762676	0	0
127000	-762676	0	0
128000	-762676	0	0
129000	-762676	0	0
130000	-762676	0	0
131000	-762675	0	0
132000	-762675	0	0
133000	-762675	0	0
134000	-762675	0	0
135000	-762675	0	0
136000	-762675	0	0
137000	-762675	0	0
138000	-762675	0	0
139000	-762675	0	0
140000	-762675	0	0
141000	-762668	0	0
142000	-762668	0	0
143000	-762668	0	0
144000	-762668	0	0
145000	-762668	0	0
146000	-762668	0	0
147000	-762668	0	0
148000	-762668	0	0
149000	-762668	0	0
150000	-762660	0	0
151000	-762660	0	0
152000	-762660	0	0
153000	-762660	0	0
154000	-762660	0	0
155000	-762660	0	0
156000	-762660	0	0
157000	-762660	0	0
158000	-762660	0	0
159000	-762660	0	0
160000	-762658	0	0
161000	-762658	0	0
162000	-762658	0	0
163000	-762658	0	0
164000	-762658	0	0
165000	-762658	0	0
166000	-762658	0	0
167000	-762658	0	0
168000	-762658	0	0
169000	-762658	0	0
170000	-762651	0	0
171000	-762651	0	0
172000	-762651	0	0
173000	-762651	0	0
174000	-762651	0	0
175000	-762651	0	0
176000	-762651	0	0
177000	-762651	0	0
178000	-762651	0	0
179000	-762651	0	0
180000	-762649	0	0
181000	-762649	0	0
182000	-762649	0	0
183000	-762649	0	0
184000	-762649	0	0
185000	-762649	0	0
186000	-762649	0	0
187000	-762649	0	0
188000	-762649	0	0
189000	-762649	0	0
190000	-762648	0	0
191000	-762648	0	0
192000	-762648	0	0
193000	-762648	0	0
194000	-762648	0	0
195000	-762648	0	0
196000	-762648	0	0
197000	-762648	0	0
198000	-762648	0	0
199000	-762648	0	0
200000	-762639	0	0
201000	-762639	0	0
202000	-762639	0	0
203000	-762639	0	0
204000	-762639	0	0
205000	-762639	0	0
206000	-762639	0	0
207000	-762639	0	0
208000	-762639	0	0
209000	-762639	0	0
210000	-762632	0	0
211000	-762632	0	0
212000	-762632	0	0
213000	-762632	0	0
214000	-762632	0	0
215000	-762632	0	0
216000	-762632	0	0
217000	-762632	0	0
218000	-762632	0	0
219000	-762632	0	0
220000	-762625	0	0
221000	-762625	0	0
222000	-762625	0	0
223000	-762625	0	0
224000	-762625	0	0
225000	-762625	0	0
226000	-762625	0	0
227000	-762625	0	0
228000	-762625	0	0
229000	-762625	0	0
230000	-762621	0	0
231000	-762621	0	0
232000	-762621	0	0
233000	-762621	0	0
234000	-762621	0	0
235000	-762621	0	0
236000	-762621	0	0
237000	-762621	0	0
238000	-762621	0	0
239000	-762618	0	0
240000	-762618	0	0
241000	-762618	0	0
242000	-762618	0	0
243000	-762618	0	0
244000	-762618	0	0
245000	-762618	0	0
246000	-762618	0	0
247000	-762618	0	0
248000	-762618	0	0
249000	-762609	0	0
250000	-762609	0	0
251000	-762609	0	0
252000	-762609	0	0
253000	-762609	0	0
254000	-762609	0	0
255000	-762609	0	0
256000	-762609	0	0
257000	-762609	0	0
258000	-762609	0	0
259000	-762603	0	0
260000	-762603	0	0
261000	-762603	0	0
262000	-762603	0	0
263000	-762603	0	0
264000	-762603	0	0
265000	-762603	0	0
266000	-762603	0	0
267000	-762603	0	0
268000	-762603	0	0
269000	-762595	0	0
270000	-762595	0	0
271000	-762595	0	0
272000	-762595	0	0
273000	-762595	0	0
274000	-762595	0	0
275000	-762595	0	0
276000	-762595	0	0
277000	-762595	0	0
278000	-762595	0	0
279000	-762587	0	0
280000	-762587	0	0
281000	-762587	0	0
282000	-762587	0	0
283000	-762587	0	0
284000	-762587	0	0
285000	-762587	0	0
286000	-762587	0	0
287000	-762587	0	0
288000	-762587	0	0
289000	-762582	0	0
290000	-762582	0	0
291000	-762582	0	0
292000	-762582	0	0
293000	-762582	0	0
294000	-762582	0	0
295000	-762582	0	0
296000	-762582	0	0
297000	-762582	0	0
298000	-762582	0	0
299000	-762581	0	0
300000	-762581	0	0
301000	-762581	0	0
302000	-762581	0	0
303000	-762581	0	0
304000	-762581	0	0
305000	-762581	0	0
306000	-762581	0	0
307000	-762581	0	0
308000	-762578	0	0
309000	-762578	0	0
310000	-762578	0	0
311000	-762578	0	0
312000	-762578	0	0
313000	-762578	0	0
314000	-762578	0	0
315000	-762578	0	0
316000	-762578	0	0
317000	-762578	0	0
318000	-762575	0	0
319000	-762575	0	0
320000	-762575	0	0
321000	-762575	0	0
322000	-762575	0	0
323000	-762575	0	0
324000	-762575	0	0
325000	-762575	0	0
326000	-762575	0	0
327000	-762575	0	0
328000	-762572	0	0
329000	-762572	0	0
330000	-762572	0	0
331000	-762572	0	0
332000	-762572	0	0
333000	-762572	0	0
334000	-762572	0	0
335000	-762572	0	0
336000	-762572	0	0
337000	-762572	0	0
338000	-762566	0	0
339000	-762566	0	0
340000	-762566	0	0
341000	-762566	0	0
342000	-762566	0	0
343000	-762566	0	0
344000	-762566	0	0
345000	-762566	0	0
346000	-762566	0	0
347000	-762566	0	0
348000	-762558	0	0
349000	-762558	0	0
350000	-762558	0	0
351000	-762558	0	0
352000	-762558	0	0
353000	-762558	0	0
354000	-762558	0	0
355000	-762558	0	0
356000	-762558	0	0
357000	-762558	0	0
358000	-762550	0	0
359000	-762550	0	0
360000	-762550	0	0
361000	-762550	0	0
362000	-762550	0	0
363000	-762550	0	0
364000	-762550	0	0
365000	-762550	0	0
366000	-762550	0	0
367000	-762550	0	0
368000	-762542	0	0
369000	-762542	0	0
370000	-762542	0	0
371000	-762542	0	0
372000	-762542	0	0
373000	-762542	0	0
374000	-762542	0	0
375000	-762542	0	0
376000	-762542	0	0
377000	-762542	0	0
378000	-762534	0	0
379000	-762534	0	0
380000	-762534	0	0
381000	-762534	0	0
382000	-762534	0	0
383000	-762534	0	0
384000	-762534	0	0
385000	-762534	0	0
386000	-762534	0	0
387000	-762524	0	0
388000	-762524	0	0
389000	-762524	0	0
390000	-762524	0	0
391000	-762524	0	0
392000	-762524	0	0
393000	-762524	0	0
394000	-762524	0	0
395000	-762524	0	0
396000	-762524	0	0
397000	-762522	0	0
398000	-762522	0	0
399000	-762522	0	0
400000	-762522	0	0
401000	-762522	0	0
402000	-762522	0	0
403000	-762522	0	0
404000	-762522	0	0
405000	-762522	0	0
406000	-762522	0	0
407000	-762521	0	0
408000	-762521	0	0
409000	-762521	0	0
410000	-762521	0	0
411000	-762521	0	0
412000	-762521	0	0
413000	-762521	0	0
414000	-762521	0	0
415000	-762521	0	0
416000	-762521	0	0
417000	-762517	0	0
418000	-762517	0	0
419000	-762517	0	0
420000	-762517	0	0
421000	-762517	0	0
422000	-762517	0	0
423000	-762517	0	0
424000	-762517	0	0
425000	-762517	0	0
426000	-762517	0	0
427000	-762513	0	0
428000	-762513	0	0
429000	-762513	0	0
430000	-762513	0	0
431000	-762513	0	0
432000	-762513	0	0
433000	-762513	0	0
434000	-762513	0	0
435000	-762513	0	0
436000	-762513	0	0
437000	-762506	0	0
438000	-762506	0	0
439000	-762506	0	0
440000	-762506	0	0
441000	-762506	0	0
442000	-762506	0	0
443000	-762506	0	0
444000	-762506	0	0
445000	-762506	0	0
446000	-762506	0	0
447000	-762500	0	0
448000	-762500	0	0
449000	-762500	0	0
450000	-762500	0	0
451000	-762500	0	0
452000	-762500	0	0
453000	-762500	0	0
454000	-762500	0	0
455000	-762500	0	0
456000	-762495	0	0
457000	-762495	0	0
458000	-762495	0	0
459000	-762495	0	0
460000	-762495	0	0
461000	-762495	0	0
462000	-762495	0	0
463000	-762495	0	0
464000	-762495	0	0
465000	-762495	0	0
466000	-762490	0	0
467000	-762490	0	0
468000	-762490	0	0
469000	-762490	0	0
470000	-762490	0	0
471000	-762490	0	0
472000	-762490	0	0
473000	-762490	0	0
474000	-762490	0	0
475000	-762490	0	0
476000	-762487	0	0
477000	-762487	0	0
478000	-762487	0	0
479000	-762487	0	0
480000	-762487	0	0
481000	-762487	0	0
482000	-762487	0	0
483000	-762487	0	0
484000	-762487	0	0
485000	-762487	0	0
486000	-762479	0	0
487000	-762479	0	0
488000	-762479	0	0
489000	-762479	0	0
490000	-762479	0	0
491000	-762479	0	0
492000	-762479	0	0
493000	-762479	0	0
494000	-762479	0	0
495000	-762479	0	0
496000	-762471	0	0
497000	-762471	0	0
498000	-762471	0	0
499000	-762471	0	0
500000	-762471	0	0
501000	-762471	0	0
502000	-762471	0	0
503000	-762471	0	0
504000	-762471	0	0
505000	-762471	0	0
506000	-762464	0	0
507000	-762464	0	0
508000	-762464	0	0
509000	-762464	0	0
510000	-762464	0	0
511000	-762464	0	0
512000	-762464	0	0
513000	-762464	0	0
514000	-762464	0	0
515000	-762464	0	0
516000	-762459	0	0
517000	-762459	0	0
518000	-762459	0	0
519000	-762459	0	0
520000	-762459	0	0
521000	-762459	0	0
522000	-762459	0	0
523000	-762459	0	0
524000	-762459	0	0
525000	-762459	0	0
526000	-762462	0	0
527000	-762462	0	0
528000	-762462	0	0
529000	-762462	0	0
530000	-762462	0	0
531000	-762462	0	0
532000	-762462	0	0
533000	-762462	0	0
534000	-762462	0	0
535000	-762464	0	0
536000	-762464	0	0
537000	-762464	0	0
538000	-762464	0	0
539000	-762464	0	0
540000	-762464	0	0
541000	-762464	0	0
542000	-762464	0	0
543000	-762464	0	0
544000	-762464	0	0
545000	-762464	0	0
546000	-762464	0	0
547000	-762464	0	0
548000	-762464	0	0
549000	-762464	0	0
550000	-762464	0	0
551000	-762464	0	0
552000	-762464	0	0
553000	-762464	0	0
554000	-762464	0	0
555000	-762459	0	0
556000	-762459	0	0
557000	-762459	0	0
558000	-762459	0	0
559000	-762459	0	0
560000	-762459	0	0
561000	-762459	0	0
562000	-762459	0	0
563000	-762459	0	0
564000	-762459	0	0
565000	-762447	0	0
566000	-762447	0	0
567000	-762447	0	0
568000	-762447	0	0
569000	-762447	0	0
570000	-762447	0	0
571000	-762447	0	0
572000	-762447	0	0
573000	-762447	0	0
574000	-762447	0	0
575000	-762446	0	0
576000	-762446	0	0
577000	-762446	0	0
578000	-762446	0	0
579000	-762446	0	0
580000	-762446	0	0
581000	-762446	0	0
582000	-762446	0	0
583000	-762446	0	0
584000	-762446	0	0
585000	-762446	0	0
586000	-762446	0	0
587000	-762446	0	0
588000	-762446	0	0
589000	-762446	0	0
590000	-762446	0	0
591000	-762446	0	0
592000	-762446	0	0
593000	-762446	0	0
594000	-762446	0	0
595000	-762444	0	0
596000	-762444	0	0
597000	-762444	0	0
598000	-762444	0	0
599000	-762444	0	0
600000	-762444	0	0
601000	-762444	0	0
602000	-762444	0	0
603000	-762444	0	0
604000	-762444	0	0
605000	-762449	0	0
606000	-762449	0	0
607000	-762449	0	0
608000	-762449	0	0
609000	-762449	0	0
610000	-762449	0	0
611000	-762449	0	0
612000	-762449	0	0
613000	-762449	0	0
614000	-762443	0	0
615000	-762443	0	0
616000	-762443	0	0
617000	-762443	0	0
618000	-762443	0	0
619000	-762443	0	0
620000	-762443	0	0
621000	-762443	0	0
622000	-762443	0	0
623000	-762443	0	0
624000	-762437	0	0
625000	-762437	0	0
626000	-762437	0	0
627000	-762437	0	0
628000	-762437	0	0
629000	-762437	0	0
630000	-762437	0	0
631000	-762437	0	0
632000	-762437	0	0
633000	-762437	0	0
634000	-762439	0	0
635000	-762439	0	0
636000	-762439	0	0
637000	-762439	0	0
638000	-762439	0	0
639000	-762439	0	0
640000	-762439	0	0
641000	-762439	0	0
642000	-762439	0	0
643000	-762439	0	0
644000	-762429	0	0
645000	-762429	0	0
646000	-762429	0	0
647000	-762429	0	0
648000	-762429	0	0
649000	-762429	0	0
650000	-762429	0	0
651000	-762429	0	0
652000	-762429	0	0
653000	-762429	0	0
654000	-762431	0	0
655000	-762431	0	0
656000	-762431	0	0
657000	-762431	0	0
658000	-762431	0	0
659000	-762431	0	0
660000	-762431	0	0
661000	-762431	0	0
662000	-762431	0	0
663000	-762431	0	0
664000	-762433	0	0
665000	-762433	0	0
666000	-762433	0	0
667000	-762433	0	0
668000	-762433	0	0
669000	-762433	0	0
670000	-762433	0	0
671000	-762433	0	0
672000	-762433	0	0
673000	-762433	0	0
674000	-762428	0	0
675000	-762428	0	0
676000	-762428	0	0
677000	-762428	0	0
678000	-762428	0	0
679000	-762428	0	0
680000	-762428	0	0
681000	-762428	0	0
682000	-762428	0	0
683000	-762432	0	0
684000	-762432	0	0
685000	-762432	0	0
686000	-762432	0	0
687000	-762432	0	0
688000	-762432	0	0
689000	-762432	0	0
690000	-762432	0	0
691000	-762432	0	0
692000	-762432	0	0
693000	-762428	0	0
694000	-762428	0	0
695000	-762428	0	0
696000	-762428	0	0
697000	-762428	0	0
698000	-762428	0	0
699000	-762428	0	0
700000	-762428	0	0
701000	-762428	0	0
702000	-762428	0	0
703000	-762430	0	0
704000	-762430	0	0
705000	-762430	0	0
706000	-762430	0	0
707000	-762430	0	0
708000	-762430	0	0
709000	-762430	0	0
710000	-762430	0	0
711000	-762430	0	0
712000	-762430	0	0
713000	-762433	0	0
714000	-762433	0	0
715000	-762433	0	0
716000	-762433	0	0
717000	-762433	0	0
718000	-762433	0	0
719000	-762433	0	0
720000	-762433	0	0
721000	-762433	0	0
722000	-762433	0	0
723000	-762430	0	0
724000	-762430	0	0
725000	-762430	0	0
726000	-762430	0	0
727000	-762430	0	0
728000	-762430	0	0
729000	-762430	0	0
730000	-762430	0	0
731000	-762430	0	0
732000	-762430	0	0
733000	-762429	0	0
734000	-762429	0	0
735000	-762429	0	0
736000	-762429	0	0
737000	-762429	0	0
738000	-762429	0	0
739000	-762429	0	0
740000	-762429	0	0
741000	-762429	0	0
742000	-762429	0	0
743000	-762420	0	0
744000	-762420	0	0
745000	-762420	0	0
746000	-762420	0	0
747000	-762420	0	0
748000	-762420	0	0
749000	-762420	0	0
750000	-762420	0	0
751000	-762420	0	0
752000	-762420	0	0
753000	-762410	0	0
754000	-762410	0	0
755000	-762410	0	0
756000	-762410	0	0
757000	-762410	0	0
758000	-762410	0	0
759000	-762410	0	0
760000	-762410	0	0
761000	-762410	0	0
762000	-762409	0	0
763000	-762409	0	0
764000	-762409	0	0
765000	-762409	0	0
766000	-762409	0	0
767000	-762409	0	0
768000	-762409	0	0
769000	-762409	0	0
770000	-762409	0	0
771000	-762409	0	0
772000	-762402	0	0
773000	-762402	0	0
774000	-762402	0	0
775000	-762402	0	0
776000	-762402	0	0
777000	-762402	0	0
778000	-762402	0	0
779000	-762402	0	0
780000	-762402	0	0
781000	-762402	0	0
782000	-762397	0	0
783000	-762397	0	0
784000	-762397	0	0
785000	-762397	0	0
786000	-762397	0	0
787000	-762397	0	0
788000	-762397	0	0
789000	-762397	0	0
790000	-762397	0	0
791000	-762397	0	0
792000	-762391	0	0
793000	-762391	0	0
794000	-762391	0	0
795000	-762391	0	0
796000	-762391	0	0
797000	-762391	0	0
798000	-762391	0	0
799000	-762391	0	0
800000	-762391	0	0
801000	-762391	0	0
802000	-762386	0	0
803000	-762386	0	0
804000	-762386	0	0
805000	-762386	0	0
806000	-762386	0	0
807000	-762386	0	0
808000	-762386	0	0
809000	-762386	0	0
810000	-762386	0	0
811000	-762386	0	0
812000	-762385	0	0
813000	-762385	0	0
814000	-762385	0	0
815000	-762385	0	0
816000	-762385	0	0
817000	-762385	0	0
818000	-762385	0	0
819000	-762385	0	0
820000	-762385	0	0
821000	-762385	0	0
822000	-762379	0	0
823000	-762379	0	0
824000	-762379	0	0
825000	-762379	0	0
826000	-762379	0	0
827000	-762379	0	0
828000	-762379	0	0
829000	-762379	0	0
830000	-762379	0	0
831000	-762379	0	0
832000	-762375	0	0
833000	-762375	0	0
834000	-762375	0	0
835000	-762375	0	0
836000	-762375	0	0
837000	-762375	0	0
838000	-762375	0	0
839000	-762375	0	0
840000	-762375	0	0
841000	-762371	0	0
842000	-762371	0	0
843000	-762371	0	0
844000	-762371	0	0
845000	-762371	0	0
846000	-762371	0	0
847000	-762371	0	0
848000	-762371	0	0
849000	-762371	0	0
850000	-762371	0	0
851000	-762368	0	0
852000	-762368	0	0
853000	-762368	0	0
854000	-762368	0	0
855000	-762368	0	0
856000	-762368	0	0
857000	-762368	0	0
858000	-762368	0	0
859000	-762368	0	0
860000	-762368	0	0
861000	-762365	0	0
862000	-762365	0	0
863000	-762365	0	0
864000	-762365	0	0
865000	-762365	0	0
866000	-762365	0	0
867000	-762365	0	0
868000	-762365	0	0
869000	-762365	0	0
870000	-762365	0	0
871000	-762363	0	0
872000	-762363	0	0
873000	-762363	0	0
874000	-762363	0	0
875000	-762363	0	0
876000	-762363	0	0
877000	-762363	0	0
878000	-762363	0	0
879000	-762363	0	0
880000	-762363	0	0
881000	-762362	0	0
882000	-762362	0	0
883000	-762362	0	0
884000	-762362	0	0
885000	-762362	0	0
886000	-762362	0	0
887000	-762362	0	0
888000	-762362	0	0
889000	-762362	0	0
890000	-762362	0	0
891000	-762351	0	0
892000	-762351	0	0
893000	-762351	0	0
894000	-762351	0	0
895000	-762351	0	0
896000	-762351	0	0
897000	-762351	0	0
898000	-762351	0	0
899000	-762351	0	0
900000	-762351	0	0
901000	-762348	0	0
902000	-762348	0	0
903000	-762348	0	0
904000	-762348	0	0
905000	-762348	0	0
906000	-762348	0	0
907000	-762348	0	0
908000	-762348	0	0
909000	-762348	0	0
910000	-762343	0	0
911000	-762343	0	0
912000	-762343	0	0
913000	-762343	0	0
914000	-762343	0	0
915000	-762343	0	0
916000	-762343	0	0
917000	-762343	0	0
918000	-762343	0	0
919000	-762343	0	0
920000	-762338	0	0
921000	-762338	0	0
922000	-762338	0	0
923000	-762338	0	0
924000	-762338	0	0
925000	-762338	0	0
926000	-762338	0	0
927000	-762338	0	0
928000	-762338	0	0
929000	-762338	0	0
930000	-762336	0	0
931000	-762336	0	0
932000	-762336	0	0
933000	-762336	0	0
934000	-762336	0	0
935000	-762336	0	0
936000	-762336	0	0
937000	-762336	0	0
938000	-762336	0	0
939000	-762336	0	0
940000	-762335	0	0
941000	-762335	0	0
942000	-762335	0	0
943000	-762335	0	0
944000	-762335	0	0
945000	-762335	0	0
946000	-762335	0	0
947000	-762335	0	0
948000	-762335	0	0
949000	-762335	0	0
950000	-762331	0	0
951000	-762331	0	0
952000	-762331	0	0
953000	-762331	0	0
954000	-762331	0	0
955000	-762331	0	0
956000	-762331	0	0
957000	-762331	0	0
958000	-762331	0	0
959000	-762331	0	0
960000	-762326	0	0
961000	-762326	0	0
962000	-762326	0	0
963000	-762326	0	0
964000	-762326	0	0
965000	-762326	0	0
966000	-762326	0	0
967000	-762326	0	0
968000	-762326	0	0
969000	-762326	0	0
970000	-762322	0	0
971000	-762322	0	0
972000	-762322	0	0
973000	-762322	0	0
974000	-762322	0	0
975000	-762322	0	0
976000	-762322	0	0
977000	-762322	0	0
978000	-762322	0	0
979000	-762322	0	0
980000	-762318	0	0
981000	-762318	0	0
982000	-762318	0	0
983000	-762318	0	0
984000	-762318	0	0
985000	-762318	0	0
986000	-762318	0	0
987000	-762318	0	0
988000	-762318	0	0
989000	-762311	10	0
990000	-762311	10	0
991000	-762311	10	0
992000	-762311	10	0
993000	-762311	10	0
994000	-762311	10	0
995000	-762311	10	0
996000	-762311	10	0
997000	-762311	10	0
998000	-762311	10	0
999000	-677563	10	0
1000000	-677563	10	0
1001000	-677563	10	0
1002000	-677563	10	0
1003000	-677563	10	0
1004000	-677563	10	0
1005000	-677563	10	0
1006000	-677563	10	0
1007000	-677563	10	0
1008000	-677563	10	0
1009000	-592815	10	0
1010000	-592815	10	0
1011000	-592815	10	0
1012000	-592815	10	0
1013000	-592815	10	0
1014000	-592815	10	0
1015000	-592815	10	0
1016000	-592815	10	0
1017000	-592815	10	0
1018000	-592815	10	0
1019000	-508068	10	0
1020000	-508068	10	0
1021000	-508068	10	0
1022000	-508068	10	0
1023000	-508068	10	0
1024000	-508068	10	0
1025000	-508068	10	0
1026000	-508068	10	0
1027000	-508068	10	0
1028000	-508068	10	0
1029000	-423319	10	0
1030000	-423319	10	0
1031000	-423319	10	0
1032000	-423319	10	0
1033000	-423319	10	0
1034000	-423319	10	0
1035000	-423319	10	0
1036000	-423319	10	0
1037000	-423319	10	0
1038000	-423319	10	0
1039000	-338571	10	0
1040000	-338571	10	0
1041000	-338571	10	0
1042000	-338571	10	0
1043000	-338571	10	0
1044000	-338571	10	0
1045000	-338571	10	0
1046000	-338571	10	0
1047000	-338571	10	0
1048000	-338571	10	0
1049000	-253823	10	0
1050000	-253823	10	0
1051000	-253823	10	0
1052000	-253823	10	0
1053000	-253823	10	0
1054000	-253823	10	0
1055000	-253823	10	0
1056000	-253823	10	0
1057000	-253823	10	0
1058000	-169077	10	0
1059000	-169077	10	0
1060000	-169077	10	0
1061000	-169077	10	0
1062000	-169077	10	0
1063000	-169077	10	0
1064000	-169077	10	0
1065000	-169077	10	0
1066000	-169077	10	0
1067000	-169077	10	0
1068000	-84328	10	0
1069000	-84328	10	0
1070000	-84328	10	0
1071000	-84328	10	0
1072000	-84328	10	0
1073000	-84328	10	0
1074000	-84328	10	0
1075000	-84328	10	0
1076000	-84328	10	0
1077000	-84328	10	0
1078000	411	10	0
1079000	411	10	0
1080000	411	10	0
1081000	411	10	0
1082000	411	10	0
1083000	411	10	0
1084000	411	10	0
1085000	411	10	0
1086000	411	10	0
1087000	411	10	0
1088000	411	10	0
1089000	411	10	0
1090000	411	10	0
1091000	411	10	0
1092000	411	10	0
1093000	411	10	0
1094000	411	10	0
1095000	411	10	0
1096000	411	10	0
1097000	411	10	0
1098000	411	10	0
1099000	411	10	0
1100000	411	10	0
1101000	411	10	0
1102000	411	10	0
1103000	411	10	0
1104000	411	10	0
1105000	411	10	0
1106000	411	10	0
1107000	411	10	0
1108000	401	10	0
1109000	401	10	0
1110000	401	10	0
1111000	401	10	0
1112000	401	10	0
1113000	401	10	0
1114000	401	10	0
1115000	401	10	0
1116000	401	10	0
1117000	401	10	0
1118000	399	10	0
1119000	399	10	0
1120000	399	10	0
1121000	399	10	0
1122000	399	10	0
1123000	399	10	0
1124000	399	10	0
1125000	399	10	0
1126000	399	10	0
1127000	399	10	0
1128000	382	10	0
1129000	382	10	0
1130000	382	10	0
1131000	382	10	0
1132000	382	10	0
1133000	382	10	0
1134000	382	10	0
1135000	382	10	0
1136000	382	10	0
1137000	365	10	0
1138000	365	10	0
1139000	365	10	0
1140000	365	10	0
1141000	365	10	0
1142000	365	10	0
1143000	365	10	0
1144000	365	10	0
1145000	365	10	0
1146000	365	10	0
1147000	363	10	0
1148000	363	10	0
1149000	363	10	0
1150000	363	10	0
1151000	363	10	0
1152000	363	10	0
1153000	363	10	0
1154000	363	10	0
1155000	363	10	0
1156000	363	10	0
1157000	359	10	0
1158000	359	10	0
1159000	359	10	0
1160000	359	10	0
1161000	359	10	0
1162000	359	10	0
1163000	359	10	0
1164000	359	10	0
1165000	359	10	0
1166000	359	10	0
1167000	362	10	0
1168000	362	10	0
1169000	362	10	0
1170000	362	10	0
1171000	362	10	0
1172000	362	10	0
1173000	362	10	0
1174000	362	10	0
1175000	362	10	0
1176000	362	10	0
1177000	356	10	0
1178000	356	10	0
1179000	356	10	0
1180000	356	10	0
1181000	356	10	0
1182000	356	10	0
1183000	356	10	0
1184000	356	10	0
1185000	356	10	0
1186000	356	10	0
1187000	344	10	0
1188000	344	10	0
1189000	344	10	0
1190000	344	10	0
1191000	344	10	0
1192000	344	10	0
1193000	344	10	0
1194000	344	10	0
1195000	344	10	0
1196000	344	10	0
1197000	346	10	0
1198000	346	10	0
1199000	346	10	0
1200000	346	10	0
1201000	346	10	0
1202000	346	10	0
1203000	346	10	0
1204000	346	10	0
1205000	346	10	0
1206000	346	10	0
1207000	341	10	0
1208000	341	10	0
1209000	341	10	0
1210000	341	10	0
1211000	341	10	0
1212000	341	10	0
1213000	341	10	0
1214000	341	10	0
1215000	341	10	0
1216000	345	10	0
1217000	345	10	0
1218000	345	10	0
1219000	345	10	0
1220000	345	10	0
1221000	345	10	0
1222000	345	10	0
1223000	345	10	0
1224000	345	10	0
1225000	345	10	0
1226000	349	10	0
1227000	349	10	0
1228000	349	10	0
1229000	349	10	0
1230000	349	10	0
1231000	349	10	0
1232000	349	10	0
1233000	349	10	0
1234000	349	10	0
1235000	349	10	0
1236000	335	10	0
1237000	335	10	0
1238000	335	10	0
1239000	335	10	0
1240000	335	10	0
1241000	335	10	0
1242000	335	10	0
1243000	335	10	0
1244000	335	10	0
1245000	335	10	0
1246000	328	10	0
1247000	328	10	0
1248000	328	10	0
1249000	328	10	0
1250000	328	10	0
1251000	328	10	0
1252000	328	10	0
1253000	328	10	0
1254000	328	10	0
1255000	328	10	0
1256000	311	10	0
1257000	311	10	0
1258000	311	10	0
1259000	311	10	0
1260000	311	10	0
1261000	311	10	0
1262000	311	10	0
1263000	311	10	0
1264000	311	10	0
1265000	311	10	0
1266000	295	10	0
1267000	295	10	0
1268000	295	10	0
1269000	295	10	0
1270000	295	10	0
1271000	295	10	0
1272000	295	10	0
1273000	295	10	0
1274000	295	10	0
1275000	295	10	0
1276000	293	10	0
1277000	293	10	0
1278000	293	10	0
1279000	293	10	0
1280000	293	10	0
1281000	293	10	0
1282000	293	10	0
1283000	293	10	0
1284000	293	10	0
1285000	293	10	0
1286000	289	10	0
1287000	289	10	0
1288000	289	10	0
1289000	289	10	0
1290000	289	10	0
1291000	289	10	0
1292000	289	10	0
1293000	289	10	0
1294000	289	10	0
1295000	289	10	0
1296000	289	10	0
1297000	289	10	0
1298000	289	10	0
1299000	289	10	0
1300000	289	10	0
1301000	289	10	0
1302000	289	10	0
1303000	289	10	0
1304000	289	10	0
1305000	285	10	0
1306000	285	10	0
1307000	285	10	0
1308000	285	10	0
1309000	285	10	0
1310000	285	10	0
1311000	285	10	0
1312000	285	10	0
1313000	285	10	0
1314000	285	10	0
1315000	281	10	0
1316000	281	10	0
1317000	281	10	0
1318000	281	10	0
1319000	281	10	0
1320000	281	10	0
1321000	281	10	0
1322000	281	10	0
1323000	281	10	0
1324000	281	10	0
1325000	275	10	0
1326000	275	10	0
1327000	275	10	0
1328000	275	10	0
1329000	275	10	0
1330000	275	10	0
1331000	275	10	0
1332000	275	10	0
1333000	275	10	0
1334000	275	10	0
1335000	269	10	0
1336000	269	10	0
1337000	269	10	0
1338000	269	10	0
1339000	269	10	0
1340000	269	10	0
1341000	269	10	0
1342000	269	10	0
1343000	269	10	0
1344000	269	10	0
1345000	270	10	0
1346000	270	10	0
1347000	270	10	0
1348000	270	10	0
1349000	270	10	0
1350000	270	10	0
1351000	270	10	0
1352000	270	10	0
1353000	270	10	0
1354000	270	10	0
1355000	271	10	0
1356000	271	10	0
1357000	271	10	0
1358000	271	10	0
1359000	271	10	0
1360000	271	10	0
1361000	271	10	0
1362000	271	10	0
1363000	271	10	0
1364000	272	10	0
1365000	272	10	0
1366000	272	10	0
1367000	272	10	0
1368000	272	10	0
1369000	272	10	0
1370000	272	10	0
1371000	272	10	0
1372000	272	10	0
1373000	272	10	0
1374000	269	10	0
1375000	269	10	0
1376000	269	10	0
1377000	269	10	0
1378000	269	10	0
1379000	269	10	0
1380000	269	10	0
1381000	269	10	0
1382000	269	10	0
1383000	269	10	0
1384000	265	10	0
1385000	265	10	0
1386000	265	10	0
1387000	265	10	0
1388000	265	10	0
1389000	265	10	0
1390000	265	10	0
1391000	265	10	0
1392000	265	10	0
1393000	265	10	0
1394000	261	10	0
1395000	261	10	0
1396000	261	10	0
1397000	261	10	0
1398000	261	10	0
1399000	261	10	0
1400000	261	10	0
1401000	261	10	0
1402000	261	10	0
1403000	261	10	0
1404000	251	10	0
1405000	251	10	0
1406000	251	10	0
1407000	251	10	0
1408000	251	10	0
1409000	251	10	0
1410000	251	10	0
1411000	251	10	0
1412000	251	10	0
1413000	251	10	0
1414000	242	10	0
1415000	242	10	0
1416000	242	10	0
1417000	242	10	0
1418000	242	10	0
1419000	242	10	0
1420000	242	10	0
1421000	242	10	0
1422000	242	10	0
1423000	242	10	0
1424000	235	10	0
1425000	235	10	0
1426000	235	10	0
1427000	235	10	0
1428000	235	10	0
1429000	235	10	0
1430000	235	10	0
1431000	235	10	0
1432000	235	10	0
1433000	230	10	0
1434000	230	10	0
1435000	230	10	0
1436000	230	10	0
1437000	230	10	0
1438000	230	10	0
1439000	230	10	0
1440000	230	10	0
1441000	230	10	0
1442000	230	10	0
1443000	224	10	0
1444000	224	10	0
1445000	224	10	0
1446000	224	10	0
1447000	224	10	0
1448000	224	10	0
1449000	224	10	0
1450000	224	10	0
1451000	224	10	0
1452000	224	10	0
1453000	220	10	0
1454000	220	10	0
1455000	220	10	0
1456000	220	10	0
1457000	220	10	0
1458000	220	10	0
1459000	220	10	0
1460000	220	10	0
1461000	220	10	0
1462000	220	10	0
1463000	226	10	0
1464000	226	10	0
1465000	226	10	0
1466000	226	10	0
1467000	226	10	0
1468000	226	10	0
1469000	226	10	0
1470000	226	10	0
1471000	226	10	0
1472000	226	10	0
1473000	223	10	0
1474000	223	10	0
1475000	223	10	0
1476000	223	10	0
1477000	223	10	0
1478000	223	10	0
1479000	223	10	0
1480000	223	10	0
1481000	223	10	0
1482000	223	10	0
1483000	220	10	0
1484000	220	10	0
1485000	220	10	0
1486000	220	10	0
1487000	220	10	0
1488000	220	10	0
1489000	220	10	0
1490000	220	10	0
1491000	220	10	0
1492000	220	10	0
1493000	232	10	0
1494000	232	10	0
1495000	232	10	0
1496000	232	10	0
1497000	232	10	0
1498000	232	10	0
1499000	232	10	0
1500000	232	10	0
1501000	232	10	0
1502000	232	10	0
1503000	234	10	0
1504000	234	10	0
1505000	234	10	0
1506000	234	10	0
1507000	234	10	0
1508000	234	10	0
1509000	234	10	0
1510000	234	10	0
1511000	234	10	0
1512000	243	10	0
1513000	243	10	0
1514000	243	10	0
1515000	243	10	0
1516000	243	10	0
1517000	243	10	0
1518000	243	10	0
1519000	243	10	0
1520000	243	10	0
1521000	243	10	0
1522000	252	10	0
1523000	252	10	0
1524000	252	10	0
1525000	252	10	0
1526000	252	10	0
1527000	252	10	0
1528000	252	10	0
1529000	252	10	0
1530000	252	10	0
1531000	252	10	0
1532000	253	10	0
1533000	253	10	0
1534000	253	10	0
1535000	253	10	0
1536000	253	10	0
1537000	253	10	0
1538000	253	10	0
1539000	253	10	0
1540000	253	10	0
1541000	253	10	0
1542000	247	10	0
1543000	247	10	0
1544000	247	10	0
1545000	247	10	0
1546000	247	10	0
1547000	247	10	0
1548000	247	10	0
1549000	247	10	0
1550000	247	10	0
1551000	247	10	0
1552000	231	10	0
1553000	231	10	0
1554000	231	10	0
1555000	231	10	0
1556000	231	10	0
1557000	231	10	0
1558000	231	10	0
1559000	231	10	0
1560000	231	10	0
1561000	231	10	0
1562000	232	10	0
1563000	232	10	0
1564000	232	10	0
1565000	232	10	0
1566000	232	10	0
1567000	232	10	0
1568000	232	10	0
1569000	232	10	0
1570000	232	10	0
1571000	232	10	0
1572000	232	10	0
1573000	232	10	0
1574000	232	10	0
1575000	232	10	0
1576000	232	10	0
1577000	232	10	0
1578000	232	10	0
1579000	232	10	0
1580000	232	10	0
1581000	231	10	0
1582000	231	10	0
1583000	231	10	0
1584000	231	10	0
1585000	231	10	0
1586000	231	10	0
1587000	231	10	0
1588000	231	10	0
1589000	231	10	0
1590000	231	10	0
1591000	246	10	0
1592000	246	10	0
1593000	246	10	0
1594000	246	10	0
1595000	246	10	0
1596000	246	10	0
1597000	246	10	0
1598000	246	10	0
1599000	246	10	0
1600000	246	10	0
1601000	241	10	0
1602000	241	10	0
1603000	241	10	0
1604000	241	10	0
1605000	241	10	0
1606000	241	10	0
1607000	241	10	0
1608000	241	10	0
1609000	241	10	0
1610000	241	10	0
1611000	237	10	0
1612000	237	10	0
1613000	237	10	0
1614000	237	10	0
1615000	237	10	0
1616000	237	10	0
1617000	237	10	0
1618000	237	10	0
1619000	237	10	0
1620000	237	10	0
1621000	232	10	0
1622000	232	10	0
1623000	232	10	0
1624000	232	10	0
1625000	232	10	0
1626000	232	10	0
1627000	232	10	0
1628000	232	10	0
1629000	232	10	0
1630000	232	10	0
1631000	220	10	0
1632000	220	10	0
1633000	220	10	0
1634000	220	10	0
1635000	220	10	0
1636000	220	10	0
1637000	220	10	0
1638000	220	10	0
1639000	220	10	0
1640000	220	10	0
1641000	224	10	0
1642000	224	10	0
1643000	224	10	0
1644000	224	10	0
1645000	224	10	0
1646000	224	10	0
1647000	224	10	0
1648000	224	10	0
1649000	224	10	0
1650000	227	10	0
1651000	227	10	0
1652000	227	10	0
1653000	227	10	0
1654000	227	10	0
1655000	227	10	0
1656000	227	10	0
1657000	227	10	0
1658000	227	10	0
1659000	227	10	0
1660000	239	10	0
1661000	239	10	0
1662000	239	10	0
1663000	239	10	0
1664000	239	10	0
1665000	239	10	0
1666000	239	10	0
1667000	239	10	0
1668000	239	10	0
1669000	239	10	0
1670000	261	10	0
1671000	261	10	0
1672000	261	10	0
1673000	261	10	0
1674000	261	10	0
1675000	261	10	0
1676000	261	10	0
1677000	261	10	0
1678000	261	10	0
1679000	261	10	0
1680000	263	10	0
1681000	263	10	0
1682000	263	10	0
1683000	263	10	0
1684000	263	10	0
1685000	263	10	0
1686000	263	10	0
1687000	263	10	0
1688000	263	10	0
1689000	263	10	0
1690000	264	10	0
1691000	264	10	0
1692000	264	10	0
1693000	264	10	0
1694000	264	10	0
1695000	264	10	0
1696000	264	10	0
1697000	264	10	0
1698000	264	10	0
1699000	264	10	0
1700000	265	10	0
1701000	265	10	0
1702000	265	10	0
1703000	265	10	0
1704000	265	10	0
1705000	265	10	0
1706000	265	10	0
1707000	265	10	0
1708000	265	10	0
1709000	265	10	0
1710000	246	10	0
1711000	246	10	0
1712000	246	10	0
1713000	246	10	0
1714000	246	10	0
1715000	246	10	0
1716000	246	10	0
1717000	246	10	0
1718000	246	10	0
1719000	246	10	0
1720000	238	10	0
1721000	238	10	0
1722000	238	10	0
1723000	238	10	0
1724000	238	10	0
1725000	238	10	0
1726000	238	10	0
1727000	238	10	0
1728000	238	10	0
1729000	225	10	0
1730000	225	10	0
1731000	225	10	0
1732000	225	10	0
1733000	225	10	0
1734000	225	10	0
1735000	225	10	0
1736000	225	10	0
1737000	225	10	0
1738000	225	10	0
1739000	213	10	0
1740000	213	10	0
1741000	213	10	0
1742000	213	10	0
1743000	213	10	0
1744000	213	10	0
1745000	213	10	0
1746000	213	10	0
1747000	213	10	0
1748000	213	10	0
1749000	219	10	0
1750000	219	10	0
1751000	219	10	0
1752000	219	10	0
1753000	219	10	0
1754000	219	10	0
1755000	219	10	0
1756000	219	10	0
1757000	219	10	0
1758000	219	10	0
1759000	211	10	0
1760000	211	10	0
1761000	211	10	0
1762000	211	10	0
1763000	211	10	0
1764000	211	10	0
1765000	211	10	0
1766000	211	10	0
1767000	211	10	0
1768000	211	10	0
1769000	200	10	0
1770000	200	10	0
1771000	200	10	0
1772000	200	10	0
1773000	200	10	0
1774000	200	10	0
1775000	200	10	0
1776000	200	10	0
1777000	200	10	0
1778000	200	10	0
1779000	189	10	24
1780000	189	10	24
1781000	189	10	24
1782000	189	10	24
1783000	189	10	24
1784000	189	10	24
1785000	189	10	24
1786000	189	10	24
1787000	189	10	24
1788000	189	10	0
1789000	172	10	0
1790000	172	10	0
1791000	172	10	0
1792000	172	10	0
1793000	172	10	0
1794000	172	10	0
1795000	172	10	0
1796000	172	10	0
1797000	172	10	0
1798000	172	10	0
1799000	182	10	0
1800000	182	10	0
1801000	182	10	0
1802000	182	10	0
1803000	182	10	0
1804000	182	10	0
1805000	182	10	0
1806000	182	10	0
1807000	182	10	0
1808000	200	10	0
1809000	200	10	0
1810000	200	10	0
1811000	200	10	0
1812000	200	10	0
1813000	200	10	0
1814000	200	10	0
1815000	200	10	0
1816000	200	10	0
1817000	200	10	0
1818000	192	10	0
1819000	192	10	0
1820000	192	10	0
1821000	192	10	0
1822000	192	10	0
1823000	192	10	0
1824000	192	10	0
1825000	192	10	0
1826000	192	10	0
1827000	192	10	0
1828000	183	10	0
1829000	183	10	0
1830000	183	10	0
1831000	183	10	0
1832000	183	10	0
1833000	183	10	0
1834000	183	10	0
1835000	183	10	0
1836000	183	10	0
1837000	183	10	0
1838000	168	10	0
1839000	168	10	0
1840000	168	10	0
1841000	168	10	0
1842000	168	10	0
1843000	168	10	0
1844000	168	10	0
1845000	168	10	0
1846000	168	10	0
1847000	168	10	0
1848000	180	10	0
1849000	180	10	0
1850000	180	10	0
1851000	180	10	0
1852000	180	10	0
1853000	180	10	0
1854000	180	10	0
1855000	180	10	0
1856000	180	10	0
1857000	180	10	0
1858000	182	10	0
1859000	182	10	0
1860000	182	10	0
1861000	182	10	0
1862000	182	10	0
1863000	182	10	0
1864000	182	10	0
1865000	182	10	0
1866000	182	10	0
1867000	182	10	0
1868000	183	10	0
1869000	183	10	0
1870000	183	10	0
1871000	183	10	0
1872000	183	10	0
1873000	183	10	0
1874000	183	10	0
1875000	183	10	0
1876000	183	10	0
1877000	184	10	0
1878000	184	10	0
1879000	184	10	0
1880000	184	10	0
1881000	184	10	0
1882000	184	10	0
1883000	184	10	0
1884000	184	10	0
1885000	184	10	0
1886000	184	10	0
1887000	184	10	0
1888000	184	10	0
1889000	184	10	0
1890000	184	10	0
1891000	184	10	0
1892000	184	10	0
1893000	184	10	0
1894000	184	10	0
1895000	184	10	0
1896000	184	10	0
1897000	179	10	0
1898000	179	10	0
1899000	179	10	0
1900000	179	10	0
1901000	179	10	0
1902000	179	10	0
1903000	179	10	0
1904000	179	10	0
1905000	179	10	0
1906000	179	10	0
1907000	170	10	0
1908000	170	10	0
1909000	170	10	0
1910000	170	10	0
1911000	170	10	0
1912000	170	10	0
1913000	170	10	0
1914000	170	10	0
1915000	170	10	0
1916000	170	10	0
1917000	164	10	0
1918000	164	10	0
1919000	164	10	0
1920000	164	10	0
1921000	164	10	0
1922000	164	10	0
1923000	164	10	0
1924000	164	10	0
1925000	164	10	0
1926000	164	10	0
1927000	158	10	0
1928000	158	10	0
1929000	158	10	0
1930000	158	10	0
1931000	158	10	0
1932000	158	10	0
1933000	158	10	0
1934000	158	10	0
1935000	158	10	0
1936000	158	10	0
1937000	164	10	0
1938000	164	10	0
1939000	164	10	0
1940000	164	10	0
1941000	164	10	0
1942000	164	10	0
1943000	164	10	0
1944000	164	10	0
1945000	164	10	0
1946000	164	10	0
1947000	170	10	0
1948000	170	10	0
1949000	170	10	0
1950000	170	10	0
1951000	170	10	0
1952000	170	10	0
1953000	170	10	0
1954000	170	10	0
1955000	170	10	0
1956000	175	10	0
1957000	175	10	0
1958000	175	10	0
1959000	175	10	0
1960000	175	10	0
1961000	175	10	0
1962000	175	10	0
1963000	175	10	0
1964000	175	10	0
1965000	175	10	0
1966000	172	10	0
1967000	172	10	0
1968000	172	10	0
1969000	172	10	0
1970000	172	10	0
1971000	172	10	0
1972000	172	10	0
1973000	172	10	0
1974000	172	10	0
1975000	172	10	0
1976000	156	20	0
1977000	156	20	0
1978000	156	20	0
1979000	156	20	0
1980000	156	20	0
1981000	156	20	0
1982000	156	20	0
1983000	156	20	0
1984000	156	20	0
1985000	156	20	0
1986000	146	20	0
1987000	146	20	0
1988000	146	20	0
1989000	146	20	0
1990000	146	20	0
1991000	146	20	0
1992000	146	20	0
1993000	146	20	0
1994000	146	20	0
1995000	146	20	0
1996000	136	20	0
1997000	136	20	0
1998000	136	20	0
1999000	136	20	0
[truncated: 35,186 more rows]
