# Supplementary material for: Empirical optimization of an angled spoke paddling wheel with self-rotating mechanism
Source: Sci Rep. 2022 Nov 28;12:20511. doi: 10.1038/s41598-022-25181-7 (PMC9705443; doi:10.1038/s41598-022-25181-7)
Supplement: Supplementary file 1 — Supplementary Information. [file 41598_2022_25181_MOESM1_ESM.zip › 1st_test_Loadcell_raw_data/Test_1/R9/R9_120RPM_Set1.csv]

Timestamp	RMS_Val_G	Target_Vel_G	Vel_Cur_G
0	0	0	0
2000	0	0	0
3000	0	0	0
4000	0	0	0
5000	0	0	0
6000	0	0	0
7000	0	0	0
8000	0	0	0
9000	0	0	0
10000	0	0	0
11000	0	0	0
12000	-84276	0	0
13000	-84276	0	0
14000	-84276	0	0
15000	-84276	0	0
16000	-84276	0	0
17000	-84276	0	0
18000	-84276	0	0
19000	-84276	0	0
20000	-84276	0	0
21000	-84276	0	0
22000	-168552	0	0
23000	-168552	0	0
24000	-168552	0	0
25000	-168552	0	0
26000	-168552	0	0
27000	-168552	0	0
28000	-168552	0	0
29000	-168552	0	0
30000	-168552	0	0
31000	-168552	0	0
32000	-252829	0	0
33000	-252829	0	0
34000	-252829	0	0
35000	-252829	0	0
36000	-252829	0	0
37000	-252829	0	0
38000	-252829	0	0
39000	-252829	0	0
40000	-252829	0	0
41000	-252829	0	0
42000	-337111	0	0
43000	-337111	0	0
44000	-337111	0	0
45000	-337111	0	0
46000	-337111	0	0
47000	-337111	0	0
48000	-337111	0	0
49000	-337111	0	0
50000	-337111	0	0
51000	-337111	0	0
52000	-421388	0	0
53000	-421388	0	0
54000	-421388	0	0
55000	-421388	0	0
56000	-421388	0	0
57000	-421388	0	0
58000	-421388	0	0
59000	-421388	0	0
60000	-421388	0	0
61000	-421388	0	0
62000	-505665	0	0
63000	-505665	0	0
64000	-505665	0	0
65000	-505665	0	0
66000	-505665	0	0
67000	-505665	0	0
68000	-505665	0	0
69000	-505665	0	0
70000	-505665	0	0
71000	-505665	0	0
72000	-589943	0	0
73000	-589943	0	0
74000	-589943	0	0
75000	-589943	0	0
76000	-589943	0	0
77000	-589943	0	0
78000	-589943	0	0
79000	-589943	0	0
80000	-589943	0	0
81000	-674220	0	0
82000	-674220	0	0
83000	-674220	0	0
84000	-674220	0	0
85000	-674220	0	0
86000	-674220	0	0
87000	-674220	0	0
88000	-674220	0	0
89000	-674220	0	0
90000	-674220	0	0
91000	-758495	0	0
92000	-758495	0	0
93000	-758495	0	0
94000	-758495	0	0
95000	-758495	0	0
96000	-758495	0	0
97000	-758495	0	0
98000	-758495	0	0
99000	-758495	0	0
100000	-758495	0	0
101000	-758495	0	0
102000	-758495	0	0
103000	-758495	0	0
104000	-758495	0	0
105000	-758495	0	0
106000	-758495	0	0
107000	-758495	0	0
108000	-758495	0	0
109000	-758495	0	0
110000	-758495	0	0
111000	-758495	0	0
112000	-758495	0	0
113000	-758495	0	0
114000	-758495	0	0
115000	-758495	0	0
116000	-758495	0	0
117000	-758495	0	0
118000	-758495	0	0
119000	-758495	0	0
120000	-758495	0	0
121000	-758494	0	0
122000	-758494	0	0
123000	-758494	0	0
124000	-758494	0	0
125000	-758494	0	0
126000	-758494	0	0
127000	-758494	0	0
128000	-758494	0	0
129000	-758494	0	0
130000	-758494	0	0
131000	-758499	0	0
132000	-758499	0	0
133000	-758499	0	0
134000	-758499	0	0
135000	-758499	0	0
136000	-758499	0	0
137000	-758499	0	0
138000	-758499	0	0
139000	-758499	0	0
140000	-758499	0	0
141000	-758505	0	0
142000	-758505	0	0
143000	-758505	0	0
144000	-758505	0	0
145000	-758505	0	0
146000	-758505	0	0
147000	-758505	0	0
148000	-758505	0	0
149000	-758505	0	0
150000	-758505	0	0
151000	-758509	0	0
152000	-758509	0	0
153000	-758509	0	0
154000	-758509	0	0
155000	-758509	0	0
156000	-758509	0	0
157000	-758509	0	0
158000	-758509	0	0
159000	-758509	0	0
160000	-758512	0	0
161000	-758512	0	0
162000	-758512	0	0
163000	-758512	0	0
164000	-758512	0	0
165000	-758512	0	0
166000	-758512	0	0
167000	-758512	0	0
168000	-758512	0	0
169000	-758512	0	0
170000	-758514	0	0
171000	-758514	0	0
172000	-758514	0	0
173000	-758514	0	0
174000	-758514	0	0
175000	-758514	0	0
176000	-758514	0	0
177000	-758514	0	0
178000	-758514	0	0
179000	-758514	0	0
180000	-758513	0	0
181000	-758513	0	0
182000	-758513	0	0
183000	-758513	0	0
184000	-758513	0	0
185000	-758513	0	0
186000	-758513	0	0
187000	-758513	0	0
188000	-758513	0	0
189000	-758513	0	0
190000	-758512	0	0
191000	-758512	0	0
192000	-758512	0	0
193000	-758512	0	0
194000	-758512	0	0
195000	-758512	0	0
196000	-758512	0	0
197000	-758512	0	0
198000	-758512	0	0
199000	-758512	0	0
200000	-758518	0	0
201000	-758518	0	0
202000	-758518	0	0
203000	-758518	0	0
204000	-758518	0	0
205000	-758518	0	0
206000	-758518	0	0
207000	-758518	0	0
208000	-758518	0	0
209000	-758518	0	0
210000	-758518	0	0
211000	-758518	0	0
212000	-758518	0	0
213000	-758518	0	0
214000	-758518	0	0
215000	-758518	0	0
216000	-758518	0	0
217000	-758518	0	0
218000	-758518	0	0
219000	-758518	0	0
220000	-758520	0	0
221000	-758520	0	0
222000	-758520	0	0
223000	-758520	0	0
224000	-758520	0	0
225000	-758520	0	0
226000	-758520	0	0
227000	-758520	0	0
228000	-758520	0	0
229000	-758520	0	0
230000	-758521	0	0
231000	-758521	0	0
232000	-758521	0	0
233000	-758521	0	0
234000	-758521	0	0
235000	-758521	0	0
236000	-758521	0	0
237000	-758521	0	0
238000	-758521	0	0
239000	-758521	0	0
240000	-758524	0	0
241000	-758524	0	0
242000	-758524	0	0
243000	-758524	0	0
244000	-758524	0	0
245000	-758524	0	0
246000	-758524	0	0
247000	-758524	0	0
248000	-758524	0	0
249000	-758534	0	0
250000	-758534	0	0
251000	-758534	0	0
252000	-758534	0	0
253000	-758534	0	0
254000	-758534	0	0
255000	-758534	0	0
256000	-758534	0	0
257000	-758534	0	0
258000	-758534	0	0
259000	-758535	0	0
260000	-758535	0	0
261000	-758535	0	0
262000	-758535	0	0
263000	-758535	0	0
264000	-758535	0	0
265000	-758535	0	0
266000	-758535	0	0
267000	-758535	0	0
268000	-758535	0	0
269000	-758534	0	0
270000	-758534	0	0
271000	-758534	0	0
272000	-758534	0	0
273000	-758534	0	0
274000	-758534	0	0
275000	-758534	0	0
276000	-758534	0	0
277000	-758534	0	0
278000	-758534	0	0
279000	-758534	0	0
280000	-758534	0	0
281000	-758534	0	0
282000	-758534	0	0
283000	-758534	0	0
284000	-758534	0	0
285000	-758534	0	0
286000	-758534	0	0
287000	-758534	0	0
288000	-758534	0	0
289000	-758528	0	0
290000	-758528	0	0
291000	-758528	0	0
292000	-758528	0	0
293000	-758528	0	0
294000	-758528	0	0
295000	-758528	0	0
296000	-758528	0	0
297000	-758528	0	0
298000	-758528	0	0
299000	-758527	0	0
300000	-758527	0	0
301000	-758527	0	0
302000	-758527	0	0
303000	-758527	0	0
304000	-758527	0	0
305000	-758527	0	0
306000	-758527	0	0
307000	-758527	0	0
308000	-758527	0	0
309000	-758537	0	0
310000	-758537	0	0
311000	-758537	0	0
312000	-758537	0	0
313000	-758537	0	0
314000	-758537	0	0
315000	-758537	0	0
316000	-758537	0	0
317000	-758537	0	0
318000	-758547	0	0
319000	-758547	0	0
320000	-758547	0	0
321000	-758547	0	0
322000	-758547	0	0
323000	-758547	0	0
324000	-758547	0	0
325000	-758547	0	0
326000	-758547	0	0
327000	-758547	0	0
328000	-758556	0	0
329000	-758556	0	0
330000	-758556	0	0
331000	-758556	0	0
332000	-758556	0	0
333000	-758556	0	0
334000	-758556	0	0
335000	-758556	0	0
336000	-758556	0	0
337000	-758556	0	0
338000	-758561	0	0
339000	-758561	0	0
340000	-758561	0	0
341000	-758561	0	0
342000	-758561	0	0
343000	-758561	0	0
344000	-758561	0	0
345000	-758561	0	0
346000	-758561	0	0
347000	-758561	0	0
348000	-758563	0	0
349000	-758563	0	0
350000	-758563	0	0
351000	-758563	0	0
352000	-758563	0	0
353000	-758563	0	0
354000	-758563	0	0
355000	-758563	0	0
356000	-758563	0	0
357000	-758563	0	0
358000	-758565	0	0
359000	-758565	0	0
360000	-758565	0	0
361000	-758565	0	0
362000	-758565	0	0
363000	-758565	0	0
364000	-758565	0	0
365000	-758565	0	0
366000	-758565	0	0
367000	-758565	0	0
368000	-758560	0	0
369000	-758560	0	0
370000	-758560	0	0
371000	-758560	0	0
372000	-758560	0	0
373000	-758560	0	0
374000	-758560	0	0
375000	-758560	0	0
376000	-758560	0	0
377000	-758560	0	0
378000	-758562	0	0
379000	-758562	0	0
380000	-758562	0	0
381000	-758562	0	0
382000	-758562	0	0
383000	-758562	0	0
384000	-758562	0	0
385000	-758562	0	0
386000	-758562	0	0
387000	-758562	0	0
388000	-758561	0	0
389000	-758561	0	0
390000	-758561	0	0
391000	-758561	0	0
392000	-758561	0	0
393000	-758561	0	0
394000	-758561	0	0
395000	-758561	0	0
396000	-758561	0	0
397000	-758561	0	0
398000	-758568	0	0
399000	-758568	0	0
400000	-758568	0	0
401000	-758568	0	0
402000	-758568	0	0
403000	-758568	0	0
404000	-758568	0	0
405000	-758568	0	0
406000	-758568	0	0
407000	-758575	0	0
408000	-758575	0	0
409000	-758575	0	0
410000	-758575	0	0
411000	-758575	0	0
412000	-758575	0	0
413000	-758575	0	0
414000	-758575	0	0
415000	-758575	0	0
416000	-758575	0	0
417000	-758577	0	0
418000	-758577	0	0
419000	-758577	0	0
420000	-758577	0	0
421000	-758577	0	0
422000	-758577	0	0
423000	-758577	0	0
424000	-758577	0	0
425000	-758577	0	0
426000	-758577	0	0
427000	-758579	0	0
428000	-758579	0	0
429000	-758579	0	0
430000	-758579	0	0
431000	-758579	0	0
432000	-758579	0	0
433000	-758579	0	0
434000	-758579	0	0
435000	-758579	0	0
436000	-758579	0	0
437000	-758578	0	0
438000	-758578	0	0
439000	-758578	0	0
440000	-758578	0	0
441000	-758578	0	0
442000	-758578	0	0
443000	-758578	0	0
444000	-758578	0	0
445000	-758578	0	0
446000	-758578	0	0
447000	-758577	0	0
448000	-758577	0	0
449000	-758577	0	0
450000	-758577	0	0
451000	-758577	0	0
452000	-758577	0	0
453000	-758577	0	0
454000	-758577	0	0
455000	-758577	0	0
456000	-758577	0	0
457000	-758578	0	0
458000	-758578	0	0
459000	-758578	0	0
460000	-758578	0	0
461000	-758578	0	0
462000	-758578	0	0
463000	-758578	0	0
464000	-758578	0	0
465000	-758578	0	0
466000	-758578	0	0
467000	-758583	0	0
468000	-758583	0	0
469000	-758583	0	0
470000	-758583	0	0
471000	-758583	0	0
472000	-758583	0	0
473000	-758583	0	0
474000	-758583	0	0
475000	-758583	0	0
476000	-758583	0	0
477000	-758582	0	0
478000	-758582	0	0
479000	-758582	0	0
480000	-758582	0	0
481000	-758582	0	0
482000	-758582	0	0
483000	-758582	0	0
484000	-758582	0	0
485000	-758582	0	0
486000	-758582	0	0
487000	-758582	0	0
488000	-758582	0	0
489000	-758582	0	0
490000	-758582	0	0
491000	-758582	0	0
492000	-758582	0	0
493000	-758582	0	0
494000	-758582	0	0
495000	-758582	0	0
496000	-758583	0	0
497000	-758583	0	0
498000	-758583	0	0
499000	-758583	0	0
500000	-758583	0	0
501000	-758583	0	0
502000	-758583	0	0
503000	-758583	0	0
504000	-758583	0	0
505000	-758583	0	0
506000	-758583	0	0
507000	-758583	0	0
508000	-758583	0	0
509000	-758583	0	0
510000	-758583	0	0
511000	-758583	0	0
512000	-758583	0	0
513000	-758583	0	0
514000	-758583	0	0
515000	-758583	0	0
516000	-758582	0	0
517000	-758582	0	0
518000	-758582	0	0
519000	-758582	0	0
520000	-758582	0	0
521000	-758582	0	0
522000	-758582	0	0
523000	-758582	0	0
524000	-758582	0	0
525000	-758582	0	0
526000	-758586	0	0
527000	-758586	0	0
528000	-758586	0	0
529000	-758586	0	0
530000	-758586	0	0
531000	-758586	0	0
532000	-758586	0	0
533000	-758586	0	0
534000	-758586	0	0
535000	-758586	0	0
536000	-758591	0	0
537000	-758591	0	0
538000	-758591	0	0
539000	-758591	0	0
540000	-758591	0	0
541000	-758591	0	0
542000	-758591	0	0
543000	-758591	0	0
544000	-758591	0	0
545000	-758591	0	0
546000	-758595	0	0
547000	-758595	0	0
548000	-758595	0	0
549000	-758595	0	0
550000	-758595	0	0
551000	-758595	0	0
552000	-758595	0	0
553000	-758595	0	0
554000	-758595	0	0
555000	-758595	0	0
556000	-758602	0	0
557000	-758602	0	0
558000	-758602	0	0
559000	-758602	0	0
560000	-758602	0	0
561000	-758602	0	0
562000	-758602	0	0
563000	-758602	0	0
564000	-758602	0	0
565000	-758604	0	0
566000	-758604	0	0
567000	-758604	0	0
568000	-758604	0	0
569000	-758604	0	0
570000	-758604	0	0
571000	-758604	0	0
572000	-758604	0	0
573000	-758604	0	0
574000	-758604	0	0
575000	-758606	0	0
576000	-758606	0	0
577000	-758606	0	0
578000	-758606	0	0
579000	-758606	0	0
580000	-758606	0	0
581000	-758606	0	0
582000	-758606	0	0
583000	-758606	0	0
584000	-758606	0	0
585000	-758602	0	0
586000	-758602	0	0
587000	-758602	0	0
588000	-758602	0	0
589000	-758602	0	0
590000	-758602	0	0
591000	-758602	0	0
592000	-758602	0	0
593000	-758602	0	0
594000	-758602	0	0
595000	-758599	0	0
596000	-758599	0	0
597000	-758599	0	0
598000	-758599	0	0
599000	-758599	0	0
600000	-758599	0	0
601000	-758599	0	0
602000	-758599	0	0
603000	-758599	0	0
604000	-758599	0	0
605000	-758596	0	0
606000	-758596	0	0
607000	-758596	0	0
608000	-758596	0	0
609000	-758596	0	0
610000	-758596	0	0
611000	-758596	0	0
612000	-758596	0	0
613000	-758596	0	0
614000	-758596	0	0
615000	-758598	0	0
616000	-758598	0	0
617000	-758598	0	0
618000	-758598	0	0
619000	-758598	0	0
620000	-758598	0	0
621000	-758598	0	0
622000	-758598	0	0
623000	-758598	0	0
624000	-758598	0	0
625000	-758601	0	0
626000	-758601	0	0
627000	-758601	0	0
628000	-758601	0	0
629000	-758601	0	0
630000	-758601	0	0
631000	-758601	0	0
632000	-758601	0	0
633000	-758601	0	0
634000	-758601	0	0
635000	-758601	0	0
636000	-758601	0	0
637000	-758601	0	0
638000	-758601	0	0
639000	-758601	0	0
640000	-758601	0	0
641000	-758601	0	0
642000	-758601	0	0
643000	-758601	0	0
644000	-758601	0	0
645000	-758605	0	0
646000	-758605	0	0
647000	-758605	0	0
648000	-758605	0	0
649000	-758605	0	0
650000	-758605	0	0
651000	-758605	0	0
652000	-758605	0	0
653000	-758605	0	0
654000	-758599	0	0
655000	-758599	0	0
656000	-758599	0	0
657000	-758599	0	0
658000	-758599	0	0
659000	-758599	0	0
660000	-758599	0	0
661000	-758599	0	0
662000	-758599	0	0
663000	-758599	0	0
664000	-758594	0	0
665000	-758594	0	0
666000	-758594	0	0
667000	-758594	0	0
668000	-758594	0	0
669000	-758594	0	0
670000	-758594	0	0
671000	-758594	0	0
672000	-758594	0	0
673000	-758594	0	0
674000	-758599	0	0
675000	-758599	0	0
676000	-758599	0	0
677000	-758599	0	0
678000	-758599	0	0
679000	-758599	0	0
680000	-758599	0	0
681000	-758599	0	0
682000	-758599	0	0
683000	-758599	0	0
684000	-758605	0	0
685000	-758605	0	0
686000	-758605	0	0
687000	-758605	0	0
688000	-758605	0	0
689000	-758605	0	0
690000	-758605	0	0
691000	-758605	0	0
692000	-758605	0	0
693000	-758605	0	0
694000	-758611	0	0
695000	-758611	0	0
696000	-758611	0	0
697000	-758611	0	0
698000	-758611	0	0
699000	-758611	0	0
700000	-758611	0	0
701000	-758611	0	0
702000	-758611	0	0
703000	-758611	0	0
704000	-758616	0	0
705000	-758616	0	0
706000	-758616	0	0
707000	-758616	0	0
708000	-758616	0	0
709000	-758616	0	0
710000	-758616	0	0
711000	-758616	0	0
712000	-758616	0	0
713000	-758616	0	0
714000	-758619	0	0
715000	-758619	0	0
716000	-758619	0	0
717000	-758619	0	0
718000	-758619	0	0
719000	-758619	0	0
720000	-758619	0	0
721000	-758619	0	0
722000	-758619	0	0
723000	-758619	0	0
724000	-758614	0	0
725000	-758614	0	0
726000	-758614	0	0
727000	-758614	0	0
728000	-758614	0	0
729000	-758614	0	0
730000	-758614	0	0
731000	-758614	0	0
732000	-758614	0	0
733000	-758610	0	0
734000	-758610	0	0
735000	-758610	0	0
736000	-758610	0	0
737000	-758610	0	0
738000	-758610	0	0
739000	-758610	0	0
740000	-758610	0	0
741000	-758610	0	0
742000	-758610	0	0
743000	-758614	0	0
744000	-758614	0	0
745000	-758614	0	0
746000	-758614	0	0
747000	-758614	0	0
748000	-758614	0	0
749000	-758614	0	0
750000	-758614	0	0
751000	-758614	0	0
752000	-758614	0	0
753000	-758619	0	0
754000	-758619	0	0
755000	-758619	0	0
756000	-758619	0	0
757000	-758619	0	0
758000	-758619	0	0
759000	-758619	0	0
760000	-758619	0	0
761000	-758619	0	0
762000	-758619	0	0
763000	-758623	0	0
764000	-758623	0	0
765000	-758623	0	0
766000	-758623	0	0
767000	-758623	0	0
768000	-758623	0	0
769000	-758623	0	0
770000	-758623	0	0
771000	-758623	0	0
772000	-758623	0	0
773000	-758625	0	0
774000	-758625	0	0
775000	-758625	0	0
776000	-758625	0	0
777000	-758625	0	0
778000	-758625	0	0
779000	-758625	0	0
780000	-758625	0	0
781000	-758625	0	0
782000	-758625	0	0
783000	-758622	0	0
784000	-758622	0	0
785000	-758622	0	0
786000	-758622	0	0
787000	-758622	0	0
788000	-758622	0	0
789000	-758622	0	0
790000	-758622	0	0
791000	-758622	0	0
792000	-758622	0	0
793000	-758619	0	0
794000	-758619	0	0
795000	-758619	0	0
796000	-758619	0	0
797000	-758619	0	0
798000	-758619	0	0
799000	-758619	0	0
800000	-758619	0	0
801000	-758619	0	0
802000	-758619	0	0
803000	-758614	0	0
804000	-758614	0	0
805000	-758614	0	0
806000	-758614	0	0
807000	-758614	0	0
808000	-758614	0	0
809000	-758614	0	0
810000	-758614	0	0
811000	-758614	0	0
812000	-758611	0	0
813000	-758611	0	0
814000	-758611	0	0
815000	-758611	0	0
816000	-758611	0	0
817000	-758611	0	0
818000	-758611	0	0
819000	-758611	0	0
820000	-758611	0	0
821000	-758611	0	0
822000	-758610	0	0
823000	-758610	0	0
824000	-758610	0	0
825000	-758610	0	0
826000	-758610	0	0
827000	-758610	0	0
828000	-758610	0	0
829000	-758610	0	0
830000	-758610	0	0
831000	-758610	0	0
832000	-758608	0	0
833000	-758608	0	0
834000	-758608	0	0
835000	-758608	0	0
836000	-758608	0	0
837000	-758608	0	0
838000	-758608	0	0
839000	-758608	0	0
840000	-758608	0	0
841000	-758608	0	0
842000	-758607	0	0
843000	-758607	0	0
844000	-758607	0	0
845000	-758607	0	0
846000	-758607	0	0
847000	-758607	0	0
848000	-758607	0	0
849000	-758607	0	0
850000	-758607	0	0
851000	-758607	0	0
852000	-758605	0	0
853000	-758605	0	0
854000	-758605	0	0
855000	-758605	0	0
856000	-758605	0	0
857000	-758605	0	0
858000	-758605	0	0
859000	-758605	0	0
860000	-758605	0	0
861000	-758605	0	0
862000	-758601	0	0
863000	-758601	0	0
864000	-758601	0	0
865000	-758601	0	0
866000	-758601	0	0
867000	-758601	0	0
868000	-758601	0	0
869000	-758601	0	0
870000	-758601	0	0
871000	-758601	0	0
872000	-758594	0	0
873000	-758594	0	0
874000	-758594	0	0
875000	-758594	0	0
876000	-758594	0	0
877000	-758594	0	0
878000	-758594	0	0
879000	-758594	0	0
880000	-758594	0	0
881000	-758594	0	0
882000	-758586	0	0
883000	-758586	0	0
884000	-758586	0	0
885000	-758586	0	0
886000	-758586	0	0
887000	-758586	0	0
888000	-758586	0	0
889000	-758586	0	0
890000	-758586	0	0
891000	-758585	0	0
892000	-758585	0	0
893000	-758585	0	0
894000	-758585	0	0
895000	-758585	0	0
896000	-758585	0	0
897000	-758585	0	0
898000	-758585	0	0
899000	-758585	0	0
900000	-758585	0	0
901000	-758589	0	0
902000	-758589	0	0
903000	-758589	0	0
904000	-758589	0	0
905000	-758589	0	0
906000	-758589	0	0
907000	-758589	0	0
908000	-758589	0	0
909000	-758589	0	0
910000	-758589	0	0
911000	-758592	0	0
912000	-758592	0	0
913000	-758592	0	0
914000	-758592	0	0
915000	-758592	0	0
916000	-758592	0	0
917000	-758592	0	0
918000	-758592	0	0
919000	-758592	0	0
920000	-758592	0	0
921000	-758594	0	0
922000	-758594	0	0
923000	-758594	0	0
924000	-758594	0	0
925000	-758594	0	0
926000	-758594	0	0
927000	-758594	0	0
928000	-758594	0	0
929000	-758594	0	0
930000	-758594	0	0
931000	-758602	0	0
932000	-758602	0	0
933000	-758602	0	0
934000	-758602	0	0
935000	-758602	0	0
936000	-758602	0	0
937000	-758602	0	0
938000	-758602	0	0
939000	-758602	0	0
940000	-758602	0	0
941000	-758604	0	0
942000	-758604	0	0
943000	-758604	0	0
944000	-758604	0	0
945000	-758604	0	0
946000	-758604	0	0
947000	-758604	0	0
948000	-758604	0	0
949000	-758604	0	0
950000	-758604	0	0
951000	-758605	0	0
952000	-758605	0	0
953000	-758605	0	0
954000	-758605	0	0
955000	-758605	0	0
956000	-758605	0	0
957000	-758605	0	0
958000	-758605	0	0
959000	-758605	0	0
960000	-758605	0	0
961000	-758600	0	0
962000	-758600	0	0
963000	-758600	0	0
964000	-758600	0	0
965000	-758600	0	0
966000	-758600	0	0
967000	-758600	0	0
968000	-758600	0	0
969000	-758600	0	0
970000	-758596	0	0
971000	-758596	0	0
972000	-758596	0	0
973000	-758596	0	0
974000	-758596	0	0
975000	-758596	0	0
976000	-758596	0	0
977000	-758596	0	0
978000	-758596	0	0
979000	-758596	0	0
980000	-758605	0	0
981000	-758605	0	0
982000	-758605	0	0
983000	-758605	0	0
984000	-758605	0	0
985000	-758605	0	0
986000	-758605	0	0
987000	-758605	0	0
988000	-758605	0	0
989000	-758605	0	0
990000	-758601	10	0
991000	-758601	10	0
992000	-758601	10	0
993000	-758601	10	0
994000	-758601	10	0
995000	-758601	10	0
996000	-758601	10	0
997000	-758601	10	0
998000	-758601	10	0
999000	-758601	10	0
1000000	-674319	10	0
1001000	-674319	10	0
1002000	-674319	10	0
1003000	-674319	10	0
1004000	-674319	10	0
1005000	-674319	10	0
1006000	-674319	10	0
1007000	-674319	10	0
1008000	-674319	10	0
1009000	-674319	10	0
1010000	-590036	10	0
1011000	-590036	10	0
1012000	-590036	10	0
1013000	-590036	10	0
1014000	-590036	10	0
1015000	-590036	10	0
1016000	-590036	10	0
1017000	-590036	10	0
1018000	-590036	10	0
1019000	-590036	10	0
1020000	-505758	10	0
1021000	-505758	10	0
1022000	-505758	10	0
1023000	-505758	10	0
1024000	-505758	10	0
1025000	-505758	10	0
1026000	-505758	10	0
1027000	-505758	10	0
1028000	-505758	10	0
1029000	-505758	10	0
1030000	-421476	10	0
1031000	-421476	10	0
1032000	-421476	10	0
1033000	-421476	10	0
1034000	-421476	10	0
1035000	-421476	10	0
1036000	-421476	10	0
1037000	-421476	10	0
1038000	-421476	10	0
1039000	-421476	10	0
1040000	-337190	10	0
1041000	-337190	10	0
1042000	-337190	10	0
1043000	-337190	10	0
1044000	-337190	10	0
1045000	-337190	10	0
1046000	-337190	10	0
1047000	-337190	10	0
1048000	-337190	10	0
1049000	-337190	10	0
1050000	-252903	10	0
1051000	-252903	10	0
1052000	-252903	10	0
1053000	-252903	10	0
1054000	-252903	10	0
1055000	-252903	10	0
1056000	-252903	10	0
1057000	-252903	10	0
1058000	-252903	10	0
1059000	-168619	10	0
1060000	-168619	10	0
1061000	-168619	10	0
1062000	-168619	10	0
1063000	-168619	10	0
1064000	-168619	10	0
1065000	-168619	10	0
1066000	-168619	10	0
1067000	-168619	10	0
1068000	-168619	10	0
1069000	-84338	10	0
1070000	-84338	10	0
1071000	-84338	10	0
1072000	-84338	10	0
1073000	-84338	10	0
1074000	-84338	10	0
1075000	-84338	10	0
1076000	-84338	10	0
1077000	-84338	10	0
1078000	-84338	10	0
1079000	-65	10	0
1080000	-65	10	0
1081000	-65	10	0
1082000	-65	10	0
1083000	-65	10	0
1084000	-65	10	0
1085000	-65	10	0
1086000	-65	10	0
1087000	-65	10	0
1088000	-65	10	0
1089000	-66	10	0
1090000	-66	10	0
1091000	-66	10	0
1092000	-66	10	0
1093000	-66	10	0
1094000	-66	10	0
1095000	-66	10	0
1096000	-66	10	0
1097000	-66	10	0
1098000	-66	10	0
1099000	-67	10	0
1100000	-67	10	0
1101000	-67	10	0
1102000	-67	10	0
1103000	-67	10	0
1104000	-67	10	0
1105000	-67	10	0
1106000	-67	10	0
1107000	-67	10	0
1108000	-67	10	0
1109000	-75	10	0
1110000	-75	10	0
1111000	-75	10	0
1112000	-75	10	0
1113000	-75	10	0
1114000	-75	10	0
1115000	-75	10	0
1116000	-75	10	0
1117000	-75	10	0
1118000	-75	10	0
1119000	-72	10	0
1120000	-72	10	0
1121000	-72	10	0
1122000	-72	10	0
1123000	-72	10	0
1124000	-72	10	0
1125000	-72	10	0
1126000	-72	10	0
1127000	-72	10	0
1128000	-71	10	0
1129000	-71	10	0
1130000	-71	10	0
1131000	-71	10	0
1132000	-71	10	0
1133000	-71	10	0
1134000	-71	10	0
1135000	-71	10	0
1136000	-71	10	0
1137000	-71	10	0
1138000	-71	10	0
1139000	-71	10	0
1140000	-71	10	0
1141000	-71	10	0
1142000	-71	10	0
1143000	-71	10	0
1144000	-71	10	0
1145000	-71	10	0
1146000	-71	10	0
1147000	-71	10	0
1148000	-67	10	0
1149000	-67	10	0
1150000	-67	10	0
1151000	-67	10	0
1152000	-67	10	0
1153000	-67	10	0
1154000	-67	10	0
1155000	-67	10	0
1156000	-67	10	0
1157000	-67	10	0
1158000	-74	10	0
1159000	-74	10	0
1160000	-74	10	0
1161000	-74	10	0
1162000	-74	10	0
1163000	-74	10	0
1164000	-74	10	0
1165000	-74	10	0
1166000	-74	10	0
1167000	-74	10	0
1168000	-75	10	0
1169000	-75	10	0
1170000	-75	10	0
1171000	-75	10	0
1172000	-75	10	0
1173000	-75	10	0
1174000	-75	10	0
1175000	-75	10	0
1176000	-75	10	0
1177000	-75	10	0
1178000	-75	10	0
1179000	-75	10	0
1180000	-75	10	0
1181000	-75	10	0
1182000	-75	10	0
1183000	-75	10	0
1184000	-75	10	0
1185000	-75	10	0
1186000	-75	10	0
1187000	-75	10	0
1188000	-74	10	0
1189000	-74	10	0
1190000	-74	10	0
1191000	-74	10	0
1192000	-74	10	0
1193000	-74	10	0
1194000	-74	10	0
1195000	-74	10	0
1196000	-74	10	0
1197000	-74	10	0
1198000	-72	10	0
1199000	-72	10	0
1200000	-72	10	0
1201000	-72	10	0
1202000	-72	10	0
1203000	-72	10	0
1204000	-72	10	0
1205000	-72	10	0
1206000	-72	10	0
1207000	-72	10	0
1208000	-73	10	0
1209000	-73	10	0
1210000	-73	10	0
1211000	-73	10	0
1212000	-73	10	0
1213000	-73	10	0
1214000	-73	10	0
1215000	-73	10	0
1216000	-73	10	0
1217000	-69	10	0
1218000	-69	10	0
1219000	-69	10	0
1220000	-69	10	0
1221000	-69	10	0
1222000	-69	10	0
1223000	-69	10	0
1224000	-69	10	0
1225000	-69	10	0
1226000	-69	10	0
1227000	-65	10	0
1228000	-65	10	0
1229000	-65	10	0
1230000	-65	10	0
1231000	-65	10	0
1232000	-65	10	0
1233000	-65	10	0
1234000	-65	10	0
1235000	-65	10	0
1236000	-65	10	0
1237000	-61	10	0
1238000	-61	10	0
1239000	-61	10	0
1240000	-61	10	0
1241000	-61	10	0
1242000	-61	10	0
1243000	-61	10	0
1244000	-61	10	0
1245000	-61	10	0
1246000	-61	10	0
1247000	-57	10	0
1248000	-57	10	0
1249000	-57	10	0
1250000	-57	10	0
1251000	-57	10	0
1252000	-57	10	0
1253000	-57	10	0
1254000	-57	10	0
1255000	-57	10	0
1256000	-57	10	0
1257000	-57	10	0
1258000	-57	10	0
1259000	-57	10	0
1260000	-57	10	0
1261000	-57	10	0
1262000	-57	10	0
1263000	-57	10	0
1264000	-57	10	0
1265000	-57	10	0
1266000	-57	10	0
1267000	-57	10	0
1268000	-57	10	0
1269000	-57	10	0
1270000	-57	10	0
1271000	-57	10	0
1272000	-57	10	0
1273000	-57	10	0
1274000	-57	10	0
1275000	-57	10	0
1276000	-57	10	0
1277000	-55	10	0
1278000	-55	10	0
1279000	-55	10	0
1280000	-55	10	0
1281000	-55	10	0
1282000	-55	10	0
1283000	-55	10	0
1284000	-55	10	0
1285000	-55	10	0
1286000	-55	10	0
1287000	-58	10	0
1288000	-58	10	0
1289000	-58	10	0
1290000	-58	10	0
1291000	-58	10	0
1292000	-58	10	0
1293000	-58	10	0
1294000	-58	10	0
1295000	-58	10	0
1296000	-44	10	0
1297000	-44	10	0
1298000	-44	10	0
1299000	-44	10	0
1300000	-44	10	0
1301000	-44	10	0
1302000	-44	10	0
1303000	-44	10	0
1304000	-44	10	0
1305000	-44	10	0
1306000	-36	10	0
1307000	-36	10	0
1308000	-36	10	0
1309000	-36	10	0
1310000	-36	10	0
1311000	-36	10	0
1312000	-36	10	0
1313000	-36	10	0
1314000	-36	10	0
1315000	-36	10	0
1316000	-30	10	0
1317000	-30	10	0
1318000	-30	10	0
1319000	-30	10	0
1320000	-30	10	0
1321000	-30	10	0
1322000	-30	10	0
1323000	-30	10	0
1324000	-30	10	0
1325000	-30	10	0
1326000	-25	10	0
1327000	-25	10	0
1328000	-25	10	0
1329000	-25	10	0
1330000	-25	10	0
1331000	-25	10	0
1332000	-25	10	0
1333000	-25	10	0
1334000	-25	10	0
1335000	-25	10	0
1336000	-22	10	0
1337000	-22	10	0
1338000	-22	10	0
1339000	-22	10	0
1340000	-22	10	0
1341000	-22	10	0
1342000	-22	10	0
1343000	-22	10	0
1344000	-22	10	0
1345000	-22	10	0
1346000	-23	10	0
1347000	-23	10	0
1348000	-23	10	0
1349000	-23	10	0
1350000	-23	10	0
1351000	-23	10	0
1352000	-23	10	0
1353000	-23	10	0
1354000	-23	10	0
1355000	-23	10	0
1356000	-29	10	0
1357000	-29	10	0
1358000	-29	10	0
1359000	-29	10	0
1360000	-29	10	0
1361000	-29	10	0
1362000	-29	10	0
1363000	-29	10	0
1364000	-29	10	0
1365000	-29	10	0
1366000	-29	10	0
1367000	-29	10	0
1368000	-29	10	0
1369000	-29	10	0
1370000	-29	10	0
1371000	-29	10	0
1372000	-29	10	0
1373000	-29	10	0
1374000	-29	10	0
1375000	-29	10	0
1376000	-29	10	0
1377000	-29	10	0
1378000	-29	10	0
1379000	-29	10	0
1380000	-29	10	0
1381000	-29	10	0
1382000	-29	10	0
1383000	-29	10	0
1384000	-29	10	0
1385000	-14	10	0
1386000	-14	10	0
1387000	-14	10	0
1388000	-14	10	0
1389000	-14	10	0
1390000	-14	10	0
1391000	-14	10	0
1392000	-14	10	0
1393000	-14	10	0
1394000	-14	10	0
1395000	0	10	0
1396000	0	10	0
1397000	0	10	0
1398000	0	10	0
1399000	0	10	0
1400000	0	10	0
1401000	0	10	0
1402000	0	10	0
1403000	0	10	0
1404000	0	10	0
1405000	2	10	0
1406000	2	10	0
1407000	2	10	0
1408000	2	10	0
1409000	2	10	0
1410000	2	10	0
1411000	2	10	0
1412000	2	10	0
1413000	2	10	0
1414000	2	10	0
1415000	2	10	0
1416000	2	10	0
1417000	2	10	0
1418000	2	10	0
1419000	2	10	0
1420000	2	10	0
1421000	2	10	0
1422000	2	10	0
1423000	2	10	0
1424000	2	10	0
1425000	-2	10	0
1426000	-2	10	0
1427000	-2	10	0
1428000	-2	10	0
1429000	-2	10	0
1430000	-2	10	0
1431000	-2	10	0
1432000	-2	10	0
1433000	-2	10	0
1434000	-2	10	0
1435000	-3	10	0
1436000	-3	10	0
1437000	-3	10	0
1438000	-3	10	0
1439000	-3	10	0
1440000	-3	10	0
1441000	-3	10	0
1442000	-3	10	0
1443000	-3	10	0
1444000	-3	10	0
1445000	-1	10	0
1446000	-1	10	0
1447000	-1	10	0
1448000	-1	10	0
1449000	-1	10	0
1450000	-1	10	0
1451000	-1	10	0
1452000	-1	10	0
1453000	-1	10	0
1454000	3	10	0
1455000	3	10	0
1456000	3	10	0
1457000	3	10	0
1458000	3	10	0
1459000	3	10	0
1460000	3	10	0
1461000	3	10	0
1462000	3	10	0
1463000	3	10	0
1464000	1	10	0
1465000	1	10	0
1466000	1	10	0
1467000	1	10	0
1468000	1	10	0
1469000	1	10	0
1470000	1	10	0
1471000	1	10	0
1472000	1	10	0
1473000	1	10	0
1474000	2	10	0
1475000	2	10	0
1476000	2	10	0
1477000	2	10	0
1478000	2	10	0
1479000	2	10	0
1480000	2	10	0
1481000	2	10	0
1482000	2	10	0
1483000	2	10	0
1484000	4	10	0
1485000	4	10	0
1486000	4	10	0
1487000	4	10	0
1488000	4	10	0
1489000	4	10	0
1490000	4	10	0
1491000	4	10	0
1492000	4	10	0
1493000	4	10	0
1494000	4	10	0
1495000	4	10	0
1496000	4	10	0
1497000	4	10	0
1498000	4	10	0
1499000	4	10	0
1500000	4	10	0
1501000	4	10	0
1502000	4	10	0
1503000	4	10	0
1504000	5	10	0
1505000	5	10	0
1506000	5	10	0
1507000	5	10	0
1508000	5	10	0
1509000	5	10	0
1510000	5	10	0
1511000	5	10	0
1512000	5	10	0
1513000	5	10	0
1514000	13	10	0
1515000	13	10	0
1516000	13	10	0
1517000	13	10	0
1518000	13	10	0
1519000	13	10	0
1520000	13	10	0
1521000	13	10	0
1522000	13	10	0
1523000	13	10	0
1524000	20	10	0
1525000	20	10	0
1526000	20	10	0
1527000	20	10	0
1528000	20	10	0
1529000	20	10	0
1530000	20	10	0
1531000	20	10	0
1532000	20	10	0
1533000	29	10	0
1534000	29	10	0
1535000	29	10	0
1536000	29	10	0
1537000	29	10	0
1538000	29	10	0
1539000	29	10	0
1540000	29	10	0
1541000	29	10	0
1542000	29	10	0
1543000	39	10	0
1544000	39	10	0
1545000	39	10	0
1546000	39	10	0
1547000	39	10	0
1548000	39	10	0
1549000	39	10	0
1550000	39	10	0
1551000	39	10	0
1552000	39	10	0
1553000	37	10	0
1554000	37	10	0
1555000	37	10	0
1556000	37	10	0
1557000	37	10	0
1558000	37	10	0
1559000	37	10	0
1560000	37	10	0
1561000	37	10	0
1562000	37	10	0
1563000	30	10	0
1564000	30	10	0
1565000	30	10	0
1566000	30	10	0
1567000	30	10	0
1568000	30	10	0
1569000	30	10	0
1570000	30	10	0
1571000	30	10	0
1572000	30	10	0
1573000	16	10	0
1574000	16	10	0
1575000	16	10	0
1576000	16	10	0
1577000	16	10	0
1578000	16	10	0
1579000	16	10	0
1580000	16	10	0
1581000	16	10	0
1582000	16	10	0
1583000	13	10	0
1584000	13	10	0
1585000	13	10	0
1586000	13	10	0
1587000	13	10	0
1588000	13	10	0
1589000	13	10	0
1590000	13	10	0
1591000	13	10	0
1592000	13	10	0
1593000	9	10	0
1594000	9	10	0
1595000	9	10	0
1596000	9	10	0
1597000	9	10	0
1598000	9	10	0
1599000	9	10	0
1600000	9	10	0
1601000	9	10	0
1602000	9	10	0
1603000	18	10	0
1604000	18	10	0
1605000	18	10	0
1606000	18	10	0
1607000	18	10	0
1608000	18	10	0
1609000	18	10	0
1610000	18	10	0
1611000	18	10	0
1612000	18	10	0
1613000	27	10	0
1614000	27	10	0
1615000	27	10	0
1616000	27	10	0
1617000	27	10	0
1618000	27	10	0
1619000	27	10	0
1620000	27	10	0
1621000	27	10	0
1622000	22	10	0
1623000	22	10	0
1624000	22	10	0
1625000	22	10	0
1626000	22	10	0
1627000	22	10	0
1628000	22	10	0
1629000	22	10	0
1630000	22	10	0
1631000	22	10	0
1632000	31	10	0
1633000	31	10	0
1634000	31	10	0
1635000	31	10	0
1636000	31	10	0
1637000	31	10	0
1638000	31	10	0
1639000	31	10	0
1640000	31	10	0
1641000	31	10	0
1642000	19	10	0
1643000	19	10	0
1644000	19	10	0
1645000	19	10	0
1646000	19	10	0
1647000	19	10	0
1648000	19	10	0
1649000	19	10	0
1650000	19	10	0
1651000	19	10	0
1652000	6	10	0
1653000	6	10	0
1654000	6	10	0
1655000	6	10	0
1656000	6	10	0
1657000	6	10	0
1658000	6	10	0
1659000	6	10	0
1660000	6	10	0
1661000	6	10	0
1662000	0	10	0
1663000	0	10	0
1664000	0	10	0
1665000	0	10	0
1666000	0	10	0
1667000	0	10	0
1668000	0	10	0
1669000	0	10	0
1670000	0	10	0
1671000	0	10	0
1672000	10	10	0
1673000	10	10	0
1674000	10	10	0
1675000	10	10	0
1676000	10	10	0
1677000	10	10	0
1678000	10	10	0
1679000	10	10	0
1680000	10	10	0
1681000	10	10	0
1682000	38	10	0
1683000	38	10	0
1684000	38	10	0
1685000	38	10	0
1686000	38	10	0
1687000	38	10	0
1688000	38	10	0
1689000	38	10	0
1690000	38	10	0
1691000	38	10	0
1692000	32	10	0
1693000	32	10	0
1694000	32	10	0
1695000	32	10	0
1696000	32	10	0
1697000	32	10	0
1698000	32	10	0
1699000	32	10	0
1700000	32	10	0
1701000	25	10	0
1702000	25	10	0
1703000	25	10	0
1704000	25	10	0
1705000	25	10	0
1706000	25	10	0
1707000	25	10	0
1708000	25	10	0
1709000	25	10	0
1710000	25	10	0
1711000	-6	10	0
1712000	-6	10	0
1713000	-6	10	0
1714000	-6	10	0
1715000	-6	10	0
1716000	-6	10	0
1717000	-6	10	0
1718000	-6	10	0
1719000	-6	10	0
1720000	-6	10	0
1721000	-5	10	0
1722000	-5	10	0
1723000	-5	10	0
1724000	-5	10	0
1725000	-5	10	0
1726000	-5	10	0
1727000	-5	10	0
1728000	-5	10	0
1729000	-5	10	0
1730000	-5	10	0
1731000	-2	10	0
1732000	-2	10	0
1733000	-2	10	0
1734000	-2	10	0
1735000	-2	10	0
1736000	-2	10	0
1737000	-2	10	0
1738000	-2	10	0
1739000	-2	10	0
1740000	-2	10	0
1741000	1	10	0
1742000	1	10	0
1743000	1	10	0
1744000	1	10	0
1745000	1	10	0
1746000	1	10	0
1747000	1	10	0
1748000	1	10	0
1749000	1	10	0
1750000	1	10	0
1751000	21	10	0
1752000	21	10	0
1753000	21	10	0
1754000	21	10	0
1755000	21	10	0
1756000	21	10	0
1757000	21	10	0
1758000	21	10	0
1759000	21	10	0
1760000	21	10	0
1761000	43	10	0
1762000	43	10	0
1763000	43	10	0
1764000	43	10	0
1765000	43	10	0
1766000	43	10	0
1767000	43	10	0
1768000	43	10	0
1769000	43	10	0
1770000	43	10	0
1771000	38	10	0
1772000	38	10	0
1773000	38	10	0
1774000	38	10	0
1775000	38	10	0
1776000	38	10	0
1777000	38	10	0
1778000	38	10	0
1779000	38	10	0
1780000	14	10	0
1781000	14	10	0
1782000	14	10	0
1783000	14	10	0
1784000	14	10	0
1785000	14	10	0
1786000	14	10	0
1787000	14	10	0
1788000	14	10	0
1789000	14	10	0
1790000	-11	10	0
1791000	-11	10	0
1792000	-11	10	0
1793000	-11	10	0
1794000	-11	10	0
1795000	-11	10	0
1796000	-11	10	0
1797000	-11	10	0
1798000	-11	10	0
1799000	-11	10	0
1800000	-40	10	0
1801000	-40	10	0
1802000	-40	10	0
1803000	-40	10	0
1804000	-40	10	0
1805000	-40	10	0
1806000	-40	10	0
1807000	-40	10	0
1808000	-40	10	0
1809000	-40	10	0
1810000	-36	10	0
1811000	-36	10	0
1812000	-36	10	0
1813000	-36	10	0
1814000	-36	10	0
1815000	-36	10	0
1816000	-36	10	0
1817000	-36	10	0
1818000	-36	10	0
1819000	-36	10	0
1820000	-21	10	0
1821000	-21	10	0
1822000	-21	10	0
1823000	-21	10	0
1824000	-21	10	0
1825000	-21	10	0
1826000	-21	10	0
1827000	-21	10	0
1828000	-21	10	0
1829000	-21	10	0
1830000	-6	10	0
1831000	-6	10	0
1832000	-6	10	0
1833000	-6	10	0
1834000	-6	10	0
1835000	-6	10	0
1836000	-6	10	0
1837000	-6	10	0
1838000	-6	10	0
1839000	-6	10	0
1840000	-7	10	0
1841000	-7	10	0
1842000	-7	10	0
1843000	-7	10	0
1844000	-7	10	0
1845000	-7	10	0
1846000	-7	10	0
1847000	-7	10	0
1848000	-7	10	0
1849000	-7	10	0
1850000	19	10	0
1851000	19	10	0
1852000	19	10	0
1853000	19	10	0
1854000	19	10	0
1855000	19	10	0
1856000	19	10	0
1857000	19	10	0
1858000	19	10	0
1859000	21	10	0
1860000	21	10	0
1861000	21	10	0
1862000	21	10	0
1863000	21	10	0
1864000	21	10	0
1865000	21	10	0
1866000	21	10	0
1867000	21	10	0
1868000	21	10	0
1869000	24	10	24
1870000	24	10	24
1871000	24	10	24
1872000	24	10	24
1873000	24	10	24
1874000	24	10	24
1875000	24	10	24
1876000	24	10	24
1877000	24	10	24
1878000	24	10	24
1879000	-64	10	0
1880000	-64	10	0
1881000	-64	10	0
1882000	-64	10	0
1883000	-64	10	0
1884000	-64	10	0
1885000	-64	10	0
1886000	-64	10	0
1887000	-64	10	0
1888000	-64	10	0
1889000	-68	10	0
1890000	-68	10	0
1891000	-68	10	0
1892000	-68	10	0
1893000	-68	10	0
1894000	-68	10	0
1895000	-68	10	0
1896000	-68	10	0
1897000	-68	10	0
1898000	-68	10	0
1899000	-22	10	0
1900000	-22	10	0
1901000	-22	10	0
1902000	-22	10	0
1903000	-22	10	0
1904000	-22	10	0
1905000	-22	10	0
1906000	-22	10	0
1907000	-22	10	0
1908000	-22	10	0
1909000	7	10	0
1910000	7	10	0
1911000	7	10	0
1912000	7	10	0
1913000	7	10	0
1914000	7	10	0
1915000	7	10	0
1916000	7	10	0
1917000	7	10	0
1918000	7	10	0
1919000	43	10	0
1920000	43	10	0
1921000	43	10	0
1922000	43	10	0
1923000	43	10	0
1924000	43	10	0
1925000	43	10	0
1926000	43	10	0
1927000	43	10	0
1928000	43	10	0
1929000	65	10	0
1930000	65	10	0
1931000	65	10	0
1932000	65	10	0
1933000	65	10	0
1934000	65	10	0
1935000	65	10	0
1936000	65	10	0
1937000	65	10	0
1938000	78	10	0
1939000	78	10	0
1940000	78	10	0
1941000	78	10	0
1942000	78	10	0
1943000	78	10	0
1944000	78	10	0
1945000	78	10	0
1946000	78	10	0
1947000	78	10	0
1948000	31	10	0
1949000	31	10	0
1950000	31	10	0
1951000	31	10	0
1952000	31	10	0
1953000	31	10	0
1954000	31	10	0
1955000	31	10	0
1956000	31	10	0
1957000	31	10	0
1958000	-15	10	0
1959000	-15	10	0
1960000	-15	10	0
1961000	-15	10	0
1962000	-15	10	0
1963000	-15	10	0
1964000	-15	10	0
1965000	-15	10	0
1966000	-15	10	0
1967000	-15	10	0
1968000	-45	10	0
1969000	-45	10	0
1970000	-45	10	0
1971000	-45	10	0
1972000	-45	10	0
1973000	-45	10	0
1974000	-45	10	0
1975000	-45	10	0
1976000	-45	10	0
1977000	-45	10	0
1978000	-57	20	0
1979000	-57	20	0
1980000	-57	20	0
1981000	-57	20	0
1982000	-57	20	0
1983000	-57	20	0
1984000	-57	20	0
1985000	-57	20	0
1986000	-57	20	0
1987000	-57	20	0
1988000	-14	20	0
1989000	-14	20	0
1990000	-14	20	0
1991000	-14	20	0
1992000	-14	20	0
1993000	-14	20	0
1994000	-14	20	0
1995000	-14	20	0
1996000	-14	20	0
1997000	-14	20	0
1998000	29	20	0
1999000	29	20	0
[truncated: 41,136 more rows]
