# Supplementary material for: Empirical optimization of an angled spoke paddling wheel with self-rotating mechanism
Source: Sci Rep. 2022 Nov 28;12:20511. doi: 10.1038/s41598-022-25181-7 (PMC9705443; doi:10.1038/s41598-022-25181-7)
Supplement: Supplementary file 1 — Supplementary Information. [file 41598_2022_25181_MOESM1_ESM.zip › 1st_test_Loadcell_raw_data/Test_1/R9/R9_90RPM_Set3.csv]

Timestamp	RMS_Val_G	Target_Vel_G	Vel_Cur_G
0	0	0	0
1000	0	0	0
2000	0	0	0
3000	0	0	0
4000	0	0	0
5000	0	0	0
6000	0	0	0
7000	0	0	0
8000	0	0	0
9000	0	0	0
10000	0	0	0
11000	0	0	0
12000	-81556	0	0
13000	-81556	0	0
14000	-81556	0	0
15000	-81556	0	0
16000	-81556	0	0
17000	-81556	0	0
18000	-81556	0	0
19000	-81556	0	0
20000	-81556	0	0
21000	-81556	0	0
22000	-163106	0	0
23000	-163106	0	0
24000	-163106	0	0
25000	-163106	0	0
26000	-163106	0	0
27000	-163106	0	0
28000	-163106	0	0
29000	-163106	0	0
30000	-163106	0	0
31000	-244663	0	0
32000	-244663	0	0
33000	-244663	0	0
34000	-244663	0	0
35000	-244663	0	0
36000	-244663	0	0
37000	-244663	0	0
38000	-244663	0	0
39000	-244663	0	0
40000	-244663	0	0
41000	-326221	0	0
42000	-326221	0	0
43000	-326221	0	0
44000	-326221	0	0
45000	-326221	0	0
46000	-326221	0	0
47000	-326221	0	0
48000	-326221	0	0
49000	-326221	0	0
50000	-326221	0	0
51000	-407776	0	0
52000	-407776	0	0
53000	-407776	0	0
54000	-407776	0	0
55000	-407776	0	0
56000	-407776	0	0
57000	-407776	0	0
58000	-407776	0	0
59000	-407776	0	0
60000	-407776	0	0
61000	-489328	0	0
62000	-489328	0	0
63000	-489328	0	0
64000	-489328	0	0
65000	-489328	0	0
66000	-489328	0	0
67000	-489328	0	0
68000	-489328	0	0
69000	-489328	0	0
70000	-489328	0	0
71000	-570883	0	0
72000	-570883	0	0
73000	-570883	0	0
74000	-570883	0	0
75000	-570883	0	0
76000	-570883	0	0
77000	-570883	0	0
78000	-570883	0	0
79000	-570883	0	0
80000	-570883	0	0
81000	-652437	0	0
82000	-652437	0	0
83000	-652437	0	0
84000	-652437	0	0
85000	-652437	0	0
86000	-652437	0	0
87000	-652437	0	0
88000	-652437	0	0
89000	-652437	0	0
90000	-652437	0	0
91000	-733987	0	0
92000	-733987	0	0
93000	-733987	0	0
94000	-733987	0	0
95000	-733987	0	0
96000	-733987	0	0
97000	-733987	0	0
98000	-733987	0	0
99000	-733987	0	0
100000	-733987	0	0
101000	-733987	0	0
102000	-733987	0	0
103000	-733987	0	0
104000	-733987	0	0
105000	-733987	0	0
106000	-733987	0	0
107000	-733987	0	0
108000	-733987	0	0
109000	-733987	0	0
110000	-733982	0	0
111000	-733982	0	0
112000	-733982	0	0
113000	-733982	0	0
114000	-733982	0	0
115000	-733982	0	0
116000	-733982	0	0
117000	-733982	0	0
118000	-733982	0	0
119000	-733982	0	0
120000	-733982	0	0
121000	-733982	0	0
122000	-733982	0	0
123000	-733982	0	0
124000	-733982	0	0
125000	-733982	0	0
126000	-733982	0	0
127000	-733982	0	0
128000	-733982	0	0
129000	-733982	0	0
130000	-733981	0	0
131000	-733981	0	0
132000	-733981	0	0
133000	-733981	0	0
134000	-733981	0	0
135000	-733981	0	0
136000	-733981	0	0
137000	-733981	0	0
138000	-733981	0	0
139000	-733981	0	0
140000	-733972	0	0
141000	-733972	0	0
142000	-733972	0	0
143000	-733972	0	0
144000	-733972	0	0
145000	-733972	0	0
146000	-733972	0	0
147000	-733972	0	0
148000	-733972	0	0
149000	-733972	0	0
150000	-733962	0	0
151000	-733962	0	0
152000	-733962	0	0
153000	-733962	0	0
154000	-733962	0	0
155000	-733962	0	0
156000	-733962	0	0
157000	-733962	0	0
158000	-733962	0	0
159000	-733962	0	0
160000	-733946	0	0
161000	-733946	0	0
162000	-733946	0	0
163000	-733946	0	0
164000	-733946	0	0
165000	-733946	0	0
166000	-733946	0	0
167000	-733946	0	0
168000	-733946	0	0
169000	-733946	0	0
170000	-733930	0	0
171000	-733930	0	0
172000	-733930	0	0
173000	-733930	0	0
174000	-733930	0	0
175000	-733930	0	0
176000	-733930	0	0
177000	-733930	0	0
178000	-733930	0	0
179000	-733926	0	0
180000	-733926	0	0
181000	-733926	0	0
182000	-733926	0	0
183000	-733926	0	0
184000	-733926	0	0
185000	-733926	0	0
186000	-733926	0	0
187000	-733926	0	0
188000	-733926	0	0
189000	-733918	0	0
190000	-733918	0	0
191000	-733918	0	0
192000	-733918	0	0
193000	-733918	0	0
194000	-733918	0	0
195000	-733918	0	0
196000	-733918	0	0
197000	-733918	0	0
198000	-733918	0	0
199000	-733914	0	0
200000	-733914	0	0
201000	-733914	0	0
202000	-733914	0	0
203000	-733914	0	0
204000	-733914	0	0
205000	-733914	0	0
206000	-733914	0	0
207000	-733914	0	0
208000	-733914	0	0
209000	-733910	0	0
210000	-733910	0	0
211000	-733910	0	0
212000	-733910	0	0
213000	-733910	0	0
214000	-733910	0	0
215000	-733910	0	0
216000	-733910	0	0
217000	-733910	0	0
218000	-733910	0	0
219000	-733905	0	0
220000	-733905	0	0
221000	-733905	0	0
222000	-733905	0	0
223000	-733905	0	0
224000	-733905	0	0
225000	-733905	0	0
226000	-733905	0	0
227000	-733905	0	0
228000	-733905	0	0
229000	-733899	0	0
230000	-733899	0	0
231000	-733899	0	0
232000	-733899	0	0
233000	-733899	0	0
234000	-733899	0	0
235000	-733899	0	0
236000	-733899	0	0
237000	-733899	0	0
238000	-733899	0	0
239000	-733890	0	0
240000	-733890	0	0
241000	-733890	0	0
242000	-733890	0	0
243000	-733890	0	0
244000	-733890	0	0
245000	-733890	0	0
246000	-733890	0	0
247000	-733890	0	0
248000	-733890	0	0
249000	-733881	0	0
250000	-733881	0	0
251000	-733881	0	0
252000	-733881	0	0
253000	-733881	0	0
254000	-733881	0	0
255000	-733881	0	0
256000	-733881	0	0
257000	-733881	0	0
258000	-733872	0	0
259000	-733872	0	0
260000	-733872	0	0
261000	-733872	0	0
262000	-733872	0	0
263000	-733872	0	0
264000	-733872	0	0
265000	-733872	0	0
266000	-733872	0	0
267000	-733872	0	0
268000	-733863	0	0
269000	-733863	0	0
270000	-733863	0	0
271000	-733863	0	0
272000	-733863	0	0
273000	-733863	0	0
274000	-733863	0	0
275000	-733863	0	0
276000	-733863	0	0
277000	-733863	0	0
278000	-733857	0	0
279000	-733857	0	0
280000	-733857	0	0
281000	-733857	0	0
282000	-733857	0	0
283000	-733857	0	0
284000	-733857	0	0
285000	-733857	0	0
286000	-733857	0	0
287000	-733857	0	0
288000	-733851	0	0
289000	-733851	0	0
290000	-733851	0	0
291000	-733851	0	0
292000	-733851	0	0
293000	-733851	0	0
294000	-733851	0	0
295000	-733851	0	0
296000	-733851	0	0
297000	-733851	0	0
298000	-733844	0	0
299000	-733844	0	0
300000	-733844	0	0
301000	-733844	0	0
302000	-733844	0	0
303000	-733844	0	0
304000	-733844	0	0
305000	-733844	0	0
306000	-733844	0	0
307000	-733844	0	0
308000	-733840	0	0
309000	-733840	0	0
310000	-733840	0	0
311000	-733840	0	0
312000	-733840	0	0
313000	-733840	0	0
314000	-733840	0	0
315000	-733840	0	0
316000	-733840	0	0
317000	-733840	0	0
318000	-733833	0	0
319000	-733833	0	0
320000	-733833	0	0
321000	-733833	0	0
322000	-733833	0	0
323000	-733833	0	0
324000	-733833	0	0
325000	-733833	0	0
326000	-733833	0	0
327000	-733835	0	0
328000	-733835	0	0
329000	-733835	0	0
330000	-733835	0	0
331000	-733835	0	0
332000	-733835	0	0
333000	-733835	0	0
334000	-733835	0	0
335000	-733835	0	0
336000	-733835	0	0
337000	-733837	0	0
338000	-733837	0	0
339000	-733837	0	0
340000	-733837	0	0
341000	-733837	0	0
342000	-733837	0	0
343000	-733837	0	0
344000	-733837	0	0
345000	-733837	0	0
346000	-733837	0	0
347000	-733833	0	0
348000	-733833	0	0
349000	-733833	0	0
350000	-733833	0	0
351000	-733833	0	0
352000	-733833	0	0
353000	-733833	0	0
354000	-733833	0	0
355000	-733833	0	0
356000	-733833	0	0
357000	-733833	0	0
358000	-733833	0	0
359000	-733833	0	0
360000	-733833	0	0
361000	-733833	0	0
362000	-733833	0	0
363000	-733833	0	0
364000	-733833	0	0
365000	-733833	0	0
366000	-733833	0	0
367000	-733832	0	0
368000	-733832	0	0
369000	-733832	0	0
370000	-733832	0	0
371000	-733832	0	0
372000	-733832	0	0
373000	-733832	0	0
374000	-733832	0	0
375000	-733832	0	0
376000	-733832	0	0
377000	-733832	0	0
378000	-733832	0	0
379000	-733832	0	0
380000	-733832	0	0
381000	-733832	0	0
382000	-733832	0	0
383000	-733832	0	0
384000	-733832	0	0
385000	-733832	0	0
386000	-733832	0	0
387000	-733832	0	0
388000	-733832	0	0
389000	-733832	0	0
390000	-733832	0	0
391000	-733832	0	0
392000	-733832	0	0
393000	-733832	0	0
394000	-733832	0	0
395000	-733832	0	0
396000	-733832	0	0
397000	-733828	0	0
398000	-733828	0	0
399000	-733828	0	0
400000	-733828	0	0
401000	-733828	0	0
402000	-733828	0	0
403000	-733828	0	0
404000	-733828	0	0
405000	-733828	0	0
406000	-733825	0	0
407000	-733825	0	0
408000	-733825	0	0
409000	-733825	0	0
410000	-733825	0	0
411000	-733825	0	0
412000	-733825	0	0
413000	-733825	0	0
414000	-733825	0	0
415000	-733825	0	0
416000	-733819	0	0
417000	-733819	0	0
418000	-733819	0	0
419000	-733819	0	0
420000	-733819	0	0
421000	-733819	0	0
422000	-733819	0	0
423000	-733819	0	0
424000	-733819	0	0
425000	-733819	0	0
426000	-733814	0	0
427000	-733814	0	0
428000	-733814	0	0
429000	-733814	0	0
430000	-733814	0	0
431000	-733814	0	0
432000	-733814	0	0
433000	-733814	0	0
434000	-733814	0	0
435000	-733814	0	0
436000	-733810	0	0
437000	-733810	0	0
438000	-733810	0	0
439000	-733810	0	0
440000	-733810	0	0
441000	-733810	0	0
442000	-733810	0	0
443000	-733810	0	0
444000	-733810	0	0
445000	-733810	0	0
446000	-733804	0	0
447000	-733804	0	0
448000	-733804	0	0
449000	-733804	0	0
450000	-733804	0	0
451000	-733804	0	0
452000	-733804	0	0
453000	-733804	0	0
454000	-733804	0	0
455000	-733804	0	0
456000	-733798	0	0
457000	-733798	0	0
458000	-733798	0	0
459000	-733798	0	0
460000	-733798	0	0
461000	-733798	0	0
462000	-733798	0	0
463000	-733798	0	0
464000	-733798	0	0
465000	-733790	0	0
466000	-733790	0	0
467000	-733790	0	0
468000	-733790	0	0
469000	-733790	0	0
470000	-733790	0	0
471000	-733790	0	0
472000	-733790	0	0
473000	-733790	0	0
474000	-733790	0	0
475000	-733781	0	0
476000	-733781	0	0
477000	-733781	0	0
478000	-733781	0	0
479000	-733781	0	0
480000	-733781	0	0
481000	-733781	0	0
482000	-733781	0	0
483000	-733781	0	0
484000	-733781	0	0
485000	-733776	0	0
486000	-733776	0	0
487000	-733776	0	0
488000	-733776	0	0
489000	-733776	0	0
490000	-733776	0	0
491000	-733776	0	0
492000	-733776	0	0
493000	-733776	0	0
494000	-733776	0	0
495000	-733770	0	0
496000	-733770	0	0
497000	-733770	0	0
498000	-733770	0	0
499000	-733770	0	0
500000	-733770	0	0
501000	-733770	0	0
502000	-733770	0	0
503000	-733770	0	0
504000	-733770	0	0
505000	-733764	0	0
506000	-733764	0	0
507000	-733764	0	0
508000	-733764	0	0
509000	-733764	0	0
510000	-733764	0	0
511000	-733764	0	0
512000	-733764	0	0
513000	-733764	0	0
514000	-733764	0	0
515000	-733758	0	0
516000	-733758	0	0
517000	-733758	0	0
518000	-733758	0	0
519000	-733758	0	0
520000	-733758	0	0
521000	-733758	0	0
522000	-733758	0	0
523000	-733758	0	0
524000	-733758	0	0
525000	-733754	0	0
526000	-733754	0	0
527000	-733754	0	0
528000	-733754	0	0
529000	-733754	0	0
530000	-733754	0	0
531000	-733754	0	0
532000	-733754	0	0
533000	-733754	0	0
534000	-733754	0	0
535000	-733748	0	0
536000	-733748	0	0
537000	-733748	0	0
538000	-733748	0	0
539000	-733748	0	0
540000	-733748	0	0
541000	-733748	0	0
542000	-733748	0	0
543000	-733748	0	0
544000	-733748	0	0
545000	-733748	0	0
546000	-733748	0	0
547000	-733748	0	0
548000	-733748	0	0
549000	-733748	0	0
550000	-733748	0	0
551000	-733748	0	0
552000	-733748	0	0
553000	-733748	0	0
554000	-733748	0	0
555000	-733748	0	0
556000	-733748	0	0
557000	-733748	0	0
558000	-733748	0	0
559000	-733748	0	0
560000	-733748	0	0
561000	-733748	0	0
562000	-733748	0	0
563000	-733748	0	0
564000	-733744	0	0
565000	-733744	0	0
566000	-733744	0	0
567000	-733744	0	0
568000	-733744	0	0
569000	-733744	0	0
570000	-733744	0	0
571000	-733744	0	0
572000	-733744	0	0
573000	-733744	0	0
574000	-733744	0	0
575000	-733744	0	0
576000	-733744	0	0
577000	-733744	0	0
578000	-733744	0	0
579000	-733744	0	0
580000	-733744	0	0
581000	-733744	0	0
582000	-733744	0	0
583000	-733744	0	0
584000	-733734	0	0
585000	-733734	0	0
586000	-733734	0	0
587000	-733734	0	0
588000	-733734	0	0
589000	-733734	0	0
590000	-733734	0	0
591000	-733734	0	0
592000	-733734	0	0
593000	-733734	0	0
594000	-733727	0	0
595000	-733727	0	0
596000	-733727	0	0
597000	-733727	0	0
598000	-733727	0	0
599000	-733727	0	0
600000	-733727	0	0
601000	-733727	0	0
602000	-733727	0	0
603000	-733727	0	0
604000	-733721	0	0
605000	-733721	0	0
606000	-733721	0	0
607000	-733721	0	0
608000	-733721	0	0
609000	-733721	0	0
610000	-733721	0	0
611000	-733721	0	0
612000	-733721	0	0
613000	-733707	0	0
614000	-733707	0	0
615000	-733707	0	0
616000	-733707	0	0
617000	-733707	0	0
618000	-733707	0	0
619000	-733707	0	0
620000	-733707	0	0
621000	-733707	0	0
622000	-733707	0	0
623000	-733709	0	0
624000	-733709	0	0
625000	-733709	0	0
626000	-733709	0	0
627000	-733709	0	0
628000	-733709	0	0
629000	-733709	0	0
630000	-733709	0	0
631000	-733709	0	0
632000	-733709	0	0
633000	-733707	0	0
634000	-733707	0	0
635000	-733707	0	0
636000	-733707	0	0
637000	-733707	0	0
638000	-733707	0	0
639000	-733707	0	0
640000	-733707	0	0
641000	-733707	0	0
642000	-733707	0	0
643000	-733705	0	0
644000	-733705	0	0
645000	-733705	0	0
646000	-733705	0	0
647000	-733705	0	0
648000	-733705	0	0
649000	-733705	0	0
650000	-733705	0	0
651000	-733705	0	0
652000	-733705	0	0
653000	-733703	0	0
654000	-733703	0	0
655000	-733703	0	0
656000	-733703	0	0
657000	-733703	0	0
658000	-733703	0	0
659000	-733703	0	0
660000	-733703	0	0
661000	-733703	0	0
662000	-733703	0	0
663000	-733693	0	0
664000	-733693	0	0
665000	-733693	0	0
666000	-733693	0	0
667000	-733693	0	0
668000	-733693	0	0
669000	-733693	0	0
670000	-733693	0	0
671000	-733693	0	0
672000	-733693	0	0
673000	-733688	0	0
674000	-733688	0	0
675000	-733688	0	0
676000	-733688	0	0
677000	-733688	0	0
678000	-733688	0	0
679000	-733688	0	0
680000	-733688	0	0
681000	-733688	0	0
682000	-733688	0	0
683000	-733683	0	0
684000	-733683	0	0
685000	-733683	0	0
686000	-733683	0	0
687000	-733683	0	0
688000	-733683	0	0
689000	-733683	0	0
690000	-733683	0	0
691000	-733683	0	0
692000	-733682	0	0
693000	-733682	0	0
694000	-733682	0	0
695000	-733682	0	0
696000	-733682	0	0
697000	-733682	0	0
698000	-733682	0	0
699000	-733682	0	0
700000	-733682	0	0
701000	-733682	0	0
702000	-733678	0	0
703000	-733678	0	0
704000	-733678	0	0
705000	-733678	0	0
706000	-733678	0	0
707000	-733678	0	0
708000	-733678	0	0
709000	-733678	0	0
710000	-733678	0	0
711000	-733678	0	0
712000	-733670	0	0
713000	-733670	0	0
714000	-733670	0	0
715000	-733670	0	0
716000	-733670	0	0
717000	-733670	0	0
718000	-733670	0	0
719000	-733670	0	0
720000	-733670	0	0
721000	-733670	0	0
722000	-733661	0	0
723000	-733661	0	0
724000	-733661	0	0
725000	-733661	0	0
726000	-733661	0	0
727000	-733661	0	0
728000	-733661	0	0
729000	-733661	0	0
730000	-733661	0	0
731000	-733661	0	0
732000	-733652	0	0
733000	-733652	0	0
734000	-733652	0	0
735000	-733652	0	0
736000	-733652	0	0
737000	-733652	0	0
738000	-733652	0	0
739000	-733652	0	0
740000	-733652	0	0
741000	-733652	0	0
742000	-733646	0	0
743000	-733646	0	0
744000	-733646	0	0
745000	-733646	0	0
746000	-733646	0	0
747000	-733646	0	0
748000	-733646	0	0
749000	-733646	0	0
750000	-733646	0	0
751000	-733646	0	0
752000	-733640	0	0
753000	-733640	0	0
754000	-733640	0	0
755000	-733640	0	0
756000	-733640	0	0
757000	-733640	0	0
758000	-733640	0	0
759000	-733640	0	0
760000	-733640	0	0
761000	-733629	0	0
762000	-733629	0	0
763000	-733629	0	0
764000	-733629	0	0
765000	-733629	0	0
766000	-733629	0	0
767000	-733629	0	0
768000	-733629	0	0
769000	-733629	0	0
770000	-733629	0	0
771000	-733618	0	0
772000	-733618	0	0
773000	-733618	0	0
774000	-733618	0	0
775000	-733618	0	0
776000	-733618	0	0
777000	-733618	0	0
778000	-733618	0	0
779000	-733618	0	0
780000	-733618	0	0
781000	-733608	0	0
782000	-733608	0	0
783000	-733608	0	0
784000	-733608	0	0
785000	-733608	0	0
786000	-733608	0	0
787000	-733608	0	0
788000	-733608	0	0
789000	-733608	0	0
790000	-733608	0	0
791000	-733600	0	0
792000	-733600	0	0
793000	-733600	0	0
794000	-733600	0	0
795000	-733600	0	0
796000	-733600	0	0
797000	-733600	0	0
798000	-733600	0	0
799000	-733600	0	0
800000	-733600	0	0
801000	-733591	0	0
802000	-733591	0	0
803000	-733591	0	0
804000	-733591	0	0
805000	-733591	0	0
806000	-733591	0	0
807000	-733591	0	0
808000	-733591	0	0
809000	-733591	0	0
810000	-733591	0	0
811000	-733583	0	0
812000	-733583	0	0
813000	-733583	0	0
814000	-733583	0	0
815000	-733583	0	0
816000	-733583	0	0
817000	-733583	0	0
818000	-733583	0	0
819000	-733583	0	0
820000	-733583	0	0
821000	-733577	0	0
822000	-733577	0	0
823000	-733577	0	0
824000	-733577	0	0
825000	-733577	0	0
826000	-733577	0	0
827000	-733577	0	0
828000	-733577	0	0
829000	-733577	0	0
830000	-733577	0	0
831000	-733579	0	0
832000	-733579	0	0
833000	-733579	0	0
834000	-733579	0	0
835000	-733579	0	0
836000	-733579	0	0
837000	-733579	0	0
838000	-733579	0	0
839000	-733579	0	0
840000	-733582	0	0
841000	-733582	0	0
842000	-733582	0	0
843000	-733582	0	0
844000	-733582	0	0
845000	-733582	0	0
846000	-733582	0	0
847000	-733582	0	0
848000	-733582	0	0
849000	-733582	0	0
850000	-733582	0	0
851000	-733582	0	0
852000	-733582	0	0
853000	-733582	0	0
854000	-733582	0	0
855000	-733582	0	0
856000	-733582	0	0
857000	-733582	0	0
858000	-733582	0	0
859000	-733582	0	0
860000	-733581	0	0
861000	-733581	0	0
862000	-733581	0	0
863000	-733581	0	0
864000	-733581	0	0
865000	-733581	0	0
866000	-733581	0	0
867000	-733581	0	0
868000	-733581	0	0
869000	-733581	0	0
870000	-733579	0	0
871000	-733579	0	0
872000	-733579	0	0
873000	-733579	0	0
874000	-733579	0	0
875000	-733579	0	0
876000	-733579	0	0
877000	-733579	0	0
878000	-733579	0	0
879000	-733579	0	0
880000	-733576	0	0
881000	-733576	0	0
882000	-733576	0	0
883000	-733576	0	0
884000	-733576	0	0
885000	-733576	0	0
886000	-733576	0	0
887000	-733576	0	0
888000	-733576	0	0
889000	-733576	0	0
890000	-733570	0	0
891000	-733570	0	0
892000	-733570	0	0
893000	-733570	0	0
894000	-733570	0	0
895000	-733570	0	0
896000	-733570	0	0
897000	-733570	0	0
898000	-733570	0	0
899000	-733570	0	0
900000	-733564	0	0
901000	-733564	0	0
902000	-733564	0	0
903000	-733564	0	0
904000	-733564	0	0
905000	-733564	0	0
906000	-733564	0	0
907000	-733564	0	0
908000	-733564	0	0
909000	-733556	0	0
910000	-733556	0	0
911000	-733556	0	0
912000	-733556	0	0
913000	-733556	0	0
914000	-733556	0	0
915000	-733556	0	0
916000	-733556	0	0
917000	-733556	0	0
918000	-733556	0	0
919000	-733557	0	0
920000	-733557	0	0
921000	-733557	0	0
922000	-733557	0	0
923000	-733557	0	0
924000	-733557	0	0
925000	-733557	0	0
926000	-733557	0	0
927000	-733557	0	0
928000	-733557	0	0
929000	-733558	0	0
930000	-733558	0	0
931000	-733558	0	0
932000	-733558	0	0
933000	-733558	0	0
934000	-733558	0	0
935000	-733558	0	0
936000	-733558	0	0
937000	-733558	0	0
938000	-733558	0	0
939000	-733560	0	0
940000	-733560	0	0
941000	-733560	0	0
942000	-733560	0	0
943000	-733560	0	0
944000	-733560	0	0
945000	-733560	0	0
946000	-733560	0	0
947000	-733560	0	0
948000	-733560	0	0
949000	-733559	0	0
950000	-733559	0	0
951000	-733559	0	0
952000	-733559	0	0
953000	-733559	0	0
954000	-733559	0	0
955000	-733559	0	0
956000	-733559	0	0
957000	-733559	0	0
958000	-733559	0	0
959000	-733555	0	0
960000	-733555	0	0
961000	-733555	0	0
962000	-733555	0	0
963000	-733555	0	0
964000	-733555	0	0
965000	-733555	0	0
966000	-733555	0	0
967000	-733555	0	0
968000	-733555	0	0
969000	-733549	0	0
970000	-733549	0	0
971000	-733549	0	0
972000	-733549	0	0
973000	-733549	0	0
974000	-733549	0	0
975000	-733549	0	0
976000	-733549	0	0
977000	-733549	0	0
978000	-733549	0	0
979000	-733540	0	0
980000	-733540	0	0
981000	-733540	0	0
982000	-733540	0	0
983000	-733540	0	0
984000	-733540	0	0
985000	-733540	0	0
986000	-733540	0	0
987000	-733540	0	0
988000	-733531	10	0
989000	-733531	10	0
990000	-733531	10	0
991000	-733531	10	0
992000	-733531	10	0
993000	-733531	10	0
994000	-733531	10	0
995000	-733531	10	0
996000	-733531	10	0
997000	-733531	10	0
998000	-651970	10	0
999000	-651970	10	0
1000000	-651970	10	0
1001000	-651970	10	0
1002000	-651970	10	0
1003000	-651970	10	0
1004000	-651970	10	0
1005000	-651970	10	0
1006000	-651970	10	0
1007000	-651970	10	0
1008000	-570416	10	0
1009000	-570416	10	0
1010000	-570416	10	0
1011000	-570416	10	0
1012000	-570416	10	0
1013000	-570416	10	0
1014000	-570416	10	0
1015000	-570416	10	0
1016000	-570416	10	0
1017000	-570416	10	0
1018000	-488854	10	0
1019000	-488854	10	0
1020000	-488854	10	0
1021000	-488854	10	0
1022000	-488854	10	0
1023000	-488854	10	0
1024000	-488854	10	0
1025000	-488854	10	0
1026000	-488854	10	0
1027000	-488854	10	0
1028000	-407292	10	0
1029000	-407292	10	0
1030000	-407292	10	0
1031000	-407292	10	0
1032000	-407292	10	0
1033000	-407292	10	0
1034000	-407292	10	0
1035000	-407292	10	0
1036000	-407292	10	0
1037000	-407292	10	0
1038000	-325736	10	0
1039000	-325736	10	0
1040000	-325736	10	0
1041000	-325736	10	0
1042000	-325736	10	0
1043000	-325736	10	0
1044000	-325736	10	0
1045000	-325736	10	0
1046000	-325736	10	0
1047000	-325736	10	0
1048000	-244178	10	0
1049000	-244178	10	0
1050000	-244178	10	0
1051000	-244178	10	0
1052000	-244178	10	0
1053000	-244178	10	0
1054000	-244178	10	0
1055000	-244178	10	0
1056000	-244178	10	0
1057000	-162621	10	0
1058000	-162621	10	0
1059000	-162621	10	0
1060000	-162621	10	0
1061000	-162621	10	0
1062000	-162621	10	0
1063000	-162621	10	0
1064000	-162621	10	0
1065000	-162621	10	0
1066000	-162621	10	0
1067000	-81064	10	0
1068000	-81064	10	0
1069000	-81064	10	0
1070000	-81064	10	0
1071000	-81064	10	0
1072000	-81064	10	0
1073000	-81064	10	0
1074000	-81064	10	0
1075000	-81064	10	0
1076000	-81064	10	0
1077000	486	10	0
1078000	486	10	0
1079000	486	10	0
1080000	486	10	0
1081000	486	10	0
1082000	486	10	0
1083000	486	10	0
1084000	486	10	0
1085000	486	10	0
1086000	486	10	0
1087000	491	10	0
1088000	491	10	0
1089000	491	10	0
1090000	491	10	0
1091000	491	10	0
1092000	491	10	0
1093000	491	10	0
1094000	491	10	0
1095000	491	10	0
1096000	491	10	0
1097000	488	10	0
1098000	488	10	0
1099000	488	10	0
1100000	488	10	0
1101000	488	10	0
1102000	488	10	0
1103000	488	10	0
1104000	488	10	0
1105000	488	10	0
1106000	488	10	0
1107000	489	10	0
1108000	489	10	0
1109000	489	10	0
1110000	489	10	0
1111000	489	10	0
1112000	489	10	0
1113000	489	10	0
1114000	489	10	0
1115000	489	10	0
1116000	489	10	0
1117000	489	10	0
1118000	489	10	0
1119000	489	10	0
1120000	489	10	0
1121000	489	10	0
1122000	489	10	0
1123000	489	10	0
1124000	489	10	0
1125000	489	10	0
1126000	482	10	0
1127000	482	10	0
1128000	482	10	0
1129000	482	10	0
1130000	482	10	0
1131000	482	10	0
1132000	482	10	0
1133000	482	10	0
1134000	482	10	0
1135000	482	10	0
1136000	473	10	0
1137000	473	10	0
1138000	473	10	0
1139000	473	10	0
1140000	473	10	0
1141000	473	10	0
1142000	473	10	0
1143000	473	10	0
1144000	473	10	0
1145000	473	10	0
1146000	459	10	0
1147000	459	10	0
1148000	459	10	0
1149000	459	10	0
1150000	459	10	0
1151000	459	10	0
1152000	459	10	0
1153000	459	10	0
1154000	459	10	0
1155000	459	10	0
1156000	445	10	0
1157000	445	10	0
1158000	445	10	0
1159000	445	10	0
1160000	445	10	0
1161000	445	10	0
1162000	445	10	0
1163000	445	10	0
1164000	445	10	0
1165000	445	10	0
1166000	449	10	0
1167000	449	10	0
1168000	449	10	0
1169000	449	10	0
1170000	449	10	0
1171000	449	10	0
1172000	449	10	0
1173000	449	10	0
1174000	449	10	0
1175000	449	10	0
1176000	445	10	0
1177000	445	10	0
1178000	445	10	0
1179000	445	10	0
1180000	445	10	0
1181000	445	10	0
1182000	445	10	0
1183000	445	10	0
1184000	445	10	0
1185000	445	10	0
1186000	447	10	0
1187000	447	10	0
1188000	447	10	0
1189000	447	10	0
1190000	447	10	0
1191000	447	10	0
1192000	447	10	0
1193000	447	10	0
1194000	447	10	0
1195000	447	10	0
1196000	449	10	0
1197000	449	10	0
1198000	449	10	0
1199000	449	10	0
1200000	449	10	0
1201000	449	10	0
1202000	449	10	0
1203000	449	10	0
1204000	449	10	0
1205000	444	10	0
1206000	444	10	0
1207000	444	10	0
1208000	444	10	0
1209000	444	10	0
1210000	444	10	0
1211000	444	10	0
1212000	444	10	0
1213000	444	10	0
1214000	444	10	0
1215000	435	10	0
1216000	435	10	0
1217000	435	10	0
1218000	435	10	0
1219000	435	10	0
1220000	435	10	0
1221000	435	10	0
1222000	435	10	0
1223000	435	10	0
1224000	435	10	0
1225000	420	10	0
1226000	420	10	0
1227000	420	10	0
1228000	420	10	0
1229000	420	10	0
1230000	420	10	0
1231000	420	10	0
1232000	420	10	0
1233000	420	10	0
1234000	420	10	0
1235000	415	10	0
1236000	415	10	0
1237000	415	10	0
1238000	415	10	0
1239000	415	10	0
1240000	415	10	0
1241000	415	10	0
1242000	415	10	0
1243000	415	10	0
1244000	415	10	0
1245000	409	10	0
1246000	409	10	0
1247000	409	10	0
1248000	409	10	0
1249000	409	10	0
1250000	409	10	0
1251000	409	10	0
1252000	409	10	0
1253000	409	10	0
1254000	409	10	0
1255000	403	10	0
1256000	403	10	0
1257000	403	10	0
1258000	403	10	0
1259000	403	10	0
1260000	403	10	0
1261000	403	10	0
1262000	403	10	0
1263000	403	10	0
1264000	403	10	0
1265000	408	10	0
1266000	408	10	0
1267000	408	10	0
1268000	408	10	0
1269000	408	10	0
1270000	408	10	0
1271000	408	10	0
1272000	408	10	0
1273000	408	10	0
1274000	407	10	0
1275000	407	10	0
1276000	407	10	0
1277000	407	10	0
1278000	407	10	0
1279000	407	10	0
1280000	407	10	0
1281000	407	10	0
1282000	407	10	0
1283000	407	10	0
1284000	406	10	0
1285000	406	10	0
1286000	406	10	0
1287000	406	10	0
1288000	406	10	0
1289000	406	10	0
1290000	406	10	0
1291000	406	10	0
1292000	406	10	0
1293000	406	10	0
1294000	406	10	0
1295000	406	10	0
1296000	406	10	0
1297000	406	10	0
1298000	406	10	0
1299000	406	10	0
1300000	406	10	0
1301000	406	10	0
1302000	406	10	0
1303000	406	10	0
1304000	396	10	0
1305000	396	10	0
1306000	396	10	0
1307000	396	10	0
1308000	396	10	0
1309000	396	10	0
1310000	396	10	0
1311000	396	10	0
1312000	396	10	0
1313000	396	10	0
1314000	400	10	0
1315000	400	10	0
1316000	400	10	0
1317000	400	10	0
1318000	400	10	0
1319000	400	10	0
1320000	400	10	0
1321000	400	10	0
1322000	400	10	0
1323000	400	10	0
1324000	405	10	0
1325000	405	10	0
1326000	405	10	0
1327000	405	10	0
1328000	405	10	0
1329000	405	10	0
1330000	405	10	0
1331000	405	10	0
1332000	405	10	0
1333000	405	10	0
1334000	404	10	0
1335000	404	10	0
1336000	404	10	0
1337000	404	10	0
1338000	404	10	0
1339000	404	10	0
1340000	404	10	0
1341000	404	10	0
1342000	404	10	0
1343000	404	10	0
1344000	412	10	0
1345000	412	10	0
1346000	412	10	0
1347000	412	10	0
1348000	412	10	0
1349000	412	10	0
1350000	412	10	0
1351000	412	10	0
1352000	412	10	0
1353000	418	10	0
1354000	418	10	0
1355000	418	10	0
1356000	418	10	0
1357000	418	10	0
1358000	418	10	0
1359000	418	10	0
1360000	418	10	0
1361000	418	10	0
1362000	418	10	0
1363000	413	10	0
1364000	413	10	0
1365000	413	10	0
1366000	413	10	0
1367000	413	10	0
1368000	413	10	0
1369000	413	10	0
1370000	413	10	0
1371000	413	10	0
1372000	413	10	0
1373000	408	10	0
1374000	408	10	0
1375000	408	10	0
1376000	408	10	0
1377000	408	10	0
1378000	408	10	0
1379000	408	10	0
1380000	408	10	0
1381000	408	10	0
1382000	408	10	0
1383000	411	10	0
1384000	411	10	0
1385000	411	10	0
1386000	411	10	0
1387000	411	10	0
1388000	411	10	0
1389000	411	10	0
1390000	411	10	0
1391000	411	10	0
1392000	411	10	0
1393000	415	10	0
1394000	415	10	0
1395000	415	10	0
1396000	415	10	0
1397000	415	10	0
1398000	415	10	0
1399000	415	10	0
1400000	415	10	0
1401000	415	10	0
1402000	415	10	0
1403000	417	10	0
1404000	417	10	0
1405000	417	10	0
1406000	417	10	0
1407000	417	10	0
1408000	417	10	0
1409000	417	10	0
1410000	417	10	0
1411000	417	10	0
1412000	417	10	0
1413000	419	10	0
1414000	419	10	0
1415000	419	10	0
1416000	419	10	0
1417000	419	10	0
1418000	419	10	0
1419000	419	10	0
1420000	419	10	0
1421000	419	10	0
1422000	408	10	0
1423000	408	10	0
1424000	408	10	0
1425000	408	10	0
1426000	408	10	0
1427000	408	10	0
1428000	408	10	0
1429000	408	10	0
1430000	408	10	0
1431000	408	10	0
1432000	410	10	0
1433000	410	10	0
1434000	410	10	0
1435000	410	10	0
1436000	410	10	0
1437000	410	10	0
1438000	410	10	0
1439000	410	10	0
1440000	410	10	0
1441000	410	10	0
1442000	405	10	0
1443000	405	10	0
1444000	405	10	0
1445000	405	10	0
1446000	405	10	0
1447000	405	10	0
1448000	405	10	0
1449000	405	10	0
1450000	405	10	0
1451000	405	10	0
1452000	401	10	0
1453000	401	10	0
1454000	401	10	0
1455000	401	10	0
1456000	401	10	0
1457000	401	10	0
1458000	401	10	0
1459000	401	10	0
1460000	401	10	0
1461000	401	10	0
1462000	398	10	0
1463000	398	10	0
1464000	398	10	0
1465000	398	10	0
1466000	398	10	0
1467000	398	10	0
1468000	398	10	0
1469000	398	10	0
1470000	398	10	0
1471000	398	10	0
1472000	394	10	0
1473000	394	10	0
1474000	394	10	0
1475000	394	10	0
1476000	394	10	0
1477000	394	10	0
1478000	394	10	0
1479000	394	10	0
1480000	394	10	0
1481000	394	10	0
1482000	398	10	0
1483000	398	10	0
1484000	398	10	0
1485000	398	10	0
1486000	398	10	0
1487000	398	10	0
1488000	398	10	0
1489000	398	10	0
1490000	398	10	0
1491000	398	10	0
1492000	393	10	0
1493000	393	10	0
1494000	393	10	0
1495000	393	10	0
1496000	393	10	0
1497000	393	10	0
1498000	393	10	0
1499000	393	10	0
1500000	393	10	0
1501000	388	10	0
1502000	388	10	0
1503000	388	10	0
1504000	388	10	0
1505000	388	10	0
1506000	388	10	0
1507000	388	10	0
1508000	388	10	0
1509000	388	10	0
1510000	388	10	0
1511000	387	10	0
1512000	387	10	0
1513000	387	10	0
1514000	387	10	0
1515000	387	10	0
1516000	387	10	0
1517000	387	10	0
1518000	387	10	0
1519000	387	10	0
1520000	387	10	0
1521000	384	10	0
1522000	384	10	0
1523000	384	10	0
1524000	384	10	0
1525000	384	10	0
1526000	384	10	0
1527000	384	10	0
1528000	384	10	0
1529000	384	10	0
1530000	384	10	0
1531000	393	10	0
1532000	393	10	0
1533000	393	10	0
1534000	393	10	0
1535000	393	10	0
1536000	393	10	0
1537000	393	10	0
1538000	393	10	0
1539000	393	10	0
1540000	393	10	0
1541000	402	10	0
1542000	402	10	0
1543000	402	10	0
1544000	402	10	0
1545000	402	10	0
1546000	402	10	0
1547000	402	10	0
1548000	402	10	0
1549000	402	10	0
1550000	402	10	0
1551000	409	10	0
1552000	409	10	0
1553000	409	10	0
1554000	409	10	0
1555000	409	10	0
1556000	409	10	0
1557000	409	10	0
1558000	409	10	0
1559000	409	10	0
1560000	409	10	0
1561000	409	10	0
1562000	409	10	0
1563000	409	10	0
1564000	409	10	0
1565000	409	10	0
1566000	409	10	0
1567000	409	10	0
1568000	409	10	0
1569000	409	10	0
1570000	403	10	0
1571000	403	10	0
1572000	403	10	0
1573000	403	10	0
1574000	403	10	0
1575000	403	10	0
1576000	403	10	0
1577000	403	10	0
1578000	403	10	0
1579000	403	10	0
1580000	392	10	0
1581000	392	10	0
1582000	392	10	0
1583000	392	10	0
1584000	392	10	0
1585000	392	10	0
1586000	392	10	0
1587000	392	10	0
1588000	392	10	0
1589000	392	10	0
1590000	381	10	0
1591000	381	10	0
1592000	381	10	0
1593000	381	10	0
1594000	381	10	0
1595000	381	10	0
1596000	381	10	0
1597000	381	10	0
1598000	381	10	0
1599000	381	10	0
1600000	369	10	0
1601000	369	10	0
1602000	369	10	0
1603000	369	10	0
1604000	369	10	0
1605000	369	10	0
1606000	369	10	0
1607000	369	10	0
1608000	369	10	0
1609000	369	10	0
1610000	367	10	0
1611000	367	10	0
1612000	367	10	0
1613000	367	10	0
1614000	367	10	0
1615000	367	10	0
1616000	367	10	0
1617000	367	10	0
1618000	367	10	0
1619000	367	10	0
1620000	371	10	0
1621000	371	10	0
1622000	371	10	0
1623000	371	10	0
1624000	371	10	0
1625000	371	10	0
1626000	371	10	0
1627000	371	10	0
1628000	371	10	0
1629000	371	10	0
1630000	375	10	0
1631000	375	10	0
1632000	375	10	0
1633000	375	10	0
1634000	375	10	0
1635000	375	10	0
1636000	375	10	0
1637000	375	10	0
1638000	375	10	0
1639000	375	10	0
1640000	377	10	0
1641000	377	10	0
1642000	377	10	0
1643000	377	10	0
1644000	377	10	0
1645000	377	10	0
1646000	377	10	0
1647000	377	10	0
1648000	377	10	0
1649000	366	10	0
1650000	366	10	0
1651000	366	10	0
1652000	366	10	0
1653000	366	10	0
1654000	366	10	0
1655000	366	10	0
1656000	366	10	0
1657000	366	10	0
1658000	366	10	0
1659000	360	10	0
1660000	360	10	0
1661000	360	10	0
1662000	360	10	0
1663000	360	10	0
1664000	360	10	0
1665000	360	10	0
1666000	360	10	0
1667000	360	10	0
1668000	360	10	0
1669000	355	10	0
1670000	355	10	0
1671000	355	10	0
1672000	355	10	0
1673000	355	10	0
1674000	355	10	0
1675000	355	10	0
1676000	355	10	0
1677000	355	10	0
1678000	355	10	0
1679000	358	10	0
1680000	358	10	0
1681000	358	10	0
1682000	358	10	0
1683000	358	10	0
1684000	358	10	0
1685000	358	10	0
1686000	358	10	0
1687000	358	10	0
1688000	358	10	0
1689000	355	10	0
1690000	355	10	0
1691000	355	10	0
1692000	355	10	0
1693000	355	10	0
1694000	355	10	0
1695000	355	10	0
1696000	355	10	0
1697000	355	10	0
1698000	355	10	0
1699000	352	10	0
1700000	352	10	0
1701000	352	10	0
1702000	352	10	0
1703000	352	10	0
1704000	352	10	0
1705000	352	10	0
1706000	352	10	0
1707000	352	10	0
1708000	352	10	0
1709000	344	10	0
1710000	344	10	0
1711000	344	10	0
1712000	344	10	0
1713000	344	10	0
1714000	344	10	0
1715000	344	10	0
1716000	344	10	0
1717000	344	10	0
1718000	336	10	0
1719000	336	10	0
1720000	336	10	0
1721000	336	10	0
1722000	336	10	0
1723000	336	10	0
1724000	336	10	0
1725000	336	10	0
1726000	336	10	0
1727000	336	10	0
1728000	336	10	0
1729000	336	10	0
1730000	336	10	0
1731000	336	10	0
1732000	336	10	0
1733000	336	10	0
1734000	336	10	0
1735000	336	10	0
1736000	336	10	0
1737000	336	10	0
1738000	333	10	0
1739000	333	10	0
1740000	333	10	0
1741000	333	10	0
1742000	333	10	0
1743000	333	10	0
1744000	333	10	0
1745000	333	10	0
1746000	333	10	0
1747000	333	10	0
1748000	332	10	0
1749000	332	10	0
1750000	332	10	0
1751000	332	10	0
1752000	332	10	0
1753000	332	10	0
1754000	332	10	0
1755000	332	10	0
1756000	332	10	0
1757000	332	10	0
1758000	332	10	0
1759000	332	10	0
1760000	332	10	0
1761000	332	10	0
1762000	332	10	0
1763000	332	10	0
1764000	332	10	0
1765000	332	10	0
1766000	332	10	0
1767000	332	10	0
1768000	324	10	0
1769000	324	10	0
1770000	324	10	0
1771000	324	10	0
1772000	324	10	0
1773000	324	10	0
1774000	324	10	0
1775000	324	10	0
1776000	324	10	0
1777000	324	10	0
1778000	327	10	0
1779000	327	10	0
1780000	327	10	0
1781000	327	10	0
1782000	327	10	0
1783000	327	10	0
1784000	327	10	0
1785000	327	10	0
1786000	327	10	0
1787000	324	10	0
1788000	324	10	0
1789000	324	10	0
1790000	324	10	0
1791000	324	10	0
1792000	324	10	0
1793000	324	10	0
1794000	324	10	0
1795000	324	10	0
1796000	324	10	0
1797000	320	10	0
1798000	320	10	0
1799000	320	10	0
1800000	320	10	0
1801000	320	10	0
1802000	320	10	0
1803000	320	10	0
1804000	320	10	0
1805000	320	10	0
1806000	320	10	0
1807000	311	10	0
1808000	311	10	0
1809000	311	10	0
1810000	311	10	0
1811000	311	10	0
1812000	311	10	0
1813000	311	10	0
1814000	311	10	0
1815000	311	10	0
1816000	311	10	0
1817000	307	10	0
1818000	307	10	0
1819000	307	10	0
1820000	307	10	0
1821000	307	10	0
1822000	307	10	0
1823000	307	10	0
1824000	307	10	0
1825000	307	10	0
1826000	307	10	0
1827000	314	10	0
1828000	314	10	0
1829000	314	10	0
1830000	314	10	0
1831000	314	10	0
1832000	314	10	0
1833000	314	10	0
1834000	314	10	0
1835000	314	10	0
1836000	314	10	0
1837000	324	10	0
1838000	324	10	0
1839000	324	10	0
1840000	324	10	0
1841000	324	10	0
1842000	324	10	0
1843000	324	10	0
1844000	324	10	0
1845000	324	10	0
1846000	324	10	0
1847000	333	10	0
1848000	333	10	0
1849000	333	10	0
1850000	333	10	0
1851000	333	10	0
1852000	333	10	0
1853000	333	10	0
1854000	333	10	0
1855000	333	10	0
1856000	333	10	0
1857000	334	10	0
1858000	334	10	0
1859000	334	10	0
1860000	334	10	0
1861000	334	10	0
1862000	334	10	0
1863000	334	10	0
1864000	334	10	0
1865000	334	10	0
1866000	322	10	0
1867000	322	10	0
1868000	322	10	0
1869000	322	10	0
1870000	322	10	0
1871000	322	10	0
1872000	322	10	0
1873000	322	10	0
1874000	322	10	0
1875000	322	10	0
1876000	314	10	0
1877000	314	10	0
1878000	314	10	0
1879000	314	10	0
1880000	314	10	0
1881000	314	10	0
1882000	314	10	0
1883000	314	10	0
1884000	314	10	0
1885000	314	10	0
1886000	306	10	0
1887000	306	10	0
1888000	306	10	0
1889000	306	10	0
1890000	306	10	0
1891000	306	10	0
1892000	306	10	0
1893000	306	10	0
1894000	306	10	0
1895000	306	10	0
1896000	300	10	0
1897000	300	10	0
1898000	300	10	0
1899000	300	10	0
1900000	300	10	0
1901000	300	10	0
1902000	300	10	0
1903000	300	10	0
1904000	300	10	0
1905000	300	10	0
1906000	313	10	0
1907000	313	10	0
1908000	313	10	0
1909000	313	10	0
1910000	313	10	0
1911000	313	10	0
1912000	313	10	0
1913000	313	10	0
1914000	313	10	0
1915000	313	10	0
1916000	323	10	0
1917000	323	10	0
1918000	323	10	0
1919000	323	10	0
1920000	323	10	0
1921000	323	10	0
1922000	323	10	0
1923000	323	10	0
1924000	323	10	0
1925000	323	10	0
1926000	332	10	0
1927000	332	10	0
1928000	332	10	0
1929000	332	10	0
1930000	332	10	0
1931000	332	10	0
1932000	332	10	0
1933000	332	10	0
1934000	332	10	0
1935000	331	10	0
1936000	331	10	0
1937000	331	10	0
1938000	331	10	0
1939000	331	10	0
1940000	331	10	0
1941000	331	10	0
1942000	331	10	0
1943000	331	10	0
1944000	331	10	0
1945000	310	10	0
1946000	310	10	0
1947000	310	10	0
1948000	310	10	0
1949000	310	10	0
1950000	310	10	0
1951000	310	10	0
1952000	310	10	0
1953000	310	10	0
1954000	310	10	0
1955000	292	10	0
1956000	292	10	0
1957000	292	10	0
1958000	292	10	0
1959000	292	10	0
1960000	292	10	0
1961000	292	10	0
1962000	292	10	0
1963000	292	10	0
1964000	292	10	0
1965000	291	10	0
1966000	291	10	0
1967000	291	10	0
1968000	291	10	0
1969000	291	10	0
1970000	291	10	0
1971000	291	10	0
1972000	291	10	0
1973000	291	10	0
1974000	291	10	0
1975000	290	20	0
1976000	290	20	0
1977000	290	20	0
1978000	290	20	0
1979000	290	20	0
1980000	290	20	0
1981000	290	20	0
1982000	290	20	0
1983000	290	20	0
1984000	290	20	0
1985000	311	20	0
1986000	311	20	0
1987000	311	20	0
1988000	311	20	0
1989000	311	20	0
1990000	311	20	0
1991000	311	20	0
1992000	311	20	0
1993000	311	20	0
1994000	311	20	0
1995000	308	20	0
1996000	308	20	0
1997000	308	20	0
1998000	308	20	0
[truncated: 36,533 more rows]
