# Supplementary material for: Empirical optimization of an angled spoke paddling wheel with self-rotating mechanism
Source: Sci Rep. 2022 Nov 28;12:20511. doi: 10.1038/s41598-022-25181-7 (PMC9705443; doi:10.1038/s41598-022-25181-7)
Supplement: Supplementary file 1 — Supplementary Information. [file 41598_2022_25181_MOESM1_ESM.zip › 2nd_test_Loadcell_raw_data/R5/Test2_R5_120RPM_Set1.csv]

Timestamp	RMS_Val_G	Target_Vel_G	Vel_Cur_G
0	0	0	0
2000	0	0	0
3000	0	0	0
4000	0	0	0
5000	0	0	0
6000	0	0	0
7000	0	0	0
8000	0	0	0
9000	0	0	0
10000	0	0	0
11000	0	0	0
12000	-81670	0	0
13000	-81670	0	0
14000	-81670	0	0
15000	-81670	0	0
16000	-81670	0	0
17000	-81670	0	0
18000	-81670	0	0
19000	-81670	0	0
20000	-81670	0	0
21000	-81670	0	0
22000	-163337	0	0
23000	-163337	0	0
24000	-163337	0	0
25000	-163337	0	0
26000	-163337	0	0
27000	-163337	0	0
28000	-163337	0	0
29000	-163337	0	0
30000	-163337	0	0
31000	-163337	0	0
32000	-245004	0	0
33000	-245004	0	0
34000	-245004	0	0
35000	-245004	0	0
36000	-245004	0	0
37000	-245004	0	0
38000	-245004	0	0
39000	-245004	0	0
40000	-245004	0	0
41000	-245004	0	0
42000	-326678	0	0
43000	-326678	0	0
44000	-326678	0	0
45000	-326678	0	0
46000	-326678	0	0
47000	-326678	0	0
48000	-326678	0	0
49000	-326678	0	0
50000	-326678	0	0
51000	-326678	0	0
52000	-408340	0	0
53000	-408340	0	0
54000	-408340	0	0
55000	-408340	0	0
56000	-408340	0	0
57000	-408340	0	0
58000	-408340	0	0
59000	-408340	0	0
60000	-408340	0	0
61000	-490013	0	0
62000	-490013	0	0
63000	-490013	0	0
64000	-490013	0	0
65000	-490013	0	0
66000	-490013	0	0
67000	-490013	0	0
68000	-490013	0	0
69000	-490013	0	0
70000	-490013	0	0
71000	-571686	0	0
72000	-571686	0	0
73000	-571686	0	0
74000	-571686	0	0
75000	-571686	0	0
76000	-571686	0	0
77000	-571686	0	0
78000	-571686	0	0
79000	-571686	0	0
80000	-571686	0	0
81000	-653354	0	0
82000	-653354	0	0
83000	-653354	0	0
84000	-653354	0	0
85000	-653354	0	0
86000	-653354	0	0
87000	-653354	0	0
88000	-653354	0	0
89000	-653354	0	0
90000	-653354	0	0
91000	-735021	0	0
92000	-735021	0	0
93000	-735021	0	0
94000	-735021	0	0
95000	-735021	0	0
96000	-735021	0	0
97000	-735021	0	0
98000	-735021	0	0
99000	-735021	0	0
100000	-735021	0	0
101000	-735021	1	0
102000	-735021	1	0
103000	-735021	1	0
104000	-735021	1	0
105000	-735021	1	0
106000	-735021	1	0
107000	-735021	1	0
108000	-735021	1	0
109000	-735021	1	0
110000	-735021	1	0
111000	-735024	1	0
112000	-735024	1	0
113000	-735024	1	0
114000	-735024	1	0
115000	-735024	1	0
116000	-735024	1	0
117000	-735024	1	0
118000	-735024	1	0
119000	-735024	1	0
120000	-735024	1	0
121000	-735027	1	0
122000	-735027	1	0
123000	-735027	1	0
124000	-735027	1	0
125000	-735027	1	0
126000	-735027	1	0
127000	-735027	1	0
128000	-735027	1	0
129000	-735027	1	0
130000	-735032	1	0
131000	-735032	1	0
132000	-735032	1	0
133000	-735032	1	0
134000	-735032	1	0
135000	-735032	1	0
136000	-735032	1	0
137000	-735032	1	0
138000	-735032	1	0
139000	-735032	1	0
140000	-735028	1	0
141000	-735028	1	0
142000	-735028	1	0
143000	-735028	1	0
144000	-735028	1	0
145000	-735028	1	0
146000	-735028	1	0
147000	-735028	1	0
148000	-735028	1	0
149000	-735028	1	0
150000	-735033	1	0
151000	-735033	1	0
152000	-735033	1	0
153000	-735033	1	0
154000	-735033	1	0
155000	-735033	1	0
156000	-735033	1	0
157000	-735033	1	0
158000	-735033	1	0
159000	-735033	1	0
160000	-735037	1	0
161000	-735037	1	0
162000	-735037	1	0
163000	-735037	1	0
164000	-735037	1	0
165000	-735037	1	0
166000	-735037	1	0
167000	-735037	1	0
168000	-735037	1	0
169000	-735037	1	0
170000	-735035	1	0
171000	-735035	1	0
172000	-735035	1	0
173000	-735035	1	0
174000	-735035	1	0
175000	-735035	1	0
176000	-735035	1	0
177000	-735035	1	0
178000	-735035	1	0
179000	-735035	1	0
180000	-735048	1	0
181000	-735048	1	0
182000	-735048	1	0
183000	-735048	1	0
184000	-735048	1	0
185000	-735048	1	0
186000	-735048	1	0
187000	-735048	1	0
188000	-735048	1	0
189000	-735048	1	0
190000	-735041	1	0
191000	-735041	1	0
192000	-735041	1	0
193000	-735041	1	0
194000	-735041	1	0
195000	-735041	1	0
196000	-735041	1	0
197000	-735041	1	0
198000	-735041	1	0
199000	-735041	2	0
200000	-735034	2	0
201000	-735034	2	0
202000	-735034	2	0
203000	-735034	2	0
204000	-735034	2	0
205000	-735034	2	0
206000	-735034	2	0
207000	-735034	2	0
208000	-735034	2	0
209000	-735035	2	0
210000	-735035	2	0
211000	-735035	2	0
212000	-735035	2	0
213000	-735035	2	0
214000	-735035	2	0
215000	-735035	2	0
216000	-735035	2	0
217000	-735035	2	0
218000	-735035	2	0
219000	-735025	2	0
220000	-735025	2	0
221000	-735025	2	0
222000	-735025	2	0
223000	-735025	2	0
224000	-735025	2	0
225000	-735025	2	0
226000	-735025	2	0
227000	-735025	2	0
228000	-735025	2	0
229000	-735024	2	0
230000	-735024	2	0
231000	-735024	2	0
232000	-735024	2	0
233000	-735024	2	0
234000	-735024	2	0
235000	-735024	2	0
236000	-735024	2	0
237000	-735024	2	0
238000	-735024	2	0
239000	-735023	2	0
240000	-735023	2	0
241000	-735023	2	0
242000	-735023	2	0
243000	-735023	2	0
244000	-735023	2	0
245000	-735023	2	0
246000	-735023	2	0
247000	-735023	2	0
248000	-735023	2	0
249000	-735023	2	0
250000	-735023	2	0
251000	-735023	2	0
252000	-735023	2	0
253000	-735023	2	0
254000	-735023	2	0
255000	-735023	2	0
256000	-735023	2	0
257000	-735023	2	0
258000	-735023	2	0
259000	-735030	2	0
260000	-735030	2	0
261000	-735030	2	0
262000	-735030	2	0
263000	-735030	2	0
264000	-735030	2	0
265000	-735030	2	0
266000	-735030	2	0
267000	-735030	2	0
268000	-735030	2	0
269000	-735034	2	0
270000	-735034	2	0
271000	-735034	2	0
272000	-735034	2	0
273000	-735034	2	0
274000	-735034	2	0
275000	-735034	2	0
276000	-735034	2	0
277000	-735034	2	0
278000	-735034	2	0
279000	-735031	2	0
280000	-735031	2	0
281000	-735031	2	0
282000	-735031	2	0
283000	-735031	2	0
284000	-735031	2	0
285000	-735031	2	0
286000	-735031	2	0
287000	-735031	2	0
288000	-735027	2	0
289000	-735027	2	0
290000	-735027	2	0
291000	-735027	2	0
292000	-735027	2	0
293000	-735027	2	0
294000	-735027	2	0
295000	-735027	2	0
296000	-735027	2	0
297000	-735027	2	0
298000	-735021	3	0
299000	-735021	3	0
300000	-735021	3	0
301000	-735021	3	0
302000	-735021	3	0
303000	-735021	3	0
304000	-735021	3	0
305000	-735021	3	0
306000	-735021	3	0
307000	-735021	3	0
308000	-735018	3	0
309000	-735018	3	0
310000	-735018	3	0
311000	-735018	3	0
312000	-735018	3	0
313000	-735018	3	0
314000	-735018	3	0
315000	-735018	3	0
316000	-735018	3	0
317000	-735018	3	0
318000	-735016	3	0
319000	-735016	3	0
320000	-735016	3	0
321000	-735016	3	0
322000	-735016	3	0
323000	-735016	3	0
324000	-735016	3	0
325000	-735016	3	0
326000	-735016	3	0
327000	-735016	3	0
328000	-735014	3	0
329000	-735014	3	0
330000	-735014	3	0
331000	-735014	3	0
332000	-735014	3	0
333000	-735014	3	0
334000	-735014	3	0
335000	-735014	3	0
336000	-735014	3	0
337000	-735014	3	0
338000	-735012	3	0
339000	-735012	3	0
340000	-735012	3	0
341000	-735012	3	0
342000	-735012	3	0
343000	-735012	3	0
344000	-735012	3	0
345000	-735012	3	0
346000	-735012	3	0
347000	-735012	3	0
348000	-735011	3	0
349000	-735011	3	0
350000	-735011	3	0
351000	-735011	3	0
352000	-735011	3	0
353000	-735011	3	0
354000	-735011	3	0
355000	-735011	3	0
356000	-735011	3	0
357000	-735012	3	0
358000	-735012	3	0
359000	-735012	3	0
360000	-735012	3	0
361000	-735012	3	0
362000	-735012	3	0
363000	-735012	3	0
364000	-735012	3	0
365000	-735012	3	0
366000	-735012	3	0
367000	-735009	3	0
368000	-735009	3	0
369000	-735009	3	0
370000	-735009	3	0
371000	-735009	3	0
372000	-735009	3	0
373000	-735009	3	0
374000	-735009	3	0
375000	-735009	3	0
376000	-735009	3	0
377000	-735006	3	0
378000	-735006	3	0
379000	-735006	3	0
380000	-735006	3	0
381000	-735006	3	0
382000	-735006	3	0
383000	-735006	3	0
384000	-735006	3	0
385000	-735006	3	0
386000	-735006	3	0
387000	-735004	3	0
388000	-735004	3	0
389000	-735004	3	0
390000	-735004	3	0
391000	-735004	3	0
392000	-735004	3	0
393000	-735004	3	0
394000	-735004	3	0
395000	-735004	3	0
396000	-735004	3	0
397000	-735002	4	0
398000	-735002	4	0
399000	-735002	4	0
400000	-735002	4	0
401000	-735002	4	0
402000	-735002	4	0
403000	-735002	4	0
404000	-735002	4	0
405000	-735002	4	0
406000	-735002	4	0
407000	-735005	4	0
408000	-735005	4	0
409000	-735005	4	0
410000	-735005	4	0
411000	-735005	4	0
412000	-735005	4	0
413000	-735005	4	0
414000	-735005	4	0
415000	-735005	4	0
416000	-735005	4	0
417000	-735008	4	0
418000	-735008	4	0
419000	-735008	4	0
420000	-735008	4	0
421000	-735008	4	0
422000	-735008	4	0
423000	-735008	4	0
424000	-735008	4	0
425000	-735008	4	0
426000	-735012	4	0
427000	-735012	4	0
428000	-735012	4	0
429000	-735012	4	0
430000	-735012	4	0
431000	-735012	4	0
432000	-735012	4	0
433000	-735012	4	0
434000	-735012	4	0
435000	-735012	4	0
436000	-735011	4	0
437000	-735011	4	0
438000	-735011	4	0
439000	-735011	4	0
440000	-735011	4	0
441000	-735011	4	0
442000	-735011	4	0
443000	-735011	4	0
444000	-735011	4	0
445000	-735011	4	0
446000	-735009	4	0
447000	-735009	4	0
448000	-735009	4	0
449000	-735009	4	0
450000	-735009	4	0
451000	-735009	4	0
452000	-735009	4	0
453000	-735009	4	0
454000	-735009	4	0
455000	-735009	4	0
456000	-735007	4	0
457000	-735007	4	0
458000	-735007	4	0
459000	-735007	4	0
460000	-735007	4	0
461000	-735007	4	0
462000	-735007	4	0
463000	-735007	4	0
464000	-735007	4	0
465000	-735007	4	0
466000	-735005	4	0
467000	-735005	4	0
468000	-735005	4	0
469000	-735005	4	0
470000	-735005	4	0
471000	-735005	4	0
472000	-735005	4	0
473000	-735005	4	0
474000	-735005	4	0
475000	-735005	4	0
476000	-735007	4	0
477000	-735007	4	0
478000	-735007	4	0
479000	-735007	4	0
480000	-735007	4	0
481000	-735007	4	0
482000	-735007	4	0
483000	-735007	4	0
484000	-735007	4	0
485000	-735007	4	0
486000	-735002	4	0
487000	-735002	4	0
488000	-735002	4	0
489000	-735002	4	0
490000	-735002	4	0
491000	-735002	4	0
492000	-735002	4	0
493000	-735002	4	0
494000	-735002	4	0
495000	-735002	5	0
496000	-734999	5	0
497000	-734999	5	0
498000	-734999	5	0
499000	-734999	5	0
500000	-734999	5	0
501000	-734999	5	0
502000	-734999	5	0
503000	-734999	5	0
504000	-734999	5	0
505000	-734997	5	0
506000	-734997	5	0
507000	-734997	5	0
508000	-734997	5	0
509000	-734997	5	0
510000	-734997	5	0
511000	-734997	5	0
512000	-734997	5	0
513000	-734997	5	0
514000	-734997	5	0
515000	-734993	5	0
516000	-734993	5	0
517000	-734993	5	0
518000	-734993	5	0
519000	-734993	5	0
520000	-734993	5	0
521000	-734993	5	0
522000	-734993	5	0
523000	-734993	5	0
524000	-734993	5	0
525000	-734991	5	0
526000	-734991	5	0
527000	-734991	5	0
528000	-734991	5	0
529000	-734991	5	0
530000	-734991	5	0
531000	-734991	5	0
532000	-734991	5	0
533000	-734991	5	0
534000	-734991	5	0
535000	-734984	5	0
536000	-734984	5	0
537000	-734984	5	0
538000	-734984	5	0
539000	-734984	5	0
540000	-734984	5	0
541000	-734984	5	0
542000	-734984	5	0
543000	-734984	5	0
544000	-734984	5	0
545000	-734977	5	0
546000	-734977	5	0
547000	-734977	5	0
548000	-734977	5	0
549000	-734977	5	0
550000	-734977	5	0
551000	-734977	5	0
552000	-734977	5	0
553000	-734977	5	0
554000	-734977	5	0
555000	-734978	5	0
556000	-734978	5	0
557000	-734978	5	0
558000	-734978	5	0
559000	-734978	5	0
560000	-734978	5	0
561000	-734978	5	0
562000	-734978	5	0
563000	-734978	5	0
564000	-734978	5	0
565000	-734973	5	0
566000	-734973	5	0
567000	-734973	5	0
568000	-734973	5	0
569000	-734973	5	0
570000	-734973	5	0
571000	-734973	5	0
572000	-734973	5	0
573000	-734973	5	0
574000	-734962	5	0
575000	-734962	5	0
576000	-734962	5	0
577000	-734962	5	0
578000	-734962	5	0
579000	-734962	5	0
580000	-734962	5	0
581000	-734962	5	0
582000	-734962	5	0
583000	-734962	5	0
584000	-734954	5	0
585000	-734954	5	0
586000	-734954	5	0
587000	-734954	5	0
588000	-734954	5	0
589000	-734954	5	0
590000	-734954	5	0
591000	-734954	5	0
592000	-734954	5	0
593000	-734954	5	0
594000	-734945	6	0
595000	-734945	6	0
596000	-734945	6	0
597000	-734945	6	0
598000	-734945	6	0
599000	-734945	6	0
600000	-734945	6	0
601000	-734945	6	0
602000	-734945	6	0
603000	-734945	6	0
604000	-734938	6	0
605000	-734938	6	0
606000	-734938	6	0
607000	-734938	6	0
608000	-734938	6	0
609000	-734938	6	0
610000	-734938	6	0
611000	-734938	6	0
612000	-734938	6	0
613000	-734938	6	0
614000	-734941	6	0
615000	-734941	6	0
616000	-734941	6	0
617000	-734941	6	0
618000	-734941	6	0
619000	-734941	6	0
620000	-734941	6	0
621000	-734941	6	0
622000	-734941	6	0
623000	-734941	6	0
624000	-734942	6	0
625000	-734942	6	0
626000	-734942	6	0
627000	-734942	6	0
628000	-734942	6	0
629000	-734942	6	0
630000	-734942	6	0
631000	-734942	6	0
632000	-734942	6	0
633000	-734942	6	0
634000	-734943	6	0
635000	-734943	6	0
636000	-734943	6	0
637000	-734943	6	0
638000	-734943	6	0
639000	-734943	6	0
640000	-734943	6	0
641000	-734943	6	0
642000	-734943	6	0
643000	-734943	6	0
644000	-734944	6	0
645000	-734944	6	0
646000	-734944	6	0
647000	-734944	6	0
648000	-734944	6	0
649000	-734944	6	0
650000	-734944	6	0
651000	-734944	6	0
652000	-734944	6	0
653000	-734942	6	0
654000	-734942	6	0
655000	-734942	6	0
656000	-734942	6	0
657000	-734942	6	0
658000	-734942	6	0
659000	-734942	6	0
660000	-734942	6	0
661000	-734942	6	0
662000	-734942	6	0
663000	-734942	6	0
664000	-734942	6	0
665000	-734942	6	0
666000	-734942	6	0
667000	-734942	6	0
668000	-734942	6	0
669000	-734942	6	0
670000	-734942	6	0
671000	-734942	6	0
672000	-734942	6	0
673000	-734941	6	0
674000	-734941	6	0
675000	-734941	6	0
676000	-734941	6	0
677000	-734941	6	0
678000	-734941	6	0
679000	-734941	6	0
680000	-734941	6	0
681000	-734941	6	0
682000	-734941	6	0
683000	-734940	6	0
684000	-734940	6	0
685000	-734940	6	0
686000	-734940	6	0
687000	-734940	6	0
688000	-734940	6	0
689000	-734940	6	0
690000	-734940	6	0
691000	-734940	6	0
692000	-734940	6	0
693000	-734938	7	0
694000	-734938	7	0
695000	-734938	7	0
696000	-734938	7	0
697000	-734938	7	0
698000	-734938	7	0
699000	-734938	7	0
700000	-734938	7	0
701000	-734938	7	0
702000	-734938	7	0
703000	-734934	7	0
704000	-734934	7	0
705000	-734934	7	0
706000	-734934	7	0
707000	-734934	7	0
708000	-734934	7	0
709000	-734934	7	0
710000	-734934	7	0
711000	-734934	7	0
712000	-734934	7	0
713000	-734939	7	0
714000	-734939	7	0
715000	-734939	7	0
716000	-734939	7	0
717000	-734939	7	0
718000	-734939	7	0
719000	-734939	7	0
720000	-734939	7	0
721000	-734939	7	0
722000	-734939	7	0
723000	-734945	7	0
724000	-734945	7	0
725000	-734945	7	0
726000	-734945	7	0
727000	-734945	7	0
728000	-734945	7	0
729000	-734945	7	0
730000	-734945	7	0
731000	-734945	7	0
732000	-734941	7	0
733000	-734941	7	0
734000	-734941	7	0
735000	-734941	7	0
736000	-734941	7	0
737000	-734941	7	0
738000	-734941	7	0
739000	-734941	7	0
740000	-734941	7	0
741000	-734941	7	0
742000	-734941	7	0
743000	-734941	7	0
744000	-734941	7	0
745000	-734941	7	0
746000	-734941	7	0
747000	-734941	7	0
748000	-734941	7	0
749000	-734941	7	0
750000	-734941	7	0
751000	-734941	7	0
752000	-734938	7	0
753000	-734938	7	0
754000	-734938	7	0
755000	-734938	7	0
756000	-734938	7	0
757000	-734938	7	0
758000	-734938	7	0
759000	-734938	7	0
760000	-734938	7	0
761000	-734938	7	0
762000	-734936	7	0
763000	-734936	7	0
764000	-734936	7	0
765000	-734936	7	0
766000	-734936	7	0
767000	-734936	7	0
768000	-734936	7	0
769000	-734936	7	0
770000	-734936	7	0
771000	-734936	7	0
772000	-734944	7	0
773000	-734944	7	0
774000	-734944	7	0
775000	-734944	7	0
776000	-734944	7	0
777000	-734944	7	0
778000	-734944	7	0
779000	-734944	7	0
780000	-734944	7	0
781000	-734944	7	0
782000	-734940	7	0
783000	-734940	7	0
784000	-734940	7	0
785000	-734940	7	0
786000	-734940	7	0
787000	-734940	7	0
788000	-734940	7	0
789000	-734940	7	0
790000	-734940	7	0
791000	-734948	8	0
792000	-734948	8	0
793000	-734948	8	0
794000	-734948	8	0
795000	-734948	8	0
796000	-734948	8	0
797000	-734948	8	0
798000	-734948	8	0
799000	-734948	8	0
800000	-734948	8	0
801000	-734956	8	0
802000	-734956	8	0
803000	-734956	8	0
804000	-734956	8	0
805000	-734956	8	0
806000	-734956	8	0
807000	-734956	8	0
808000	-734956	8	0
809000	-734956	8	0
810000	-734956	8	0
811000	-734955	8	0
812000	-734955	8	0
813000	-734955	8	0
814000	-734955	8	0
815000	-734955	8	0
816000	-734955	8	0
817000	-734955	8	0
818000	-734955	8	0
819000	-734955	8	0
820000	-734955	8	0
821000	-734959	8	0
822000	-734959	8	0
823000	-734959	8	0
824000	-734959	8	0
825000	-734959	8	0
826000	-734959	8	0
827000	-734959	8	0
828000	-734959	8	0
829000	-734959	8	0
830000	-734959	8	0
831000	-734955	8	0
832000	-734955	8	0
833000	-734955	8	0
834000	-734955	8	0
835000	-734955	8	0
836000	-734955	8	0
837000	-734955	8	0
838000	-734955	8	0
839000	-734955	8	0
840000	-734955	8	0
841000	-734955	8	0
842000	-734955	8	0
843000	-734955	8	0
844000	-734955	8	0
845000	-734955	8	0
846000	-734955	8	0
847000	-734955	8	0
848000	-734955	8	0
849000	-734955	8	0
850000	-734955	8	0
851000	-734955	8	0
852000	-734955	8	0
853000	-734955	8	0
854000	-734955	8	0
855000	-734955	8	0
856000	-734955	8	0
857000	-734955	8	0
858000	-734955	8	0
859000	-734955	8	0
860000	-734955	8	0
861000	-734957	8	0
862000	-734957	8	0
863000	-734957	8	0
864000	-734957	8	0
865000	-734957	8	0
866000	-734957	8	0
867000	-734957	8	0
868000	-734957	8	0
869000	-734957	8	0
870000	-734957	8	0
871000	-734954	8	0
872000	-734954	8	0
873000	-734954	8	0
874000	-734954	8	0
875000	-734954	8	0
876000	-734954	8	0
877000	-734954	8	0
878000	-734954	8	0
879000	-734954	8	0
880000	-734956	8	0
881000	-734956	8	0
882000	-734956	8	0
883000	-734956	8	0
884000	-734956	8	0
885000	-734956	8	0
886000	-734956	8	0
887000	-734956	8	0
888000	-734956	8	0
889000	-734956	8	0
890000	-734958	9	0
891000	-734958	9	0
892000	-734958	9	0
893000	-734958	9	0
894000	-734958	9	0
895000	-734958	9	0
896000	-734958	9	0
897000	-734958	9	0
898000	-734958	9	0
899000	-734958	9	0
900000	-734959	9	0
901000	-734959	9	0
902000	-734959	9	0
903000	-734959	9	0
904000	-734959	9	0
905000	-734959	9	0
906000	-734959	9	0
907000	-734959	9	0
908000	-734959	9	0
909000	-734959	9	0
910000	-734967	9	0
911000	-734967	9	0
912000	-734967	9	0
913000	-734967	9	0
914000	-734967	9	0
915000	-734967	9	0
916000	-734967	9	0
917000	-734967	9	0
918000	-734967	9	0
919000	-734967	9	0
920000	-734967	9	0
921000	-734967	9	0
922000	-734967	9	0
923000	-734967	9	0
924000	-734967	9	0
925000	-734967	9	0
926000	-734967	9	0
927000	-734967	9	0
928000	-734967	9	0
929000	-734967	9	0
930000	-734969	9	0
931000	-734969	9	0
932000	-734969	9	0
933000	-734969	9	0
934000	-734969	9	0
935000	-734969	9	0
936000	-734969	9	0
937000	-734969	9	0
938000	-734969	9	0
939000	-734969	9	0
940000	-734971	9	0
941000	-734971	9	0
942000	-734971	9	0
943000	-734971	9	0
944000	-734971	9	0
945000	-734971	9	0
946000	-734971	9	0
947000	-734971	9	0
948000	-734971	9	0
949000	-734972	9	0
950000	-734972	9	0
951000	-734972	9	0
952000	-734972	9	0
953000	-734972	9	0
954000	-734972	9	0
955000	-734972	9	0
956000	-734972	9	0
957000	-734972	9	0
958000	-734972	9	0
959000	-734981	9	0
960000	-734981	9	0
961000	-734981	9	0
962000	-734981	9	0
963000	-734981	9	0
964000	-734981	9	0
965000	-734981	9	0
966000	-734981	9	0
967000	-734981	9	0
968000	-734981	9	0
969000	-734971	9	0
970000	-734971	9	0
971000	-734971	9	0
972000	-734971	9	0
973000	-734971	9	0
974000	-734971	9	0
975000	-734971	9	0
976000	-734971	9	0
977000	-734971	9	0
978000	-734971	9	0
979000	-734962	9	0
980000	-734962	9	0
981000	-734962	9	0
982000	-734962	9	0
983000	-734962	9	0
984000	-734962	9	0
985000	-734962	9	0
986000	-734962	9	0
987000	-734962	9	0
988000	-734962	9	0
989000	-734956	10	0
990000	-734956	10	0
991000	-734956	10	0
992000	-734956	10	0
993000	-734956	10	0
994000	-734956	10	0
995000	-734956	10	0
996000	-734956	10	0
997000	-734956	10	0
998000	-734956	10	0
999000	-653277	10	0
1000000	-653277	10	0
1001000	-653277	10	0
1002000	-653277	10	0
1003000	-653277	10	0
1004000	-653277	10	0
1005000	-653277	10	0
1006000	-653277	10	0
1007000	-653277	10	0
1008000	-653277	10	0
1009000	-571604	10	0
1010000	-571604	10	0
1011000	-571604	10	0
1012000	-571604	10	0
1013000	-571604	10	0
1014000	-571604	10	0
1015000	-571604	10	0
1016000	-571604	10	0
1017000	-571604	10	0
1018000	-571604	10	0
1019000	-489931	10	0
1020000	-489931	10	0
1021000	-489931	10	0
1022000	-489931	10	0
1023000	-489931	10	0
1024000	-489931	10	0
1025000	-489931	10	0
1026000	-489931	10	0
1027000	-489931	10	0
1028000	-408251	10	0
1029000	-408251	10	0
1030000	-408251	10	0
1031000	-408251	10	0
1032000	-408251	10	0
1033000	-408251	10	0
1034000	-408251	10	0
1035000	-408251	10	0
1036000	-408251	10	0
1037000	-408251	10	0
1038000	-326584	10	0
1039000	-326584	10	0
1040000	-326584	10	0
1041000	-326584	10	0
1042000	-326584	10	0
1043000	-326584	10	0
1044000	-326584	10	0
1045000	-326584	10	0
1046000	-326584	10	0
1047000	-326584	10	0
1048000	-244907	10	0
1049000	-244907	10	0
1050000	-244907	10	0
1051000	-244907	10	0
1052000	-244907	10	0
1053000	-244907	10	0
1054000	-244907	10	0
1055000	-244907	10	0
1056000	-244907	10	0
1057000	-244907	10	0
1058000	-163232	10	0
1059000	-163232	10	0
1060000	-163232	10	0
1061000	-163232	10	0
1062000	-163232	10	0
1063000	-163232	10	0
1064000	-163232	10	0
1065000	-163232	10	0
1066000	-163232	10	0
1067000	-163232	10	0
1068000	-81562	10	0
1069000	-81562	10	0
1070000	-81562	10	0
1071000	-81562	10	0
1072000	-81562	10	0
1073000	-81562	10	0
1074000	-81562	10	0
1075000	-81562	10	0
1076000	-81562	10	0
1077000	-81562	10	0
1078000	110	10	0
1079000	110	10	0
1080000	110	10	0
1081000	110	10	0
1082000	110	10	0
1083000	110	10	0
1084000	110	10	0
1085000	110	10	0
1086000	110	10	0
1087000	110	10	0
1088000	120	11	0
1089000	120	11	0
1090000	120	11	0
1091000	120	11	0
1092000	120	11	0
1093000	120	11	0
1094000	120	11	0
1095000	120	11	0
1096000	120	11	0
1097000	120	11	0
1098000	119	11	0
1099000	119	11	0
1100000	119	11	0
1101000	119	11	0
1102000	119	11	0
1103000	119	11	0
1104000	119	11	0
1105000	119	11	0
1106000	119	11	0
1107000	118	11	0
1108000	118	11	0
1109000	118	11	0
1110000	118	11	0
1111000	118	11	0
1112000	118	11	0
1113000	118	11	0
1114000	118	11	0
1115000	118	11	0
1116000	118	11	0
1117000	123	11	0
1118000	123	11	0
1119000	123	11	0
1120000	123	11	0
1121000	123	11	0
1122000	123	11	0
1123000	123	11	0
1124000	123	11	0
1125000	123	11	0
1126000	123	11	0
1127000	119	11	0
1128000	119	11	0
1129000	119	11	0
1130000	119	11	0
1131000	119	11	0
1132000	119	11	0
1133000	119	11	0
1134000	119	11	0
1135000	119	11	0
1136000	119	11	0
1137000	127	11	0
1138000	127	11	0
1139000	127	11	0
1140000	127	11	0
1141000	127	11	0
1142000	127	11	0
1143000	127	11	0
1144000	127	11	0
1145000	127	11	0
1146000	127	11	0
1147000	134	11	0
1148000	134	11	0
1149000	134	11	0
1150000	134	11	0
1151000	134	11	0
1152000	134	11	0
1153000	134	11	0
1154000	134	11	0
1155000	134	11	0
1156000	134	11	0
1157000	130	11	0
1158000	130	11	0
1159000	130	11	0
1160000	130	11	0
1161000	130	11	0
1162000	130	11	0
1163000	130	11	0
1164000	130	11	0
1165000	130	11	0
1166000	130	11	0
1167000	141	11	0
1168000	141	11	0
1169000	141	11	0
1170000	141	11	0
1171000	141	11	0
1172000	141	11	0
1173000	141	11	0
1174000	141	11	0
1175000	141	11	0
1176000	141	11	0
1177000	139	11	0
1178000	139	11	0
1179000	139	11	0
1180000	139	11	0
1181000	139	11	0
1182000	139	11	0
1183000	139	11	0
1184000	139	11	0
1185000	139	11	0
1186000	136	12	0
1187000	136	12	0
1188000	136	12	0
1189000	136	12	0
1190000	136	12	0
1191000	136	12	0
1192000	136	12	0
1193000	136	12	0
1194000	136	12	0
1195000	136	12	0
1196000	140	12	0
1197000	140	12	0
1198000	140	12	0
1199000	140	12	0
1200000	140	12	0
1201000	140	12	0
1202000	140	12	0
1203000	140	12	0
1204000	140	12	0
1205000	140	12	0
1206000	130	12	0
1207000	130	12	0
1208000	130	12	0
1209000	130	12	0
1210000	130	12	0
1211000	130	12	0
1212000	130	12	0
1213000	130	12	0
1214000	130	12	0
1215000	130	12	0
1216000	128	12	0
1217000	128	12	0
1218000	128	12	0
1219000	128	12	0
1220000	128	12	0
1221000	128	12	0
1222000	128	12	0
1223000	128	12	0
1224000	128	12	0
1225000	128	12	0
1226000	135	12	0
1227000	135	12	0
1228000	135	12	0
1229000	135	12	0
1230000	135	12	0
1231000	135	12	0
1232000	135	12	0
1233000	135	12	0
1234000	135	12	0
1235000	135	12	0
1236000	141	12	0
1237000	141	12	0
1238000	141	12	0
1239000	141	12	0
1240000	141	12	0
1241000	141	12	0
1242000	141	12	0
1243000	141	12	0
1244000	141	12	0
1245000	141	12	0
1246000	170	12	0
1247000	170	12	0
1248000	170	12	0
1249000	170	12	0
1250000	170	12	0
1251000	170	12	0
1252000	170	12	0
1253000	170	12	0
1254000	170	12	0
1255000	166	12	0
1256000	166	12	0
1257000	166	12	0
1258000	166	12	0
1259000	166	12	0
1260000	166	12	0
1261000	166	12	0
1262000	166	12	0
1263000	166	12	0
1264000	166	12	0
1265000	152	12	0
1266000	152	12	0
1267000	152	12	0
1268000	152	12	0
1269000	152	12	0
1270000	152	12	0
1271000	152	12	0
1272000	152	12	0
1273000	152	12	0
1274000	152	12	0
1275000	138	12	0
1276000	138	12	0
1277000	138	12	0
1278000	138	12	0
1279000	138	12	0
1280000	138	12	0
1281000	138	12	0
1282000	138	12	0
1283000	138	12	0
1284000	138	12	0
1285000	121	13	0
1286000	121	13	0
1287000	121	13	0
1288000	121	13	0
1289000	121	13	0
1290000	121	13	0
1291000	121	13	0
1292000	121	13	0
1293000	121	13	0
1294000	121	13	0
1295000	126	13	0
1296000	126	13	0
1297000	126	13	0
1298000	126	13	0
1299000	126	13	0
1300000	126	13	0
1301000	126	13	0
1302000	126	13	0
1303000	126	13	0
1304000	126	13	0
1305000	129	13	0
1306000	129	13	0
1307000	129	13	0
1308000	129	13	0
1309000	129	13	0
1310000	129	13	0
1311000	129	13	0
1312000	129	13	0
1313000	129	13	0
1314000	129	13	0
1315000	135	13	0
1316000	135	13	0
1317000	135	13	0
1318000	135	13	0
1319000	135	13	0
1320000	135	13	0
1321000	135	13	0
1322000	135	13	0
1323000	135	13	0
1324000	135	13	0
1325000	140	13	0
1326000	140	13	0
1327000	140	13	0
1328000	140	13	0
1329000	140	13	0
1330000	140	13	0
1331000	140	13	0
1332000	140	13	0
1333000	140	13	0
1334000	133	13	0
1335000	133	13	0
1336000	133	13	0
1337000	133	13	0
1338000	133	13	0
1339000	133	13	0
1340000	133	13	0
1341000	133	13	0
1342000	133	13	0
1343000	133	13	0
1344000	123	13	0
1345000	123	13	0
1346000	123	13	0
1347000	123	13	0
1348000	123	13	0
1349000	123	13	0
1350000	123	13	0
1351000	123	13	0
1352000	123	13	0
1353000	123	13	0
1354000	124	13	0
1355000	124	13	0
1356000	124	13	0
1357000	124	13	0
1358000	124	13	0
1359000	124	13	0
1360000	124	13	0
1361000	124	13	0
1362000	124	13	0
1363000	124	13	0
1364000	126	13	0
1365000	126	13	0
1366000	126	13	0
1367000	126	13	0
1368000	126	13	0
1369000	126	13	0
1370000	126	13	0
1371000	126	13	0
1372000	126	13	0
1373000	126	13	0
1374000	136	13	0
1375000	136	13	0
1376000	136	13	0
1377000	136	13	0
1378000	136	13	0
1379000	136	13	0
1380000	136	13	0
1381000	136	13	0
1382000	136	13	0
1383000	136	13	0
1384000	144	14	0
1385000	144	14	0
1386000	144	14	0
1387000	144	14	0
1388000	144	14	0
1389000	144	14	0
1390000	144	14	0
1391000	144	14	0
1392000	144	14	0
1393000	144	14	0
1394000	153	14	0
1395000	153	14	0
1396000	153	14	0
1397000	153	14	0
1398000	153	14	0
1399000	153	14	0
1400000	153	14	0
1401000	153	14	0
1402000	153	14	0
1403000	153	14	0
1404000	142	14	0
1405000	142	14	0
1406000	142	14	0
1407000	142	14	0
1408000	142	14	0
1409000	142	14	0
1410000	142	14	0
1411000	142	14	0
1412000	142	14	0
1413000	131	14	0
1414000	131	14	0
1415000	131	14	0
1416000	131	14	0
1417000	131	14	0
1418000	131	14	0
1419000	131	14	0
1420000	131	14	0
1421000	131	14	0
1422000	131	14	0
1423000	121	14	0
1424000	121	14	0
1425000	121	14	0
1426000	121	14	0
1427000	121	14	0
1428000	121	14	0
1429000	121	14	0
1430000	121	14	0
1431000	121	14	0
1432000	121	14	0
1433000	114	14	0
1434000	114	14	0
1435000	114	14	0
1436000	114	14	0
1437000	114	14	0
1438000	114	14	0
1439000	114	14	0
1440000	114	14	0
1441000	114	14	0
1442000	114	14	0
1443000	113	14	0
1444000	113	14	0
1445000	113	14	0
1446000	113	14	0
1447000	113	14	0
1448000	113	14	0
1449000	113	14	0
1450000	113	14	0
1451000	113	14	0
1452000	113	14	0
1453000	112	14	0
1454000	112	14	0
1455000	112	14	0
1456000	112	14	0
1457000	112	14	0
1458000	112	14	0
1459000	112	14	0
1460000	112	14	0
1461000	112	14	0
1462000	112	14	0
1463000	110	14	0
1464000	110	14	0
1465000	110	14	0
1466000	110	14	0
1467000	110	14	0
1468000	110	14	0
1469000	110	14	0
1470000	110	14	0
1471000	110	14	0
1472000	110	14	0
1473000	113	14	0
1474000	113	14	0
1475000	113	14	0
1476000	113	14	0
1477000	113	14	0
1478000	113	14	0
1479000	113	14	0
1480000	113	14	0
1481000	113	14	0
1482000	103	15	0
1483000	103	15	0
1484000	103	15	0
1485000	103	15	0
1486000	103	15	0
1487000	103	15	0
1488000	103	15	0
1489000	103	15	0
1490000	103	15	0
1491000	103	15	0
1492000	93	15	0
1493000	93	15	0
1494000	93	15	0
1495000	93	15	0
1496000	93	15	0
1497000	93	15	0
1498000	93	15	0
1499000	93	15	0
1500000	93	15	0
1501000	93	15	0
1502000	80	15	0
1503000	80	15	0
1504000	80	15	0
1505000	80	15	0
1506000	80	15	0
1507000	80	15	0
1508000	80	15	0
1509000	80	15	0
1510000	80	15	0
1511000	80	15	0
1512000	73	15	0
1513000	73	15	0
1514000	73	15	0
1515000	73	15	0
1516000	73	15	0
1517000	73	15	0
1518000	73	15	0
1519000	73	15	0
1520000	73	15	0
1521000	73	15	0
1522000	69	15	0
1523000	69	15	0
1524000	69	15	0
1525000	69	15	0
1526000	69	15	0
1527000	69	15	0
1528000	69	15	0
1529000	69	15	0
1530000	69	15	0
1531000	69	15	0
1532000	77	15	0
1533000	77	15	0
1534000	77	15	0
1535000	77	15	0
1536000	77	15	0
1537000	77	15	0
1538000	77	15	0
1539000	77	15	0
1540000	77	15	0
1541000	77	15	0
1542000	93	15	0
1543000	93	15	0
1544000	93	15	0
1545000	93	15	0
1546000	93	15	0
1547000	93	15	0
1548000	93	15	0
1549000	93	15	0
1550000	93	15	0
1551000	93	15	0
1552000	89	15	0
1553000	89	15	0
1554000	89	15	0
1555000	89	15	0
1556000	89	15	0
1557000	89	15	0
1558000	89	15	0
1559000	89	15	0
1560000	89	15	0
1561000	52	15	0
1562000	52	15	0
1563000	52	15	0
1564000	52	15	0
1565000	52	15	0
1566000	52	15	0
1567000	52	15	0
1568000	52	15	0
1569000	52	15	0
1570000	52	15	0
1571000	38	15	0
1572000	38	15	0
1573000	38	15	0
1574000	38	15	0
1575000	38	15	0
1576000	38	15	0
1577000	38	15	0
1578000	38	15	0
1579000	38	15	0
1580000	38	15	0
1581000	24	16	0
1582000	24	16	0
1583000	24	16	0
1584000	24	16	0
1585000	24	16	0
1586000	24	16	0
1587000	24	16	0
1588000	24	16	0
1589000	24	16	0
1590000	24	16	0
1591000	47	16	0
1592000	47	16	0
1593000	47	16	0
1594000	47	16	0
1595000	47	16	0
1596000	47	16	0
1597000	47	16	0
1598000	47	16	0
1599000	47	16	0
1600000	47	16	0
1601000	59	16	0
1602000	59	16	0
1603000	59	16	0
1604000	59	16	0
1605000	59	16	0
1606000	59	16	0
1607000	59	16	0
1608000	59	16	0
1609000	59	16	0
1610000	59	16	0
1611000	46	16	0
1612000	46	16	0
1613000	46	16	0
1614000	46	16	0
1615000	46	16	0
1616000	46	16	0
1617000	46	16	0
1618000	46	16	0
1619000	46	16	0
1620000	46	16	0
1621000	34	16	0
1622000	34	16	0
1623000	34	16	0
1624000	34	16	0
1625000	34	16	0
1626000	34	16	0
1627000	34	16	0
1628000	34	16	0
1629000	34	16	0
1630000	34	16	0
1631000	20	16	0
1632000	20	16	0
1633000	20	16	0
1634000	20	16	0
1635000	20	16	0
1636000	20	16	0
1637000	20	16	0
1638000	20	16	0
1639000	20	16	0
1640000	1	16	0
1641000	1	16	0
1642000	1	16	0
1643000	1	16	0
1644000	1	16	0
1645000	1	16	0
1646000	1	16	0
1647000	1	16	0
1648000	1	16	0
1649000	1	16	0
1650000	1	16	0
1651000	1	16	0
1652000	1	16	0
1653000	1	16	0
1654000	1	16	0
1655000	1	16	0
1656000	1	16	0
1657000	1	16	0
1658000	1	16	0
1659000	1	16	0
1660000	20	16	0
1661000	20	16	0
1662000	20	16	0
1663000	20	16	0
1664000	20	16	0
1665000	20	16	0
1666000	20	16	0
1667000	20	16	0
1668000	20	16	0
1669000	20	16	0
1670000	39	16	0
1671000	39	16	0
1672000	39	16	0
1673000	39	16	0
1674000	39	16	0
1675000	39	16	0
1676000	39	16	0
1677000	39	16	0
1678000	39	16	0
1679000	39	16	0
1680000	74	17	0
1681000	74	17	0
1682000	74	17	0
1683000	74	17	0
1684000	74	17	0
1685000	74	17	0
1686000	74	17	0
1687000	74	17	0
1688000	74	17	0
1689000	74	17	0
1690000	94	17	0
1691000	94	17	0
1692000	94	17	0
1693000	94	17	0
1694000	94	17	0
1695000	94	17	0
1696000	94	17	0
1697000	94	17	0
1698000	94	17	0
1699000	94	17	0
1700000	60	17	0
1701000	60	17	0
1702000	60	17	0
1703000	60	17	0
1704000	60	17	0
1705000	60	17	0
1706000	60	17	0
1707000	60	17	0
1708000	60	17	0
1709000	60	17	0
1710000	27	17	0
1711000	27	17	0
1712000	27	17	0
1713000	27	17	0
1714000	27	17	0
1715000	27	17	0
1716000	27	17	0
1717000	27	17	0
1718000	27	17	0
1719000	-31	17	0
1720000	-31	17	0
1721000	-31	17	0
1722000	-31	17	0
1723000	-31	17	0
1724000	-31	17	0
1725000	-31	17	0
1726000	-31	17	0
1727000	-31	17	0
1728000	-31	17	0
1729000	-32	17	0
1730000	-32	17	0
1731000	-32	17	0
1732000	-32	17	0
1733000	-32	17	0
1734000	-32	17	0
1735000	-32	17	0
1736000	-32	17	0
1737000	-32	17	0
1738000	-32	17	0
1739000	6	17	0
1740000	6	17	0
1741000	6	17	0
1742000	6	17	0
1743000	6	17	0
1744000	6	17	0
1745000	6	17	0
1746000	6	17	0
1747000	6	17	0
1748000	6	17	0
1749000	60	17	0
1750000	60	17	0
1751000	60	17	0
1752000	60	17	0
1753000	60	17	0
1754000	60	17	0
1755000	60	17	0
1756000	60	17	0
1757000	60	17	0
1758000	60	17	0
1759000	124	17	0
1760000	124	17	0
1761000	124	17	0
1762000	124	17	0
1763000	124	17	0
1764000	124	17	0
1765000	124	17	0
1766000	124	17	0
1767000	124	17	0
1768000	124	17	0
1769000	127	17	0
1770000	127	17	0
1771000	127	17	0
1772000	127	17	0
1773000	127	17	0
1774000	127	17	0
1775000	127	17	0
1776000	127	17	0
1777000	127	17	0
1778000	127	17	0
1779000	95	18	0
1780000	95	18	0
1781000	95	18	0
1782000	95	18	0
1783000	95	18	0
1784000	95	18	0
1785000	95	18	0
1786000	95	18	0
1787000	95	18	0
1788000	51	18	0
1789000	51	18	0
1790000	51	18	0
1791000	51	18	0
1792000	51	18	0
1793000	51	18	0
1794000	51	18	0
1795000	51	18	0
1796000	51	18	0
1797000	51	18	0
1798000	0	18	0
1799000	0	18	0
1800000	0	18	0
1801000	0	18	0
1802000	0	18	0
1803000	0	18	0
1804000	0	18	0
1805000	0	18	0
1806000	0	18	0
1807000	0	18	0
1808000	-12	18	0
1809000	-12	18	0
1810000	-12	18	0
1811000	-12	18	0
1812000	-12	18	0
1813000	-12	18	0
1814000	-12	18	0
1815000	-12	18	0
1816000	-12	18	0
1817000	-12	18	0
1818000	43	18	0
1819000	43	18	0
1820000	43	18	0
1821000	43	18	0
1822000	43	18	0
1823000	43	18	0
1824000	43	18	0
1825000	43	18	0
1826000	43	18	0
1827000	43	18	0
1828000	100	18	0
1829000	100	18	0
1830000	100	18	0
1831000	100	18	0
1832000	100	18	0
1833000	100	18	0
1834000	100	18	0
1835000	100	18	0
1836000	100	18	0
1837000	100	18	0
1838000	156	18	0
1839000	156	18	0
1840000	156	18	0
1841000	156	18	0
1842000	156	18	0
1843000	156	18	0
1844000	156	18	0
1845000	156	18	0
1846000	156	18	0
1847000	156	18	0
1848000	180	18	0
1849000	180	18	0
1850000	180	18	0
1851000	180	18	0
1852000	180	18	0
1853000	180	18	0
1854000	180	18	0
1855000	180	18	0
1856000	180	18	0
1857000	180	18	0
1858000	138	18	0
1859000	138	18	0
1860000	138	18	0
1861000	138	18	0
1862000	138	18	0
1863000	138	18	0
1864000	138	18	0
1865000	138	18	0
1866000	138	18	0
1867000	124	18	0
1868000	124	18	0
1869000	124	18	0
1870000	124	18	0
1871000	124	18	0
1872000	124	18	0
1873000	124	18	0
1874000	124	18	0
1875000	124	18	0
1876000	124	18	0
1877000	105	19	0
1878000	105	19	0
1879000	105	19	0
1880000	105	19	0
1881000	105	19	0
1882000	105	19	0
1883000	105	19	0
1884000	105	19	0
1885000	105	19	0
1886000	105	19	0
1887000	87	19	0
1888000	87	19	0
1889000	87	19	0
1890000	87	19	0
1891000	87	19	0
1892000	87	19	0
1893000	87	19	0
1894000	87	19	0
1895000	87	19	0
1896000	87	19	0
1897000	101	19	24
1898000	101	19	24
1899000	101	19	24
1900000	101	19	24
1901000	101	19	24
1902000	101	19	24
1903000	101	19	24
1904000	101	19	24
1905000	101	19	24
1906000	101	19	24
1907000	100	19	0
1908000	100	19	0
1909000	100	19	0
1910000	100	19	0
1911000	100	19	0
1912000	100	19	0
1913000	100	19	0
1914000	100	19	0
1915000	100	19	0
1916000	100	19	0
1917000	175	19	0
1918000	175	19	0
1919000	175	19	0
1920000	175	19	0
1921000	175	19	0
1922000	175	19	0
1923000	175	19	0
1924000	175	19	0
1925000	175	19	0
1926000	175	19	0
1927000	251	19	0
1928000	251	19	0
1929000	251	19	0
1930000	251	19	0
1931000	251	19	0
1932000	251	19	0
1933000	251	19	0
1934000	251	19	0
1935000	251	19	0
1936000	251	19	0
1937000	352	19	0
1938000	352	19	0
1939000	352	19	0
1940000	352	19	0
1941000	352	19	0
1942000	352	19	0
1943000	352	19	0
1944000	352	19	0
1945000	352	19	0
1946000	269	19	24
1947000	269	19	24
1948000	269	19	24
1949000	269	19	24
1950000	269	19	24
1951000	269	19	24
1952000	269	19	24
1953000	269	19	24
1954000	269	19	24
1955000	269	19	24
1956000	181	19	0
1957000	181	19	0
1958000	181	19	0
1959000	181	19	0
1960000	181	19	0
1961000	181	19	0
1962000	181	19	0
1963000	181	19	0
1964000	181	19	0
1965000	181	19	0
1966000	93	19	24
1967000	93	19	24
1968000	93	19	24
1969000	93	19	24
1970000	93	19	24
1971000	93	19	24
1972000	93	19	24
1973000	93	19	24
1974000	93	19	24
1975000	93	19	24
1976000	498	20	0
1977000	498	20	0
1978000	498	20	0
1979000	498	20	0
1980000	498	20	0
1981000	498	20	0
1982000	498	20	0
1983000	498	20	0
1984000	498	20	0
1985000	498	20	0
1986000	901	20	0
1987000	901	20	0
1988000	901	20	0
1989000	901	20	0
1990000	901	20	0
1991000	901	20	0
1992000	901	20	0
1993000	901	20	0
1994000	901	20	0
1995000	901	20	0
1996000	543	20	24
1997000	543	20	24
1998000	543	20	24
1999000	543	20	24
[truncated: 41,713 more rows]
