# Supplementary material for: Empirical optimization of an angled spoke paddling wheel with self-rotating mechanism
Source: Sci Rep. 2022 Nov 28;12:20511. doi: 10.1038/s41598-022-25181-7 (PMC9705443; doi:10.1038/s41598-022-25181-7)
Supplement: Supplementary file 1 — Supplementary Information. [file 41598_2022_25181_MOESM1_ESM.zip › 2nd_test_Loadcell_raw_data/R5/Test2_R5_120RPM_Set2.csv]

Timestamp	RMS_Val_G	Target_Vel_G	Vel_Cur_G
0	0	0	0
2000	0	0	0
3000	0	0	0
4000	0	0	0
5000	0	0	0
6000	0	0	0
7000	0	0	0
8000	0	0	0
9000	0	0	0
10000	0	0	0
11000	0	0	0
12000	-81820	0	0
13000	-81820	0	0
14000	-81820	0	0
15000	-81820	0	0
16000	-81820	0	0
17000	-81820	0	0
18000	-81820	0	0
19000	-81820	0	0
20000	-81820	0	0
21000	-81820	0	0
22000	-163637	0	0
23000	-163637	0	0
24000	-163637	0	0
25000	-163637	0	0
26000	-163637	0	0
27000	-163637	0	0
28000	-163637	0	0
29000	-163637	0	0
30000	-163637	0	0
31000	-163637	0	0
32000	-245452	0	0
33000	-245452	0	0
34000	-245452	0	0
35000	-245452	0	0
36000	-245452	0	0
37000	-245452	0	0
38000	-245452	0	0
39000	-245452	0	0
40000	-245452	0	0
41000	-245452	0	0
42000	-327263	0	0
43000	-327263	0	0
44000	-327263	0	0
45000	-327263	0	0
46000	-327263	0	0
47000	-327263	0	0
48000	-327263	0	0
49000	-327263	0	0
50000	-327263	0	0
51000	-409074	0	0
52000	-409074	0	0
53000	-409074	0	0
54000	-409074	0	0
55000	-409074	0	0
56000	-409074	0	0
57000	-409074	0	0
58000	-409074	0	0
59000	-409074	0	0
60000	-409074	0	0
61000	-490889	0	0
62000	-490889	0	0
63000	-490889	0	0
64000	-490889	0	0
65000	-490889	0	0
66000	-490889	0	0
67000	-490889	0	0
68000	-490889	0	0
69000	-490889	0	0
70000	-490889	0	0
71000	-572705	0	0
72000	-572705	0	0
73000	-572705	0	0
74000	-572705	0	0
75000	-572705	0	0
76000	-572705	0	0
77000	-572705	0	0
78000	-572705	0	0
79000	-572705	0	0
80000	-572705	0	0
81000	-654521	0	0
82000	-654521	0	0
83000	-654521	0	0
84000	-654521	0	0
85000	-654521	0	0
86000	-654521	0	0
87000	-654521	0	0
88000	-654521	0	0
89000	-654521	0	0
90000	-654521	0	0
91000	-736338	0	0
92000	-736338	0	0
93000	-736338	0	0
94000	-736338	0	0
95000	-736338	0	0
96000	-736338	0	0
97000	-736338	0	0
98000	-736338	0	0
99000	-736338	0	0
100000	-736338	0	0
101000	-736338	1	0
102000	-736338	1	0
103000	-736338	1	0
104000	-736338	1	0
105000	-736338	1	0
106000	-736338	1	0
107000	-736338	1	0
108000	-736338	1	0
109000	-736338	1	0
110000	-736338	1	0
111000	-736337	1	0
112000	-736337	1	0
113000	-736337	1	0
114000	-736337	1	0
115000	-736337	1	0
116000	-736337	1	0
117000	-736337	1	0
118000	-736337	1	0
119000	-736337	1	0
120000	-736337	1	0
121000	-736341	1	0
122000	-736341	1	0
123000	-736341	1	0
124000	-736341	1	0
125000	-736341	1	0
126000	-736341	1	0
127000	-736341	1	0
128000	-736341	1	0
129000	-736341	1	0
130000	-736344	1	0
131000	-736344	1	0
132000	-736344	1	0
133000	-736344	1	0
134000	-736344	1	0
135000	-736344	1	0
136000	-736344	1	0
137000	-736344	1	0
138000	-736344	1	0
139000	-736344	1	0
140000	-736347	1	0
141000	-736347	1	0
142000	-736347	1	0
143000	-736347	1	0
144000	-736347	1	0
145000	-736347	1	0
146000	-736347	1	0
147000	-736347	1	0
148000	-736347	1	0
149000	-736347	1	0
150000	-736351	1	0
151000	-736351	1	0
152000	-736351	1	0
153000	-736351	1	0
154000	-736351	1	0
155000	-736351	1	0
156000	-736351	1	0
157000	-736351	1	0
158000	-736351	1	0
159000	-736351	1	0
160000	-736351	1	0
161000	-736351	1	0
162000	-736351	1	0
163000	-736351	1	0
164000	-736351	1	0
165000	-736351	1	0
166000	-736351	1	0
167000	-736351	1	0
168000	-736351	1	0
169000	-736351	1	0
170000	-736357	1	0
171000	-736357	1	0
172000	-736357	1	0
173000	-736357	1	0
174000	-736357	1	0
175000	-736357	1	0
176000	-736357	1	0
177000	-736357	1	0
178000	-736357	1	0
179000	-736357	1	0
180000	-736363	1	0
181000	-736363	1	0
182000	-736363	1	0
183000	-736363	1	0
184000	-736363	1	0
185000	-736363	1	0
186000	-736363	1	0
187000	-736363	1	0
188000	-736363	1	0
189000	-736363	1	0
190000	-736360	1	0
191000	-736360	1	0
192000	-736360	1	0
193000	-736360	1	0
194000	-736360	1	0
195000	-736360	1	0
196000	-736360	1	0
197000	-736360	1	0
198000	-736360	1	0
199000	-736364	2	0
200000	-736364	2	0
201000	-736364	2	0
202000	-736364	2	0
203000	-736364	2	0
204000	-736364	2	0
205000	-736364	2	0
206000	-736364	2	0
207000	-736364	2	0
208000	-736364	2	0
209000	-736370	2	0
210000	-736370	2	0
211000	-736370	2	0
212000	-736370	2	0
213000	-736370	2	0
214000	-736370	2	0
215000	-736370	2	0
216000	-736370	2	0
217000	-736370	2	0
218000	-736370	2	0
219000	-736375	2	0
220000	-736375	2	0
221000	-736375	2	0
222000	-736375	2	0
223000	-736375	2	0
224000	-736375	2	0
225000	-736375	2	0
226000	-736375	2	0
227000	-736375	2	0
228000	-736375	2	0
229000	-736382	2	0
230000	-736382	2	0
231000	-736382	2	0
232000	-736382	2	0
233000	-736382	2	0
234000	-736382	2	0
235000	-736382	2	0
236000	-736382	2	0
237000	-736382	2	0
238000	-736382	2	0
239000	-736384	2	0
240000	-736384	2	0
241000	-736384	2	0
242000	-736384	2	0
243000	-736384	2	0
244000	-736384	2	0
245000	-736384	2	0
246000	-736384	2	0
247000	-736384	2	0
248000	-736384	2	0
249000	-736388	2	0
250000	-736388	2	0
251000	-736388	2	0
252000	-736388	2	0
253000	-736388	2	0
254000	-736388	2	0
255000	-736388	2	0
256000	-736388	2	0
257000	-736388	2	0
258000	-736388	2	0
259000	-736389	2	0
260000	-736389	2	0
261000	-736389	2	0
262000	-736389	2	0
263000	-736389	2	0
264000	-736389	2	0
265000	-736389	2	0
266000	-736389	2	0
267000	-736389	2	0
268000	-736389	2	0
269000	-736390	2	0
270000	-736390	2	0
271000	-736390	2	0
272000	-736390	2	0
273000	-736390	2	0
274000	-736390	2	0
275000	-736390	2	0
276000	-736390	2	0
277000	-736390	2	0
278000	-736394	2	0
279000	-736394	2	0
280000	-736394	2	0
281000	-736394	2	0
282000	-736394	2	0
283000	-736394	2	0
284000	-736394	2	0
285000	-736394	2	0
286000	-736394	2	0
287000	-736394	2	0
288000	-736393	2	0
289000	-736393	2	0
290000	-736393	2	0
291000	-736393	2	0
292000	-736393	2	0
293000	-736393	2	0
294000	-736393	2	0
295000	-736393	2	0
296000	-736393	2	0
297000	-736393	2	0
298000	-736394	3	0
299000	-736394	3	0
300000	-736394	3	0
301000	-736394	3	0
302000	-736394	3	0
303000	-736394	3	0
304000	-736394	3	0
305000	-736394	3	0
306000	-736394	3	0
307000	-736394	3	0
308000	-736394	3	0
309000	-736394	3	0
310000	-736394	3	0
311000	-736394	3	0
312000	-736394	3	0
313000	-736394	3	0
314000	-736394	3	0
315000	-736394	3	0
316000	-736394	3	0
317000	-736394	3	0
318000	-736401	3	0
319000	-736401	3	0
320000	-736401	3	0
321000	-736401	3	0
322000	-736401	3	0
323000	-736401	3	0
324000	-736401	3	0
325000	-736401	3	0
326000	-736401	3	0
327000	-736401	3	0
328000	-736409	3	0
329000	-736409	3	0
330000	-736409	3	0
331000	-736409	3	0
332000	-736409	3	0
333000	-736409	3	0
334000	-736409	3	0
335000	-736409	3	0
336000	-736409	3	0
337000	-736409	3	0
338000	-736414	3	0
339000	-736414	3	0
340000	-736414	3	0
341000	-736414	3	0
342000	-736414	3	0
343000	-736414	3	0
344000	-736414	3	0
345000	-736414	3	0
346000	-736414	3	0
347000	-736414	3	0
348000	-736419	3	0
349000	-736419	3	0
350000	-736419	3	0
351000	-736419	3	0
352000	-736419	3	0
353000	-736419	3	0
354000	-736419	3	0
355000	-736419	3	0
356000	-736419	3	0
357000	-736425	3	0
358000	-736425	3	0
359000	-736425	3	0
360000	-736425	3	0
361000	-736425	3	0
362000	-736425	3	0
363000	-736425	3	0
364000	-736425	3	0
365000	-736425	3	0
366000	-736425	3	0
367000	-736433	3	0
368000	-736433	3	0
369000	-736433	3	0
370000	-736433	3	0
371000	-736433	3	0
372000	-736433	3	0
373000	-736433	3	0
374000	-736433	3	0
375000	-736433	3	0
376000	-736433	3	0
377000	-736440	3	0
378000	-736440	3	0
379000	-736440	3	0
380000	-736440	3	0
381000	-736440	3	0
382000	-736440	3	0
383000	-736440	3	0
384000	-736440	3	0
385000	-736440	3	0
386000	-736440	3	0
387000	-736444	3	0
388000	-736444	3	0
389000	-736444	3	0
390000	-736444	3	0
391000	-736444	3	0
392000	-736444	3	0
393000	-736444	3	0
394000	-736444	3	0
395000	-736444	3	0
396000	-736444	3	0
397000	-736448	4	0
398000	-736448	4	0
399000	-736448	4	0
400000	-736448	4	0
401000	-736448	4	0
402000	-736448	4	0
403000	-736448	4	0
404000	-736448	4	0
405000	-736448	4	0
406000	-736448	4	0
407000	-736458	4	0
408000	-736458	4	0
409000	-736458	4	0
410000	-736458	4	0
411000	-736458	4	0
412000	-736458	4	0
413000	-736458	4	0
414000	-736458	4	0
415000	-736458	4	0
416000	-736458	4	0
417000	-736465	4	0
418000	-736465	4	0
419000	-736465	4	0
420000	-736465	4	0
421000	-736465	4	0
422000	-736465	4	0
423000	-736465	4	0
424000	-736465	4	0
425000	-736465	4	0
426000	-736465	4	0
427000	-736475	4	0
428000	-736475	4	0
429000	-736475	4	0
430000	-736475	4	0
431000	-736475	4	0
432000	-736475	4	0
433000	-736475	4	0
434000	-736475	4	0
435000	-736475	4	0
436000	-736485	4	0
437000	-736485	4	0
438000	-736485	4	0
439000	-736485	4	0
440000	-736485	4	0
441000	-736485	4	0
442000	-736485	4	0
443000	-736485	4	0
444000	-736485	4	0
445000	-736485	4	0
446000	-736496	4	0
447000	-736496	4	0
448000	-736496	4	0
449000	-736496	4	0
450000	-736496	4	0
451000	-736496	4	0
452000	-736496	4	0
453000	-736496	4	0
454000	-736496	4	0
455000	-736496	4	0
456000	-736508	4	0
457000	-736508	4	0
458000	-736508	4	0
459000	-736508	4	0
460000	-736508	4	0
461000	-736508	4	0
462000	-736508	4	0
463000	-736508	4	0
464000	-736508	4	0
465000	-736508	4	0
466000	-736519	4	0
467000	-736519	4	0
468000	-736519	4	0
469000	-736519	4	0
470000	-736519	4	0
471000	-736519	4	0
472000	-736519	4	0
473000	-736519	4	0
474000	-736519	4	0
475000	-736519	4	0
476000	-736530	4	0
477000	-736530	4	0
478000	-736530	4	0
479000	-736530	4	0
480000	-736530	4	0
481000	-736530	4	0
482000	-736530	4	0
483000	-736530	4	0
484000	-736530	4	0
485000	-736530	4	0
486000	-736540	4	0
487000	-736540	4	0
488000	-736540	4	0
489000	-736540	4	0
490000	-736540	4	0
491000	-736540	4	0
492000	-736540	4	0
493000	-736540	4	0
494000	-736540	4	0
495000	-736540	4	0
496000	-736548	5	0
497000	-736548	5	0
498000	-736548	5	0
499000	-736548	5	0
500000	-736548	5	0
501000	-736548	5	0
502000	-736548	5	0
503000	-736548	5	0
504000	-736548	5	0
505000	-736548	5	0
506000	-736554	5	0
507000	-736554	5	0
508000	-736554	5	0
509000	-736554	5	0
510000	-736554	5	0
511000	-736554	5	0
512000	-736554	5	0
513000	-736554	5	0
514000	-736554	5	0
515000	-736564	5	0
516000	-736564	5	0
517000	-736564	5	0
518000	-736564	5	0
519000	-736564	5	0
520000	-736564	5	0
521000	-736564	5	0
522000	-736564	5	0
523000	-736564	5	0
524000	-736564	5	0
525000	-736574	5	0
526000	-736574	5	0
527000	-736574	5	0
528000	-736574	5	0
529000	-736574	5	0
530000	-736574	5	0
531000	-736574	5	0
532000	-736574	5	0
533000	-736574	5	0
534000	-736574	5	0
535000	-736578	5	0
536000	-736578	5	0
537000	-736578	5	0
538000	-736578	5	0
539000	-736578	5	0
540000	-736578	5	0
541000	-736578	5	0
542000	-736578	5	0
543000	-736578	5	0
544000	-736578	5	0
545000	-736585	5	0
546000	-736585	5	0
547000	-736585	5	0
548000	-736585	5	0
549000	-736585	5	0
550000	-736585	5	0
551000	-736585	5	0
552000	-736585	5	0
553000	-736585	5	0
554000	-736585	5	0
555000	-736596	5	0
556000	-736596	5	0
557000	-736596	5	0
558000	-736596	5	0
559000	-736596	5	0
560000	-736596	5	0
561000	-736596	5	0
562000	-736596	5	0
563000	-736596	5	0
564000	-736596	5	0
565000	-736606	5	0
566000	-736606	5	0
567000	-736606	5	0
568000	-736606	5	0
569000	-736606	5	0
570000	-736606	5	0
571000	-736606	5	0
572000	-736606	5	0
573000	-736606	5	0
574000	-736606	5	0
575000	-736619	5	0
576000	-736619	5	0
577000	-736619	5	0
578000	-736619	5	0
579000	-736619	5	0
580000	-736619	5	0
581000	-736619	5	0
582000	-736619	5	0
583000	-736619	5	0
584000	-736629	5	0
585000	-736629	5	0
586000	-736629	5	0
587000	-736629	5	0
588000	-736629	5	0
589000	-736629	5	0
590000	-736629	5	0
591000	-736629	5	0
592000	-736629	5	0
593000	-736629	5	0
594000	-736646	6	0
595000	-736646	6	0
596000	-736646	6	0
597000	-736646	6	0
598000	-736646	6	0
599000	-736646	6	0
600000	-736646	6	0
601000	-736646	6	0
602000	-736646	6	0
603000	-736646	6	0
604000	-736657	6	0
605000	-736657	6	0
606000	-736657	6	0
607000	-736657	6	0
608000	-736657	6	0
609000	-736657	6	0
610000	-736657	6	0
611000	-736657	6	0
612000	-736657	6	0
613000	-736657	6	0
614000	-736669	6	0
615000	-736669	6	0
616000	-736669	6	0
617000	-736669	6	0
618000	-736669	6	0
619000	-736669	6	0
620000	-736669	6	0
621000	-736669	6	0
622000	-736669	6	0
623000	-736669	6	0
624000	-736677	6	0
625000	-736677	6	0
626000	-736677	6	0
627000	-736677	6	0
628000	-736677	6	0
629000	-736677	6	0
630000	-736677	6	0
631000	-736677	6	0
632000	-736677	6	0
633000	-736677	6	0
634000	-736687	6	0
635000	-736687	6	0
636000	-736687	6	0
637000	-736687	6	0
638000	-736687	6	0
639000	-736687	6	0
640000	-736687	6	0
641000	-736687	6	0
642000	-736687	6	0
643000	-736687	6	0
644000	-736694	6	0
645000	-736694	6	0
646000	-736694	6	0
647000	-736694	6	0
648000	-736694	6	0
649000	-736694	6	0
650000	-736694	6	0
651000	-736694	6	0
652000	-736694	6	0
653000	-736694	6	0
654000	-736700	6	0
655000	-736700	6	0
656000	-736700	6	0
657000	-736700	6	0
658000	-736700	6	0
659000	-736700	6	0
660000	-736700	6	0
661000	-736700	6	0
662000	-736700	6	0
663000	-736700	6	0
664000	-736710	6	0
665000	-736710	6	0
666000	-736710	6	0
667000	-736710	6	0
668000	-736710	6	0
669000	-736710	6	0
670000	-736710	6	0
671000	-736710	6	0
672000	-736710	6	0
673000	-736723	6	0
674000	-736723	6	0
675000	-736723	6	0
676000	-736723	6	0
677000	-736723	6	0
678000	-736723	6	0
679000	-736723	6	0
680000	-736723	6	0
681000	-736723	6	0
682000	-736723	6	0
683000	-736731	6	0
684000	-736731	6	0
685000	-736731	6	0
686000	-736731	6	0
687000	-736731	6	0
688000	-736731	6	0
689000	-736731	6	0
690000	-736731	6	0
691000	-736731	6	0
692000	-736731	6	0
693000	-736740	7	0
694000	-736740	7	0
695000	-736740	7	0
696000	-736740	7	0
697000	-736740	7	0
698000	-736740	7	0
699000	-736740	7	0
700000	-736740	7	0
701000	-736740	7	0
702000	-736740	7	0
703000	-736740	7	0
704000	-736740	7	0
705000	-736740	7	0
706000	-736740	7	0
707000	-736740	7	0
708000	-736740	7	0
709000	-736740	7	0
710000	-736740	7	0
711000	-736740	7	0
712000	-736740	7	0
713000	-736747	7	0
714000	-736747	7	0
715000	-736747	7	0
716000	-736747	7	0
717000	-736747	7	0
718000	-736747	7	0
719000	-736747	7	0
720000	-736747	7	0
721000	-736747	7	0
722000	-736747	7	0
723000	-736755	7	0
724000	-736755	7	0
725000	-736755	7	0
726000	-736755	7	0
727000	-736755	7	0
728000	-736755	7	0
729000	-736755	7	0
730000	-736755	7	0
731000	-736755	7	0
732000	-736755	7	0
733000	-736764	7	0
734000	-736764	7	0
735000	-736764	7	0
736000	-736764	7	0
737000	-736764	7	0
738000	-736764	7	0
739000	-736764	7	0
740000	-736764	7	0
741000	-736764	7	0
742000	-736764	7	0
743000	-736772	7	0
744000	-736772	7	0
745000	-736772	7	0
746000	-736772	7	0
747000	-736772	7	0
748000	-736772	7	0
749000	-736772	7	0
750000	-736772	7	0
751000	-736772	7	0
752000	-736780	7	0
753000	-736780	7	0
754000	-736780	7	0
755000	-736780	7	0
756000	-736780	7	0
757000	-736780	7	0
758000	-736780	7	0
759000	-736780	7	0
760000	-736780	7	0
761000	-736780	7	0
762000	-736785	7	0
763000	-736785	7	0
764000	-736785	7	0
765000	-736785	7	0
766000	-736785	7	0
767000	-736785	7	0
768000	-736785	7	0
769000	-736785	7	0
770000	-736785	7	0
771000	-736785	7	0
772000	-736789	7	0
773000	-736789	7	0
774000	-736789	7	0
775000	-736789	7	0
776000	-736789	7	0
777000	-736789	7	0
778000	-736789	7	0
779000	-736789	7	0
780000	-736789	7	0
781000	-736789	7	0
782000	-736793	7	0
783000	-736793	7	0
784000	-736793	7	0
785000	-736793	7	0
786000	-736793	7	0
787000	-736793	7	0
788000	-736793	7	0
789000	-736793	7	0
790000	-736793	7	0
791000	-736793	7	0
792000	-736793	8	0
793000	-736793	8	0
794000	-736793	8	0
795000	-736793	8	0
796000	-736793	8	0
797000	-736793	8	0
798000	-736793	8	0
799000	-736793	8	0
800000	-736793	8	0
801000	-736793	8	0
802000	-736800	8	0
803000	-736800	8	0
804000	-736800	8	0
805000	-736800	8	0
806000	-736800	8	0
807000	-736800	8	0
808000	-736800	8	0
809000	-736800	8	0
810000	-736800	8	0
811000	-736800	8	0
812000	-736800	8	0
813000	-736800	8	0
814000	-736800	8	0
815000	-736800	8	0
816000	-736800	8	0
817000	-736800	8	0
818000	-736800	8	0
819000	-736800	8	0
820000	-736800	8	0
821000	-736808	8	0
822000	-736808	8	0
823000	-736808	8	0
824000	-736808	8	0
825000	-736808	8	0
826000	-736808	8	0
827000	-736808	8	0
828000	-736808	8	0
829000	-736808	8	0
830000	-736808	8	0
831000	-736816	8	0
832000	-736816	8	0
833000	-736816	8	0
834000	-736816	8	0
835000	-736816	8	0
836000	-736816	8	0
837000	-736816	8	0
838000	-736816	8	0
839000	-736816	8	0
840000	-736816	8	0
841000	-736817	8	0
842000	-736817	8	0
843000	-736817	8	0
844000	-736817	8	0
845000	-736817	8	0
846000	-736817	8	0
847000	-736817	8	0
848000	-736817	8	0
849000	-736817	8	0
850000	-736817	8	0
851000	-736824	8	0
852000	-736824	8	0
853000	-736824	8	0
854000	-736824	8	0
855000	-736824	8	0
856000	-736824	8	0
857000	-736824	8	0
858000	-736824	8	0
859000	-736824	8	0
860000	-736824	8	0
861000	-736821	8	0
862000	-736821	8	0
863000	-736821	8	0
864000	-736821	8	0
865000	-736821	8	0
866000	-736821	8	0
867000	-736821	8	0
868000	-736821	8	0
869000	-736821	8	0
870000	-736821	8	0
871000	-736818	8	0
872000	-736818	8	0
873000	-736818	8	0
874000	-736818	8	0
875000	-736818	8	0
876000	-736818	8	0
877000	-736818	8	0
878000	-736818	8	0
879000	-736818	8	0
880000	-736818	8	0
881000	-736825	8	0
882000	-736825	8	0
883000	-736825	8	0
884000	-736825	8	0
885000	-736825	8	0
886000	-736825	8	0
887000	-736825	8	0
888000	-736825	8	0
889000	-736825	8	0
890000	-736825	8	0
891000	-736820	9	0
892000	-736820	9	0
893000	-736820	9	0
894000	-736820	9	0
895000	-736820	9	0
896000	-736820	9	0
897000	-736820	9	0
898000	-736820	9	0
899000	-736820	9	0
900000	-736820	9	0
901000	-736822	9	0
902000	-736822	9	0
903000	-736822	9	0
904000	-736822	9	0
905000	-736822	9	0
906000	-736822	9	0
907000	-736822	9	0
908000	-736822	9	0
909000	-736822	9	0
910000	-736823	9	0
911000	-736823	9	0
912000	-736823	9	0
913000	-736823	9	0
914000	-736823	9	0
915000	-736823	9	0
916000	-736823	9	0
917000	-736823	9	0
918000	-736823	9	0
919000	-736823	9	0
920000	-736821	9	0
921000	-736821	9	0
922000	-736821	9	0
923000	-736821	9	0
924000	-736821	9	0
925000	-736821	9	0
926000	-736821	9	0
927000	-736821	9	0
928000	-736821	9	0
929000	-736821	9	0
930000	-736828	9	0
931000	-736828	9	0
932000	-736828	9	0
933000	-736828	9	0
934000	-736828	9	0
935000	-736828	9	0
936000	-736828	9	0
937000	-736828	9	0
938000	-736828	9	0
939000	-736828	9	0
940000	-736824	9	0
941000	-736824	9	0
942000	-736824	9	0
943000	-736824	9	0
944000	-736824	9	0
945000	-736824	9	0
946000	-736824	9	0
947000	-736824	9	0
948000	-736824	9	0
949000	-736824	9	0
950000	-736826	9	0
951000	-736826	9	0
952000	-736826	9	0
953000	-736826	9	0
954000	-736826	9	0
955000	-736826	9	0
956000	-736826	9	0
957000	-736826	9	0
958000	-736826	9	0
959000	-736826	9	0
960000	-736828	9	0
961000	-736828	9	0
962000	-736828	9	0
963000	-736828	9	0
964000	-736828	9	0
965000	-736828	9	0
966000	-736828	9	0
967000	-736828	9	0
968000	-736828	9	0
969000	-736828	9	0
970000	-736829	9	0
971000	-736829	9	0
972000	-736829	9	0
973000	-736829	9	0
974000	-736829	9	0
975000	-736829	9	0
976000	-736829	9	0
977000	-736829	9	0
978000	-736829	9	0
979000	-736829	9	0
980000	-736829	9	0
981000	-736829	9	0
982000	-736829	9	0
983000	-736829	9	0
984000	-736829	9	0
985000	-736829	9	0
986000	-736829	9	0
987000	-736829	9	0
988000	-736829	9	0
989000	-736831	10	0
990000	-736831	10	0
991000	-736831	10	0
992000	-736831	10	0
993000	-736831	10	0
994000	-736831	10	0
995000	-736831	10	0
996000	-736831	10	0
997000	-736831	10	0
998000	-736831	10	0
999000	-655013	10	0
1000000	-655013	10	0
1001000	-655013	10	0
1002000	-655013	10	0
1003000	-655013	10	0
1004000	-655013	10	0
1005000	-655013	10	0
1006000	-655013	10	0
1007000	-655013	10	0
1008000	-655013	10	0
1009000	-573191	10	0
1010000	-573191	10	0
1011000	-573191	10	0
1012000	-573191	10	0
1013000	-573191	10	0
1014000	-573191	10	0
1015000	-573191	10	0
1016000	-573191	10	0
1017000	-573191	10	0
1018000	-573191	10	0
1019000	-491387	10	0
1020000	-491387	10	0
1021000	-491387	10	0
1022000	-491387	10	0
1023000	-491387	10	0
1024000	-491387	10	0
1025000	-491387	10	0
1026000	-491387	10	0
1027000	-491387	10	0
1028000	-491387	10	0
1029000	-409569	10	0
1030000	-409569	10	0
1031000	-409569	10	0
1032000	-409569	10	0
1033000	-409569	10	0
1034000	-409569	10	0
1035000	-409569	10	0
1036000	-409569	10	0
1037000	-409569	10	0
1038000	-409569	10	0
1039000	-327752	10	0
1040000	-327752	10	0
1041000	-327752	10	0
1042000	-327752	10	0
1043000	-327752	10	0
1044000	-327752	10	0
1045000	-327752	10	0
1046000	-327752	10	0
1047000	-327752	10	0
1048000	-327752	10	0
1049000	-245925	10	0
1050000	-245925	10	0
1051000	-245925	10	0
1052000	-245925	10	0
1053000	-245925	10	0
1054000	-245925	10	0
1055000	-245925	10	0
1056000	-245925	10	0
1057000	-245925	10	0
1058000	-245925	10	0
1059000	-164114	10	0
1060000	-164114	10	0
1061000	-164114	10	0
1062000	-164114	10	0
1063000	-164114	10	0
1064000	-164114	10	0
1065000	-164114	10	0
1066000	-164114	10	0
1067000	-164114	10	0
1068000	-82322	10	0
1069000	-82322	10	0
1070000	-82322	10	0
1071000	-82322	10	0
1072000	-82322	10	0
1073000	-82322	10	0
1074000	-82322	10	0
1075000	-82322	10	0
1076000	-82322	10	0
1077000	-82322	10	0
1078000	-512	10	0
1079000	-512	10	0
1080000	-512	10	0
1081000	-512	10	0
1082000	-512	10	0
1083000	-512	10	0
1084000	-512	10	0
1085000	-512	10	0
1086000	-512	10	0
1087000	-512	10	0
1088000	-520	11	0
1089000	-520	11	0
1090000	-520	11	0
1091000	-520	11	0
1092000	-520	11	0
1093000	-520	11	0
1094000	-520	11	0
1095000	-520	11	0
1096000	-520	11	0
1097000	-520	11	0
1098000	-528	11	0
1099000	-528	11	0
1100000	-528	11	0
1101000	-528	11	0
1102000	-528	11	0
1103000	-528	11	0
1104000	-528	11	0
1105000	-528	11	0
1106000	-528	11	0
1107000	-528	11	0
1108000	-515	11	0
1109000	-515	11	0
1110000	-515	11	0
1111000	-515	11	0
1112000	-515	11	0
1113000	-515	11	0
1114000	-515	11	0
1115000	-515	11	0
1116000	-515	11	0
1117000	-515	11	0
1118000	-505	11	0
1119000	-505	11	0
1120000	-505	11	0
1121000	-505	11	0
1122000	-505	11	0
1123000	-505	11	0
1124000	-505	11	0
1125000	-505	11	0
1126000	-505	11	0
1127000	-505	11	0
1128000	-495	11	0
1129000	-495	11	0
1130000	-495	11	0
1131000	-495	11	0
1132000	-495	11	0
1133000	-495	11	0
1134000	-495	11	0
1135000	-495	11	0
1136000	-495	11	0
1137000	-495	11	0
1138000	-489	11	0
1139000	-489	11	0
1140000	-489	11	0
1141000	-489	11	0
1142000	-489	11	0
1143000	-489	11	0
1144000	-489	11	0
1145000	-489	11	0
1146000	-489	11	0
1147000	-494	11	0
1148000	-494	11	0
1149000	-494	11	0
1150000	-494	11	0
1151000	-494	11	0
1152000	-494	11	0
1153000	-494	11	0
1154000	-494	11	0
1155000	-494	11	0
1156000	-494	11	0
1157000	-502	11	0
1158000	-502	11	0
1159000	-502	11	0
1160000	-502	11	0
1161000	-502	11	0
1162000	-502	11	0
1163000	-502	11	0
1164000	-502	11	0
1165000	-502	11	0
1166000	-502	11	0
1167000	-510	11	0
1168000	-510	11	0
1169000	-510	11	0
1170000	-510	11	0
1171000	-510	11	0
1172000	-510	11	0
1173000	-510	11	0
1174000	-510	11	0
1175000	-510	11	0
1176000	-510	11	0
1177000	-526	11	0
1178000	-526	11	0
1179000	-526	11	0
1180000	-526	11	0
1181000	-526	11	0
1182000	-526	11	0
1183000	-526	11	0
1184000	-526	11	0
1185000	-526	11	0
1186000	-526	11	0
1187000	-518	12	0
1188000	-518	12	0
1189000	-518	12	0
1190000	-518	12	0
1191000	-518	12	0
1192000	-518	12	0
1193000	-518	12	0
1194000	-518	12	0
1195000	-518	12	0
1196000	-518	12	0
1197000	-515	12	0
1198000	-515	12	0
1199000	-515	12	0
1200000	-515	12	0
1201000	-515	12	0
1202000	-515	12	0
1203000	-515	12	0
1204000	-515	12	0
1205000	-515	12	0
1206000	-515	12	0
1207000	-515	12	0
1208000	-515	12	0
1209000	-515	12	0
1210000	-515	12	0
1211000	-515	12	0
1212000	-515	12	0
1213000	-515	12	0
1214000	-515	12	0
1215000	-515	12	0
1216000	-515	12	0
1217000	-515	12	0
1218000	-515	12	0
1219000	-515	12	0
1220000	-515	12	0
1221000	-515	12	0
1222000	-515	12	0
1223000	-515	12	0
1224000	-515	12	0
1225000	-515	12	0
1226000	-529	12	0
1227000	-529	12	0
1228000	-529	12	0
1229000	-529	12	0
1230000	-529	12	0
1231000	-529	12	0
1232000	-529	12	0
1233000	-529	12	0
1234000	-529	12	0
1235000	-529	12	0
1236000	-524	12	0
1237000	-524	12	0
1238000	-524	12	0
1239000	-524	12	0
1240000	-524	12	0
1241000	-524	12	0
1242000	-524	12	0
1243000	-524	12	0
1244000	-524	12	0
1245000	-524	12	0
1246000	-523	12	0
1247000	-523	12	0
1248000	-523	12	0
1249000	-523	12	0
1250000	-523	12	0
1251000	-523	12	0
1252000	-523	12	0
1253000	-523	12	0
1254000	-523	12	0
1255000	-523	12	0
1256000	-522	12	0
1257000	-522	12	0
1258000	-522	12	0
1259000	-522	12	0
1260000	-522	12	0
1261000	-522	12	0
1262000	-522	12	0
1263000	-522	12	0
1264000	-522	12	0
1265000	-522	12	0
1266000	-522	12	0
1267000	-522	12	0
1268000	-522	12	0
1269000	-522	12	0
1270000	-522	12	0
1271000	-522	12	0
1272000	-522	12	0
1273000	-522	12	0
1274000	-522	12	0
1275000	-522	12	0
1276000	-531	12	0
1277000	-531	12	0
1278000	-531	12	0
1279000	-531	12	0
1280000	-531	12	0
1281000	-531	12	0
1282000	-531	12	0
1283000	-531	12	0
1284000	-531	12	0
1285000	-531	12	0
1286000	-542	13	0
1287000	-542	13	0
1288000	-542	13	0
1289000	-542	13	0
1290000	-542	13	0
1291000	-542	13	0
1292000	-542	13	0
1293000	-542	13	0
1294000	-542	13	0
1295000	-542	13	0
1296000	-559	13	0
1297000	-559	13	0
1298000	-559	13	0
1299000	-559	13	0
1300000	-559	13	0
1301000	-559	13	0
1302000	-559	13	0
1303000	-559	13	0
1304000	-559	13	0
1305000	-568	13	0
1306000	-568	13	0
1307000	-568	13	0
1308000	-568	13	0
1309000	-568	13	0
1310000	-568	13	0
1311000	-568	13	0
1312000	-568	13	0
1313000	-568	13	0
1314000	-568	13	0
1315000	-576	13	0
1316000	-576	13	0
1317000	-576	13	0
1318000	-576	13	0
1319000	-576	13	0
1320000	-576	13	0
1321000	-576	13	0
1322000	-576	13	0
1323000	-576	13	0
1324000	-576	13	0
1325000	-575	13	0
1326000	-575	13	0
1327000	-575	13	0
1328000	-575	13	0
1329000	-575	13	0
1330000	-575	13	0
1331000	-575	13	0
1332000	-575	13	0
1333000	-575	13	0
1334000	-575	13	0
1335000	-567	13	0
1336000	-567	13	0
1337000	-567	13	0
1338000	-567	13	0
1339000	-567	13	0
1340000	-567	13	0
1341000	-567	13	0
1342000	-567	13	0
1343000	-567	13	0
1344000	-567	13	0
1345000	-559	13	0
1346000	-559	13	0
1347000	-559	13	0
1348000	-559	13	0
1349000	-559	13	0
1350000	-559	13	0
1351000	-559	13	0
1352000	-559	13	0
1353000	-559	13	0
1354000	-559	13	0
1355000	-549	13	0
1356000	-549	13	0
1357000	-549	13	0
1358000	-549	13	0
1359000	-549	13	0
1360000	-549	13	0
1361000	-549	13	0
1362000	-549	13	0
1363000	-549	13	0
1364000	-549	13	0
1365000	-557	13	0
1366000	-557	13	0
1367000	-557	13	0
1368000	-557	13	0
1369000	-557	13	0
1370000	-557	13	0
1371000	-557	13	0
1372000	-557	13	0
1373000	-557	13	0
1374000	-557	13	0
1375000	-575	13	0
1376000	-575	13	0
1377000	-575	13	0
1378000	-575	13	0
1379000	-575	13	0
1380000	-575	13	0
1381000	-575	13	0
1382000	-575	13	0
1383000	-575	13	0
1384000	-592	14	0
1385000	-592	14	0
1386000	-592	14	0
1387000	-592	14	0
1388000	-592	14	0
1389000	-592	14	0
1390000	-592	14	0
1391000	-592	14	0
1392000	-592	14	0
1393000	-592	14	0
1394000	-594	14	0
1395000	-594	14	0
1396000	-594	14	0
1397000	-594	14	0
1398000	-594	14	0
1399000	-594	14	0
1400000	-594	14	0
1401000	-594	14	0
1402000	-594	14	0
1403000	-594	14	0
1404000	-579	14	0
1405000	-579	14	0
1406000	-579	14	0
1407000	-579	14	0
1408000	-579	14	0
1409000	-579	14	0
1410000	-579	14	0
1411000	-579	14	0
1412000	-579	14	0
1413000	-579	14	0
1414000	-565	14	0
1415000	-565	14	0
1416000	-565	14	0
1417000	-565	14	0
1418000	-565	14	0
1419000	-565	14	0
1420000	-565	14	0
1421000	-565	14	0
1422000	-565	14	0
1423000	-565	14	0
1424000	-556	14	0
1425000	-556	14	0
1426000	-556	14	0
1427000	-556	14	0
1428000	-556	14	0
1429000	-556	14	0
1430000	-556	14	0
1431000	-556	14	0
1432000	-556	14	0
1433000	-556	14	0
1434000	-546	14	0
1435000	-546	14	0
1436000	-546	14	0
1437000	-546	14	0
1438000	-546	14	0
1439000	-546	14	0
1440000	-546	14	0
1441000	-546	14	0
1442000	-546	14	0
1443000	-546	14	0
1444000	-548	14	0
1445000	-548	14	0
1446000	-548	14	0
1447000	-548	14	0
1448000	-548	14	0
1449000	-548	14	0
1450000	-548	14	0
1451000	-548	14	0
1452000	-548	14	0
1453000	-548	14	0
1454000	-551	14	0
1455000	-551	14	0
1456000	-551	14	0
1457000	-551	14	0
1458000	-551	14	0
1459000	-551	14	0
1460000	-551	14	0
1461000	-551	14	0
1462000	-551	14	0
1463000	-526	14	0
1464000	-526	14	0
1465000	-526	14	0
1466000	-526	14	0
1467000	-526	14	0
1468000	-526	14	0
1469000	-526	14	0
1470000	-526	14	0
1471000	-526	14	0
1472000	-526	14	0
1473000	-501	14	0
1474000	-501	14	0
1475000	-501	14	0
1476000	-501	14	0
1477000	-501	14	0
1478000	-501	14	0
1479000	-501	14	0
1480000	-501	14	0
1481000	-501	14	0
1482000	-501	14	0
1483000	-476	15	0
1484000	-476	15	0
1485000	-476	15	0
1486000	-476	15	0
1487000	-476	15	0
1488000	-476	15	0
1489000	-476	15	0
1490000	-476	15	0
1491000	-476	15	0
1492000	-476	15	0
1493000	-469	15	24
1494000	-469	15	24
1495000	-469	15	24
1496000	-469	15	24
1497000	-469	15	24
1498000	-469	15	24
1499000	-469	15	24
1500000	-469	15	24
1501000	-469	15	24
1502000	-469	15	24
1503000	-474	15	0
1504000	-474	15	0
1505000	-474	15	0
1506000	-474	15	0
1507000	-474	15	0
1508000	-474	15	0
1509000	-474	15	0
1510000	-474	15	0
1511000	-474	15	0
1512000	-474	15	0
1513000	-505	15	0
1514000	-505	15	0
1515000	-505	15	0
1516000	-505	15	0
1517000	-505	15	0
1518000	-505	15	0
1519000	-505	15	0
1520000	-505	15	0
1521000	-505	15	0
1522000	-505	15	0
1523000	-541	15	0
1524000	-541	15	0
1525000	-541	15	0
1526000	-541	15	0
1527000	-541	15	0
1528000	-541	15	0
1529000	-541	15	0
1530000	-541	15	0
1531000	-541	15	0
1532000	-541	15	0
1533000	-569	15	0
1534000	-569	15	0
1535000	-569	15	0
1536000	-569	15	0
1537000	-569	15	0
1538000	-569	15	0
1539000	-569	15	0
1540000	-569	15	0
1541000	-569	15	0
1542000	-571	15	0
1543000	-571	15	0
1544000	-571	15	0
1545000	-571	15	0
1546000	-571	15	0
1547000	-571	15	0
1548000	-571	15	0
1549000	-571	15	0
1550000	-571	15	0
1551000	-571	15	0
1552000	-509	15	0
1553000	-509	15	0
1554000	-509	15	0
1555000	-509	15	0
1556000	-509	15	0
1557000	-509	15	0
1558000	-509	15	0
1559000	-509	15	0
1560000	-509	15	0
1561000	-509	15	0
1562000	-446	15	0
1563000	-446	15	0
1564000	-446	15	0
1565000	-446	15	0
1566000	-446	15	0
1567000	-446	15	0
1568000	-446	15	0
1569000	-446	15	0
1570000	-446	15	0
1571000	-446	15	0
1572000	-402	15	0
1573000	-402	15	0
1574000	-402	15	0
1575000	-402	15	0
1576000	-402	15	0
1577000	-402	15	0
1578000	-402	15	0
1579000	-402	15	0
1580000	-402	15	0
1581000	-402	15	0
1582000	-385	16	0
1583000	-385	16	0
1584000	-385	16	0
1585000	-385	16	0
1586000	-385	16	0
1587000	-385	16	0
1588000	-385	16	0
1589000	-385	16	0
1590000	-385	16	0
1591000	-385	16	0
1592000	-425	16	0
1593000	-425	16	0
1594000	-425	16	0
1595000	-425	16	0
1596000	-425	16	0
1597000	-425	16	0
1598000	-425	16	0
1599000	-425	16	0
1600000	-425	16	0
1601000	-425	16	0
1602000	-465	16	0
1603000	-465	16	0
1604000	-465	16	0
1605000	-465	16	0
1606000	-465	16	0
1607000	-465	16	0
1608000	-465	16	0
1609000	-465	16	0
1610000	-465	16	0
1611000	-465	16	0
1612000	-490	16	0
1613000	-490	16	0
1614000	-490	16	0
1615000	-490	16	0
1616000	-490	16	0
1617000	-490	16	0
1618000	-490	16	0
1619000	-490	16	0
1620000	-490	16	0
1621000	-485	16	0
1622000	-485	16	0
1623000	-485	16	0
1624000	-485	16	0
1625000	-485	16	0
1626000	-485	16	0
1627000	-485	16	0
1628000	-485	16	0
1629000	-485	16	0
1630000	-485	16	0
1631000	-428	16	0
1632000	-428	16	0
1633000	-428	16	0
1634000	-428	16	0
1635000	-428	16	0
1636000	-428	16	0
1637000	-428	16	0
1638000	-428	16	0
1639000	-428	16	0
1640000	-428	16	0
1641000	-384	16	0
1642000	-384	16	0
1643000	-384	16	0
1644000	-384	16	0
1645000	-384	16	0
1646000	-384	16	0
1647000	-384	16	0
1648000	-384	16	0
1649000	-384	16	0
1650000	-384	16	0
1651000	-336	16	0
1652000	-336	16	0
1653000	-336	16	0
1654000	-336	16	0
1655000	-336	16	0
1656000	-336	16	0
1657000	-336	16	0
1658000	-336	16	0
1659000	-336	16	0
1660000	-336	16	0
1661000	-330	16	0
1662000	-330	16	0
1663000	-330	16	0
1664000	-330	16	0
1665000	-330	16	0
1666000	-330	16	0
1667000	-330	16	0
1668000	-330	16	0
1669000	-330	16	0
1670000	-330	16	0
1671000	-372	16	0
1672000	-372	16	0
1673000	-372	16	0
1674000	-372	16	0
1675000	-372	16	0
1676000	-372	16	0
1677000	-372	16	0
1678000	-372	16	0
1679000	-372	16	0
1680000	-372	16	0
1681000	-405	17	0
1682000	-405	17	0
1683000	-405	17	0
1684000	-405	17	0
1685000	-405	17	0
1686000	-405	17	0
1687000	-405	17	0
1688000	-405	17	0
1689000	-405	17	0
1690000	-405	17	0
1691000	-446	17	0
1692000	-446	17	0
1693000	-446	17	0
1694000	-446	17	0
1695000	-446	17	0
1696000	-446	17	0
1697000	-446	17	0
1698000	-446	17	0
1699000	-446	17	0
1700000	-414	17	0
1701000	-414	17	0
1702000	-414	17	0
1703000	-414	17	0
1704000	-414	17	0
1705000	-414	17	0
1706000	-414	17	0
1707000	-414	17	0
1708000	-414	17	0
1709000	-414	17	0
1710000	-368	17	0
1711000	-368	17	0
1712000	-368	17	0
1713000	-368	17	0
1714000	-368	17	0
1715000	-368	17	0
1716000	-368	17	0
1717000	-368	17	0
1718000	-368	17	0
1719000	-368	17	0
1720000	-343	17	0
1721000	-343	17	0
1722000	-343	17	0
1723000	-343	17	0
1724000	-343	17	0
1725000	-343	17	0
1726000	-343	17	0
1727000	-343	17	0
1728000	-343	17	0
1729000	-343	17	0
1730000	-319	17	0
1731000	-319	17	0
1732000	-319	17	0
1733000	-319	17	0
1734000	-319	17	0
1735000	-319	17	0
1736000	-319	17	0
1737000	-319	17	0
1738000	-319	17	0
1739000	-319	17	0
1740000	-334	17	0
1741000	-334	17	0
1742000	-334	17	0
1743000	-334	17	0
1744000	-334	17	0
1745000	-334	17	0
1746000	-334	17	0
1747000	-334	17	0
1748000	-334	17	0
1749000	-334	17	0
1750000	-370	17	0
1751000	-370	17	0
1752000	-370	17	0
1753000	-370	17	0
1754000	-370	17	0
1755000	-370	17	0
1756000	-370	17	0
1757000	-370	17	0
1758000	-370	17	0
1759000	-370	17	0
1760000	-392	17	0
1761000	-392	17	0
1762000	-392	17	0
1763000	-392	17	0
1764000	-392	17	0
1765000	-392	17	0
1766000	-392	17	0
1767000	-392	17	0
1768000	-392	17	0
1769000	-392	17	0
1770000	-346	17	0
1771000	-346	17	0
1772000	-346	17	0
1773000	-346	17	0
1774000	-346	17	0
1775000	-346	17	0
1776000	-346	17	0
1777000	-346	17	0
1778000	-346	17	0
1779000	-304	18	0
1780000	-304	18	0
1781000	-304	18	0
1782000	-304	18	0
1783000	-304	18	0
1784000	-304	18	0
1785000	-304	18	0
1786000	-304	18	0
1787000	-304	18	0
1788000	-304	18	0
1789000	-279	18	24
1790000	-279	18	24
1791000	-279	18	24
1792000	-279	18	24
1793000	-279	18	24
1794000	-279	18	24
1795000	-279	18	24
1796000	-279	18	24
1797000	-279	18	24
1798000	-279	18	24
1799000	-265	18	0
1800000	-265	18	0
1801000	-265	18	0
1802000	-265	18	0
1803000	-265	18	0
1804000	-265	18	0
1805000	-265	18	0
1806000	-265	18	0
1807000	-265	18	0
1808000	-265	18	0
1809000	-266	18	0
1810000	-266	18	0
1811000	-266	18	0
1812000	-266	18	0
1813000	-266	18	0
1814000	-266	18	0
1815000	-266	18	0
1816000	-266	18	0
1817000	-266	18	0
1818000	-266	18	0
1819000	-266	18	0
1820000	-266	18	0
1821000	-266	18	0
1822000	-266	18	0
1823000	-266	18	0
1824000	-266	18	0
1825000	-266	18	0
1826000	-266	18	0
1827000	-266	18	0
1828000	-266	18	0
1829000	-219	18	0
1830000	-219	18	0
1831000	-219	18	0
1832000	-219	18	0
1833000	-219	18	0
1834000	-219	18	0
1835000	-219	18	0
1836000	-219	18	0
1837000	-219	18	0
1838000	-219	18	0
1839000	-356	18	0
1840000	-356	18	0
1841000	-356	18	0
1842000	-356	18	0
1843000	-356	18	0
1844000	-356	18	0
1845000	-356	18	0
1846000	-356	18	0
1847000	-356	18	0
1848000	-356	18	0
1849000	-367	18	0
1850000	-367	18	0
1851000	-367	18	0
1852000	-367	18	0
1853000	-367	18	0
1854000	-367	18	0
1855000	-367	18	0
1856000	-367	18	0
1857000	-367	18	0
1858000	-378	18	0
1859000	-378	18	0
1860000	-378	18	0
1861000	-378	18	0
1862000	-378	18	0
1863000	-378	18	0
1864000	-378	18	0
1865000	-378	18	0
1866000	-378	18	0
1867000	-378	18	0
1868000	-276	18	0
1869000	-276	18	0
1870000	-276	18	0
1871000	-276	18	0
1872000	-276	18	0
1873000	-276	18	0
1874000	-276	18	0
1875000	-276	18	0
1876000	-276	18	0
1877000	-276	18	0
1878000	-309	19	0
1879000	-309	19	0
1880000	-309	19	0
1881000	-309	19	0
1882000	-309	19	0
1883000	-309	19	0
1884000	-309	19	0
1885000	-309	19	0
1886000	-309	19	0
1887000	-309	19	0
1888000	-366	19	0
1889000	-366	19	0
1890000	-366	19	0
1891000	-366	19	0
1892000	-366	19	0
1893000	-366	19	0
1894000	-366	19	0
1895000	-366	19	0
1896000	-366	19	0
1897000	-366	19	0
1898000	-275	19	0
1899000	-275	19	0
1900000	-275	19	0
1901000	-275	19	0
1902000	-275	19	0
1903000	-275	19	0
1904000	-275	19	0
1905000	-275	19	0
1906000	-275	19	0
1907000	-275	19	0
1908000	-188	19	0
1909000	-188	19	0
1910000	-188	19	0
1911000	-188	19	0
1912000	-188	19	0
1913000	-188	19	0
1914000	-188	19	0
1915000	-188	19	0
1916000	-188	19	0
1917000	-188	19	0
1918000	-188	19	24
1919000	-188	19	24
1920000	-188	19	24
1921000	-188	19	24
1922000	-188	19	24
1923000	-188	19	24
1924000	-188	19	24
1925000	-188	19	24
1926000	-188	19	24
1927000	-188	19	0
1928000	-323	19	0
1929000	-323	19	0
1930000	-323	19	0
1931000	-323	19	0
1932000	-323	19	0
1933000	-323	19	0
1934000	-323	19	0
1935000	-323	19	0
1936000	-323	19	0
1937000	-310	19	24
1938000	-310	19	24
1939000	-310	19	24
1940000	-310	19	24
1941000	-310	19	24
1942000	-310	19	24
1943000	-310	19	24
1944000	-310	19	24
1945000	-310	19	24
1946000	-310	19	24
1947000	-297	19	0
1948000	-297	19	0
1949000	-297	19	0
1950000	-297	19	0
1951000	-297	19	0
1952000	-297	19	0
1953000	-297	19	0
1954000	-297	19	0
1955000	-297	19	0
1956000	-297	19	0
1957000	-101	19	24
1958000	-101	19	24
1959000	-101	19	24
1960000	-101	19	24
1961000	-101	19	24
1962000	-101	19	24
1963000	-101	19	24
1964000	-101	19	24
1965000	-101	19	24
1966000	-101	19	24
1967000	201	19	24
1968000	201	19	24
1969000	201	19	24
1970000	201	19	24
1971000	201	19	24
1972000	201	19	24
1973000	201	19	24
1974000	201	19	24
1975000	201	19	24
1976000	201	19	24
1977000	775	20	24
1978000	775	20	24
1979000	775	20	24
1980000	775	20	24
1981000	775	20	24
1982000	775	20	24
1983000	775	20	24
1984000	775	20	24
1985000	775	20	24
1986000	775	20	24
1987000	644	20	24
1988000	644	20	24
1989000	644	20	24
1990000	644	20	24
1991000	644	20	24
1992000	644	20	24
1993000	644	20	24
1994000	644	20	24
1995000	644	20	24
1996000	644	20	24
1997000	504	20	24
1998000	504	20	24
1999000	504	20	24
[truncated: 41,258 more rows]
