# Supplementary material for: Empirical optimization of an angled spoke paddling wheel with self-rotating mechanism
Source: Sci Rep. 2022 Nov 28;12:20511. doi: 10.1038/s41598-022-25181-7 (PMC9705443; doi:10.1038/s41598-022-25181-7)
Supplement: Supplementary file 1 — Supplementary Information. [file 41598_2022_25181_MOESM1_ESM.zip › 2nd_test_Loadcell_raw_data/R5/Test2_R5_120RPM_Set3.csv]

Timestamp	RMS_Val_G	Target_Vel_G	Vel_Cur_G
0	0	0	0
2000	0	0	0
3000	0	0	0
4000	0	0	0
5000	0	0	0
6000	0	0	0
7000	0	0	0
8000	0	0	0
9000	0	0	0
10000	0	0	0
11000	0	0	0
12000	-81898	0	0
13000	-81898	0	0
14000	-81898	0	0
15000	-81898	0	0
16000	-81898	0	0
17000	-81898	0	0
18000	-81898	0	0
19000	-81898	0	0
20000	-81898	0	0
21000	-81898	0	0
22000	-163790	0	0
23000	-163790	0	0
24000	-163790	0	0
25000	-163790	0	0
26000	-163790	0	0
27000	-163790	0	0
28000	-163790	0	0
29000	-163790	0	0
30000	-163790	0	0
31000	-163790	0	0
32000	-245682	0	0
33000	-245682	0	0
34000	-245682	0	0
35000	-245682	0	0
36000	-245682	0	0
37000	-245682	0	0
38000	-245682	0	0
39000	-245682	0	0
40000	-245682	0	0
41000	-245682	0	0
42000	-327580	0	0
43000	-327580	0	0
44000	-327580	0	0
45000	-327580	0	0
46000	-327580	0	0
47000	-327580	0	0
48000	-327580	0	0
49000	-327580	0	0
50000	-327580	0	0
51000	-327580	0	0
52000	-409473	0	0
53000	-409473	0	0
54000	-409473	0	0
55000	-409473	0	0
56000	-409473	0	0
57000	-409473	0	0
58000	-409473	0	0
59000	-409473	0	0
60000	-409473	0	0
61000	-409473	0	0
62000	-491372	0	0
63000	-491372	0	0
64000	-491372	0	0
65000	-491372	0	0
66000	-491372	0	0
67000	-491372	0	0
68000	-491372	0	0
69000	-491372	0	0
70000	-491372	0	0
71000	-573270	0	0
72000	-573270	0	0
73000	-573270	0	0
74000	-573270	0	0
75000	-573270	0	0
76000	-573270	0	0
77000	-573270	0	0
78000	-573270	0	0
79000	-573270	0	0
80000	-573270	0	0
81000	-655165	0	0
82000	-655165	0	0
83000	-655165	0	0
84000	-655165	0	0
85000	-655165	0	0
86000	-655165	0	0
87000	-655165	0	0
88000	-655165	0	0
89000	-655165	0	0
90000	-655165	0	0
91000	-737061	0	0
92000	-737061	0	0
93000	-737061	0	0
94000	-737061	0	0
95000	-737061	0	0
96000	-737061	0	0
97000	-737061	0	0
98000	-737061	0	0
99000	-737061	0	0
100000	-737061	0	0
101000	-737061	1	0
102000	-737061	1	0
103000	-737061	1	0
104000	-737061	1	0
105000	-737061	1	0
106000	-737061	1	0
107000	-737061	1	0
108000	-737061	1	0
109000	-737061	1	0
110000	-737061	1	0
111000	-737058	1	0
112000	-737058	1	0
113000	-737058	1	0
114000	-737058	1	0
115000	-737058	1	0
116000	-737058	1	0
117000	-737058	1	0
118000	-737058	1	0
119000	-737058	1	0
120000	-737058	1	0
121000	-737056	1	0
122000	-737056	1	0
123000	-737056	1	0
124000	-737056	1	0
125000	-737056	1	0
126000	-737056	1	0
127000	-737056	1	0
128000	-737056	1	0
129000	-737056	1	0
130000	-737056	1	0
131000	-737060	1	0
132000	-737060	1	0
133000	-737060	1	0
134000	-737060	1	0
135000	-737060	1	0
136000	-737060	1	0
137000	-737060	1	0
138000	-737060	1	0
139000	-737060	1	0
140000	-737060	1	0
141000	-737052	1	0
142000	-737052	1	0
143000	-737052	1	0
144000	-737052	1	0
145000	-737052	1	0
146000	-737052	1	0
147000	-737052	1	0
148000	-737052	1	0
149000	-737052	1	0
150000	-737052	1	0
151000	-737052	1	0
152000	-737052	1	0
153000	-737052	1	0
154000	-737052	1	0
155000	-737052	1	0
156000	-737052	1	0
157000	-737052	1	0
158000	-737052	1	0
159000	-737052	1	0
160000	-737051	1	0
161000	-737051	1	0
162000	-737051	1	0
163000	-737051	1	0
164000	-737051	1	0
165000	-737051	1	0
166000	-737051	1	0
167000	-737051	1	0
168000	-737051	1	0
169000	-737051	1	0
170000	-737047	1	0
171000	-737047	1	0
172000	-737047	1	0
173000	-737047	1	0
174000	-737047	1	0
175000	-737047	1	0
176000	-737047	1	0
177000	-737047	1	0
178000	-737047	1	0
179000	-737047	1	0
180000	-737048	1	0
181000	-737048	1	0
182000	-737048	1	0
183000	-737048	1	0
184000	-737048	1	0
185000	-737048	1	0
186000	-737048	1	0
187000	-737048	1	0
188000	-737048	1	0
189000	-737048	1	0
190000	-737049	1	0
191000	-737049	1	0
192000	-737049	1	0
193000	-737049	1	0
194000	-737049	1	0
195000	-737049	1	0
196000	-737049	1	0
197000	-737049	1	0
198000	-737049	1	0
199000	-737049	1	0
200000	-737054	2	0
201000	-737054	2	0
202000	-737054	2	0
203000	-737054	2	0
204000	-737054	2	0
205000	-737054	2	0
206000	-737054	2	0
207000	-737054	2	0
208000	-737054	2	0
209000	-737054	2	0
210000	-737058	2	0
211000	-737058	2	0
212000	-737058	2	0
213000	-737058	2	0
214000	-737058	2	0
215000	-737058	2	0
216000	-737058	2	0
217000	-737058	2	0
218000	-737058	2	0
219000	-737055	2	0
220000	-737055	2	0
221000	-737055	2	0
222000	-737055	2	0
223000	-737055	2	0
224000	-737055	2	0
225000	-737055	2	0
226000	-737055	2	0
227000	-737055	2	0
228000	-737055	2	0
229000	-737051	2	0
230000	-737051	2	0
231000	-737051	2	0
232000	-737051	2	0
233000	-737051	2	0
234000	-737051	2	0
235000	-737051	2	0
236000	-737051	2	0
237000	-737051	2	0
238000	-737051	2	0
239000	-737056	2	0
240000	-737056	2	0
241000	-737056	2	0
242000	-737056	2	0
243000	-737056	2	0
244000	-737056	2	0
245000	-737056	2	0
246000	-737056	2	0
247000	-737056	2	0
248000	-737056	2	0
249000	-737061	2	0
250000	-737061	2	0
251000	-737061	2	0
252000	-737061	2	0
253000	-737061	2	0
254000	-737061	2	0
255000	-737061	2	0
256000	-737061	2	0
257000	-737061	2	0
258000	-737061	2	0
259000	-737056	2	0
260000	-737056	2	0
261000	-737056	2	0
262000	-737056	2	0
263000	-737056	2	0
264000	-737056	2	0
265000	-737056	2	0
266000	-737056	2	0
267000	-737056	2	0
268000	-737056	2	0
269000	-737055	2	0
270000	-737055	2	0
271000	-737055	2	0
272000	-737055	2	0
273000	-737055	2	0
274000	-737055	2	0
275000	-737055	2	0
276000	-737055	2	0
277000	-737055	2	0
278000	-737055	2	0
279000	-737046	2	0
280000	-737046	2	0
281000	-737046	2	0
282000	-737046	2	0
283000	-737046	2	0
284000	-737046	2	0
285000	-737046	2	0
286000	-737046	2	0
287000	-737046	2	0
288000	-737036	2	0
289000	-737036	2	0
290000	-737036	2	0
291000	-737036	2	0
292000	-737036	2	0
293000	-737036	2	0
294000	-737036	2	0
295000	-737036	2	0
296000	-737036	2	0
297000	-737036	2	0
298000	-737035	3	0
299000	-737035	3	0
300000	-737035	3	0
301000	-737035	3	0
302000	-737035	3	0
303000	-737035	3	0
304000	-737035	3	0
305000	-737035	3	0
306000	-737035	3	0
307000	-737035	3	0
308000	-737028	3	0
309000	-737028	3	0
310000	-737028	3	0
311000	-737028	3	0
312000	-737028	3	0
313000	-737028	3	0
314000	-737028	3	0
315000	-737028	3	0
316000	-737028	3	0
317000	-737028	3	0
318000	-737028	3	0
319000	-737028	3	0
320000	-737028	3	0
321000	-737028	3	0
322000	-737028	3	0
323000	-737028	3	0
324000	-737028	3	0
325000	-737028	3	0
326000	-737028	3	0
327000	-737028	3	0
328000	-737031	3	0
329000	-737031	3	0
330000	-737031	3	0
331000	-737031	3	0
332000	-737031	3	0
333000	-737031	3	0
334000	-737031	3	0
335000	-737031	3	0
336000	-737031	3	0
337000	-737031	3	0
338000	-737035	3	0
339000	-737035	3	0
340000	-737035	3	0
341000	-737035	3	0
342000	-737035	3	0
343000	-737035	3	0
344000	-737035	3	0
345000	-737035	3	0
346000	-737035	3	0
347000	-737035	3	0
348000	-737041	3	0
349000	-737041	3	0
350000	-737041	3	0
351000	-737041	3	0
352000	-737041	3	0
353000	-737041	3	0
354000	-737041	3	0
355000	-737041	3	0
356000	-737041	3	0
357000	-737041	3	0
358000	-737043	3	0
359000	-737043	3	0
360000	-737043	3	0
361000	-737043	3	0
362000	-737043	3	0
363000	-737043	3	0
364000	-737043	3	0
365000	-737043	3	0
366000	-737043	3	0
367000	-737048	3	0
368000	-737048	3	0
369000	-737048	3	0
370000	-737048	3	0
371000	-737048	3	0
372000	-737048	3	0
373000	-737048	3	0
374000	-737048	3	0
375000	-737048	3	0
376000	-737048	3	0
377000	-737053	3	0
378000	-737053	3	0
379000	-737053	3	0
380000	-737053	3	0
381000	-737053	3	0
382000	-737053	3	0
383000	-737053	3	0
384000	-737053	3	0
385000	-737053	3	0
386000	-737053	3	0
387000	-737055	3	0
388000	-737055	3	0
389000	-737055	3	0
390000	-737055	3	0
391000	-737055	3	0
392000	-737055	3	0
393000	-737055	3	0
394000	-737055	3	0
395000	-737055	3	0
396000	-737055	3	0
397000	-737057	4	0
398000	-737057	4	0
399000	-737057	4	0
400000	-737057	4	0
401000	-737057	4	0
402000	-737057	4	0
403000	-737057	4	0
404000	-737057	4	0
405000	-737057	4	0
406000	-737057	4	0
407000	-737061	4	0
408000	-737061	4	0
409000	-737061	4	0
410000	-737061	4	0
411000	-737061	4	0
412000	-737061	4	0
413000	-737061	4	0
414000	-737061	4	0
415000	-737061	4	0
416000	-737061	4	0
417000	-737065	4	0
418000	-737065	4	0
419000	-737065	4	0
420000	-737065	4	0
421000	-737065	4	0
422000	-737065	4	0
423000	-737065	4	0
424000	-737065	4	0
425000	-737065	4	0
426000	-737065	4	0
427000	-737063	4	0
428000	-737063	4	0
429000	-737063	4	0
430000	-737063	4	0
431000	-737063	4	0
432000	-737063	4	0
433000	-737063	4	0
434000	-737063	4	0
435000	-737063	4	0
436000	-737062	4	0
437000	-737062	4	0
438000	-737062	4	0
439000	-737062	4	0
440000	-737062	4	0
441000	-737062	4	0
442000	-737062	4	0
443000	-737062	4	0
444000	-737062	4	0
445000	-737062	4	0
446000	-737059	4	0
447000	-737059	4	0
448000	-737059	4	0
449000	-737059	4	0
450000	-737059	4	0
451000	-737059	4	0
452000	-737059	4	0
453000	-737059	4	0
454000	-737059	4	0
455000	-737059	4	0
456000	-737059	4	0
457000	-737059	4	0
458000	-737059	4	0
459000	-737059	4	0
460000	-737059	4	0
461000	-737059	4	0
462000	-737059	4	0
463000	-737059	4	0
464000	-737059	4	0
465000	-737059	4	0
466000	-737060	4	0
467000	-737060	4	0
468000	-737060	4	0
469000	-737060	4	0
470000	-737060	4	0
471000	-737060	4	0
472000	-737060	4	0
473000	-737060	4	0
474000	-737060	4	0
475000	-737060	4	0
476000	-737060	4	0
477000	-737060	4	0
478000	-737060	4	0
479000	-737060	4	0
480000	-737060	4	0
481000	-737060	4	0
482000	-737060	4	0
483000	-737060	4	0
484000	-737060	4	0
485000	-737060	4	0
486000	-737065	4	0
487000	-737065	4	0
488000	-737065	4	0
489000	-737065	4	0
490000	-737065	4	0
491000	-737065	4	0
492000	-737065	4	0
493000	-737065	4	0
494000	-737065	4	0
495000	-737065	5	0
496000	-737060	5	0
497000	-737060	5	0
498000	-737060	5	0
499000	-737060	5	0
500000	-737060	5	0
501000	-737060	5	0
502000	-737060	5	0
503000	-737060	5	0
504000	-737060	5	0
505000	-737055	5	0
506000	-737055	5	0
507000	-737055	5	0
508000	-737055	5	0
509000	-737055	5	0
510000	-737055	5	0
511000	-737055	5	0
512000	-737055	5	0
513000	-737055	5	0
514000	-737055	5	0
515000	-737053	5	0
516000	-737053	5	0
517000	-737053	5	0
518000	-737053	5	0
519000	-737053	5	0
520000	-737053	5	0
521000	-737053	5	0
522000	-737053	5	0
523000	-737053	5	0
524000	-737053	5	0
525000	-737048	5	0
526000	-737048	5	0
527000	-737048	5	0
528000	-737048	5	0
529000	-737048	5	0
530000	-737048	5	0
531000	-737048	5	0
532000	-737048	5	0
533000	-737048	5	0
534000	-737048	5	0
535000	-737042	5	0
536000	-737042	5	0
537000	-737042	5	0
538000	-737042	5	0
539000	-737042	5	0
540000	-737042	5	0
541000	-737042	5	0
542000	-737042	5	0
543000	-737042	5	0
544000	-737042	5	0
545000	-737037	5	0
546000	-737037	5	0
547000	-737037	5	0
548000	-737037	5	0
549000	-737037	5	0
550000	-737037	5	0
551000	-737037	5	0
552000	-737037	5	0
553000	-737037	5	0
554000	-737037	5	0
555000	-737035	5	0
556000	-737035	5	0
557000	-737035	5	0
558000	-737035	5	0
559000	-737035	5	0
560000	-737035	5	0
561000	-737035	5	0
562000	-737035	5	0
563000	-737035	5	0
564000	-737035	5	0
565000	-737035	5	0
566000	-737035	5	0
567000	-737035	5	0
568000	-737035	5	0
569000	-737035	5	0
570000	-737035	5	0
571000	-737035	5	0
572000	-737035	5	0
573000	-737035	5	0
574000	-737032	5	0
575000	-737032	5	0
576000	-737032	5	0
577000	-737032	5	0
578000	-737032	5	0
579000	-737032	5	0
580000	-737032	5	0
581000	-737032	5	0
582000	-737032	5	0
583000	-737032	5	0
584000	-737031	5	0
585000	-737031	5	0
586000	-737031	5	0
587000	-737031	5	0
588000	-737031	5	0
589000	-737031	5	0
590000	-737031	5	0
591000	-737031	5	0
592000	-737031	5	0
593000	-737031	5	0
594000	-737029	6	0
595000	-737029	6	0
596000	-737029	6	0
597000	-737029	6	0
598000	-737029	6	0
599000	-737029	6	0
600000	-737029	6	0
601000	-737029	6	0
602000	-737029	6	0
603000	-737029	6	0
604000	-737026	6	0
605000	-737026	6	0
606000	-737026	6	0
607000	-737026	6	0
608000	-737026	6	0
609000	-737026	6	0
610000	-737026	6	0
611000	-737026	6	0
612000	-737026	6	0
613000	-737026	6	0
614000	-737024	6	0
615000	-737024	6	0
616000	-737024	6	0
617000	-737024	6	0
618000	-737024	6	0
619000	-737024	6	0
620000	-737024	6	0
621000	-737024	6	0
622000	-737024	6	0
623000	-737024	6	0
624000	-737024	6	0
625000	-737024	6	0
626000	-737024	6	0
627000	-737024	6	0
628000	-737024	6	0
629000	-737024	6	0
630000	-737024	6	0
631000	-737024	6	0
632000	-737024	6	0
633000	-737024	6	0
634000	-737023	6	0
635000	-737023	6	0
636000	-737023	6	0
637000	-737023	6	0
638000	-737023	6	0
639000	-737023	6	0
640000	-737023	6	0
641000	-737023	6	0
642000	-737023	6	0
643000	-737020	6	0
644000	-737020	6	0
645000	-737020	6	0
646000	-737020	6	0
647000	-737020	6	0
648000	-737020	6	0
649000	-737020	6	0
650000	-737020	6	0
651000	-737020	6	0
652000	-737020	6	0
653000	-737014	6	0
654000	-737014	6	0
655000	-737014	6	0
656000	-737014	6	0
657000	-737014	6	0
658000	-737014	6	0
659000	-737014	6	0
660000	-737014	6	0
661000	-737014	6	0
662000	-737014	6	0
663000	-737013	6	0
664000	-737013	6	0
665000	-737013	6	0
666000	-737013	6	0
667000	-737013	6	0
668000	-737013	6	0
669000	-737013	6	0
670000	-737013	6	0
671000	-737013	6	0
672000	-737013	6	0
673000	-737012	6	0
674000	-737012	6	0
675000	-737012	6	0
676000	-737012	6	0
677000	-737012	6	0
678000	-737012	6	0
679000	-737012	6	0
680000	-737012	6	0
681000	-737012	6	0
682000	-737012	6	0
683000	-737009	6	0
684000	-737009	6	0
685000	-737009	6	0
686000	-737009	6	0
687000	-737009	6	0
688000	-737009	6	0
689000	-737009	6	0
690000	-737009	6	0
691000	-737009	6	0
692000	-737009	6	0
693000	-737001	7	0
694000	-737001	7	0
695000	-737001	7	0
696000	-737001	7	0
697000	-737001	7	0
698000	-737001	7	0
699000	-737001	7	0
700000	-737001	7	0
701000	-737001	7	0
702000	-737001	7	0
703000	-736999	7	0
704000	-736999	7	0
705000	-736999	7	0
706000	-736999	7	0
707000	-736999	7	0
708000	-736999	7	0
709000	-736999	7	0
710000	-736999	7	0
711000	-736999	7	0
712000	-737005	7	0
713000	-737005	7	0
714000	-737005	7	0
715000	-737005	7	0
716000	-737005	7	0
717000	-737005	7	0
718000	-737005	7	0
719000	-737005	7	0
720000	-737005	7	0
721000	-737005	7	0
722000	-737011	7	0
723000	-737011	7	0
724000	-737011	7	0
725000	-737011	7	0
726000	-737011	7	0
727000	-737011	7	0
728000	-737011	7	0
729000	-737011	7	0
730000	-737011	7	0
731000	-737011	7	0
732000	-737011	7	0
733000	-737011	7	0
734000	-737011	7	0
735000	-737011	7	0
736000	-737011	7	0
737000	-737011	7	0
738000	-737011	7	0
739000	-737011	7	0
740000	-737011	7	0
741000	-737011	7	0
742000	-737007	7	0
743000	-737007	7	0
744000	-737007	7	0
745000	-737007	7	0
746000	-737007	7	0
747000	-737007	7	0
748000	-737007	7	0
749000	-737007	7	0
750000	-737007	7	0
751000	-737007	7	0
752000	-736999	7	0
753000	-736999	7	0
754000	-736999	7	0
755000	-736999	7	0
756000	-736999	7	0
757000	-736999	7	0
758000	-736999	7	0
759000	-736999	7	0
760000	-736999	7	0
761000	-736999	7	0
762000	-736992	7	0
763000	-736992	7	0
764000	-736992	7	0
765000	-736992	7	0
766000	-736992	7	0
767000	-736992	7	0
768000	-736992	7	0
769000	-736992	7	0
770000	-736992	7	0
771000	-736992	7	0
772000	-736994	7	0
773000	-736994	7	0
774000	-736994	7	0
775000	-736994	7	0
776000	-736994	7	0
777000	-736994	7	0
778000	-736994	7	0
779000	-736994	7	0
780000	-736994	7	0
781000	-736997	7	0
782000	-736997	7	0
783000	-736997	7	0
784000	-736997	7	0
785000	-736997	7	0
786000	-736997	7	0
787000	-736997	7	0
788000	-736997	7	0
789000	-736997	7	0
790000	-736997	7	0
791000	-736996	8	0
792000	-736996	8	0
793000	-736996	8	0
794000	-736996	8	0
795000	-736996	8	0
796000	-736996	8	0
797000	-736996	8	0
798000	-736996	8	0
799000	-736996	8	0
800000	-736996	8	0
801000	-736995	8	0
802000	-736995	8	0
803000	-736995	8	0
804000	-736995	8	0
805000	-736995	8	0
806000	-736995	8	0
807000	-736995	8	0
808000	-736995	8	0
809000	-736995	8	0
810000	-736995	8	0
811000	-736994	8	0
812000	-736994	8	0
813000	-736994	8	0
814000	-736994	8	0
815000	-736994	8	0
816000	-736994	8	0
817000	-736994	8	0
818000	-736994	8	0
819000	-736994	8	0
820000	-736994	8	0
821000	-736991	8	0
822000	-736991	8	0
823000	-736991	8	0
824000	-736991	8	0
825000	-736991	8	0
826000	-736991	8	0
827000	-736991	8	0
828000	-736991	8	0
829000	-736991	8	0
830000	-736991	8	0
831000	-736985	8	0
832000	-736985	8	0
833000	-736985	8	0
834000	-736985	8	0
835000	-736985	8	0
836000	-736985	8	0
837000	-736985	8	0
838000	-736985	8	0
839000	-736985	8	0
840000	-736985	8	0
841000	-736986	8	0
842000	-736986	8	0
843000	-736986	8	0
844000	-736986	8	0
845000	-736986	8	0
846000	-736986	8	0
847000	-736986	8	0
848000	-736986	8	0
849000	-736986	8	0
850000	-736987	8	0
851000	-736987	8	0
852000	-736987	8	0
853000	-736987	8	0
854000	-736987	8	0
855000	-736987	8	0
856000	-736987	8	0
857000	-736987	8	0
858000	-736987	8	0
859000	-736987	8	0
860000	-736991	8	0
861000	-736991	8	0
862000	-736991	8	0
863000	-736991	8	0
864000	-736991	8	0
865000	-736991	8	0
866000	-736991	8	0
867000	-736991	8	0
868000	-736991	8	0
869000	-736991	8	0
870000	-736996	8	0
871000	-736996	8	0
872000	-736996	8	0
873000	-736996	8	0
874000	-736996	8	0
875000	-736996	8	0
876000	-736996	8	0
877000	-736996	8	0
878000	-736996	8	0
879000	-736996	8	0
880000	-736996	8	0
881000	-736996	8	0
882000	-736996	8	0
883000	-736996	8	0
884000	-736996	8	0
885000	-736996	8	0
886000	-736996	8	0
887000	-736996	8	0
888000	-736996	8	0
889000	-736996	8	0
890000	-736996	9	0
891000	-736996	9	0
892000	-736996	9	0
893000	-736996	9	0
894000	-736996	9	0
895000	-736996	9	0
896000	-736996	9	0
897000	-736996	9	0
898000	-736996	9	0
899000	-736996	9	0
900000	-736995	9	0
901000	-736995	9	0
902000	-736995	9	0
903000	-736995	9	0
904000	-736995	9	0
905000	-736995	9	0
906000	-736995	9	0
907000	-736995	9	0
908000	-736995	9	0
909000	-736995	9	0
910000	-736991	9	0
911000	-736991	9	0
912000	-736991	9	0
913000	-736991	9	0
914000	-736991	9	0
915000	-736991	9	0
916000	-736991	9	0
917000	-736991	9	0
918000	-736991	9	0
919000	-736991	9	0
920000	-736989	9	0
921000	-736989	9	0
922000	-736989	9	0
923000	-736989	9	0
924000	-736989	9	0
925000	-736989	9	0
926000	-736989	9	0
927000	-736989	9	0
928000	-736989	9	0
929000	-736988	9	0
930000	-736988	9	0
931000	-736988	9	0
932000	-736988	9	0
933000	-736988	9	0
934000	-736988	9	0
935000	-736988	9	0
936000	-736988	9	0
937000	-736988	9	0
938000	-736988	9	0
939000	-736987	9	0
940000	-736987	9	0
941000	-736987	9	0
942000	-736987	9	0
943000	-736987	9	0
944000	-736987	9	0
945000	-736987	9	0
946000	-736987	9	0
947000	-736987	9	0
948000	-736987	9	0
949000	-736990	9	0
950000	-736990	9	0
951000	-736990	9	0
952000	-736990	9	0
953000	-736990	9	0
954000	-736990	9	0
955000	-736990	9	0
956000	-736990	9	0
957000	-736990	9	0
958000	-736990	9	0
959000	-736986	9	0
960000	-736986	9	0
961000	-736986	9	0
962000	-736986	9	0
963000	-736986	9	0
964000	-736986	9	0
965000	-736986	9	0
966000	-736986	9	0
967000	-736986	9	0
968000	-736986	9	0
969000	-736981	9	0
970000	-736981	9	0
971000	-736981	9	0
972000	-736981	9	0
973000	-736981	9	0
974000	-736981	9	0
975000	-736981	9	0
976000	-736981	9	0
977000	-736981	9	0
978000	-736981	9	0
979000	-736977	9	0
980000	-736977	9	0
981000	-736977	9	0
982000	-736977	9	0
983000	-736977	9	0
984000	-736977	9	0
985000	-736977	9	0
986000	-736977	9	0
987000	-736977	9	0
988000	-736977	10	0
989000	-736970	10	0
990000	-736970	10	0
991000	-736970	10	0
992000	-736970	10	0
993000	-736970	10	0
994000	-736970	10	0
995000	-736970	10	0
996000	-736970	10	0
997000	-736970	10	0
998000	-655072	10	0
999000	-655072	10	0
1000000	-655072	10	0
1001000	-655072	10	0
1002000	-655072	10	0
1003000	-655072	10	0
1004000	-655072	10	0
1005000	-655072	10	0
1006000	-655072	10	0
1007000	-655072	10	0
1008000	-573183	10	0
1009000	-573183	10	0
1010000	-573183	10	0
1011000	-573183	10	0
1012000	-573183	10	0
1013000	-573183	10	0
1014000	-573183	10	0
1015000	-573183	10	0
1016000	-573183	10	0
1017000	-573183	10	0
1018000	-491294	10	0
1019000	-491294	10	0
1020000	-491294	10	0
1021000	-491294	10	0
1022000	-491294	10	0
1023000	-491294	10	0
1024000	-491294	10	0
1025000	-491294	10	0
1026000	-491294	10	0
1027000	-491294	10	0
1028000	-409398	10	0
1029000	-409398	10	0
1030000	-409398	10	0
1031000	-409398	10	0
1032000	-409398	10	0
1033000	-409398	10	0
1034000	-409398	10	0
1035000	-409398	10	0
1036000	-409398	10	0
1037000	-409398	10	0
1038000	-327498	10	0
1039000	-327498	10	0
1040000	-327498	10	0
1041000	-327498	10	0
1042000	-327498	10	0
1043000	-327498	10	0
1044000	-327498	10	0
1045000	-327498	10	0
1046000	-327498	10	0
1047000	-327498	10	0
1048000	-245596	10	0
1049000	-245596	10	0
1050000	-245596	10	0
1051000	-245596	10	0
1052000	-245596	10	0
1053000	-245596	10	0
1054000	-245596	10	0
1055000	-245596	10	0
1056000	-245596	10	0
1057000	-245596	10	0
1058000	-163693	10	0
1059000	-163693	10	0
1060000	-163693	10	0
1061000	-163693	10	0
1062000	-163693	10	0
1063000	-163693	10	0
1064000	-163693	10	0
1065000	-163693	10	0
1066000	-163693	10	0
1067000	-81794	10	0
1068000	-81794	10	0
1069000	-81794	10	0
1070000	-81794	10	0
1071000	-81794	10	0
1072000	-81794	10	0
1073000	-81794	10	0
1074000	-81794	10	0
1075000	-81794	10	0
1076000	-81794	10	0
1077000	102	10	0
1078000	102	10	0
1079000	102	10	0
1080000	102	10	0
1081000	102	10	0
1082000	102	10	0
1083000	102	10	0
1084000	102	10	0
1085000	102	10	0
1086000	102	10	0
1087000	96	11	0
1088000	96	11	0
1089000	96	11	0
1090000	96	11	0
1091000	96	11	0
1092000	96	11	0
1093000	96	11	0
1094000	96	11	0
1095000	96	11	0
1096000	96	11	0
1097000	88	11	0
1098000	88	11	0
1099000	88	11	0
1100000	88	11	0
1101000	88	11	0
1102000	88	11	0
1103000	88	11	0
1104000	88	11	0
1105000	88	11	0
1106000	88	11	0
1107000	80	11	0
1108000	80	11	0
1109000	80	11	0
1110000	80	11	0
1111000	80	11	0
1112000	80	11	0
1113000	80	11	0
1114000	80	11	0
1115000	80	11	0
1116000	80	11	0
1117000	85	11	0
1118000	85	11	0
1119000	85	11	0
1120000	85	11	0
1121000	85	11	0
1122000	85	11	0
1123000	85	11	0
1124000	85	11	0
1125000	85	11	0
1126000	85	11	0
1127000	81	11	0
1128000	81	11	0
1129000	81	11	0
1130000	81	11	0
1131000	81	11	0
1132000	81	11	0
1133000	81	11	0
1134000	81	11	0
1135000	81	11	0
1136000	78	11	0
1137000	78	11	0
1138000	78	11	0
1139000	78	11	0
1140000	78	11	0
1141000	78	11	0
1142000	78	11	0
1143000	78	11	0
1144000	78	11	0
1145000	78	11	0
1146000	75	11	0
1147000	75	11	0
1148000	75	11	0
1149000	75	11	0
1150000	75	11	0
1151000	75	11	0
1152000	75	11	0
1153000	75	11	0
1154000	75	11	0
1155000	75	11	0
1156000	74	11	0
1157000	74	11	0
1158000	74	11	0
1159000	74	11	0
1160000	74	11	0
1161000	74	11	0
1162000	74	11	0
1163000	74	11	0
1164000	74	11	0
1165000	74	11	0
1166000	71	11	0
1167000	71	11	0
1168000	71	11	0
1169000	71	11	0
1170000	71	11	0
1171000	71	11	0
1172000	71	11	0
1173000	71	11	0
1174000	71	11	0
1175000	71	11	0
1176000	66	11	0
1177000	66	11	0
1178000	66	11	0
1179000	66	11	0
1180000	66	11	0
1181000	66	11	0
1182000	66	11	0
1183000	66	11	0
1184000	66	11	0
1185000	66	12	0
1186000	66	12	0
1187000	66	12	0
1188000	66	12	0
1189000	66	12	0
1190000	66	12	0
1191000	66	12	0
1192000	66	12	0
1193000	66	12	0
1194000	66	12	0
1195000	66	12	0
1196000	65	12	0
1197000	65	12	0
1198000	65	12	0
1199000	65	12	0
1200000	65	12	0
1201000	65	12	0
1202000	65	12	0
1203000	65	12	0
1204000	65	12	0
1205000	65	12	0
1206000	69	12	0
1207000	69	12	0
1208000	69	12	0
1209000	69	12	0
1210000	69	12	0
1211000	69	12	0
1212000	69	12	0
1213000	69	12	0
1214000	69	12	0
1215000	72	12	0
1216000	72	12	0
1217000	72	12	0
1218000	72	12	0
1219000	72	12	0
1220000	72	12	0
1221000	72	12	0
1222000	72	12	0
1223000	72	12	0
1224000	72	12	0
1225000	76	12	0
1226000	76	12	0
1227000	76	12	0
1228000	76	12	0
1229000	76	12	0
1230000	76	12	0
1231000	76	12	0
1232000	76	12	0
1233000	76	12	0
1234000	76	12	0
1235000	81	12	0
1236000	81	12	0
1237000	81	12	0
1238000	81	12	0
1239000	81	12	0
1240000	81	12	0
1241000	81	12	0
1242000	81	12	0
1243000	81	12	0
1244000	81	12	0
1245000	72	12	0
1246000	72	12	0
1247000	72	12	0
1248000	72	12	0
1249000	72	12	0
1250000	72	12	0
1251000	72	12	0
1252000	72	12	0
1253000	72	12	0
1254000	72	12	0
1255000	61	12	0
1256000	61	12	0
1257000	61	12	0
1258000	61	12	0
1259000	61	12	0
1260000	61	12	0
1261000	61	12	0
1262000	61	12	0
1263000	61	12	0
1264000	61	12	0
1265000	46	12	0
1266000	46	12	0
1267000	46	12	0
1268000	46	12	0
1269000	46	12	0
1270000	46	12	0
1271000	46	12	0
1272000	46	12	0
1273000	46	12	0
1274000	46	12	0
1275000	30	12	0
1276000	30	12	0
1277000	30	12	0
1278000	30	12	0
1279000	30	12	0
1280000	30	12	0
1281000	30	12	0
1282000	30	12	0
1283000	30	12	0
1284000	33	13	0
1285000	33	13	0
1286000	33	13	0
1287000	33	13	0
1288000	33	13	0
1289000	33	13	0
1290000	33	13	0
1291000	33	13	0
1292000	33	13	0
1293000	33	13	0
1294000	37	13	0
1295000	37	13	0
1296000	37	13	0
1297000	37	13	0
1298000	37	13	0
1299000	37	13	0
1300000	37	13	0
1301000	37	13	0
1302000	37	13	0
1303000	37	13	0
1304000	39	13	0
1305000	39	13	0
1306000	39	13	0
1307000	39	13	0
1308000	39	13	0
1309000	39	13	0
1310000	39	13	0
1311000	39	13	0
1312000	39	13	0
1313000	39	13	0
1314000	42	13	0
1315000	42	13	0
1316000	42	13	0
1317000	42	13	0
1318000	42	13	0
1319000	42	13	0
1320000	42	13	0
1321000	42	13	0
1322000	42	13	0
1323000	42	13	0
1324000	45	13	0
1325000	45	13	0
1326000	45	13	0
1327000	45	13	0
1328000	45	13	0
1329000	45	13	0
1330000	45	13	0
1331000	45	13	0
1332000	45	13	0
1333000	45	13	0
1334000	49	13	0
1335000	49	13	0
1336000	49	13	0
1337000	49	13	0
1338000	49	13	0
1339000	49	13	0
1340000	49	13	0
1341000	49	13	0
1342000	49	13	0
1343000	49	13	0
1344000	67	13	0
1345000	67	13	0
1346000	67	13	0
1347000	67	13	0
1348000	67	13	0
1349000	67	13	0
1350000	67	13	0
1351000	67	13	0
1352000	67	13	0
1353000	77	13	0
1354000	77	13	0
1355000	77	13	0
1356000	77	13	0
1357000	77	13	0
1358000	77	13	0
1359000	77	13	0
1360000	77	13	0
1361000	77	13	0
1362000	77	13	0
1363000	86	13	0
1364000	86	13	0
1365000	86	13	0
1366000	86	13	0
1367000	86	13	0
1368000	86	13	0
1369000	86	13	0
1370000	86	13	0
1371000	86	13	0
1372000	86	13	0
1373000	88	13	0
1374000	88	13	0
1375000	88	13	0
1376000	88	13	0
1377000	88	13	0
1378000	88	13	0
1379000	88	13	0
1380000	88	13	0
1381000	88	13	0
1382000	88	13	0
1383000	88	14	0
1384000	88	14	0
1385000	88	14	0
1386000	88	14	0
1387000	88	14	0
1388000	88	14	0
1389000	88	14	0
1390000	88	14	0
1391000	88	14	0
1392000	88	14	0
1393000	100	14	0
1394000	100	14	0
1395000	100	14	0
1396000	100	14	0
1397000	100	14	0
1398000	100	14	0
1399000	100	14	0
1400000	100	14	0
1401000	100	14	0
1402000	100	14	0
1403000	112	14	0
1404000	112	14	0
1405000	112	14	0
1406000	112	14	0
1407000	112	14	0
1408000	112	14	0
1409000	112	14	0
1410000	112	14	0
1411000	112	14	0
1412000	112	14	0
1413000	121	14	0
1414000	121	14	0
1415000	121	14	0
1416000	121	14	0
1417000	121	14	0
1418000	121	14	0
1419000	121	14	0
1420000	121	14	0
1421000	121	14	0
1422000	124	14	0
1423000	124	14	0
1424000	124	14	0
1425000	124	14	0
1426000	124	14	0
1427000	124	14	0
1428000	124	14	0
1429000	124	14	0
1430000	124	14	0
1431000	124	14	0
1432000	127	14	0
1433000	127	14	0
1434000	127	14	0
1435000	127	14	0
1436000	127	14	0
1437000	127	14	0
1438000	127	14	0
1439000	127	14	0
1440000	127	14	0
1441000	127	14	0
1442000	125	14	0
1443000	125	14	0
1444000	125	14	0
1445000	125	14	0
1446000	125	14	0
1447000	125	14	0
1448000	125	14	0
1449000	125	14	0
1450000	125	14	0
1451000	125	14	0
1452000	123	14	0
1453000	123	14	0
1454000	123	14	0
1455000	123	14	0
1456000	123	14	0
1457000	123	14	0
1458000	123	14	0
1459000	123	14	0
1460000	123	14	0
1461000	123	14	0
1462000	137	14	0
1463000	137	14	0
1464000	137	14	0
1465000	137	14	0
1466000	137	14	0
1467000	137	14	0
1468000	137	14	0
1469000	137	14	0
1470000	137	14	0
1471000	137	14	0
1472000	163	14	0
1473000	163	14	0
1474000	163	14	0
1475000	163	14	0
1476000	163	14	0
1477000	163	14	0
1478000	163	14	0
1479000	163	14	0
1480000	163	14	0
1481000	163	14	0
1482000	153	15	0
1483000	153	15	0
1484000	153	15	0
1485000	153	15	0
1486000	153	15	0
1487000	153	15	0
1488000	153	15	0
1489000	153	15	0
1490000	153	15	0
1491000	153	15	0
1492000	144	15	0
1493000	144	15	0
1494000	144	15	0
1495000	144	15	0
1496000	144	15	0
1497000	144	15	0
1498000	144	15	0
1499000	144	15	0
1500000	144	15	0
1501000	137	15	0
1502000	137	15	0
1503000	137	15	0
1504000	137	15	0
1505000	137	15	0
1506000	137	15	0
1507000	137	15	0
1508000	137	15	0
1509000	137	15	0
1510000	137	15	0
1511000	142	15	0
1512000	142	15	0
1513000	142	15	0
1514000	142	15	0
1515000	142	15	0
1516000	142	15	0
1517000	142	15	0
1518000	142	15	0
1519000	142	15	0
1520000	142	15	0
1521000	161	15	0
1522000	161	15	0
1523000	161	15	0
1524000	161	15	0
1525000	161	15	0
1526000	161	15	0
1527000	161	15	0
1528000	161	15	0
1529000	161	15	0
1530000	161	15	0
1531000	160	15	0
1532000	160	15	0
1533000	160	15	0
1534000	160	15	0
1535000	160	15	0
1536000	160	15	0
1537000	160	15	0
1538000	160	15	0
1539000	160	15	0
1540000	160	15	0
1541000	162	15	0
1542000	162	15	0
1543000	162	15	0
1544000	162	15	0
1545000	162	15	0
1546000	162	15	0
1547000	162	15	0
1548000	162	15	0
1549000	162	15	0
1550000	162	15	0
1551000	155	15	0
1552000	155	15	0
1553000	155	15	0
1554000	155	15	0
1555000	155	15	0
1556000	155	15	0
1557000	155	15	0
1558000	155	15	0
1559000	155	15	0
1560000	155	15	0
1561000	137	15	0
1562000	137	15	0
1563000	137	15	0
1564000	137	15	0
1565000	137	15	0
1566000	137	15	0
1567000	137	15	0
1568000	137	15	0
1569000	137	15	0
1570000	158	15	0
1571000	158	15	0
1572000	158	15	0
1573000	158	15	0
1574000	158	15	0
1575000	158	15	0
1576000	158	15	0
1577000	158	15	0
1578000	158	15	0
1579000	158	15	0
1580000	179	16	0
1581000	179	16	0
1582000	179	16	0
1583000	179	16	0
1584000	179	16	0
1585000	179	16	0
1586000	179	16	0
1587000	179	16	0
1588000	179	16	0
1589000	179	16	0
1590000	229	16	0
1591000	229	16	0
1592000	229	16	0
1593000	229	16	0
1594000	229	16	0
1595000	229	16	0
1596000	229	16	0
1597000	229	16	0
1598000	229	16	0
1599000	229	16	0
1600000	223	16	0
1601000	223	16	0
1602000	223	16	0
1603000	223	16	0
1604000	223	16	0
1605000	223	16	0
1606000	223	16	0
1607000	223	16	0
1608000	223	16	0
1609000	223	16	0
1610000	207	16	0
1611000	207	16	0
1612000	207	16	0
1613000	207	16	0
1614000	207	16	0
1615000	207	16	0
1616000	207	16	0
1617000	207	16	0
1618000	207	16	0
1619000	207	16	0
1620000	190	16	0
1621000	190	16	0
1622000	190	16	0
1623000	190	16	0
1624000	190	16	0
1625000	190	16	0
1626000	190	16	0
1627000	190	16	0
1628000	190	16	0
1629000	190	16	0
1630000	172	16	0
1631000	172	16	0
1632000	172	16	0
1633000	172	16	0
1634000	172	16	0
1635000	172	16	0
1636000	172	16	0
1637000	172	16	0
1638000	172	16	0
1639000	169	16	0
1640000	169	16	0
1641000	169	16	0
1642000	169	16	0
1643000	169	16	0
1644000	169	16	0
1645000	169	16	0
1646000	169	16	0
1647000	169	16	0
1648000	169	16	0
1649000	194	16	0
1650000	194	16	0
1651000	194	16	0
1652000	194	16	0
1653000	194	16	0
1654000	194	16	0
1655000	194	16	0
1656000	194	16	0
1657000	194	16	0
1658000	194	16	0
1659000	206	16	0
1660000	206	16	0
1661000	206	16	0
1662000	206	16	0
1663000	206	16	0
1664000	206	16	0
1665000	206	16	0
1666000	206	16	0
1667000	206	16	0
1668000	206	16	0
1669000	216	16	0
1670000	216	16	0
1671000	216	16	0
1672000	216	16	0
1673000	216	16	0
1674000	216	16	0
1675000	216	16	0
1676000	216	16	0
1677000	216	16	0
1678000	216	16	0
1679000	192	17	0
1680000	192	17	0
1681000	192	17	0
1682000	192	17	0
1683000	192	17	0
1684000	192	17	0
1685000	192	17	0
1686000	192	17	0
1687000	192	17	0
1688000	192	17	0
1689000	157	17	0
1690000	157	17	0
1691000	157	17	0
1692000	157	17	0
1693000	157	17	0
1694000	157	17	0
1695000	157	17	0
1696000	157	17	0
1697000	157	17	0
1698000	157	17	0
1699000	170	17	0
1700000	170	17	0
1701000	170	17	0
1702000	170	17	0
1703000	170	17	0
1704000	170	17	0
1705000	170	17	0
1706000	170	17	0
1707000	170	17	0
1708000	183	17	0
1709000	183	17	0
1710000	183	17	0
1711000	183	17	0
1712000	183	17	0
1713000	183	17	0
1714000	183	17	0
1715000	183	17	0
1716000	183	17	0
1717000	183	17	0
1718000	212	17	0
1719000	212	17	0
1720000	212	17	0
1721000	212	17	0
1722000	212	17	0
1723000	212	17	0
1724000	212	17	0
1725000	212	17	0
1726000	212	17	0
1727000	212	17	0
1728000	241	17	0
1729000	241	17	0
1730000	241	17	0
1731000	241	17	0
1732000	241	17	0
1733000	241	17	0
1734000	241	17	0
1735000	241	17	0
1736000	241	17	0
1737000	241	17	0
1738000	233	17	0
1739000	233	17	0
1740000	233	17	0
1741000	233	17	0
1742000	233	17	0
1743000	233	17	0
1744000	233	17	0
1745000	233	17	0
1746000	233	17	0
1747000	233	17	0
1748000	226	17	0
1749000	226	17	0
1750000	226	17	0
1751000	226	17	0
1752000	226	17	0
1753000	226	17	0
1754000	226	17	0
1755000	226	17	0
1756000	226	17	0
1757000	226	17	0
1758000	192	17	0
1759000	192	17	0
1760000	192	17	0
1761000	192	17	0
1762000	192	17	0
1763000	192	17	0
1764000	192	17	0
1765000	192	17	0
1766000	192	17	0
1767000	192	17	0
1768000	160	17	0
1769000	160	17	0
1770000	160	17	0
1771000	160	17	0
1772000	160	17	0
1773000	160	17	0
1774000	160	17	0
1775000	160	17	0
1776000	160	17	0
1777000	158	18	0
1778000	158	18	0
1779000	158	18	0
1780000	158	18	0
1781000	158	18	0
1782000	158	18	0
1783000	158	18	0
1784000	158	18	0
1785000	158	18	0
1786000	158	18	0
1787000	185	18	0
1788000	185	18	0
1789000	185	18	0
1790000	185	18	0
1791000	185	18	0
1792000	185	18	0
1793000	185	18	0
1794000	185	18	0
1795000	185	18	0
1796000	185	18	0
1797000	212	18	24
1798000	212	18	24
1799000	212	18	24
1800000	212	18	24
1801000	212	18	24
1802000	212	18	24
1803000	212	18	24
1804000	212	18	24
1805000	212	18	24
1806000	212	18	24
1807000	243	18	0
1808000	243	18	0
1809000	243	18	0
1810000	243	18	0
1811000	243	18	0
1812000	243	18	0
1813000	243	18	0
1814000	243	18	0
1815000	243	18	0
1816000	243	18	0
1817000	256	18	0
1818000	256	18	0
1819000	256	18	0
1820000	256	18	0
1821000	256	18	0
1822000	256	18	0
1823000	256	18	0
1824000	256	18	0
1825000	256	18	0
1826000	256	18	0
1827000	252	18	0
1828000	252	18	0
1829000	252	18	0
1830000	252	18	0
1831000	252	18	0
1832000	252	18	0
1833000	252	18	0
1834000	252	18	0
1835000	252	18	0
1836000	252	18	0
1837000	247	18	0
1838000	247	18	0
1839000	247	18	0
1840000	247	18	0
1841000	247	18	0
1842000	247	18	0
1843000	247	18	0
1844000	247	18	0
1845000	247	18	0
1846000	247	18	0
1847000	105	18	0
1848000	105	18	0
1849000	105	18	0
1850000	105	18	0
1851000	105	18	0
1852000	105	18	0
1853000	105	18	0
1854000	105	18	0
1855000	105	18	0
1856000	98	18	0
1857000	98	18	0
1858000	98	18	0
1859000	98	18	0
1860000	98	18	0
1861000	98	18	0
1862000	98	18	0
1863000	98	18	0
1864000	98	18	0
1865000	98	18	0
1866000	181	18	0
1867000	181	18	0
1868000	181	18	0
1869000	181	18	0
1870000	181	18	0
1871000	181	18	0
1872000	181	18	0
1873000	181	18	0
1874000	181	18	0
1875000	181	18	0
1876000	265	19	0
1877000	265	19	0
1878000	265	19	0
1879000	265	19	0
1880000	265	19	0
1881000	265	19	0
1882000	265	19	0
1883000	265	19	0
1884000	265	19	0
1885000	265	19	0
1886000	318	19	0
1887000	318	19	0
1888000	318	19	0
1889000	318	19	0
1890000	318	19	0
1891000	318	19	0
1892000	318	19	0
1893000	318	19	0
1894000	318	19	0
1895000	318	19	0
1896000	301	19	0
1897000	301	19	0
1898000	301	19	0
1899000	301	19	0
1900000	301	19	0
1901000	301	19	0
1902000	301	19	0
1903000	301	19	0
1904000	301	19	0
1905000	301	19	0
1906000	272	19	0
1907000	272	19	0
1908000	272	19	0
1909000	272	19	0
1910000	272	19	0
1911000	272	19	0
1912000	272	19	0
1913000	272	19	0
1914000	272	19	0
1915000	272	19	0
1916000	208	19	0
1917000	208	19	0
1918000	208	19	0
1919000	208	19	0
1920000	208	19	0
1921000	208	19	0
1922000	208	19	0
1923000	208	19	0
1924000	208	19	0
1925000	144	19	0
1926000	144	19	0
1927000	144	19	0
1928000	144	19	0
1929000	144	19	0
1930000	144	19	0
1931000	144	19	0
1932000	144	19	0
1933000	144	19	0
1934000	144	19	0
1935000	82	19	0
1936000	82	19	0
1937000	82	19	0
1938000	82	19	0
1939000	82	19	0
1940000	82	19	0
1941000	82	19	0
1942000	82	19	0
1943000	82	19	0
1944000	82	19	0
1945000	131	19	0
1946000	131	19	0
1947000	131	19	0
1948000	131	19	0
1949000	131	19	0
1950000	131	19	0
1951000	131	19	0
1952000	131	19	0
1953000	131	19	0
1954000	131	19	0
1955000	246	19	0
1956000	246	19	0
1957000	246	19	0
1958000	246	19	0
1959000	246	19	0
1960000	246	19	0
1961000	246	19	0
1962000	246	19	0
1963000	246	19	0
1964000	246	19	0
1965000	361	19	0
1966000	361	19	0
1967000	361	19	0
1968000	361	19	0
1969000	361	19	0
1970000	361	19	0
1971000	361	19	0
1972000	361	19	0
1973000	361	19	0
1974000	361	19	0
1975000	337	20	0
1976000	337	20	0
1977000	337	20	0
1978000	337	20	0
1979000	337	20	0
1980000	337	20	0
1981000	337	20	0
1982000	337	20	0
1983000	337	20	0
1984000	337	20	24
1985000	227	20	24
1986000	227	20	24
1987000	227	20	24
1988000	227	20	24
1989000	227	20	24
1990000	227	20	24
1991000	227	20	24
1992000	227	20	24
1993000	227	20	24
1994000	177	20	0
1995000	177	20	0
1996000	177	20	0
1997000	177	20	0
1998000	177	20	0
1999000	177	20	0
[truncated: 40,929 more rows]
