# Supplementary material for: Empirical optimization of an angled spoke paddling wheel with self-rotating mechanism
Source: Sci Rep. 2022 Nov 28;12:20511. doi: 10.1038/s41598-022-25181-7 (PMC9705443; doi:10.1038/s41598-022-25181-7)
Supplement: Supplementary file 1 — Supplementary Information. [file 41598_2022_25181_MOESM1_ESM.zip › 2nd_test_Loadcell_raw_data/R5/Test2_R5_60RPM_Set1.csv]

Timestamp	RMS_Val_G	Target_Vel_G	Vel_Cur_G
0	0	0	0
2000	0	0	0
3000	0	0	0
4000	0	0	0
5000	0	0	0
6000	0	0	0
7000	0	0	0
8000	0	0	0
9000	0	0	0
10000	0	0	0
11000	0	0	0
12000	-79926	0	0
13000	-79926	0	0
14000	-79926	0	0
15000	-79926	0	0
16000	-79926	0	0
17000	-79926	0	0
18000	-79926	0	0
19000	-79926	0	0
20000	-79926	0	0
21000	-79926	0	0
22000	-159856	0	0
23000	-159856	0	0
24000	-159856	0	0
25000	-159856	0	0
26000	-159856	0	0
27000	-159856	0	0
28000	-159856	0	0
29000	-159856	0	0
30000	-159856	0	0
31000	-159856	0	0
32000	-239785	0	0
33000	-239785	0	0
34000	-239785	0	0
35000	-239785	0	0
36000	-239785	0	0
37000	-239785	0	0
38000	-239785	0	0
39000	-239785	0	0
40000	-239785	0	0
41000	-239785	0	0
42000	-319715	0	0
43000	-319715	0	0
44000	-319715	0	0
45000	-319715	0	0
46000	-319715	0	0
47000	-319715	0	0
48000	-319715	0	0
49000	-319715	0	0
50000	-319715	0	0
51000	-399640	0	0
52000	-399640	0	0
53000	-399640	0	0
54000	-399640	0	0
55000	-399640	0	0
56000	-399640	0	0
57000	-399640	0	0
58000	-399640	0	0
59000	-399640	0	0
60000	-399640	0	0
61000	-479561	0	0
62000	-479561	0	0
63000	-479561	0	0
64000	-479561	0	0
65000	-479561	0	0
66000	-479561	0	0
67000	-479561	0	0
68000	-479561	0	0
69000	-479561	0	0
70000	-479561	0	0
71000	-559482	0	0
72000	-559482	0	0
73000	-559482	0	0
74000	-559482	0	0
75000	-559482	0	0
76000	-559482	0	0
77000	-559482	0	0
78000	-559482	0	0
79000	-559482	0	0
80000	-559482	0	0
81000	-639412	0	0
82000	-639412	0	0
83000	-639412	0	0
84000	-639412	0	0
85000	-639412	0	0
86000	-639412	0	0
87000	-639412	0	0
88000	-639412	0	0
89000	-639412	0	0
90000	-639412	0	0
91000	-719338	0	0
92000	-719338	0	0
93000	-719338	0	0
94000	-719338	0	0
95000	-719338	0	0
96000	-719338	0	0
97000	-719338	0	0
98000	-719338	0	0
99000	-719338	0	0
100000	-719338	0	0
101000	-719338	1	0
102000	-719338	1	0
103000	-719338	1	0
104000	-719338	1	0
105000	-719338	1	0
106000	-719338	1	0
107000	-719338	1	0
108000	-719338	1	0
109000	-719338	1	0
110000	-719338	1	0
111000	-719338	1	0
112000	-719338	1	0
113000	-719338	1	0
114000	-719338	1	0
115000	-719338	1	0
116000	-719338	1	0
117000	-719338	1	0
118000	-719338	1	0
119000	-719338	1	0
120000	-719338	1	0
121000	-719338	1	0
122000	-719338	1	0
123000	-719338	1	0
124000	-719338	1	0
125000	-719338	1	0
126000	-719338	1	0
127000	-719338	1	0
128000	-719338	1	0
129000	-719338	1	0
130000	-719343	1	0
131000	-719343	1	0
132000	-719343	1	0
133000	-719343	1	0
134000	-719343	1	0
135000	-719343	1	0
136000	-719343	1	0
137000	-719343	1	0
138000	-719343	1	0
139000	-719343	1	0
140000	-719355	1	0
141000	-719355	1	0
142000	-719355	1	0
143000	-719355	1	0
144000	-719355	1	0
145000	-719355	1	0
146000	-719355	1	0
147000	-719355	1	0
148000	-719355	1	0
149000	-719355	1	0
150000	-719371	1	0
151000	-719371	1	0
152000	-719371	1	0
153000	-719371	1	0
154000	-719371	1	0
155000	-719371	1	0
156000	-719371	1	0
157000	-719371	1	0
158000	-719371	1	0
159000	-719371	1	0
160000	-719388	1	0
161000	-719388	1	0
162000	-719388	1	0
163000	-719388	1	0
164000	-719388	1	0
165000	-719388	1	0
166000	-719388	1	0
167000	-719388	1	0
168000	-719388	1	0
169000	-719388	1	0
170000	-719397	1	0
171000	-719397	1	0
172000	-719397	1	0
173000	-719397	1	0
174000	-719397	1	0
175000	-719397	1	0
176000	-719397	1	0
177000	-719397	1	0
178000	-719397	1	0
179000	-719397	1	0
180000	-719403	1	0
181000	-719403	1	0
182000	-719403	1	0
183000	-719403	1	0
184000	-719403	1	0
185000	-719403	1	0
186000	-719403	1	0
187000	-719403	1	0
188000	-719403	1	0
189000	-719403	1	0
190000	-719417	1	0
191000	-719417	1	0
192000	-719417	1	0
193000	-719417	1	0
194000	-719417	1	0
195000	-719417	1	0
196000	-719417	1	0
197000	-719417	1	0
198000	-719417	1	0
199000	-719417	1	0
200000	-719431	2	0
201000	-719431	2	0
202000	-719431	2	0
203000	-719431	2	0
204000	-719431	2	0
205000	-719431	2	0
206000	-719431	2	0
207000	-719431	2	0
208000	-719431	2	0
209000	-719438	2	0
210000	-719438	2	0
211000	-719438	2	0
212000	-719438	2	0
213000	-719438	2	0
214000	-719438	2	0
215000	-719438	2	0
216000	-719438	2	0
217000	-719438	2	0
218000	-719438	2	0
219000	-719441	2	0
220000	-719441	2	0
221000	-719441	2	0
222000	-719441	2	0
223000	-719441	2	0
224000	-719441	2	0
225000	-719441	2	0
226000	-719441	2	0
227000	-719441	2	0
228000	-719441	2	0
229000	-719445	2	0
230000	-719445	2	0
231000	-719445	2	0
232000	-719445	2	0
233000	-719445	2	0
234000	-719445	2	0
235000	-719445	2	0
236000	-719445	2	0
237000	-719445	2	0
238000	-719445	2	0
239000	-719448	2	0
240000	-719448	2	0
241000	-719448	2	0
242000	-719448	2	0
243000	-719448	2	0
244000	-719448	2	0
245000	-719448	2	0
246000	-719448	2	0
247000	-719448	2	0
248000	-719448	2	0
249000	-719454	2	0
250000	-719454	2	0
251000	-719454	2	0
252000	-719454	2	0
253000	-719454	2	0
254000	-719454	2	0
255000	-719454	2	0
256000	-719454	2	0
257000	-719454	2	0
258000	-719454	2	0
259000	-719455	2	0
260000	-719455	2	0
261000	-719455	2	0
262000	-719455	2	0
263000	-719455	2	0
264000	-719455	2	0
265000	-719455	2	0
266000	-719455	2	0
267000	-719455	2	0
268000	-719455	2	0
269000	-719450	2	0
270000	-719450	2	0
271000	-719450	2	0
272000	-719450	2	0
273000	-719450	2	0
274000	-719450	2	0
275000	-719450	2	0
276000	-719450	2	0
277000	-719450	2	0
278000	-719450	2	0
279000	-719453	2	0
280000	-719453	2	0
281000	-719453	2	0
282000	-719453	2	0
283000	-719453	2	0
284000	-719453	2	0
285000	-719453	2	0
286000	-719453	2	0
287000	-719453	2	0
288000	-719453	2	0
289000	-719456	2	0
290000	-719456	2	0
291000	-719456	2	0
292000	-719456	2	0
293000	-719456	2	0
294000	-719456	2	0
295000	-719456	2	0
296000	-719456	2	0
297000	-719456	2	0
298000	-719461	3	0
299000	-719461	3	0
300000	-719461	3	0
301000	-719461	3	0
302000	-719461	3	0
303000	-719461	3	0
304000	-719461	3	0
305000	-719461	3	0
306000	-719461	3	0
307000	-719461	3	0
308000	-719467	3	0
309000	-719467	3	0
310000	-719467	3	0
311000	-719467	3	0
312000	-719467	3	0
313000	-719467	3	0
314000	-719467	3	0
315000	-719467	3	0
316000	-719467	3	0
317000	-719467	3	0
318000	-719467	3	0
319000	-719467	3	0
320000	-719467	3	0
321000	-719467	3	0
322000	-719467	3	0
323000	-719467	3	0
324000	-719467	3	0
325000	-719467	3	0
326000	-719467	3	0
327000	-719467	3	0
328000	-719467	3	0
329000	-719467	3	0
330000	-719467	3	0
331000	-719467	3	0
332000	-719467	3	0
333000	-719467	3	0
334000	-719467	3	0
335000	-719467	3	0
336000	-719467	3	0
337000	-719467	3	0
338000	-719479	3	0
339000	-719479	3	0
340000	-719479	3	0
341000	-719479	3	0
342000	-719479	3	0
343000	-719479	3	0
344000	-719479	3	0
345000	-719479	3	0
346000	-719479	3	0
347000	-719479	3	0
348000	-719482	3	0
349000	-719482	3	0
350000	-719482	3	0
351000	-719482	3	0
352000	-719482	3	0
353000	-719482	3	0
354000	-719482	3	0
355000	-719482	3	0
356000	-719482	3	0
357000	-719482	3	0
358000	-719485	3	0
359000	-719485	3	0
360000	-719485	3	0
361000	-719485	3	0
362000	-719485	3	0
363000	-719485	3	0
364000	-719485	3	0
365000	-719485	3	0
366000	-719485	3	0
367000	-719485	3	0
368000	-719483	3	0
369000	-719483	3	0
370000	-719483	3	0
371000	-719483	3	0
372000	-719483	3	0
373000	-719483	3	0
374000	-719483	3	0
375000	-719483	3	0
376000	-719483	3	0
377000	-719481	3	0
378000	-719481	3	0
379000	-719481	3	0
380000	-719481	3	0
381000	-719481	3	0
382000	-719481	3	0
383000	-719481	3	0
384000	-719481	3	0
385000	-719481	3	0
386000	-719481	3	0
387000	-719489	3	0
388000	-719489	3	0
389000	-719489	3	0
390000	-719489	3	0
391000	-719489	3	0
392000	-719489	3	0
393000	-719489	3	0
394000	-719489	3	0
395000	-719489	3	0
396000	-719489	3	0
397000	-719498	4	0
398000	-719498	4	0
399000	-719498	4	0
400000	-719498	4	0
401000	-719498	4	0
402000	-719498	4	0
403000	-719498	4	0
404000	-719498	4	0
405000	-719498	4	0
406000	-719498	4	0
407000	-719514	4	0
408000	-719514	4	0
409000	-719514	4	0
410000	-719514	4	0
411000	-719514	4	0
412000	-719514	4	0
413000	-719514	4	0
414000	-719514	4	0
415000	-719514	4	0
416000	-719514	4	0
417000	-719530	4	0
418000	-719530	4	0
419000	-719530	4	0
420000	-719530	4	0
421000	-719530	4	0
422000	-719530	4	0
423000	-719530	4	0
424000	-719530	4	0
425000	-719530	4	0
426000	-719530	4	0
427000	-719536	4	0
428000	-719536	4	0
429000	-719536	4	0
430000	-719536	4	0
431000	-719536	4	0
432000	-719536	4	0
433000	-719536	4	0
434000	-719536	4	0
435000	-719536	4	0
436000	-719536	4	0
437000	-719548	4	0
438000	-719548	4	0
439000	-719548	4	0
440000	-719548	4	0
441000	-719548	4	0
442000	-719548	4	0
443000	-719548	4	0
444000	-719548	4	0
445000	-719548	4	0
446000	-719548	4	0
447000	-719553	4	0
448000	-719553	4	0
449000	-719553	4	0
450000	-719553	4	0
451000	-719553	4	0
452000	-719553	4	0
453000	-719553	4	0
454000	-719553	4	0
455000	-719553	4	0
456000	-719558	4	0
457000	-719558	4	0
458000	-719558	4	0
459000	-719558	4	0
460000	-719558	4	0
461000	-719558	4	0
462000	-719558	4	0
463000	-719558	4	0
464000	-719558	4	0
465000	-719558	4	0
466000	-719567	4	0
467000	-719567	4	0
468000	-719567	4	0
469000	-719567	4	0
470000	-719567	4	0
471000	-719567	4	0
472000	-719567	4	0
473000	-719567	4	0
474000	-719567	4	0
475000	-719567	4	0
476000	-719574	4	0
477000	-719574	4	0
478000	-719574	4	0
479000	-719574	4	0
480000	-719574	4	0
481000	-719574	4	0
482000	-719574	4	0
483000	-719574	4	0
484000	-719574	4	0
485000	-719574	4	0
486000	-719587	4	0
487000	-719587	4	0
488000	-719587	4	0
489000	-719587	4	0
490000	-719587	4	0
491000	-719587	4	0
492000	-719587	4	0
493000	-719587	4	0
494000	-719587	4	0
495000	-719587	4	0
496000	-719587	5	0
497000	-719587	5	0
498000	-719587	5	0
499000	-719587	5	0
500000	-719587	5	0
501000	-719587	5	0
502000	-719587	5	0
503000	-719587	5	0
504000	-719587	5	0
505000	-719587	5	0
506000	-719587	5	0
507000	-719587	5	0
508000	-719587	5	0
509000	-719587	5	0
510000	-719587	5	0
511000	-719587	5	0
512000	-719587	5	0
513000	-719587	5	0
514000	-719587	5	0
515000	-719587	5	0
516000	-719601	5	0
517000	-719601	5	0
518000	-719601	5	0
519000	-719601	5	0
520000	-719601	5	0
521000	-719601	5	0
522000	-719601	5	0
523000	-719601	5	0
524000	-719601	5	0
525000	-719601	5	0
526000	-719607	5	0
527000	-719607	5	0
528000	-719607	5	0
529000	-719607	5	0
530000	-719607	5	0
531000	-719607	5	0
532000	-719607	5	0
533000	-719607	5	0
534000	-719607	5	0
535000	-719620	5	0
536000	-719620	5	0
537000	-719620	5	0
538000	-719620	5	0
539000	-719620	5	0
540000	-719620	5	0
541000	-719620	5	0
542000	-719620	5	0
543000	-719620	5	0
544000	-719620	5	0
545000	-719633	5	0
546000	-719633	5	0
547000	-719633	5	0
548000	-719633	5	0
549000	-719633	5	0
550000	-719633	5	0
551000	-719633	5	0
552000	-719633	5	0
553000	-719633	5	0
554000	-719633	5	0
555000	-719641	5	0
556000	-719641	5	0
557000	-719641	5	0
558000	-719641	5	0
559000	-719641	5	0
560000	-719641	5	0
561000	-719641	5	0
562000	-719641	5	0
563000	-719641	5	0
564000	-719641	5	0
565000	-719655	5	0
566000	-719655	5	0
567000	-719655	5	0
568000	-719655	5	0
569000	-719655	5	0
570000	-719655	5	0
571000	-719655	5	0
572000	-719655	5	0
573000	-719655	5	0
574000	-719655	5	0
575000	-719649	5	0
576000	-719649	5	0
577000	-719649	5	0
578000	-719649	5	0
579000	-719649	5	0
580000	-719649	5	0
581000	-719649	5	0
582000	-719649	5	0
583000	-719649	5	0
584000	-719649	5	0
585000	-719644	5	0
586000	-719644	5	0
587000	-719644	5	0
588000	-719644	5	0
589000	-719644	5	0
590000	-719644	5	0
591000	-719644	5	0
592000	-719644	5	0
593000	-719644	5	0
594000	-719644	5	0
595000	-719646	6	0
596000	-719646	6	0
597000	-719646	6	0
598000	-719646	6	0
599000	-719646	6	0
600000	-719646	6	0
601000	-719646	6	0
602000	-719646	6	0
603000	-719646	6	0
604000	-719651	6	0
605000	-719651	6	0
606000	-719651	6	0
607000	-719651	6	0
608000	-719651	6	0
609000	-719651	6	0
610000	-719651	6	0
611000	-719651	6	0
612000	-719651	6	0
613000	-719651	6	0
614000	-719664	6	0
615000	-719664	6	0
616000	-719664	6	0
617000	-719664	6	0
618000	-719664	6	0
619000	-719664	6	0
620000	-719664	6	0
621000	-719664	6	0
622000	-719664	6	0
623000	-719664	6	0
624000	-719677	6	0
625000	-719677	6	0
626000	-719677	6	0
627000	-719677	6	0
628000	-719677	6	0
629000	-719677	6	0
630000	-719677	6	0
631000	-719677	6	0
632000	-719677	6	0
633000	-719677	6	0
634000	-719689	6	0
635000	-719689	6	0
636000	-719689	6	0
637000	-719689	6	0
638000	-719689	6	0
639000	-719689	6	0
640000	-719689	6	0
641000	-719689	6	0
642000	-719689	6	0
643000	-719689	6	0
644000	-719704	6	0
645000	-719704	6	0
646000	-719704	6	0
647000	-719704	6	0
648000	-719704	6	0
649000	-719704	6	0
650000	-719704	6	0
651000	-719704	6	0
652000	-719704	6	0
653000	-719704	6	0
654000	-719711	6	0
655000	-719711	6	0
656000	-719711	6	0
657000	-719711	6	0
658000	-719711	6	0
659000	-719711	6	0
660000	-719711	6	0
661000	-719711	6	0
662000	-719711	6	0
663000	-719711	6	0
664000	-719722	6	0
665000	-719722	6	0
666000	-719722	6	0
667000	-719722	6	0
668000	-719722	6	0
669000	-719722	6	0
670000	-719722	6	0
671000	-719722	6	0
672000	-719722	6	0
673000	-719722	6	0
674000	-719732	6	0
675000	-719732	6	0
676000	-719732	6	0
677000	-719732	6	0
678000	-719732	6	0
679000	-719732	6	0
680000	-719732	6	0
681000	-719732	6	0
682000	-719732	6	0
683000	-719741	6	0
684000	-719741	6	0
685000	-719741	6	0
686000	-719741	6	0
687000	-719741	6	0
688000	-719741	6	0
689000	-719741	6	0
690000	-719741	6	0
691000	-719741	6	0
692000	-719741	6	0
693000	-719749	7	0
694000	-719749	7	0
695000	-719749	7	0
696000	-719749	7	0
697000	-719749	7	0
698000	-719749	7	0
699000	-719749	7	0
700000	-719749	7	0
701000	-719749	7	0
702000	-719749	7	0
703000	-719758	7	0
704000	-719758	7	0
705000	-719758	7	0
706000	-719758	7	0
707000	-719758	7	0
708000	-719758	7	0
709000	-719758	7	0
710000	-719758	7	0
711000	-719758	7	0
712000	-719758	7	0
713000	-719764	7	0
714000	-719764	7	0
715000	-719764	7	0
716000	-719764	7	0
717000	-719764	7	0
718000	-719764	7	0
719000	-719764	7	0
720000	-719764	7	0
721000	-719764	7	0
722000	-719764	7	0
723000	-719770	7	0
724000	-719770	7	0
725000	-719770	7	0
726000	-719770	7	0
727000	-719770	7	0
728000	-719770	7	0
729000	-719770	7	0
730000	-719770	7	0
731000	-719770	7	0
732000	-719770	7	0
733000	-719783	7	0
734000	-719783	7	0
735000	-719783	7	0
736000	-719783	7	0
737000	-719783	7	0
738000	-719783	7	0
739000	-719783	7	0
740000	-719783	7	0
741000	-719783	7	0
742000	-719783	7	0
743000	-719793	7	0
744000	-719793	7	0
745000	-719793	7	0
746000	-719793	7	0
747000	-719793	7	0
748000	-719793	7	0
749000	-719793	7	0
750000	-719793	7	0
751000	-719793	7	0
752000	-719793	7	0
753000	-719808	7	0
754000	-719808	7	0
755000	-719808	7	0
756000	-719808	7	0
757000	-719808	7	0
758000	-719808	7	0
759000	-719808	7	0
760000	-719808	7	0
761000	-719808	7	0
762000	-719808	7	0
763000	-719823	7	0
764000	-719823	7	0
765000	-719823	7	0
766000	-719823	7	0
767000	-719823	7	0
768000	-719823	7	0
769000	-719823	7	0
770000	-719823	7	0
771000	-719823	7	0
772000	-719824	7	0
773000	-719824	7	0
774000	-719824	7	0
775000	-719824	7	0
776000	-719824	7	0
777000	-719824	7	0
778000	-719824	7	0
779000	-719824	7	0
780000	-719824	7	0
781000	-719824	7	0
782000	-719831	7	0
783000	-719831	7	0
784000	-719831	7	0
785000	-719831	7	0
786000	-719831	7	0
787000	-719831	7	0
788000	-719831	7	0
789000	-719831	7	0
790000	-719831	7	0
791000	-719831	7	0
792000	-719834	8	0
793000	-719834	8	0
794000	-719834	8	0
795000	-719834	8	0
796000	-719834	8	0
797000	-719834	8	0
798000	-719834	8	0
799000	-719834	8	0
800000	-719834	8	0
801000	-719834	8	0
802000	-719836	8	0
803000	-719836	8	0
804000	-719836	8	0
805000	-719836	8	0
806000	-719836	8	0
807000	-719836	8	0
808000	-719836	8	0
809000	-719836	8	0
810000	-719836	8	0
811000	-719836	8	0
812000	-719842	8	0
813000	-719842	8	0
814000	-719842	8	0
815000	-719842	8	0
816000	-719842	8	0
817000	-719842	8	0
818000	-719842	8	0
819000	-719842	8	0
820000	-719842	8	0
821000	-719842	8	0
822000	-719849	8	0
823000	-719849	8	0
824000	-719849	8	0
825000	-719849	8	0
826000	-719849	8	0
827000	-719849	8	0
828000	-719849	8	0
829000	-719849	8	0
830000	-719849	8	0
831000	-719849	8	0
832000	-719871	8	0
833000	-719871	8	0
834000	-719871	8	0
835000	-719871	8	0
836000	-719871	8	0
837000	-719871	8	0
838000	-719871	8	0
839000	-719871	8	0
840000	-719871	8	0
841000	-719871	8	0
842000	-719889	8	0
843000	-719889	8	0
844000	-719889	8	0
845000	-719889	8	0
846000	-719889	8	0
847000	-719889	8	0
848000	-719889	8	0
849000	-719889	8	0
850000	-719889	8	0
851000	-719907	8	0
852000	-719907	8	0
853000	-719907	8	0
854000	-719907	8	0
855000	-719907	8	0
856000	-719907	8	0
857000	-719907	8	0
858000	-719907	8	0
859000	-719907	8	0
860000	-719907	8	0
861000	-719916	8	0
862000	-719916	8	0
863000	-719916	8	0
864000	-719916	8	0
865000	-719916	8	0
866000	-719916	8	0
867000	-719916	8	0
868000	-719916	8	0
869000	-719916	8	0
870000	-719916	8	0
871000	-719926	8	0
872000	-719926	8	0
873000	-719926	8	0
874000	-719926	8	0
875000	-719926	8	0
876000	-719926	8	0
877000	-719926	8	0
878000	-719926	8	0
879000	-719926	8	0
880000	-719926	8	0
881000	-719936	8	0
882000	-719936	8	0
883000	-719936	8	0
884000	-719936	8	0
885000	-719936	8	0
886000	-719936	8	0
887000	-719936	8	0
888000	-719936	8	0
889000	-719936	8	0
890000	-719936	8	0
891000	-719947	9	0
892000	-719947	9	0
893000	-719947	9	0
894000	-719947	9	0
895000	-719947	9	0
896000	-719947	9	0
897000	-719947	9	0
898000	-719947	9	0
899000	-719947	9	0
900000	-719947	9	0
901000	-719962	9	0
902000	-719962	9	0
903000	-719962	9	0
904000	-719962	9	0
905000	-719962	9	0
906000	-719962	9	0
907000	-719962	9	0
908000	-719962	9	0
909000	-719962	9	0
910000	-719962	9	0
911000	-719973	9	0
912000	-719973	9	0
913000	-719973	9	0
914000	-719973	9	0
915000	-719973	9	0
916000	-719973	9	0
917000	-719973	9	0
918000	-719973	9	0
919000	-719973	9	0
920000	-719993	9	0
921000	-719993	9	0
922000	-719993	9	0
923000	-719993	9	0
924000	-719993	9	0
925000	-719993	9	0
926000	-719993	9	0
927000	-719993	9	0
928000	-719993	9	0
929000	-719993	9	0
930000	-720012	9	0
931000	-720012	9	0
932000	-720012	9	0
933000	-720012	9	0
934000	-720012	9	0
935000	-720012	9	0
936000	-720012	9	0
937000	-720012	9	0
938000	-720012	9	0
939000	-720012	9	0
940000	-720021	9	0
941000	-720021	9	0
942000	-720021	9	0
943000	-720021	9	0
944000	-720021	9	0
945000	-720021	9	0
946000	-720021	9	0
947000	-720021	9	0
948000	-720021	9	0
949000	-720021	9	0
950000	-720037	9	0
951000	-720037	9	0
952000	-720037	9	0
953000	-720037	9	0
954000	-720037	9	0
955000	-720037	9	0
956000	-720037	9	0
957000	-720037	9	0
958000	-720037	9	0
959000	-720037	9	0
960000	-720045	9	0
961000	-720045	9	0
962000	-720045	9	0
963000	-720045	9	0
964000	-720045	9	0
965000	-720045	9	0
966000	-720045	9	0
967000	-720045	9	0
968000	-720045	9	0
969000	-720045	9	0
970000	-720059	9	0
971000	-720059	9	0
972000	-720059	9	0
973000	-720059	9	0
974000	-720059	9	0
975000	-720059	9	0
976000	-720059	9	0
977000	-720059	9	0
978000	-720059	9	0
979000	-720059	9	0
980000	-720073	9	0
981000	-720073	9	0
982000	-720073	9	0
983000	-720073	9	0
984000	-720073	9	0
985000	-720073	9	0
986000	-720073	9	0
987000	-720073	9	0
988000	-720073	9	0
989000	-720073	9	0
990000	-720084	10	0
991000	-720084	10	0
992000	-720084	10	0
993000	-720084	10	0
994000	-720084	10	0
995000	-720084	10	0
996000	-720084	10	0
997000	-720084	10	0
998000	-720084	10	0
999000	-640171	10	0
1000000	-640171	10	0
1001000	-640171	10	0
1002000	-640171	10	0
1003000	-640171	10	0
1004000	-640171	10	0
1005000	-640171	10	0
1006000	-640171	10	0
1007000	-640171	10	0
1008000	-640171	10	0
1009000	-560247	10	0
1010000	-560247	10	0
1011000	-560247	10	0
1012000	-560247	10	0
1013000	-560247	10	0
1014000	-560247	10	0
1015000	-560247	10	0
1016000	-560247	10	0
1017000	-560247	10	0
1018000	-560247	10	0
1019000	-480324	10	0
1020000	-480324	10	0
1021000	-480324	10	0
1022000	-480324	10	0
1023000	-480324	10	0
1024000	-480324	10	0
1025000	-480324	10	0
1026000	-480324	10	0
1027000	-480324	10	0
1028000	-480324	10	0
1029000	-400409	10	0
1030000	-400409	10	0
1031000	-400409	10	0
1032000	-400409	10	0
1033000	-400409	10	0
1034000	-400409	10	0
1035000	-400409	10	0
1036000	-400409	10	0
1037000	-400409	10	0
1038000	-400409	10	0
1039000	-320499	10	0
1040000	-320499	10	0
1041000	-320499	10	0
1042000	-320499	10	0
1043000	-320499	10	0
1044000	-320499	10	0
1045000	-320499	10	0
1046000	-320499	10	0
1047000	-320499	10	0
1048000	-320499	10	0
1049000	-240591	10	0
1050000	-240591	10	0
1051000	-240591	10	0
1052000	-240591	10	0
1053000	-240591	10	0
1054000	-240591	10	0
1055000	-240591	10	0
1056000	-240591	10	0
1057000	-240591	10	0
1058000	-240591	10	0
1059000	-160683	10	0
1060000	-160683	10	0
1061000	-160683	10	0
1062000	-160683	10	0
1063000	-160683	10	0
1064000	-160683	10	0
1065000	-160683	10	0
1066000	-160683	10	0
1067000	-160683	10	0
1068000	-160683	10	0
1069000	-80763	10	0
1070000	-80763	10	0
1071000	-80763	10	0
1072000	-80763	10	0
1073000	-80763	10	0
1074000	-80763	10	0
1075000	-80763	10	0
1076000	-80763	10	0
1077000	-80763	10	0
1078000	-850	10	0
1079000	-850	10	0
1080000	-850	10	0
1081000	-850	10	0
1082000	-850	10	0
1083000	-850	10	0
1084000	-850	10	0
1085000	-850	10	0
1086000	-850	10	0
1087000	-850	10	0
1088000	-875	11	0
1089000	-875	11	0
1090000	-875	11	0
1091000	-875	11	0
1092000	-875	11	0
1093000	-875	11	0
1094000	-875	11	0
1095000	-875	11	0
1096000	-875	11	0
1097000	-875	11	0
1098000	-876	11	0
1099000	-876	11	0
1100000	-876	11	0
1101000	-876	11	0
1102000	-876	11	0
1103000	-876	11	0
1104000	-876	11	0
1105000	-876	11	0
1106000	-876	11	0
1107000	-876	11	0
1108000	-877	11	0
1109000	-877	11	0
1110000	-877	11	0
1111000	-877	11	0
1112000	-877	11	0
1113000	-877	11	0
1114000	-877	11	0
1115000	-877	11	0
1116000	-877	11	0
1117000	-877	11	0
1118000	-871	11	0
1119000	-871	11	0
1120000	-871	11	0
1121000	-871	11	0
1122000	-871	11	0
1123000	-871	11	0
1124000	-871	11	0
1125000	-871	11	0
1126000	-871	11	0
1127000	-871	11	0
1128000	-883	11	0
1129000	-883	11	0
1130000	-883	11	0
1131000	-883	11	0
1132000	-883	11	0
1133000	-883	11	0
1134000	-883	11	0
1135000	-883	11	0
1136000	-883	11	0
1137000	-883	11	0
1138000	-880	11	0
1139000	-880	11	0
1140000	-880	11	0
1141000	-880	11	0
1142000	-880	11	0
1143000	-880	11	0
1144000	-880	11	0
1145000	-880	11	0
1146000	-880	11	0
1147000	-880	11	0
1148000	-877	11	0
1149000	-877	11	0
1150000	-877	11	0
1151000	-877	11	0
1152000	-877	11	0
1153000	-877	11	0
1154000	-877	11	0
1155000	-877	11	0
1156000	-877	11	0
1157000	-877	11	0
1158000	-877	11	0
1159000	-877	11	0
1160000	-877	11	0
1161000	-877	11	0
1162000	-877	11	0
1163000	-877	11	0
1164000	-877	11	0
1165000	-877	11	0
1166000	-877	11	0
1167000	-884	11	0
1168000	-884	11	0
1169000	-884	11	0
1170000	-884	11	0
1171000	-884	11	0
1172000	-884	11	0
1173000	-884	11	0
1174000	-884	11	0
1175000	-884	11	0
1176000	-884	11	0
1177000	-877	11	0
1178000	-877	11	0
1179000	-877	11	0
1180000	-877	11	0
1181000	-877	11	0
1182000	-877	11	0
1183000	-877	11	0
1184000	-877	11	0
1185000	-877	11	0
1186000	-877	11	0
1187000	-877	12	0
1188000	-877	12	0
1189000	-877	12	0
1190000	-877	12	0
1191000	-877	12	0
1192000	-877	12	0
1193000	-877	12	0
1194000	-877	12	0
1195000	-877	12	0
1196000	-877	12	0
1197000	-883	12	0
1198000	-883	12	0
1199000	-883	12	0
1200000	-883	12	0
1201000	-883	12	0
1202000	-883	12	0
1203000	-883	12	0
1204000	-883	12	0
1205000	-883	12	0
1206000	-883	12	0
1207000	-892	12	0
1208000	-892	12	0
1209000	-892	12	0
1210000	-892	12	0
1211000	-892	12	0
1212000	-892	12	0
1213000	-892	12	0
1214000	-892	12	0
1215000	-892	12	0
1216000	-892	12	0
1217000	-908	12	0
1218000	-908	12	0
1219000	-908	12	0
1220000	-908	12	0
1221000	-908	12	0
1222000	-908	12	0
1223000	-908	12	0
1224000	-908	12	0
1225000	-908	12	0
1226000	-914	12	0
1227000	-914	12	0
1228000	-914	12	0
1229000	-914	12	0
1230000	-914	12	0
1231000	-914	12	0
1232000	-914	12	0
1233000	-914	12	0
1234000	-914	12	0
1235000	-914	12	0
1236000	-916	12	0
1237000	-916	12	0
1238000	-916	12	0
1239000	-916	12	0
1240000	-916	12	0
1241000	-916	12	0
1242000	-916	12	0
1243000	-916	12	0
1244000	-916	12	0
1245000	-916	12	0
1246000	-918	12	0
1247000	-918	12	0
1248000	-918	12	0
1249000	-918	12	0
1250000	-918	12	0
1251000	-918	12	0
1252000	-918	12	0
1253000	-918	12	0
1254000	-918	12	0
1255000	-918	12	0
1256000	-940	12	0
1257000	-940	12	0
1258000	-940	12	0
1259000	-940	12	0
1260000	-940	12	0
1261000	-940	12	0
1262000	-940	12	0
1263000	-940	12	0
1264000	-940	12	0
1265000	-940	12	0
1266000	-962	12	0
1267000	-962	12	0
1268000	-962	12	0
1269000	-962	12	0
1270000	-962	12	0
1271000	-962	12	0
1272000	-962	12	0
1273000	-962	12	0
1274000	-962	12	0
1275000	-962	12	0
1276000	-984	12	0
1277000	-984	12	0
1278000	-984	12	0
1279000	-984	12	0
1280000	-984	12	0
1281000	-984	12	0
1282000	-984	12	0
1283000	-984	12	0
1284000	-984	12	0
1285000	-984	13	0
1286000	-990	13	0
1287000	-990	13	0
1288000	-990	13	0
1289000	-990	13	0
1290000	-990	13	0
1291000	-990	13	0
1292000	-990	13	0
1293000	-990	13	0
1294000	-990	13	0
1295000	-990	13	0
1296000	-989	13	0
1297000	-989	13	0
1298000	-989	13	0
1299000	-989	13	0
1300000	-989	13	0
1301000	-989	13	0
1302000	-989	13	0
1303000	-989	13	0
1304000	-989	13	0
1305000	-991	13	0
1306000	-991	13	0
1307000	-991	13	0
1308000	-991	13	0
1309000	-991	13	0
1310000	-991	13	0
1311000	-991	13	0
1312000	-991	13	0
1313000	-991	13	0
1314000	-991	13	0
1315000	-1001	13	0
1316000	-1001	13	0
1317000	-1001	13	0
1318000	-1001	13	0
1319000	-1001	13	0
1320000	-1001	13	0
1321000	-1001	13	0
1322000	-1001	13	0
1323000	-1001	13	0
1324000	-1001	13	0
1325000	-998	13	0
1326000	-998	13	0
1327000	-998	13	0
1328000	-998	13	0
1329000	-998	13	0
1330000	-998	13	0
1331000	-998	13	0
1332000	-998	13	0
1333000	-998	13	0
1334000	-998	13	0
1335000	-1008	13	0
1336000	-1008	13	0
1337000	-1008	13	0
1338000	-1008	13	0
1339000	-1008	13	0
1340000	-1008	13	0
1341000	-1008	13	0
1342000	-1008	13	0
1343000	-1008	13	0
1344000	-1008	13	0
1345000	-1043	13	0
1346000	-1043	13	0
1347000	-1043	13	0
1348000	-1043	13	0
1349000	-1043	13	0
1350000	-1043	13	0
1351000	-1043	13	0
1352000	-1043	13	0
1353000	-1043	13	0
1354000	-1043	13	0
1355000	-1067	13	0
1356000	-1067	13	0
1357000	-1067	13	0
1358000	-1067	13	0
1359000	-1067	13	0
1360000	-1067	13	0
1361000	-1067	13	0
1362000	-1067	13	0
1363000	-1067	13	0
1364000	-1067	13	0
1365000	-1090	13	0
1366000	-1090	13	0
1367000	-1090	13	0
1368000	-1090	13	0
1369000	-1090	13	0
1370000	-1090	13	0
1371000	-1090	13	0
1372000	-1090	13	0
1373000	-1090	13	0
1374000	-1090	13	0
1375000	-1087	13	0
1376000	-1087	13	0
1377000	-1087	13	0
1378000	-1087	13	0
1379000	-1087	13	0
1380000	-1087	13	0
1381000	-1087	13	0
1382000	-1087	13	0
1383000	-1087	13	0
1384000	-1070	14	0
1385000	-1070	14	0
1386000	-1070	14	0
1387000	-1070	14	0
1388000	-1070	14	0
1389000	-1070	14	0
1390000	-1070	14	0
1391000	-1070	14	0
1392000	-1070	14	0
1393000	-1070	14	0
1394000	-1053	14	0
1395000	-1053	14	0
1396000	-1053	14	0
1397000	-1053	14	0
1398000	-1053	14	0
1399000	-1053	14	0
1400000	-1053	14	0
1401000	-1053	14	0
1402000	-1053	14	0
1403000	-1053	14	0
1404000	-1035	14	0
1405000	-1035	14	0
1406000	-1035	14	0
1407000	-1035	14	0
1408000	-1035	14	0
1409000	-1035	14	0
1410000	-1035	14	0
1411000	-1035	14	0
1412000	-1035	14	0
1413000	-1035	14	0
1414000	-1076	14	0
1415000	-1076	14	0
1416000	-1076	14	0
1417000	-1076	14	0
1418000	-1076	14	0
1419000	-1076	14	0
1420000	-1076	14	0
1421000	-1076	14	0
1422000	-1076	14	0
1423000	-1076	14	0
1424000	-1127	14	0
1425000	-1127	14	0
1426000	-1127	14	0
1427000	-1127	14	0
1428000	-1127	14	0
1429000	-1127	14	0
1430000	-1127	14	0
1431000	-1127	14	0
1432000	-1127	14	0
1433000	-1127	14	0
1434000	-1089	14	24
1435000	-1089	14	24
1436000	-1089	14	24
1437000	-1089	14	24
1438000	-1089	14	24
1439000	-1089	14	24
1440000	-1089	14	24
1441000	-1089	14	24
1442000	-1089	14	24
1443000	-1089	14	0
1444000	-978	14	0
1445000	-978	14	0
1446000	-978	14	0
1447000	-978	14	0
1448000	-978	14	0
1449000	-978	14	0
1450000	-978	14	0
1451000	-978	14	0
1452000	-978	14	0
1453000	-978	14	0
1454000	-864	14	0
1455000	-864	14	0
1456000	-864	14	0
1457000	-864	14	0
1458000	-864	14	0
1459000	-864	14	0
1460000	-864	14	0
1461000	-864	14	0
1462000	-864	14	0
1463000	-911	14	0
1464000	-911	14	0
1465000	-911	14	0
1466000	-911	14	0
1467000	-911	14	0
1468000	-911	14	0
1469000	-911	14	0
1470000	-911	14	0
1471000	-911	14	0
1472000	-911	14	0
1473000	-1001	14	0
1474000	-1001	14	0
1475000	-1001	14	0
1476000	-1001	14	0
1477000	-1001	14	0
1478000	-1001	14	0
1479000	-1001	14	0
1480000	-1001	14	0
1481000	-1001	14	0
1482000	-1001	14	0
1483000	-1140	15	0
1484000	-1140	15	0
1485000	-1140	15	0
1486000	-1140	15	0
1487000	-1140	15	0
1488000	-1140	15	0
1489000	-1140	15	0
1490000	-1140	15	0
1491000	-1140	15	0
1492000	-1140	15	0
1493000	-1278	15	0
1494000	-1278	15	0
1495000	-1278	15	0
1496000	-1278	15	0
1497000	-1278	15	0
1498000	-1278	15	0
1499000	-1278	15	0
1500000	-1278	15	0
1501000	-1278	15	0
1502000	-1278	15	0
1503000	-1169	15	0
1504000	-1169	15	0
1505000	-1169	15	0
1506000	-1169	15	0
1507000	-1169	15	0
1508000	-1169	15	0
1509000	-1169	15	0
1510000	-1169	15	0
1511000	-1169	15	0
1512000	-1169	15	0
1513000	-1041	15	0
1514000	-1041	15	0
1515000	-1041	15	0
1516000	-1041	15	0
1517000	-1041	15	0
1518000	-1041	15	0
1519000	-1041	15	0
1520000	-1041	15	0
1521000	-1041	15	0
1522000	-1041	15	0
1523000	-943	15	0
1524000	-943	15	0
1525000	-943	15	0
1526000	-943	15	0
1527000	-943	15	0
1528000	-943	15	0
1529000	-943	15	0
1530000	-943	15	0
1531000	-943	15	0
1532000	-845	15	0
1533000	-845	15	0
1534000	-845	15	0
1535000	-845	15	0
1536000	-845	15	0
1537000	-845	15	0
1538000	-845	15	0
1539000	-845	15	0
1540000	-845	15	0
1541000	-845	15	0
1542000	-960	15	0
1543000	-960	15	0
1544000	-960	15	0
1545000	-960	15	0
1546000	-960	15	0
1547000	-960	15	0
1548000	-960	15	0
1549000	-960	15	0
1550000	-960	15	0
1551000	-960	15	0
1552000	-1105	15	0
1553000	-1105	15	0
1554000	-1105	15	0
1555000	-1105	15	0
1556000	-1105	15	0
1557000	-1105	15	0
1558000	-1105	15	0
1559000	-1105	15	0
1560000	-1105	15	0
1561000	-1105	15	0
1562000	-1146	15	0
1563000	-1146	15	0
1564000	-1146	15	0
1565000	-1146	15	0
1566000	-1146	15	0
1567000	-1146	15	0
1568000	-1146	15	0
1569000	-1146	15	0
1570000	-1146	15	0
1571000	-1146	15	0
1572000	-1037	15	0
1573000	-1037	15	0
1574000	-1037	15	0
1575000	-1037	15	0
1576000	-1037	15	0
1577000	-1037	15	0
1578000	-1037	15	0
1579000	-1037	15	0
1580000	-1037	15	0
1581000	-1037	15	0
1582000	-919	16	0
1583000	-919	16	0
1584000	-919	16	0
1585000	-919	16	0
1586000	-919	16	0
1587000	-919	16	0
1588000	-919	16	0
1589000	-919	16	0
1590000	-919	16	0
1591000	-919	16	0
1592000	-810	16	0
1593000	-810	16	0
1594000	-810	16	0
1595000	-810	16	0
1596000	-810	16	0
1597000	-810	16	0
1598000	-810	16	0
1599000	-810	16	0
1600000	-810	16	0
1601000	-810	16	0
1602000	-859	16	0
1603000	-859	16	0
1604000	-859	16	0
1605000	-859	16	0
1606000	-859	16	0
1607000	-859	16	0
1608000	-859	16	0
1609000	-859	16	0
1610000	-859	16	0
1611000	-977	16	0
1612000	-977	16	0
1613000	-977	16	0
1614000	-977	16	0
1615000	-977	16	0
1616000	-977	16	0
1617000	-977	16	0
1618000	-977	16	0
1619000	-977	16	0
1620000	-977	16	0
1621000	-1096	16	0
1622000	-1096	16	0
1623000	-1096	16	0
1624000	-1096	16	0
1625000	-1096	16	0
1626000	-1096	16	0
1627000	-1096	16	0
1628000	-1096	16	0
1629000	-1096	16	0
1630000	-1096	16	0
1631000	-1191	16	0
1632000	-1191	16	0
1633000	-1191	16	0
1634000	-1191	16	0
1635000	-1191	16	0
1636000	-1191	16	0
1637000	-1191	16	0
1638000	-1191	16	0
1639000	-1191	16	0
1640000	-1191	16	0
1641000	-1102	16	0
1642000	-1102	16	0
1643000	-1102	16	0
1644000	-1102	16	0
1645000	-1102	16	0
1646000	-1102	16	0
1647000	-1102	16	0
1648000	-1102	16	0
1649000	-1102	16	0
1650000	-1102	16	0
1651000	-1010	16	0
1652000	-1010	16	0
1653000	-1010	16	0
1654000	-1010	16	0
1655000	-1010	16	0
1656000	-1010	16	0
1657000	-1010	16	0
1658000	-1010	16	0
1659000	-1010	16	0
1660000	-1010	16	0
1661000	-969	16	0
1662000	-969	16	0
1663000	-969	16	0
1664000	-969	16	0
1665000	-969	16	0
1666000	-969	16	0
1667000	-969	16	0
1668000	-969	16	0
1669000	-969	16	0
1670000	-969	16	0
1671000	-930	16	0
1672000	-930	16	0
1673000	-930	16	0
1674000	-930	16	0
1675000	-930	16	0
1676000	-930	16	0
1677000	-930	16	0
1678000	-930	16	0
1679000	-930	16	0
1680000	-1015	17	0
1681000	-1015	17	0
1682000	-1015	17	0
1683000	-1015	17	0
1684000	-1015	17	0
1685000	-1015	17	0
1686000	-1015	17	0
1687000	-1015	17	0
1688000	-1015	17	0
1689000	-1015	17	0
1690000	-1115	17	0
1691000	-1115	17	0
1692000	-1115	17	0
1693000	-1115	17	0
1694000	-1115	17	0
1695000	-1115	17	0
1696000	-1115	17	0
1697000	-1115	17	0
1698000	-1115	17	0
1699000	-1115	17	0
1700000	-1153	17	0
1701000	-1153	17	0
1702000	-1153	17	0
1703000	-1153	17	0
1704000	-1153	17	0
1705000	-1153	17	0
1706000	-1153	17	0
1707000	-1153	17	0
1708000	-1153	17	0
1709000	-1153	17	0
1710000	-1190	17	0
1711000	-1190	17	0
1712000	-1190	17	0
1713000	-1190	17	0
1714000	-1190	17	0
1715000	-1190	17	0
1716000	-1190	17	0
1717000	-1190	17	0
1718000	-1190	17	0
1719000	-1190	17	0
1720000	-1132	17	0
1721000	-1132	17	0
1722000	-1132	17	0
1723000	-1132	17	0
1724000	-1132	17	0
1725000	-1132	17	0
1726000	-1132	17	0
1727000	-1132	17	0
1728000	-1132	17	0
1729000	-1132	17	0
1730000	-977	17	24
1731000	-977	17	24
1732000	-977	17	24
1733000	-977	17	24
1734000	-977	17	24
1735000	-977	17	24
1736000	-977	17	24
1737000	-977	17	24
1738000	-977	17	24
1739000	-977	17	24
1740000	-972	17	0
1741000	-972	17	0
1742000	-972	17	0
1743000	-972	17	0
1744000	-972	17	0
1745000	-972	17	0
1746000	-972	17	0
1747000	-972	17	0
1748000	-972	17	0
1749000	-967	17	0
1750000	-967	17	0
1751000	-967	17	0
1752000	-967	17	0
1753000	-967	17	0
1754000	-967	17	0
1755000	-967	17	0
1756000	-967	17	0
1757000	-967	17	0
1758000	-967	17	0
1759000	-1197	17	0
1760000	-1197	17	0
1761000	-1197	17	0
1762000	-1197	17	0
1763000	-1197	17	0
1764000	-1197	17	0
1765000	-1197	17	0
1766000	-1197	17	0
1767000	-1197	17	0
1768000	-1197	17	0
1769000	-1057	17	0
1770000	-1057	17	0
1771000	-1057	17	0
1772000	-1057	17	0
1773000	-1057	17	0
1774000	-1057	17	0
1775000	-1057	17	0
1776000	-1057	17	0
1777000	-1057	17	0
1778000	-1057	17	0
1779000	-1003	18	24
1780000	-1003	18	24
1781000	-1003	18	24
1782000	-1003	18	24
1783000	-1003	18	24
1784000	-1003	18	24
1785000	-1003	18	24
1786000	-1003	18	24
1787000	-1003	18	24
1788000	-1003	18	24
1789000	-1039	18	0
1790000	-1039	18	0
1791000	-1039	18	0
1792000	-1039	18	0
1793000	-1039	18	0
1794000	-1039	18	0
1795000	-1039	18	0
1796000	-1039	18	0
1797000	-1039	18	0
1798000	-1039	18	0
1799000	-1072	18	24
1800000	-1072	18	24
1801000	-1072	18	24
1802000	-1072	18	24
1803000	-1072	18	24
1804000	-1072	18	24
1805000	-1072	18	24
1806000	-1072	18	24
1807000	-1072	18	24
1808000	-1072	18	24
1809000	-767	18	24
1810000	-767	18	24
1811000	-767	18	24
1812000	-767	18	24
1813000	-767	18	24
1814000	-767	18	24
1815000	-767	18	24
1816000	-767	18	24
1817000	-767	18	24
1818000	-767	18	24
1819000	-485	18	0
1820000	-485	18	0
1821000	-485	18	0
1822000	-485	18	0
1823000	-485	18	0
1824000	-485	18	0
1825000	-485	18	0
1826000	-485	18	0
1827000	-485	18	0
1828000	-485	18	24
1829000	-1077	18	24
1830000	-1077	18	24
1831000	-1077	18	24
1832000	-1077	18	24
1833000	-1077	18	24
1834000	-1077	18	24
1835000	-1077	18	24
1836000	-1077	18	24
1837000	-1077	18	24
1838000	-1670	18	24
1839000	-1670	18	24
1840000	-1670	18	24
1841000	-1670	18	24
1842000	-1670	18	24
1843000	-1670	18	24
1844000	-1670	18	24
1845000	-1670	18	24
1846000	-1670	18	24
1847000	-1670	18	24
1848000	-1570	18	0
1849000	-1570	18	0
1850000	-1570	18	0
1851000	-1570	18	0
1852000	-1570	18	0
1853000	-1570	18	0
1854000	-1570	18	0
1855000	-1570	18	0
1856000	-1570	18	0
1857000	-1570	18	0
1858000	-789	18	24
1859000	-789	18	24
1860000	-789	18	24
1861000	-789	18	24
1862000	-789	18	24
1863000	-789	18	24
1864000	-789	18	24
1865000	-789	18	24
1866000	-789	18	24
1867000	-789	18	24
1868000	-466	18	0
1869000	-466	18	0
1870000	-466	18	0
1871000	-466	18	0
1872000	-466	18	0
1873000	-466	18	0
1874000	-466	18	0
1875000	-466	18	0
1876000	-466	18	0
1877000	-466	18	0
1878000	-142	19	24
1879000	-142	19	24
1880000	-142	19	24
1881000	-142	19	24
1882000	-142	19	24
1883000	-142	19	24
1884000	-142	19	24
1885000	-142	19	24
1886000	-142	19	24
1887000	-142	19	24
1888000	-1198	19	24
1889000	-1198	19	24
1890000	-1198	19	24
1891000	-1198	19	24
1892000	-1198	19	24
1893000	-1198	19	24
1894000	-1198	19	24
1895000	-1198	19	24
1896000	-1198	19	24
1897000	-1198	19	24
1898000	-2235	19	0
1899000	-2235	19	0
1900000	-2235	19	0
1901000	-2235	19	0
1902000	-2235	19	0
1903000	-2235	19	0
1904000	-2235	19	0
1905000	-2235	19	0
1906000	-2235	19	0
1907000	-2235	19	24
1908000	-2247	19	24
1909000	-2247	19	24
1910000	-2247	19	24
1911000	-2247	19	24
1912000	-2247	19	24
1913000	-2247	19	24
1914000	-2247	19	24
1915000	-2247	19	24
1916000	-2247	19	24
1917000	-1317	19	24
1918000	-1317	19	24
1919000	-1317	19	24
1920000	-1317	19	24
1921000	-1317	19	24
1922000	-1317	19	24
1923000	-1317	19	24
1924000	-1317	19	24
1925000	-1317	19	24
1926000	-1317	19	24
1927000	-396	19	24
1928000	-396	19	24
1929000	-396	19	24
1930000	-396	19	24
1931000	-396	19	24
1932000	-396	19	24
1933000	-396	19	24
1934000	-396	19	24
1935000	-396	19	24
1936000	-396	19	24
1937000	1194	19	0
1938000	1194	19	0
1939000	1194	19	0
1940000	1194	19	0
1941000	1194	19	0
1942000	1194	19	0
1943000	1194	19	0
1944000	1194	19	0
1945000	1194	19	0
1946000	1194	19	0
1947000	1673	19	24
1948000	1673	19	24
1949000	1673	19	24
1950000	1673	19	24
1951000	1673	19	24
1952000	1673	19	24
1953000	1673	19	24
1954000	1673	19	24
1955000	1673	19	24
1956000	1673	19	24
1957000	52	19	24
1958000	52	19	24
1959000	52	19	24
1960000	52	19	24
1961000	52	19	24
1962000	52	19	24
1963000	52	19	24
1964000	52	19	24
1965000	52	19	24
1966000	52	19	24
1967000	-1567	19	24
1968000	-1567	19	24
1969000	-1567	19	24
1970000	-1567	19	24
1971000	-1567	19	24
1972000	-1567	19	24
1973000	-1567	19	24
1974000	-1567	19	24
1975000	-1567	19	24
1976000	-1567	19	24
1977000	-3239	20	24
1978000	-3239	20	24
1979000	-3239	20	24
1980000	-3239	20	24
1981000	-3239	20	24
1982000	-3239	20	24
1983000	-3239	20	24
1984000	-3239	20	24
1985000	-3239	20	24
1986000	-3239	20	24
1987000	-3099	20	24
1988000	-3099	20	24
1989000	-3099	20	24
1990000	-3099	20	24
1991000	-3099	20	24
1992000	-3099	20	24
1993000	-3099	20	24
1994000	-3099	20	24
1995000	-3099	20	24
1996000	-1400	20	0
1997000	-1400	20	0
1998000	-1400	20	0
1999000	-1400	20	0
[truncated: 32,143 more rows]
