# Supplementary material for: Empirical optimization of an angled spoke paddling wheel with self-rotating mechanism
Source: Sci Rep. 2022 Nov 28;12:20511. doi: 10.1038/s41598-022-25181-7 (PMC9705443; doi:10.1038/s41598-022-25181-7)
Supplement: Supplementary file 1 — Supplementary Information. [file 41598_2022_25181_MOESM1_ESM.zip › 2nd_test_Loadcell_raw_data/R5/Test2_R5_60RPM_Set2.csv]

Timestamp	RMS_Val_G	Target_Vel_G	Vel_Cur_G
0	0	0	0
1000	0	0	0
2000	0	0	0
3000	0	0	0
4000	0	0	0
5000	0	0	0
6000	0	0	0
7000	0	0	0
8000	0	0	0
9000	0	0	0
10000	0	0	0
11000	-80468	0	0
12000	-80468	0	0
13000	-80468	0	0
14000	-80468	0	0
15000	-80468	0	0
16000	-80468	0	0
17000	-80468	0	0
18000	-80468	0	0
19000	-80468	0	0
20000	-80468	0	0
21000	-160937	0	0
22000	-160937	0	0
23000	-160937	0	0
24000	-160937	0	0
25000	-160937	0	0
26000	-160937	0	0
27000	-160937	0	0
28000	-160937	0	0
29000	-160937	0	0
30000	-160937	0	0
31000	-241412	0	0
32000	-241412	0	0
33000	-241412	0	0
34000	-241412	0	0
35000	-241412	0	0
36000	-241412	0	0
37000	-241412	0	0
38000	-241412	0	0
39000	-241412	0	0
40000	-241412	0	0
41000	-321889	0	0
42000	-321889	0	0
43000	-321889	0	0
44000	-321889	0	0
45000	-321889	0	0
46000	-321889	0	0
47000	-321889	0	0
48000	-321889	0	0
49000	-321889	0	0
50000	-321889	0	0
51000	-402365	0	0
52000	-402365	0	0
53000	-402365	0	0
54000	-402365	0	0
55000	-402365	0	0
56000	-402365	0	0
57000	-402365	0	0
58000	-402365	0	0
59000	-402365	0	0
60000	-402365	0	0
61000	-482841	0	0
62000	-482841	0	0
63000	-482841	0	0
64000	-482841	0	0
65000	-482841	0	0
66000	-482841	0	0
67000	-482841	0	0
68000	-482841	0	0
69000	-482841	0	0
70000	-482841	0	0
71000	-563317	0	0
72000	-563317	0	0
73000	-563317	0	0
74000	-563317	0	0
75000	-563317	0	0
76000	-563317	0	0
77000	-563317	0	0
78000	-563317	0	0
79000	-563317	0	0
80000	-563317	0	0
81000	-643787	0	0
82000	-643787	0	0
83000	-643787	0	0
84000	-643787	0	0
85000	-643787	0	0
86000	-643787	0	0
87000	-643787	0	0
88000	-643787	0	0
89000	-643787	0	0
90000	-643787	0	0
91000	-724259	0	0
92000	-724259	0	0
93000	-724259	0	0
94000	-724259	0	0
95000	-724259	0	0
96000	-724259	0	0
97000	-724259	0	0
98000	-724259	0	0
99000	-724259	0	0
100000	-724259	1	0
101000	-724259	1	0
102000	-724259	1	0
103000	-724259	1	0
104000	-724259	1	0
105000	-724259	1	0
106000	-724259	1	0
107000	-724259	1	0
108000	-724259	1	0
109000	-724259	1	0
110000	-724259	1	0
111000	-724259	1	0
112000	-724259	1	0
113000	-724259	1	0
114000	-724259	1	0
115000	-724259	1	0
116000	-724259	1	0
117000	-724259	1	0
118000	-724259	1	0
119000	-724259	1	0
120000	-724265	1	0
121000	-724265	1	0
122000	-724265	1	0
123000	-724265	1	0
124000	-724265	1	0
125000	-724265	1	0
126000	-724265	1	0
127000	-724265	1	0
128000	-724265	1	0
129000	-724265	1	0
130000	-724267	1	0
131000	-724267	1	0
132000	-724267	1	0
133000	-724267	1	0
134000	-724267	1	0
135000	-724267	1	0
136000	-724267	1	0
137000	-724267	1	0
138000	-724267	1	0
139000	-724267	1	0
140000	-724271	1	0
141000	-724271	1	0
142000	-724271	1	0
143000	-724271	1	0
144000	-724271	1	0
145000	-724271	1	0
146000	-724271	1	0
147000	-724271	1	0
148000	-724271	1	0
149000	-724271	1	0
150000	-724275	1	0
151000	-724275	1	0
152000	-724275	1	0
153000	-724275	1	0
154000	-724275	1	0
155000	-724275	1	0
156000	-724275	1	0
157000	-724275	1	0
158000	-724275	1	0
159000	-724275	1	0
160000	-724278	1	0
161000	-724278	1	0
162000	-724278	1	0
163000	-724278	1	0
164000	-724278	1	0
165000	-724278	1	0
166000	-724278	1	0
167000	-724278	1	0
168000	-724278	1	0
169000	-724278	1	0
170000	-724275	1	0
171000	-724275	1	0
172000	-724275	1	0
173000	-724275	1	0
174000	-724275	1	0
175000	-724275	1	0
176000	-724275	1	0
177000	-724275	1	0
178000	-724275	1	0
179000	-724278	1	0
180000	-724278	1	0
181000	-724278	1	0
182000	-724278	1	0
183000	-724278	1	0
184000	-724278	1	0
185000	-724278	1	0
186000	-724278	1	0
187000	-724278	1	0
188000	-724278	1	0
189000	-724282	1	0
190000	-724282	1	0
191000	-724282	1	0
192000	-724282	1	0
193000	-724282	1	0
194000	-724282	1	0
195000	-724282	1	0
196000	-724282	1	0
197000	-724282	1	0
198000	-724282	1	0
199000	-724287	2	0
200000	-724287	2	0
201000	-724287	2	0
202000	-724287	2	0
203000	-724287	2	0
204000	-724287	2	0
205000	-724287	2	0
206000	-724287	2	0
207000	-724287	2	0
208000	-724287	2	0
209000	-724291	2	0
210000	-724291	2	0
211000	-724291	2	0
212000	-724291	2	0
213000	-724291	2	0
214000	-724291	2	0
215000	-724291	2	0
216000	-724291	2	0
217000	-724291	2	0
218000	-724291	2	0
219000	-724293	2	0
220000	-724293	2	0
221000	-724293	2	0
222000	-724293	2	0
223000	-724293	2	0
224000	-724293	2	0
225000	-724293	2	0
226000	-724293	2	0
227000	-724293	2	0
228000	-724293	2	0
229000	-724293	2	0
230000	-724293	2	0
231000	-724293	2	0
232000	-724293	2	0
233000	-724293	2	0
234000	-724293	2	0
235000	-724293	2	0
236000	-724293	2	0
237000	-724293	2	0
238000	-724293	2	0
239000	-724293	2	0
240000	-724293	2	0
241000	-724293	2	0
242000	-724293	2	0
243000	-724293	2	0
244000	-724293	2	0
245000	-724293	2	0
246000	-724293	2	0
247000	-724293	2	0
248000	-724293	2	0
249000	-724288	2	0
250000	-724288	2	0
251000	-724288	2	0
252000	-724288	2	0
253000	-724288	2	0
254000	-724288	2	0
255000	-724288	2	0
256000	-724288	2	0
257000	-724288	2	0
258000	-724289	2	0
259000	-724289	2	0
260000	-724289	2	0
261000	-724289	2	0
262000	-724289	2	0
263000	-724289	2	0
264000	-724289	2	0
265000	-724289	2	0
266000	-724289	2	0
267000	-724289	2	0
268000	-724296	2	0
269000	-724296	2	0
270000	-724296	2	0
271000	-724296	2	0
272000	-724296	2	0
273000	-724296	2	0
274000	-724296	2	0
275000	-724296	2	0
276000	-724296	2	0
277000	-724296	2	0
278000	-724310	2	0
279000	-724310	2	0
280000	-724310	2	0
281000	-724310	2	0
282000	-724310	2	0
283000	-724310	2	0
284000	-724310	2	0
285000	-724310	2	0
286000	-724310	2	0
287000	-724310	2	0
288000	-724324	2	0
289000	-724324	2	0
290000	-724324	2	0
291000	-724324	2	0
292000	-724324	2	0
293000	-724324	2	0
294000	-724324	2	0
295000	-724324	2	0
296000	-724324	2	0
297000	-724324	2	0
298000	-724334	3	0
299000	-724334	3	0
300000	-724334	3	0
301000	-724334	3	0
302000	-724334	3	0
303000	-724334	3	0
304000	-724334	3	0
305000	-724334	3	0
306000	-724334	3	0
307000	-724334	3	0
308000	-724335	3	0
309000	-724335	3	0
310000	-724335	3	0
311000	-724335	3	0
312000	-724335	3	0
313000	-724335	3	0
314000	-724335	3	0
315000	-724335	3	0
316000	-724335	3	0
317000	-724335	3	0
318000	-724343	3	0
319000	-724343	3	0
320000	-724343	3	0
321000	-724343	3	0
322000	-724343	3	0
323000	-724343	3	0
324000	-724343	3	0
325000	-724343	3	0
326000	-724343	3	0
327000	-724343	3	0
328000	-724350	3	0
329000	-724350	3	0
330000	-724350	3	0
331000	-724350	3	0
332000	-724350	3	0
333000	-724350	3	0
334000	-724350	3	0
335000	-724350	3	0
336000	-724350	3	0
337000	-724354	3	0
338000	-724354	3	0
339000	-724354	3	0
340000	-724354	3	0
341000	-724354	3	0
342000	-724354	3	0
343000	-724354	3	0
344000	-724354	3	0
345000	-724354	3	0
346000	-724354	3	0
347000	-724361	3	0
348000	-724361	3	0
349000	-724361	3	0
350000	-724361	3	0
351000	-724361	3	0
352000	-724361	3	0
353000	-724361	3	0
354000	-724361	3	0
355000	-724361	3	0
356000	-724361	3	0
357000	-724370	3	0
358000	-724370	3	0
359000	-724370	3	0
360000	-724370	3	0
361000	-724370	3	0
362000	-724370	3	0
363000	-724370	3	0
364000	-724370	3	0
365000	-724370	3	0
366000	-724370	3	0
367000	-724380	3	0
368000	-724380	3	0
369000	-724380	3	0
370000	-724380	3	0
371000	-724380	3	0
372000	-724380	3	0
373000	-724380	3	0
374000	-724380	3	0
375000	-724380	3	0
376000	-724380	3	0
377000	-724386	3	0
378000	-724386	3	0
379000	-724386	3	0
380000	-724386	3	0
381000	-724386	3	0
382000	-724386	3	0
383000	-724386	3	0
384000	-724386	3	0
385000	-724386	3	0
386000	-724386	3	0
387000	-724390	3	0
388000	-724390	3	0
389000	-724390	3	0
390000	-724390	3	0
391000	-724390	3	0
392000	-724390	3	0
393000	-724390	3	0
394000	-724390	3	0
395000	-724390	3	0
396000	-724390	3	0
397000	-724385	4	0
398000	-724385	4	0
399000	-724385	4	0
400000	-724385	4	0
401000	-724385	4	0
402000	-724385	4	0
403000	-724385	4	0
404000	-724385	4	0
405000	-724385	4	0
406000	-724385	4	0
407000	-724388	4	0
408000	-724388	4	0
409000	-724388	4	0
410000	-724388	4	0
411000	-724388	4	0
412000	-724388	4	0
413000	-724388	4	0
414000	-724388	4	0
415000	-724388	4	0
416000	-724388	4	0
417000	-724391	4	0
418000	-724391	4	0
419000	-724391	4	0
420000	-724391	4	0
421000	-724391	4	0
422000	-724391	4	0
423000	-724391	4	0
424000	-724391	4	0
425000	-724391	4	0
426000	-724396	4	0
427000	-724396	4	0
428000	-724396	4	0
429000	-724396	4	0
430000	-724396	4	0
431000	-724396	4	0
432000	-724396	4	0
433000	-724396	4	0
434000	-724396	4	0
435000	-724396	4	0
436000	-724404	4	0
437000	-724404	4	0
438000	-724404	4	0
439000	-724404	4	0
440000	-724404	4	0
441000	-724404	4	0
442000	-724404	4	0
443000	-724404	4	0
444000	-724404	4	0
445000	-724404	4	0
446000	-724412	4	0
447000	-724412	4	0
448000	-724412	4	0
449000	-724412	4	0
450000	-724412	4	0
451000	-724412	4	0
452000	-724412	4	0
453000	-724412	4	0
454000	-724412	4	0
455000	-724412	4	0
456000	-724419	4	0
457000	-724419	4	0
458000	-724419	4	0
459000	-724419	4	0
460000	-724419	4	0
461000	-724419	4	0
462000	-724419	4	0
463000	-724419	4	0
464000	-724419	4	0
465000	-724419	4	0
466000	-724425	4	0
467000	-724425	4	0
468000	-724425	4	0
469000	-724425	4	0
470000	-724425	4	0
471000	-724425	4	0
472000	-724425	4	0
473000	-724425	4	0
474000	-724425	4	0
475000	-724425	4	0
476000	-724432	4	0
477000	-724432	4	0
478000	-724432	4	0
479000	-724432	4	0
480000	-724432	4	0
481000	-724432	4	0
482000	-724432	4	0
483000	-724432	4	0
484000	-724432	4	0
485000	-724432	4	0
486000	-724437	4	0
487000	-724437	4	0
488000	-724437	4	0
489000	-724437	4	0
490000	-724437	4	0
491000	-724437	4	0
492000	-724437	4	0
493000	-724437	4	0
494000	-724437	4	0
495000	-724437	4	0
496000	-724443	5	0
497000	-724443	5	0
498000	-724443	5	0
499000	-724443	5	0
500000	-724443	5	0
501000	-724443	5	0
502000	-724443	5	0
503000	-724443	5	0
504000	-724443	5	0
505000	-724455	5	0
506000	-724455	5	0
507000	-724455	5	0
508000	-724455	5	0
509000	-724455	5	0
510000	-724455	5	0
511000	-724455	5	0
512000	-724455	5	0
513000	-724455	5	0
514000	-724455	5	0
515000	-724460	5	0
516000	-724460	5	0
517000	-724460	5	0
518000	-724460	5	0
519000	-724460	5	0
520000	-724460	5	0
521000	-724460	5	0
522000	-724460	5	0
523000	-724460	5	0
524000	-724460	5	0
525000	-724466	5	0
526000	-724466	5	0
527000	-724466	5	0
528000	-724466	5	0
529000	-724466	5	0
530000	-724466	5	0
531000	-724466	5	0
532000	-724466	5	0
533000	-724466	5	0
534000	-724466	5	0
535000	-724467	5	0
536000	-724467	5	0
537000	-724467	5	0
538000	-724467	5	0
539000	-724467	5	0
540000	-724467	5	0
541000	-724467	5	0
542000	-724467	5	0
543000	-724467	5	0
544000	-724467	5	0
545000	-724468	5	0
546000	-724468	5	0
547000	-724468	5	0
548000	-724468	5	0
549000	-724468	5	0
550000	-724468	5	0
551000	-724468	5	0
552000	-724468	5	0
553000	-724468	5	0
554000	-724468	5	0
555000	-724471	5	0
556000	-724471	5	0
557000	-724471	5	0
558000	-724471	5	0
559000	-724471	5	0
560000	-724471	5	0
561000	-724471	5	0
562000	-724471	5	0
563000	-724471	5	0
564000	-724471	5	0
565000	-724472	5	0
566000	-724472	5	0
567000	-724472	5	0
568000	-724472	5	0
569000	-724472	5	0
570000	-724472	5	0
571000	-724472	5	0
572000	-724472	5	0
573000	-724472	5	0
574000	-724472	5	0
575000	-724476	5	0
576000	-724476	5	0
577000	-724476	5	0
578000	-724476	5	0
579000	-724476	5	0
580000	-724476	5	0
581000	-724476	5	0
582000	-724476	5	0
583000	-724476	5	0
584000	-724479	5	0
585000	-724479	5	0
586000	-724479	5	0
587000	-724479	5	0
588000	-724479	5	0
589000	-724479	5	0
590000	-724479	5	0
591000	-724479	5	0
592000	-724479	5	0
593000	-724479	5	0
594000	-724490	6	0
595000	-724490	6	0
596000	-724490	6	0
597000	-724490	6	0
598000	-724490	6	0
599000	-724490	6	0
600000	-724490	6	0
601000	-724490	6	0
602000	-724490	6	0
603000	-724490	6	0
604000	-724498	6	0
605000	-724498	6	0
606000	-724498	6	0
607000	-724498	6	0
608000	-724498	6	0
609000	-724498	6	0
610000	-724498	6	0
611000	-724498	6	0
612000	-724498	6	0
613000	-724498	6	0
614000	-724503	6	0
615000	-724503	6	0
616000	-724503	6	0
617000	-724503	6	0
618000	-724503	6	0
619000	-724503	6	0
620000	-724503	6	0
621000	-724503	6	0
622000	-724503	6	0
623000	-724503	6	0
624000	-724502	6	0
625000	-724502	6	0
626000	-724502	6	0
627000	-724502	6	0
628000	-724502	6	0
629000	-724502	6	0
630000	-724502	6	0
631000	-724502	6	0
632000	-724502	6	0
633000	-724502	6	0
634000	-724501	6	0
635000	-724501	6	0
636000	-724501	6	0
637000	-724501	6	0
638000	-724501	6	0
639000	-724501	6	0
640000	-724501	6	0
641000	-724501	6	0
642000	-724501	6	0
643000	-724501	6	0
644000	-724510	6	0
645000	-724510	6	0
646000	-724510	6	0
647000	-724510	6	0
648000	-724510	6	0
649000	-724510	6	0
650000	-724510	6	0
651000	-724510	6	0
652000	-724510	6	0
653000	-724517	6	0
654000	-724517	6	0
655000	-724517	6	0
656000	-724517	6	0
657000	-724517	6	0
658000	-724517	6	0
659000	-724517	6	0
660000	-724517	6	0
661000	-724517	6	0
662000	-724517	6	0
663000	-724525	6	0
664000	-724525	6	0
665000	-724525	6	0
666000	-724525	6	0
667000	-724525	6	0
668000	-724525	6	0
669000	-724525	6	0
670000	-724525	6	0
671000	-724525	6	0
672000	-724525	6	0
673000	-724532	6	0
674000	-724532	6	0
675000	-724532	6	0
676000	-724532	6	0
677000	-724532	6	0
678000	-724532	6	0
679000	-724532	6	0
680000	-724532	6	0
681000	-724532	6	0
682000	-724532	6	0
683000	-724532	6	0
684000	-724532	6	0
685000	-724532	6	0
686000	-724532	6	0
687000	-724532	6	0
688000	-724532	6	0
689000	-724532	6	0
690000	-724532	6	0
691000	-724532	6	0
692000	-724532	6	0
693000	-724537	7	0
694000	-724537	7	0
695000	-724537	7	0
696000	-724537	7	0
697000	-724537	7	0
698000	-724537	7	0
699000	-724537	7	0
700000	-724537	7	0
701000	-724537	7	0
702000	-724537	7	0
703000	-724541	7	0
704000	-724541	7	0
705000	-724541	7	0
706000	-724541	7	0
707000	-724541	7	0
708000	-724541	7	0
709000	-724541	7	0
710000	-724541	7	0
711000	-724541	7	0
712000	-724541	7	0
713000	-724544	7	0
714000	-724544	7	0
715000	-724544	7	0
716000	-724544	7	0
717000	-724544	7	0
718000	-724544	7	0
719000	-724544	7	0
720000	-724544	7	0
721000	-724544	7	0
722000	-724544	7	0
723000	-724552	7	0
724000	-724552	7	0
725000	-724552	7	0
726000	-724552	7	0
727000	-724552	7	0
728000	-724552	7	0
729000	-724552	7	0
730000	-724552	7	0
731000	-724552	7	0
732000	-724552	7	0
733000	-724552	7	0
734000	-724552	7	0
735000	-724552	7	0
736000	-724552	7	0
737000	-724552	7	0
738000	-724552	7	0
739000	-724552	7	0
740000	-724552	7	0
741000	-724552	7	0
742000	-724563	7	0
743000	-724563	7	0
744000	-724563	7	0
745000	-724563	7	0
746000	-724563	7	0
747000	-724563	7	0
748000	-724563	7	0
749000	-724563	7	0
750000	-724563	7	0
751000	-724563	7	0
752000	-724564	7	0
753000	-724564	7	0
754000	-724564	7	0
755000	-724564	7	0
756000	-724564	7	0
757000	-724564	7	0
758000	-724564	7	0
759000	-724564	7	0
760000	-724564	7	0
761000	-724564	7	0
762000	-724566	7	0
763000	-724566	7	0
764000	-724566	7	0
765000	-724566	7	0
766000	-724566	7	0
767000	-724566	7	0
768000	-724566	7	0
769000	-724566	7	0
770000	-724566	7	0
771000	-724566	7	0
772000	-724572	7	0
773000	-724572	7	0
774000	-724572	7	0
775000	-724572	7	0
776000	-724572	7	0
777000	-724572	7	0
778000	-724572	7	0
779000	-724572	7	0
780000	-724572	7	0
781000	-724572	7	0
782000	-724572	7	0
783000	-724572	7	0
784000	-724572	7	0
785000	-724572	7	0
786000	-724572	7	0
787000	-724572	7	0
788000	-724572	7	0
789000	-724572	7	0
790000	-724572	7	0
791000	-724572	7	0
792000	-724582	8	0
793000	-724582	8	0
794000	-724582	8	0
795000	-724582	8	0
796000	-724582	8	0
797000	-724582	8	0
798000	-724582	8	0
799000	-724582	8	0
800000	-724582	8	0
801000	-724582	8	0
802000	-724591	8	0
803000	-724591	8	0
804000	-724591	8	0
805000	-724591	8	0
806000	-724591	8	0
807000	-724591	8	0
808000	-724591	8	0
809000	-724591	8	0
810000	-724591	8	0
811000	-724591	8	0
812000	-724604	8	0
813000	-724604	8	0
814000	-724604	8	0
815000	-724604	8	0
816000	-724604	8	0
817000	-724604	8	0
818000	-724604	8	0
819000	-724604	8	0
820000	-724604	8	0
821000	-724604	8	0
822000	-724609	8	0
823000	-724609	8	0
824000	-724609	8	0
825000	-724609	8	0
826000	-724609	8	0
827000	-724609	8	0
828000	-724609	8	0
829000	-724609	8	0
830000	-724609	8	0
831000	-724610	8	0
832000	-724610	8	0
833000	-724610	8	0
834000	-724610	8	0
835000	-724610	8	0
836000	-724610	8	0
837000	-724610	8	0
838000	-724610	8	0
839000	-724610	8	0
840000	-724610	8	0
841000	-724612	8	0
842000	-724612	8	0
843000	-724612	8	0
844000	-724612	8	0
845000	-724612	8	0
846000	-724612	8	0
847000	-724612	8	0
848000	-724612	8	0
849000	-724612	8	0
850000	-724612	8	0
851000	-724612	8	0
852000	-724612	8	0
853000	-724612	8	0
854000	-724612	8	0
855000	-724612	8	0
856000	-724612	8	0
857000	-724612	8	0
858000	-724612	8	0
859000	-724612	8	0
860000	-724612	8	0
861000	-724624	8	0
862000	-724624	8	0
863000	-724624	8	0
864000	-724624	8	0
865000	-724624	8	0
866000	-724624	8	0
867000	-724624	8	0
868000	-724624	8	0
869000	-724624	8	0
870000	-724624	8	0
871000	-724625	8	0
872000	-724625	8	0
873000	-724625	8	0
874000	-724625	8	0
875000	-724625	8	0
876000	-724625	8	0
877000	-724625	8	0
878000	-724625	8	0
879000	-724625	8	0
880000	-724625	8	0
881000	-724634	8	0
882000	-724634	8	0
883000	-724634	8	0
884000	-724634	8	0
885000	-724634	8	0
886000	-724634	8	0
887000	-724634	8	0
888000	-724634	8	0
889000	-724634	8	0
890000	-724634	8	0
891000	-724642	9	0
892000	-724642	9	0
893000	-724642	9	0
894000	-724642	9	0
895000	-724642	9	0
896000	-724642	9	0
897000	-724642	9	0
898000	-724642	9	0
899000	-724642	9	0
900000	-724641	9	0
901000	-724641	9	0
902000	-724641	9	0
903000	-724641	9	0
904000	-724641	9	0
905000	-724641	9	0
906000	-724641	9	0
907000	-724641	9	0
908000	-724641	9	0
909000	-724641	9	0
910000	-724642	9	0
911000	-724642	9	0
912000	-724642	9	0
913000	-724642	9	0
914000	-724642	9	0
915000	-724642	9	0
916000	-724642	9	0
917000	-724642	9	0
918000	-724642	9	0
919000	-724642	9	0
920000	-724634	9	0
921000	-724634	9	0
922000	-724634	9	0
923000	-724634	9	0
924000	-724634	9	0
925000	-724634	9	0
926000	-724634	9	0
927000	-724634	9	0
928000	-724634	9	0
929000	-724634	9	0
930000	-724627	9	0
931000	-724627	9	0
932000	-724627	9	0
933000	-724627	9	0
934000	-724627	9	0
935000	-724627	9	0
936000	-724627	9	0
937000	-724627	9	0
938000	-724627	9	0
939000	-724627	9	0
940000	-724626	9	0
941000	-724626	9	0
942000	-724626	9	0
943000	-724626	9	0
944000	-724626	9	0
945000	-724626	9	0
946000	-724626	9	0
947000	-724626	9	0
948000	-724626	9	0
949000	-724626	9	0
950000	-724631	9	0
951000	-724631	9	0
952000	-724631	9	0
953000	-724631	9	0
954000	-724631	9	0
955000	-724631	9	0
956000	-724631	9	0
957000	-724631	9	0
958000	-724631	9	0
959000	-724631	9	0
960000	-724640	9	0
961000	-724640	9	0
962000	-724640	9	0
963000	-724640	9	0
964000	-724640	9	0
965000	-724640	9	0
966000	-724640	9	0
967000	-724640	9	0
968000	-724640	9	0
969000	-724640	9	0
970000	-724646	9	0
971000	-724646	9	0
972000	-724646	9	0
973000	-724646	9	0
974000	-724646	9	0
975000	-724646	9	0
976000	-724646	9	0
977000	-724646	9	0
978000	-724646	9	0
979000	-724653	9	0
980000	-724653	9	0
981000	-724653	9	0
982000	-724653	9	0
983000	-724653	9	0
984000	-724653	9	0
985000	-724653	9	0
986000	-724653	9	0
987000	-724653	9	0
988000	-724653	9	0
989000	-724656	10	0
990000	-724656	10	0
991000	-724656	10	0
992000	-724656	10	0
993000	-724656	10	0
994000	-724656	10	0
995000	-724656	10	0
996000	-724656	10	0
997000	-724656	10	0
998000	-724656	10	0
999000	-644190	10	0
1000000	-644190	10	0
1001000	-644190	10	0
1002000	-644190	10	0
1003000	-644190	10	0
1004000	-644190	10	0
1005000	-644190	10	0
1006000	-644190	10	0
1007000	-644190	10	0
1008000	-644190	10	0
1009000	-563731	10	0
1010000	-563731	10	0
1011000	-563731	10	0
1012000	-563731	10	0
1013000	-563731	10	0
1014000	-563731	10	0
1015000	-563731	10	0
1016000	-563731	10	0
1017000	-563731	10	0
1018000	-563731	10	0
1019000	-483266	10	0
1020000	-483266	10	0
1021000	-483266	10	0
1022000	-483266	10	0
1023000	-483266	10	0
1024000	-483266	10	0
1025000	-483266	10	0
1026000	-483266	10	0
1027000	-483266	10	0
1028000	-483266	10	0
1029000	-402792	10	0
1030000	-402792	10	0
1031000	-402792	10	0
1032000	-402792	10	0
1033000	-402792	10	0
1034000	-402792	10	0
1035000	-402792	10	0
1036000	-402792	10	0
1037000	-402792	10	0
1038000	-402792	10	0
1039000	-322319	10	0
1040000	-322319	10	0
1041000	-322319	10	0
1042000	-322319	10	0
1043000	-322319	10	0
1044000	-322319	10	0
1045000	-322319	10	0
1046000	-322319	10	0
1047000	-322319	10	0
1048000	-322319	10	0
1049000	-241840	10	0
1050000	-241840	10	0
1051000	-241840	10	0
1052000	-241840	10	0
1053000	-241840	10	0
1054000	-241840	10	0
1055000	-241840	10	0
1056000	-241840	10	0
1057000	-241840	10	0
1058000	-161361	10	0
1059000	-161361	10	0
1060000	-161361	10	0
1061000	-161361	10	0
1062000	-161361	10	0
1063000	-161361	10	0
1064000	-161361	10	0
1065000	-161361	10	0
1066000	-161361	10	0
1067000	-161361	10	0
1068000	-80889	10	0
1069000	-80889	10	0
1070000	-80889	10	0
1071000	-80889	10	0
1072000	-80889	10	0
1073000	-80889	10	0
1074000	-80889	10	0
1075000	-80889	10	0
1076000	-80889	10	0
1077000	-80889	10	0
1078000	-419	10	0
1079000	-419	10	0
1080000	-419	10	0
1081000	-419	10	0
1082000	-419	10	0
1083000	-419	10	0
1084000	-419	10	0
1085000	-419	10	0
1086000	-419	10	0
1087000	-419	10	0
1088000	-421	11	0
1089000	-421	11	0
1090000	-421	11	0
1091000	-421	11	0
1092000	-421	11	0
1093000	-421	11	0
1094000	-421	11	0
1095000	-421	11	0
1096000	-421	11	0
1097000	-421	11	0
1098000	-427	11	0
1099000	-427	11	0
1100000	-427	11	0
1101000	-427	11	0
1102000	-427	11	0
1103000	-427	11	0
1104000	-427	11	0
1105000	-427	11	0
1106000	-427	11	0
1107000	-427	11	0
1108000	-428	11	0
1109000	-428	11	0
1110000	-428	11	0
1111000	-428	11	0
1112000	-428	11	0
1113000	-428	11	0
1114000	-428	11	0
1115000	-428	11	0
1116000	-428	11	0
1117000	-428	11	0
1118000	-431	11	0
1119000	-431	11	0
1120000	-431	11	0
1121000	-431	11	0
1122000	-431	11	0
1123000	-431	11	0
1124000	-431	11	0
1125000	-431	11	0
1126000	-431	11	0
1127000	-431	11	0
1128000	-432	11	0
1129000	-432	11	0
1130000	-432	11	0
1131000	-432	11	0
1132000	-432	11	0
1133000	-432	11	0
1134000	-432	11	0
1135000	-432	11	0
1136000	-432	11	0
1137000	-428	11	0
1138000	-428	11	0
1139000	-428	11	0
1140000	-428	11	0
1141000	-428	11	0
1142000	-428	11	0
1143000	-428	11	0
1144000	-428	11	0
1145000	-428	11	0
1146000	-428	11	0
1147000	-425	11	0
1148000	-425	11	0
1149000	-425	11	0
1150000	-425	11	0
1151000	-425	11	0
1152000	-425	11	0
1153000	-425	11	0
1154000	-425	11	0
1155000	-425	11	0
1156000	-425	11	0
1157000	-435	11	0
1158000	-435	11	0
1159000	-435	11	0
1160000	-435	11	0
1161000	-435	11	0
1162000	-435	11	0
1163000	-435	11	0
1164000	-435	11	0
1165000	-435	11	0
1166000	-435	11	0
1167000	-440	11	0
1168000	-440	11	0
1169000	-440	11	0
1170000	-440	11	0
1171000	-440	11	0
1172000	-440	11	0
1173000	-440	11	0
1174000	-440	11	0
1175000	-440	11	0
1176000	-440	11	0
1177000	-446	11	0
1178000	-446	11	0
1179000	-446	11	0
1180000	-446	11	0
1181000	-446	11	0
1182000	-446	11	0
1183000	-446	11	0
1184000	-446	11	0
1185000	-446	11	0
1186000	-446	11	0
1187000	-452	12	0
1188000	-452	12	0
1189000	-452	12	0
1190000	-452	12	0
1191000	-452	12	0
1192000	-452	12	0
1193000	-452	12	0
1194000	-452	12	0
1195000	-452	12	0
1196000	-452	12	0
1197000	-451	12	0
1198000	-451	12	0
1199000	-451	12	0
1200000	-451	12	0
1201000	-451	12	0
1202000	-451	12	0
1203000	-451	12	0
1204000	-451	12	0
1205000	-451	12	0
1206000	-457	12	0
1207000	-457	12	0
1208000	-457	12	0
1209000	-457	12	0
1210000	-457	12	0
1211000	-457	12	0
1212000	-457	12	0
1213000	-457	12	0
1214000	-457	12	0
1215000	-457	12	0
1216000	-463	12	0
1217000	-463	12	0
1218000	-463	12	0
1219000	-463	12	0
1220000	-463	12	0
1221000	-463	12	0
1222000	-463	12	0
1223000	-463	12	0
1224000	-463	12	0
1225000	-463	12	0
1226000	-470	12	0
1227000	-470	12	0
1228000	-470	12	0
1229000	-470	12	0
1230000	-470	12	0
1231000	-470	12	0
1232000	-470	12	0
1233000	-470	12	0
1234000	-470	12	0
1235000	-470	12	0
1236000	-481	12	0
1237000	-481	12	0
1238000	-481	12	0
1239000	-481	12	0
1240000	-481	12	0
1241000	-481	12	0
1242000	-481	12	0
1243000	-481	12	0
1244000	-481	12	0
1245000	-481	12	0
1246000	-484	12	0
1247000	-484	12	0
1248000	-484	12	0
1249000	-484	12	0
1250000	-484	12	0
1251000	-484	12	0
1252000	-484	12	0
1253000	-484	12	0
1254000	-484	12	0
1255000	-484	12	0
1256000	-490	12	0
1257000	-490	12	0
1258000	-490	12	0
1259000	-490	12	0
1260000	-490	12	0
1261000	-490	12	0
1262000	-490	12	0
1263000	-490	12	0
1264000	-490	12	0
1265000	-490	12	0
1266000	-490	12	0
1267000	-490	12	0
1268000	-490	12	0
1269000	-490	12	0
1270000	-490	12	0
1271000	-490	12	0
1272000	-490	12	0
1273000	-490	12	0
1274000	-490	12	0
1275000	-490	12	0
1276000	-489	12	0
1277000	-489	12	0
1278000	-489	12	0
1279000	-489	12	0
1280000	-489	12	0
1281000	-489	12	0
1282000	-489	12	0
1283000	-489	12	0
1284000	-489	12	0
1285000	-481	13	0
1286000	-481	13	0
1287000	-481	13	0
1288000	-481	13	0
1289000	-481	13	0
1290000	-481	13	0
1291000	-481	13	0
1292000	-481	13	0
1293000	-481	13	0
1294000	-481	13	0
1295000	-482	13	0
1296000	-482	13	0
1297000	-482	13	0
1298000	-482	13	0
1299000	-482	13	0
1300000	-482	13	0
1301000	-482	13	0
1302000	-482	13	0
1303000	-482	13	0
1304000	-482	13	0
1305000	-485	13	0
1306000	-485	13	0
1307000	-485	13	0
1308000	-485	13	0
1309000	-485	13	0
1310000	-485	13	0
1311000	-485	13	0
1312000	-485	13	0
1313000	-485	13	0
1314000	-485	13	0
1315000	-497	13	0
1316000	-497	13	0
1317000	-497	13	0
1318000	-497	13	0
1319000	-497	13	0
1320000	-497	13	0
1321000	-497	13	0
1322000	-497	13	0
1323000	-497	13	0
1324000	-497	13	0
1325000	-512	13	0
1326000	-512	13	0
1327000	-512	13	0
1328000	-512	13	0
1329000	-512	13	0
1330000	-512	13	0
1331000	-512	13	0
1332000	-512	13	0
1333000	-512	13	0
1334000	-512	13	0
1335000	-516	13	0
1336000	-516	13	0
1337000	-516	13	0
1338000	-516	13	0
1339000	-516	13	0
1340000	-516	13	0
1341000	-516	13	0
1342000	-516	13	0
1343000	-516	13	0
1344000	-516	13	0
1345000	-517	13	0
1346000	-517	13	0
1347000	-517	13	0
1348000	-517	13	0
1349000	-517	13	0
1350000	-517	13	0
1351000	-517	13	0
1352000	-517	13	0
1353000	-517	13	0
1354000	-517	13	0
1355000	-519	13	0
1356000	-519	13	0
1357000	-519	13	0
1358000	-519	13	0
1359000	-519	13	0
1360000	-519	13	0
1361000	-519	13	0
1362000	-519	13	0
1363000	-519	13	0
1364000	-524	13	0
1365000	-524	13	0
1366000	-524	13	0
1367000	-524	13	0
1368000	-524	13	0
1369000	-524	13	0
1370000	-524	13	0
1371000	-524	13	0
1372000	-524	13	0
1373000	-524	13	0
1374000	-524	13	0
1375000	-524	13	0
1376000	-524	13	0
1377000	-524	13	0
1378000	-524	13	0
1379000	-524	13	0
1380000	-524	13	0
1381000	-524	13	0
1382000	-524	13	0
1383000	-524	13	0
1384000	-521	14	0
1385000	-521	14	0
1386000	-521	14	0
1387000	-521	14	0
1388000	-521	14	0
1389000	-521	14	0
1390000	-521	14	0
1391000	-521	14	0
1392000	-521	14	0
1393000	-521	14	0
1394000	-524	14	0
1395000	-524	14	0
1396000	-524	14	0
1397000	-524	14	0
1398000	-524	14	0
1399000	-524	14	0
1400000	-524	14	0
1401000	-524	14	0
1402000	-524	14	0
1403000	-524	14	0
1404000	-528	14	0
1405000	-528	14	0
1406000	-528	14	0
1407000	-528	14	0
1408000	-528	14	0
1409000	-528	14	0
1410000	-528	14	0
1411000	-528	14	0
1412000	-528	14	0
1413000	-528	14	0
1414000	-539	14	0
1415000	-539	14	0
1416000	-539	14	0
1417000	-539	14	0
1418000	-539	14	0
1419000	-539	14	0
1420000	-539	14	0
1421000	-539	14	0
1422000	-539	14	0
1423000	-539	14	0
1424000	-543	14	0
1425000	-543	14	0
1426000	-543	14	0
1427000	-543	14	0
1428000	-543	14	0
1429000	-543	14	0
1430000	-543	14	0
1431000	-543	14	0
1432000	-543	14	0
1433000	-543	14	0
1434000	-543	14	0
1435000	-543	14	0
1436000	-543	14	0
1437000	-543	14	0
1438000	-543	14	0
1439000	-543	14	0
1440000	-543	14	0
1441000	-543	14	0
1442000	-543	14	0
1443000	-545	14	0
1444000	-545	14	0
1445000	-545	14	0
1446000	-545	14	0
1447000	-545	14	0
1448000	-545	14	0
1449000	-545	14	0
1450000	-545	14	0
1451000	-545	14	0
1452000	-545	14	0
1453000	-549	14	0
1454000	-549	14	0
1455000	-549	14	0
1456000	-549	14	0
1457000	-549	14	0
1458000	-549	14	0
1459000	-549	14	0
1460000	-549	14	0
1461000	-549	14	0
1462000	-549	14	0
1463000	-534	14	0
1464000	-534	14	0
1465000	-534	14	0
1466000	-534	14	0
1467000	-534	14	0
1468000	-534	14	0
1469000	-534	14	0
1470000	-534	14	0
1471000	-534	14	0
1472000	-534	14	0
1473000	-531	14	0
1474000	-531	14	0
1475000	-531	14	0
1476000	-531	14	0
1477000	-531	14	0
1478000	-531	14	0
1479000	-531	14	0
1480000	-531	14	0
1481000	-531	14	0
1482000	-531	14	0
1483000	-537	15	0
1484000	-537	15	0
1485000	-537	15	0
1486000	-537	15	0
1487000	-537	15	0
1488000	-537	15	0
1489000	-537	15	0
1490000	-537	15	0
1491000	-537	15	0
1492000	-537	15	0
1493000	-537	15	0
1494000	-537	15	0
1495000	-537	15	0
1496000	-537	15	0
1497000	-537	15	0
1498000	-537	15	0
1499000	-537	15	0
1500000	-537	15	0
1501000	-537	15	0
1502000	-537	15	0
1503000	-551	15	0
1504000	-551	15	0
1505000	-551	15	0
1506000	-551	15	0
1507000	-551	15	0
1508000	-551	15	0
1509000	-551	15	0
1510000	-551	15	0
1511000	-551	15	0
1512000	-551	15	0
1513000	-555	15	0
1514000	-555	15	0
1515000	-555	15	0
1516000	-555	15	0
1517000	-555	15	0
1518000	-555	15	0
1519000	-555	15	0
1520000	-555	15	0
1521000	-555	15	0
1522000	-552	15	0
1523000	-552	15	0
1524000	-552	15	0
1525000	-552	15	0
1526000	-552	15	0
1527000	-552	15	0
1528000	-552	15	0
1529000	-552	15	0
1530000	-552	15	0
1531000	-552	15	0
1532000	-550	15	0
1533000	-550	15	0
1534000	-550	15	0
1535000	-550	15	0
1536000	-550	15	0
1537000	-550	15	0
1538000	-550	15	0
1539000	-550	15	0
1540000	-550	15	0
1541000	-550	15	0
1542000	-536	15	0
1543000	-536	15	0
1544000	-536	15	0
1545000	-536	15	0
1546000	-536	15	0
1547000	-536	15	0
1548000	-536	15	0
1549000	-536	15	0
1550000	-536	15	0
1551000	-536	15	0
1552000	-537	15	0
1553000	-537	15	0
1554000	-537	15	0
1555000	-537	15	0
1556000	-537	15	0
1557000	-537	15	0
1558000	-537	15	0
1559000	-537	15	0
1560000	-537	15	0
1561000	-537	15	0
1562000	-564	15	0
1563000	-564	15	0
1564000	-564	15	0
1565000	-564	15	0
1566000	-564	15	0
1567000	-564	15	0
1568000	-564	15	0
1569000	-564	15	0
1570000	-564	15	0
1571000	-564	15	0
1572000	-586	15	0
1573000	-586	15	0
1574000	-586	15	0
1575000	-586	15	0
1576000	-586	15	0
1577000	-586	15	0
1578000	-586	15	0
1579000	-586	15	0
1580000	-586	15	0
1581000	-586	15	0
1582000	-601	16	0
1583000	-601	16	0
1584000	-601	16	0
1585000	-601	16	0
1586000	-601	16	0
1587000	-601	16	0
1588000	-601	16	0
1589000	-601	16	0
1590000	-601	16	0
1591000	-601	16	0
1592000	-585	16	0
1593000	-585	16	0
1594000	-585	16	0
1595000	-585	16	0
1596000	-585	16	0
1597000	-585	16	0
1598000	-585	16	0
1599000	-585	16	0
1600000	-585	16	0
1601000	-585	16	0
1602000	-576	16	0
1603000	-576	16	0
1604000	-576	16	0
1605000	-576	16	0
1606000	-576	16	0
1607000	-576	16	0
1608000	-576	16	0
1609000	-576	16	0
1610000	-576	16	0
1611000	-585	16	0
1612000	-585	16	0
1613000	-585	16	0
1614000	-585	16	0
1615000	-585	16	0
1616000	-585	16	0
1617000	-585	16	0
1618000	-585	16	0
1619000	-585	16	0
1620000	-585	16	0
1621000	-594	16	0
1622000	-594	16	0
1623000	-594	16	0
1624000	-594	16	0
1625000	-594	16	0
1626000	-594	16	0
1627000	-594	16	0
1628000	-594	16	0
1629000	-594	16	0
1630000	-594	16	0
1631000	-586	16	0
1632000	-586	16	0
1633000	-586	16	0
1634000	-586	16	0
1635000	-586	16	0
1636000	-586	16	0
1637000	-586	16	0
1638000	-586	16	0
1639000	-586	16	0
1640000	-586	16	0
1641000	-581	16	0
1642000	-581	16	0
1643000	-581	16	0
1644000	-581	16	0
1645000	-581	16	0
1646000	-581	16	0
1647000	-581	16	0
1648000	-581	16	0
1649000	-581	16	0
1650000	-581	16	0
1651000	-575	16	0
1652000	-575	16	0
1653000	-575	16	0
1654000	-575	16	0
1655000	-575	16	0
1656000	-575	16	0
1657000	-575	16	0
1658000	-575	16	0
1659000	-575	16	0
1660000	-575	16	0
1661000	-583	16	0
1662000	-583	16	0
1663000	-583	16	0
1664000	-583	16	0
1665000	-583	16	0
1666000	-583	16	0
1667000	-583	16	0
1668000	-583	16	0
1669000	-583	16	0
1670000	-583	16	0
1671000	-598	16	0
1672000	-598	16	0
1673000	-598	16	0
1674000	-598	16	0
1675000	-598	16	0
1676000	-598	16	0
1677000	-598	16	0
1678000	-598	16	0
1679000	-598	16	0
1680000	-598	17	0
1681000	-623	17	0
1682000	-623	17	0
1683000	-623	17	0
1684000	-623	17	0
1685000	-623	17	0
1686000	-623	17	0
1687000	-623	17	0
1688000	-623	17	0
1689000	-623	17	0
1690000	-611	17	0
1691000	-611	17	0
1692000	-611	17	0
1693000	-611	17	0
1694000	-611	17	0
1695000	-611	17	0
1696000	-611	17	0
1697000	-611	17	0
1698000	-611	17	0
1699000	-611	17	0
1700000	-640	17	0
1701000	-640	17	0
1702000	-640	17	0
1703000	-640	17	0
1704000	-640	17	0
1705000	-640	17	0
1706000	-640	17	0
1707000	-640	17	0
1708000	-640	17	0
1709000	-640	17	0
1710000	-666	17	0
1711000	-666	17	0
1712000	-666	17	0
1713000	-666	17	0
1714000	-666	17	0
1715000	-666	17	0
1716000	-666	17	0
1717000	-666	17	0
1718000	-666	17	0
1719000	-666	17	0
1720000	-692	17	24
1721000	-692	17	24
1722000	-692	17	24
1723000	-692	17	24
1724000	-692	17	24
1725000	-692	17	24
1726000	-692	17	24
1727000	-692	17	24
1728000	-692	17	24
1729000	-692	17	24
1730000	-675	17	0
1731000	-675	17	0
1732000	-675	17	0
1733000	-675	17	0
1734000	-675	17	0
1735000	-675	17	0
1736000	-675	17	0
1737000	-675	17	0
1738000	-675	17	0
1739000	-675	17	0
1740000	-666	17	0
1741000	-666	17	0
1742000	-666	17	0
1743000	-666	17	0
1744000	-666	17	0
1745000	-666	17	0
1746000	-666	17	0
1747000	-666	17	0
1748000	-666	17	0
1749000	-666	17	0
1750000	-656	17	0
1751000	-656	17	0
1752000	-656	17	0
1753000	-656	17	0
1754000	-656	17	0
1755000	-656	17	0
1756000	-656	17	0
1757000	-656	17	0
1758000	-656	17	0
1759000	-656	17	0
1760000	-579	17	0
1761000	-579	17	0
1762000	-579	17	0
1763000	-579	17	0
1764000	-579	17	0
1765000	-579	17	0
1766000	-579	17	0
1767000	-579	17	0
1768000	-579	17	0
1769000	-674	17	0
1770000	-674	17	0
1771000	-674	17	0
1772000	-674	17	0
1773000	-674	17	0
1774000	-674	17	0
1775000	-674	17	0
1776000	-674	17	0
1777000	-674	17	0
1778000	-674	17	0
1779000	-660	18	0
1780000	-660	18	0
1781000	-660	18	0
1782000	-660	18	0
1783000	-660	18	0
1784000	-660	18	0
1785000	-660	18	0
1786000	-660	18	0
1787000	-660	18	0
1788000	-660	18	0
1789000	-594	18	0
1790000	-594	18	0
1791000	-594	18	0
1792000	-594	18	0
1793000	-594	18	0
1794000	-594	18	0
1795000	-594	18	0
1796000	-594	18	0
1797000	-594	18	0
1798000	-594	18	0
1799000	-525	18	0
1800000	-525	18	0
1801000	-525	18	0
1802000	-525	18	0
1803000	-525	18	0
1804000	-525	18	0
1805000	-525	18	0
1806000	-525	18	0
1807000	-525	18	0
1808000	-525	18	0
1809000	-454	18	0
1810000	-454	18	0
1811000	-454	18	0
1812000	-454	18	0
1813000	-454	18	0
1814000	-454	18	0
1815000	-454	18	0
1816000	-454	18	0
1817000	-454	18	0
1818000	-454	18	0
1819000	-606	18	0
1820000	-606	18	0
1821000	-606	18	0
1822000	-606	18	0
1823000	-606	18	0
1824000	-606	18	0
1825000	-606	18	0
1826000	-606	18	0
1827000	-606	18	0
1828000	-606	18	0
1829000	-735	18	0
1830000	-735	18	0
1831000	-735	18	0
1832000	-735	18	0
1833000	-735	18	0
1834000	-735	18	0
1835000	-735	18	0
1836000	-735	18	0
1837000	-735	18	0
1838000	-735	18	0
1839000	-866	18	0
1840000	-866	18	0
1841000	-866	18	0
1842000	-866	18	0
1843000	-866	18	0
1844000	-866	18	0
1845000	-866	18	0
1846000	-866	18	0
1847000	-866	18	0
1848000	-844	18	0
1849000	-844	18	0
1850000	-844	18	0
1851000	-844	18	0
1852000	-844	18	0
1853000	-844	18	0
1854000	-844	18	0
1855000	-844	18	0
1856000	-844	18	0
1857000	-844	18	0
1858000	-759	18	0
1859000	-759	18	0
1860000	-759	18	0
1861000	-759	18	0
1862000	-759	18	0
1863000	-759	18	0
1864000	-759	18	0
1865000	-759	18	0
1866000	-759	18	0
1867000	-759	18	0
1868000	-641	18	0
1869000	-641	18	0
1870000	-641	18	0
1871000	-641	18	0
1872000	-641	18	0
1873000	-641	18	0
1874000	-641	18	0
1875000	-641	18	0
1876000	-641	18	0
1877000	-641	18	0
1878000	-524	19	24
1879000	-524	19	24
1880000	-524	19	24
1881000	-524	19	24
1882000	-524	19	24
1883000	-524	19	24
1884000	-524	19	24
1885000	-524	19	24
1886000	-524	19	24
1887000	-524	19	24
1888000	-501	19	0
1889000	-501	19	0
1890000	-501	19	0
1891000	-501	19	0
1892000	-501	19	0
1893000	-501	19	0
1894000	-501	19	0
1895000	-501	19	0
1896000	-501	19	0
1897000	-501	19	0
1898000	-610	19	0
1899000	-610	19	0
1900000	-610	19	0
1901000	-610	19	0
1902000	-610	19	0
1903000	-610	19	0
1904000	-610	19	0
1905000	-610	19	0
1906000	-610	19	0
1907000	-610	19	0
1908000	-715	19	0
1909000	-715	19	0
1910000	-715	19	0
1911000	-715	19	0
1912000	-715	19	0
1913000	-715	19	0
1914000	-715	19	0
1915000	-715	19	0
1916000	-715	19	0
1917000	-715	19	0
1918000	-824	19	0
1919000	-824	19	0
1920000	-824	19	0
1921000	-824	19	0
1922000	-824	19	0
1923000	-824	19	0
1924000	-824	19	0
1925000	-824	19	0
1926000	-824	19	0
1927000	-928	19	0
1928000	-928	19	0
1929000	-928	19	0
1930000	-928	19	0
1931000	-928	19	0
1932000	-928	19	0
1933000	-928	19	0
1934000	-928	19	0
1935000	-928	19	0
1936000	-928	19	0
1937000	-921	19	0
1938000	-921	19	0
1939000	-921	19	0
1940000	-921	19	0
1941000	-921	19	0
1942000	-921	19	0
1943000	-921	19	0
1944000	-921	19	0
1945000	-921	19	0
1946000	-921	19	0
1947000	-744	19	0
1948000	-744	19	0
1949000	-744	19	0
1950000	-744	19	0
1951000	-744	19	0
1952000	-744	19	0
1953000	-744	19	0
1954000	-744	19	0
1955000	-744	19	0
1956000	-744	19	0
1957000	-601	19	24
1958000	-601	19	24
1959000	-601	19	24
1960000	-601	19	24
1961000	-601	19	24
1962000	-601	19	24
1963000	-601	19	24
1964000	-601	19	24
1965000	-601	19	24
1966000	-601	19	24
1967000	-458	19	0
1968000	-458	19	0
1969000	-458	19	0
1970000	-458	19	0
1971000	-458	19	0
1972000	-458	19	0
1973000	-458	19	0
1974000	-458	19	0
1975000	-458	19	0
1976000	-458	19	0
1977000	-405	20	24
1978000	-405	20	24
1979000	-405	20	24
1980000	-405	20	24
1981000	-405	20	24
1982000	-405	20	24
1983000	-405	20	24
1984000	-405	20	24
1985000	-405	20	24
1986000	-405	20	24
1987000	-215	20	0
1988000	-215	20	0
1989000	-215	20	0
1990000	-215	20	0
1991000	-215	20	0
1992000	-215	20	0
1993000	-215	20	0
1994000	-215	20	0
1995000	-215	20	0
1996000	-215	20	0
1997000	113	20	0
1998000	113	20	0
[truncated: 31,206 more rows]
