# Supplementary material for: Empirical optimization of an angled spoke paddling wheel with self-rotating mechanism
Source: Sci Rep. 2022 Nov 28;12:20511. doi: 10.1038/s41598-022-25181-7 (PMC9705443; doi:10.1038/s41598-022-25181-7)
Supplement: Supplementary file 1 — Supplementary Information. [file 41598_2022_25181_MOESM1_ESM.zip › 2nd_test_Loadcell_raw_data/R5/Test2_R5_60RPM_Set3.csv]

Timestamp	RMS_Val_G	Target_Vel_G	Vel_Cur_G
0	0	0	0
1000	0	0	0
2000	0	0	0
3000	0	0	0
4000	0	0	0
5000	0	0	0
6000	0	0	0
7000	0	0	0
8000	0	0	0
9000	0	0	0
10000	0	0	0
11000	0	0	0
12000	-80802	0	0
13000	-80802	0	0
14000	-80802	0	0
15000	-80802	0	0
16000	-80802	0	0
17000	-80802	0	0
18000	-80802	0	0
19000	-80802	0	0
20000	-80802	0	0
21000	-161604	0	0
22000	-161604	0	0
23000	-161604	0	0
24000	-161604	0	0
25000	-161604	0	0
26000	-161604	0	0
27000	-161604	0	0
28000	-161604	0	0
29000	-161604	0	0
30000	-161604	0	0
31000	-242418	0	0
32000	-242418	0	0
33000	-242418	0	0
34000	-242418	0	0
35000	-242418	0	0
36000	-242418	0	0
37000	-242418	0	0
38000	-242418	0	0
39000	-242418	0	0
40000	-242418	0	0
41000	-323226	0	0
42000	-323226	0	0
43000	-323226	0	0
44000	-323226	0	0
45000	-323226	0	0
46000	-323226	0	0
47000	-323226	0	0
48000	-323226	0	0
49000	-323226	0	0
50000	-323226	0	0
51000	-404036	0	0
52000	-404036	0	0
53000	-404036	0	0
54000	-404036	0	0
55000	-404036	0	0
56000	-404036	0	0
57000	-404036	0	0
58000	-404036	0	0
59000	-404036	0	0
60000	-404036	0	0
61000	-484847	0	0
62000	-484847	0	0
63000	-484847	0	0
64000	-484847	0	0
65000	-484847	0	0
66000	-484847	0	0
67000	-484847	0	0
68000	-484847	0	0
69000	-484847	0	0
70000	-484847	0	0
71000	-565656	0	0
72000	-565656	0	0
73000	-565656	0	0
74000	-565656	0	0
75000	-565656	0	0
76000	-565656	0	0
77000	-565656	0	0
78000	-565656	0	0
79000	-565656	0	0
80000	-565656	0	0
81000	-646466	0	0
82000	-646466	0	0
83000	-646466	0	0
84000	-646466	0	0
85000	-646466	0	0
86000	-646466	0	0
87000	-646466	0	0
88000	-646466	0	0
89000	-646466	0	0
90000	-646466	0	0
91000	-727278	0	0
92000	-727278	0	0
93000	-727278	0	0
94000	-727278	0	0
95000	-727278	0	0
96000	-727278	0	0
97000	-727278	0	0
98000	-727278	0	0
99000	-727278	0	0
100000	-727278	1	0
101000	-727278	1	0
102000	-727278	1	0
103000	-727278	1	0
104000	-727278	1	0
105000	-727278	1	0
106000	-727278	1	0
107000	-727278	1	0
108000	-727278	1	0
109000	-727278	1	0
110000	-727282	1	0
111000	-727282	1	0
112000	-727282	1	0
113000	-727282	1	0
114000	-727282	1	0
115000	-727282	1	0
116000	-727282	1	0
117000	-727282	1	0
118000	-727282	1	0
119000	-727282	1	0
120000	-727274	1	0
121000	-727274	1	0
122000	-727274	1	0
123000	-727274	1	0
124000	-727274	1	0
125000	-727274	1	0
126000	-727274	1	0
127000	-727274	1	0
128000	-727274	1	0
129000	-727274	1	0
130000	-727268	1	0
131000	-727268	1	0
132000	-727268	1	0
133000	-727268	1	0
134000	-727268	1	0
135000	-727268	1	0
136000	-727268	1	0
137000	-727268	1	0
138000	-727268	1	0
139000	-727268	1	0
140000	-727264	1	0
141000	-727264	1	0
142000	-727264	1	0
143000	-727264	1	0
144000	-727264	1	0
145000	-727264	1	0
146000	-727264	1	0
147000	-727264	1	0
148000	-727264	1	0
149000	-727264	1	0
150000	-727261	1	0
151000	-727261	1	0
152000	-727261	1	0
153000	-727261	1	0
154000	-727261	1	0
155000	-727261	1	0
156000	-727261	1	0
157000	-727261	1	0
158000	-727261	1	0
159000	-727261	1	0
160000	-727257	1	0
161000	-727257	1	0
162000	-727257	1	0
163000	-727257	1	0
164000	-727257	1	0
165000	-727257	1	0
166000	-727257	1	0
167000	-727257	1	0
168000	-727257	1	0
169000	-727257	1	0
170000	-727253	1	0
171000	-727253	1	0
172000	-727253	1	0
173000	-727253	1	0
174000	-727253	1	0
175000	-727253	1	0
176000	-727253	1	0
177000	-727253	1	0
178000	-727253	1	0
179000	-727247	1	0
180000	-727247	1	0
181000	-727247	1	0
182000	-727247	1	0
183000	-727247	1	0
184000	-727247	1	0
185000	-727247	1	0
186000	-727247	1	0
187000	-727247	1	0
188000	-727247	1	0
189000	-727242	1	0
190000	-727242	1	0
191000	-727242	1	0
192000	-727242	1	0
193000	-727242	1	0
194000	-727242	1	0
195000	-727242	1	0
196000	-727242	1	0
197000	-727242	1	0
198000	-727242	1	0
199000	-727243	2	0
200000	-727243	2	0
201000	-727243	2	0
202000	-727243	2	0
203000	-727243	2	0
204000	-727243	2	0
205000	-727243	2	0
206000	-727243	2	0
207000	-727243	2	0
208000	-727243	2	0
209000	-727232	2	0
210000	-727232	2	0
211000	-727232	2	0
212000	-727232	2	0
213000	-727232	2	0
214000	-727232	2	0
215000	-727232	2	0
216000	-727232	2	0
217000	-727232	2	0
218000	-727232	2	0
219000	-727225	2	0
220000	-727225	2	0
221000	-727225	2	0
222000	-727225	2	0
223000	-727225	2	0
224000	-727225	2	0
225000	-727225	2	0
226000	-727225	2	0
227000	-727225	2	0
228000	-727225	2	0
229000	-727217	2	0
230000	-727217	2	0
231000	-727217	2	0
232000	-727217	2	0
233000	-727217	2	0
234000	-727217	2	0
235000	-727217	2	0
236000	-727217	2	0
237000	-727217	2	0
238000	-727217	2	0
239000	-727213	2	0
240000	-727213	2	0
241000	-727213	2	0
242000	-727213	2	0
243000	-727213	2	0
244000	-727213	2	0
245000	-727213	2	0
246000	-727213	2	0
247000	-727213	2	0
248000	-727213	2	0
249000	-727211	2	0
250000	-727211	2	0
251000	-727211	2	0
252000	-727211	2	0
253000	-727211	2	0
254000	-727211	2	0
255000	-727211	2	0
256000	-727211	2	0
257000	-727211	2	0
258000	-727203	2	0
259000	-727203	2	0
260000	-727203	2	0
261000	-727203	2	0
262000	-727203	2	0
263000	-727203	2	0
264000	-727203	2	0
265000	-727203	2	0
266000	-727203	2	0
267000	-727203	2	0
268000	-727204	2	0
269000	-727204	2	0
270000	-727204	2	0
271000	-727204	2	0
272000	-727204	2	0
273000	-727204	2	0
274000	-727204	2	0
275000	-727204	2	0
276000	-727204	2	0
277000	-727204	2	0
278000	-727205	2	0
279000	-727205	2	0
280000	-727205	2	0
281000	-727205	2	0
282000	-727205	2	0
283000	-727205	2	0
284000	-727205	2	0
285000	-727205	2	0
286000	-727205	2	0
287000	-727205	2	0
288000	-727205	2	0
289000	-727205	2	0
290000	-727205	2	0
291000	-727205	2	0
292000	-727205	2	0
293000	-727205	2	0
294000	-727205	2	0
295000	-727205	2	0
296000	-727205	2	0
297000	-727205	2	0
298000	-727202	3	0
299000	-727202	3	0
300000	-727202	3	0
301000	-727202	3	0
302000	-727202	3	0
303000	-727202	3	0
304000	-727202	3	0
305000	-727202	3	0
306000	-727202	3	0
307000	-727202	3	0
308000	-727195	3	0
309000	-727195	3	0
310000	-727195	3	0
311000	-727195	3	0
312000	-727195	3	0
313000	-727195	3	0
314000	-727195	3	0
315000	-727195	3	0
316000	-727195	3	0
317000	-727195	3	0
318000	-727189	3	0
319000	-727189	3	0
320000	-727189	3	0
321000	-727189	3	0
322000	-727189	3	0
323000	-727189	3	0
324000	-727189	3	0
325000	-727189	3	0
326000	-727189	3	0
327000	-727189	3	0
328000	-727192	3	0
329000	-727192	3	0
330000	-727192	3	0
331000	-727192	3	0
332000	-727192	3	0
333000	-727192	3	0
334000	-727192	3	0
335000	-727192	3	0
336000	-727192	3	0
337000	-727193	3	0
338000	-727193	3	0
339000	-727193	3	0
340000	-727193	3	0
341000	-727193	3	0
342000	-727193	3	0
343000	-727193	3	0
344000	-727193	3	0
345000	-727193	3	0
346000	-727193	3	0
347000	-727193	3	0
348000	-727193	3	0
349000	-727193	3	0
350000	-727193	3	0
351000	-727193	3	0
352000	-727193	3	0
353000	-727193	3	0
354000	-727193	3	0
355000	-727193	3	0
356000	-727193	3	0
357000	-727188	3	0
358000	-727188	3	0
359000	-727188	3	0
360000	-727188	3	0
361000	-727188	3	0
362000	-727188	3	0
363000	-727188	3	0
364000	-727188	3	0
365000	-727188	3	0
366000	-727188	3	0
367000	-727182	3	0
368000	-727182	3	0
369000	-727182	3	0
370000	-727182	3	0
371000	-727182	3	0
372000	-727182	3	0
373000	-727182	3	0
374000	-727182	3	0
375000	-727182	3	0
376000	-727182	3	0
377000	-727179	3	0
378000	-727179	3	0
379000	-727179	3	0
380000	-727179	3	0
381000	-727179	3	0
382000	-727179	3	0
383000	-727179	3	0
384000	-727179	3	0
385000	-727179	3	0
386000	-727179	3	0
387000	-727176	3	0
388000	-727176	3	0
389000	-727176	3	0
390000	-727176	3	0
391000	-727176	3	0
392000	-727176	3	0
393000	-727176	3	0
394000	-727176	3	0
395000	-727176	3	0
396000	-727176	3	0
397000	-727176	4	0
398000	-727176	4	0
399000	-727176	4	0
400000	-727176	4	0
401000	-727176	4	0
402000	-727176	4	0
403000	-727176	4	0
404000	-727176	4	0
405000	-727176	4	0
406000	-727176	4	0
407000	-727177	4	0
408000	-727177	4	0
409000	-727177	4	0
410000	-727177	4	0
411000	-727177	4	0
412000	-727177	4	0
413000	-727177	4	0
414000	-727177	4	0
415000	-727177	4	0
416000	-727173	4	0
417000	-727173	4	0
418000	-727173	4	0
419000	-727173	4	0
420000	-727173	4	0
421000	-727173	4	0
422000	-727173	4	0
423000	-727173	4	0
424000	-727173	4	0
425000	-727173	4	0
426000	-727168	4	0
427000	-727168	4	0
428000	-727168	4	0
429000	-727168	4	0
430000	-727168	4	0
431000	-727168	4	0
432000	-727168	4	0
433000	-727168	4	0
434000	-727168	4	0
435000	-727168	4	0
436000	-727163	4	0
437000	-727163	4	0
438000	-727163	4	0
439000	-727163	4	0
440000	-727163	4	0
441000	-727163	4	0
442000	-727163	4	0
443000	-727163	4	0
444000	-727163	4	0
445000	-727163	4	0
446000	-727158	4	0
447000	-727158	4	0
448000	-727158	4	0
449000	-727158	4	0
450000	-727158	4	0
451000	-727158	4	0
452000	-727158	4	0
453000	-727158	4	0
454000	-727158	4	0
455000	-727158	4	0
456000	-727150	4	0
457000	-727150	4	0
458000	-727150	4	0
459000	-727150	4	0
460000	-727150	4	0
461000	-727150	4	0
462000	-727150	4	0
463000	-727150	4	0
464000	-727150	4	0
465000	-727150	4	0
466000	-727148	4	0
467000	-727148	4	0
468000	-727148	4	0
469000	-727148	4	0
470000	-727148	4	0
471000	-727148	4	0
472000	-727148	4	0
473000	-727148	4	0
474000	-727148	4	0
475000	-727148	4	0
476000	-727146	4	0
477000	-727146	4	0
478000	-727146	4	0
479000	-727146	4	0
480000	-727146	4	0
481000	-727146	4	0
482000	-727146	4	0
483000	-727146	4	0
484000	-727146	4	0
485000	-727146	4	0
486000	-727146	4	0
487000	-727146	4	0
488000	-727146	4	0
489000	-727146	4	0
490000	-727146	4	0
491000	-727146	4	0
492000	-727146	4	0
493000	-727146	4	0
494000	-727146	4	0
495000	-727147	5	0
496000	-727147	5	0
497000	-727147	5	0
498000	-727147	5	0
499000	-727147	5	0
500000	-727147	5	0
501000	-727147	5	0
502000	-727147	5	0
503000	-727147	5	0
504000	-727147	5	0
505000	-727141	5	0
506000	-727141	5	0
507000	-727141	5	0
508000	-727141	5	0
509000	-727141	5	0
510000	-727141	5	0
511000	-727141	5	0
512000	-727141	5	0
513000	-727141	5	0
514000	-727141	5	0
515000	-727131	5	0
516000	-727131	5	0
517000	-727131	5	0
518000	-727131	5	0
519000	-727131	5	0
520000	-727131	5	0
521000	-727131	5	0
522000	-727131	5	0
523000	-727131	5	0
524000	-727131	5	0
525000	-727122	5	0
526000	-727122	5	0
527000	-727122	5	0
528000	-727122	5	0
529000	-727122	5	0
530000	-727122	5	0
531000	-727122	5	0
532000	-727122	5	0
533000	-727122	5	0
534000	-727122	5	0
535000	-727113	5	0
536000	-727113	5	0
537000	-727113	5	0
538000	-727113	5	0
539000	-727113	5	0
540000	-727113	5	0
541000	-727113	5	0
542000	-727113	5	0
543000	-727113	5	0
544000	-727113	5	0
545000	-727109	5	0
546000	-727109	5	0
547000	-727109	5	0
548000	-727109	5	0
549000	-727109	5	0
550000	-727109	5	0
551000	-727109	5	0
552000	-727109	5	0
553000	-727109	5	0
554000	-727109	5	0
555000	-727108	5	0
556000	-727108	5	0
557000	-727108	5	0
558000	-727108	5	0
559000	-727108	5	0
560000	-727108	5	0
561000	-727108	5	0
562000	-727108	5	0
563000	-727108	5	0
564000	-727108	5	0
565000	-727107	5	0
566000	-727107	5	0
567000	-727107	5	0
568000	-727107	5	0
569000	-727107	5	0
570000	-727107	5	0
571000	-727107	5	0
572000	-727107	5	0
573000	-727107	5	0
574000	-727105	5	0
575000	-727105	5	0
576000	-727105	5	0
577000	-727105	5	0
578000	-727105	5	0
579000	-727105	5	0
580000	-727105	5	0
581000	-727105	5	0
582000	-727105	5	0
583000	-727105	5	0
584000	-727097	5	0
585000	-727097	5	0
586000	-727097	5	0
587000	-727097	5	0
588000	-727097	5	0
589000	-727097	5	0
590000	-727097	5	0
591000	-727097	5	0
592000	-727097	5	0
593000	-727097	5	0
594000	-727084	6	0
595000	-727084	6	0
596000	-727084	6	0
597000	-727084	6	0
598000	-727084	6	0
599000	-727084	6	0
600000	-727084	6	0
601000	-727084	6	0
602000	-727084	6	0
603000	-727084	6	0
604000	-727075	6	0
605000	-727075	6	0
606000	-727075	6	0
607000	-727075	6	0
608000	-727075	6	0
609000	-727075	6	0
610000	-727075	6	0
611000	-727075	6	0
612000	-727075	6	0
613000	-727075	6	0
614000	-727072	6	0
615000	-727072	6	0
616000	-727072	6	0
617000	-727072	6	0
618000	-727072	6	0
619000	-727072	6	0
620000	-727072	6	0
621000	-727072	6	0
622000	-727072	6	0
623000	-727072	6	0
624000	-727070	6	0
625000	-727070	6	0
626000	-727070	6	0
627000	-727070	6	0
628000	-727070	6	0
629000	-727070	6	0
630000	-727070	6	0
631000	-727070	6	0
632000	-727070	6	0
633000	-727070	6	0
634000	-727076	6	0
635000	-727076	6	0
636000	-727076	6	0
637000	-727076	6	0
638000	-727076	6	0
639000	-727076	6	0
640000	-727076	6	0
641000	-727076	6	0
642000	-727076	6	0
643000	-727078	6	0
644000	-727078	6	0
645000	-727078	6	0
646000	-727078	6	0
647000	-727078	6	0
648000	-727078	6	0
649000	-727078	6	0
650000	-727078	6	0
651000	-727078	6	0
652000	-727078	6	0
653000	-727070	6	0
654000	-727070	6	0
655000	-727070	6	0
656000	-727070	6	0
657000	-727070	6	0
658000	-727070	6	0
659000	-727070	6	0
660000	-727070	6	0
661000	-727070	6	0
662000	-727070	6	0
663000	-727063	6	0
664000	-727063	6	0
665000	-727063	6	0
666000	-727063	6	0
667000	-727063	6	0
668000	-727063	6	0
669000	-727063	6	0
670000	-727063	6	0
671000	-727063	6	0
672000	-727063	6	0
673000	-727057	6	0
674000	-727057	6	0
675000	-727057	6	0
676000	-727057	6	0
677000	-727057	6	0
678000	-727057	6	0
679000	-727057	6	0
680000	-727057	6	0
681000	-727057	6	0
682000	-727057	6	0
683000	-727051	6	0
684000	-727051	6	0
685000	-727051	6	0
686000	-727051	6	0
687000	-727051	6	0
688000	-727051	6	0
689000	-727051	6	0
690000	-727051	6	0
691000	-727051	6	0
692000	-727051	6	0
693000	-727047	7	0
694000	-727047	7	0
695000	-727047	7	0
696000	-727047	7	0
697000	-727047	7	0
698000	-727047	7	0
699000	-727047	7	0
700000	-727047	7	0
701000	-727047	7	0
702000	-727047	7	0
703000	-727048	7	0
704000	-727048	7	0
705000	-727048	7	0
706000	-727048	7	0
707000	-727048	7	0
708000	-727048	7	0
709000	-727048	7	0
710000	-727048	7	0
711000	-727048	7	0
712000	-727048	7	0
713000	-727050	7	0
714000	-727050	7	0
715000	-727050	7	0
716000	-727050	7	0
717000	-727050	7	0
718000	-727050	7	0
719000	-727050	7	0
720000	-727050	7	0
721000	-727050	7	0
722000	-727055	7	0
723000	-727055	7	0
724000	-727055	7	0
725000	-727055	7	0
726000	-727055	7	0
727000	-727055	7	0
728000	-727055	7	0
729000	-727055	7	0
730000	-727055	7	0
731000	-727055	7	0
732000	-727057	7	0
733000	-727057	7	0
734000	-727057	7	0
735000	-727057	7	0
736000	-727057	7	0
737000	-727057	7	0
738000	-727057	7	0
739000	-727057	7	0
740000	-727057	7	0
741000	-727057	7	0
742000	-727055	7	0
743000	-727055	7	0
744000	-727055	7	0
745000	-727055	7	0
746000	-727055	7	0
747000	-727055	7	0
748000	-727055	7	0
749000	-727055	7	0
750000	-727055	7	0
751000	-727055	7	0
752000	-727053	7	0
753000	-727053	7	0
754000	-727053	7	0
755000	-727053	7	0
756000	-727053	7	0
757000	-727053	7	0
758000	-727053	7	0
759000	-727053	7	0
760000	-727053	7	0
761000	-727053	7	0
762000	-727055	7	0
763000	-727055	7	0
764000	-727055	7	0
765000	-727055	7	0
766000	-727055	7	0
767000	-727055	7	0
768000	-727055	7	0
769000	-727055	7	0
770000	-727055	7	0
771000	-727055	7	0
772000	-727057	7	0
773000	-727057	7	0
774000	-727057	7	0
775000	-727057	7	0
776000	-727057	7	0
777000	-727057	7	0
778000	-727057	7	0
779000	-727057	7	0
780000	-727057	7	0
781000	-727057	7	0
782000	-727061	7	0
783000	-727061	7	0
784000	-727061	7	0
785000	-727061	7	0
786000	-727061	7	0
787000	-727061	7	0
788000	-727061	7	0
789000	-727061	7	0
790000	-727061	7	0
791000	-727061	7	0
792000	-727066	8	0
793000	-727066	8	0
794000	-727066	8	0
795000	-727066	8	0
796000	-727066	8	0
797000	-727066	8	0
798000	-727066	8	0
799000	-727066	8	0
800000	-727066	8	0
801000	-727070	8	0
802000	-727070	8	0
803000	-727070	8	0
804000	-727070	8	0
805000	-727070	8	0
806000	-727070	8	0
807000	-727070	8	0
808000	-727070	8	0
809000	-727070	8	0
810000	-727070	8	0
811000	-727070	8	0
812000	-727070	8	0
813000	-727070	8	0
814000	-727070	8	0
815000	-727070	8	0
816000	-727070	8	0
817000	-727070	8	0
818000	-727070	8	0
819000	-727070	8	0
820000	-727070	8	0
821000	-727071	8	0
822000	-727071	8	0
823000	-727071	8	0
824000	-727071	8	0
825000	-727071	8	0
826000	-727071	8	0
827000	-727071	8	0
828000	-727071	8	0
829000	-727071	8	0
830000	-727071	8	0
831000	-727072	8	0
832000	-727072	8	0
833000	-727072	8	0
834000	-727072	8	0
835000	-727072	8	0
836000	-727072	8	0
837000	-727072	8	0
838000	-727072	8	0
839000	-727072	8	0
840000	-727072	8	0
841000	-727072	8	0
842000	-727072	8	0
843000	-727072	8	0
844000	-727072	8	0
845000	-727072	8	0
846000	-727072	8	0
847000	-727072	8	0
848000	-727072	8	0
849000	-727072	8	0
850000	-727072	8	0
851000	-727070	8	0
852000	-727070	8	0
853000	-727070	8	0
854000	-727070	8	0
855000	-727070	8	0
856000	-727070	8	0
857000	-727070	8	0
858000	-727070	8	0
859000	-727070	8	0
860000	-727070	8	0
861000	-727070	8	0
862000	-727070	8	0
863000	-727070	8	0
864000	-727070	8	0
865000	-727070	8	0
866000	-727070	8	0
867000	-727070	8	0
868000	-727070	8	0
869000	-727070	8	0
870000	-727070	8	0
871000	-727074	8	0
872000	-727074	8	0
873000	-727074	8	0
874000	-727074	8	0
875000	-727074	8	0
876000	-727074	8	0
877000	-727074	8	0
878000	-727074	8	0
879000	-727074	8	0
880000	-727074	8	0
881000	-727078	8	0
882000	-727078	8	0
883000	-727078	8	0
884000	-727078	8	0
885000	-727078	8	0
886000	-727078	8	0
887000	-727078	8	0
888000	-727078	8	0
889000	-727078	8	0
890000	-727077	9	0
891000	-727077	9	0
892000	-727077	9	0
893000	-727077	9	0
894000	-727077	9	0
895000	-727077	9	0
896000	-727077	9	0
897000	-727077	9	0
898000	-727077	9	0
899000	-727077	9	0
900000	-727077	9	0
901000	-727077	9	0
902000	-727077	9	0
903000	-727077	9	0
904000	-727077	9	0
905000	-727077	9	0
906000	-727077	9	0
907000	-727077	9	0
908000	-727077	9	0
909000	-727077	9	0
910000	-727070	9	0
911000	-727070	9	0
912000	-727070	9	0
913000	-727070	9	0
914000	-727070	9	0
915000	-727070	9	0
916000	-727070	9	0
917000	-727070	9	0
918000	-727070	9	0
919000	-727070	9	0
920000	-727062	9	0
921000	-727062	9	0
922000	-727062	9	0
923000	-727062	9	0
924000	-727062	9	0
925000	-727062	9	0
926000	-727062	9	0
927000	-727062	9	0
928000	-727062	9	0
929000	-727062	9	0
930000	-727065	9	0
931000	-727065	9	0
932000	-727065	9	0
933000	-727065	9	0
934000	-727065	9	0
935000	-727065	9	0
936000	-727065	9	0
937000	-727065	9	0
938000	-727065	9	0
939000	-727065	9	0
940000	-727062	9	0
941000	-727062	9	0
942000	-727062	9	0
943000	-727062	9	0
944000	-727062	9	0
945000	-727062	9	0
946000	-727062	9	0
947000	-727062	9	0
948000	-727062	9	0
949000	-727062	9	0
950000	-727064	9	0
951000	-727064	9	0
952000	-727064	9	0
953000	-727064	9	0
954000	-727064	9	0
955000	-727064	9	0
956000	-727064	9	0
957000	-727064	9	0
958000	-727064	9	0
959000	-727064	9	0
960000	-727064	9	0
961000	-727064	9	0
962000	-727064	9	0
963000	-727064	9	0
964000	-727064	9	0
965000	-727064	9	0
966000	-727064	9	0
967000	-727064	9	0
968000	-727064	9	0
969000	-727063	9	0
970000	-727063	9	0
971000	-727063	9	0
972000	-727063	9	0
973000	-727063	9	0
974000	-727063	9	0
975000	-727063	9	0
976000	-727063	9	0
977000	-727063	9	0
978000	-727063	9	0
979000	-727062	9	0
980000	-727062	9	0
981000	-727062	9	0
982000	-727062	9	0
983000	-727062	9	0
984000	-727062	9	0
985000	-727062	9	0
986000	-727062	9	0
987000	-727062	9	0
988000	-727062	9	0
989000	-727062	10	0
990000	-727062	10	0
991000	-727062	10	0
992000	-727062	10	0
993000	-727062	10	0
994000	-727062	10	0
995000	-727062	10	0
996000	-727062	10	0
997000	-727062	10	0
998000	-727062	10	0
999000	-646256	10	0
1000000	-646256	10	0
1001000	-646256	10	0
1002000	-646256	10	0
1003000	-646256	10	0
1004000	-646256	10	0
1005000	-646256	10	0
1006000	-646256	10	0
1007000	-646256	10	0
1008000	-646256	10	0
1009000	-565450	10	0
1010000	-565450	10	0
1011000	-565450	10	0
1012000	-565450	10	0
1013000	-565450	10	0
1014000	-565450	10	0
1015000	-565450	10	0
1016000	-565450	10	0
1017000	-565450	10	0
1018000	-565450	10	0
1019000	-484638	10	0
1020000	-484638	10	0
1021000	-484638	10	0
1022000	-484638	10	0
1023000	-484638	10	0
1024000	-484638	10	0
1025000	-484638	10	0
1026000	-484638	10	0
1027000	-484638	10	0
1028000	-484638	10	0
1029000	-403830	10	0
1030000	-403830	10	0
1031000	-403830	10	0
1032000	-403830	10	0
1033000	-403830	10	0
1034000	-403830	10	0
1035000	-403830	10	0
1036000	-403830	10	0
1037000	-403830	10	0
1038000	-403830	10	0
1039000	-323017	10	0
1040000	-323017	10	0
1041000	-323017	10	0
1042000	-323017	10	0
1043000	-323017	10	0
1044000	-323017	10	0
1045000	-323017	10	0
1046000	-323017	10	0
1047000	-323017	10	0
1048000	-242201	10	0
1049000	-242201	10	0
1050000	-242201	10	0
1051000	-242201	10	0
1052000	-242201	10	0
1053000	-242201	10	0
1054000	-242201	10	0
1055000	-242201	10	0
1056000	-242201	10	0
1057000	-242201	10	0
1058000	-161388	10	0
1059000	-161388	10	0
1060000	-161388	10	0
1061000	-161388	10	0
1062000	-161388	10	0
1063000	-161388	10	0
1064000	-161388	10	0
1065000	-161388	10	0
1066000	-161388	10	0
1067000	-161388	10	0
1068000	-80577	10	0
1069000	-80577	10	0
1070000	-80577	10	0
1071000	-80577	10	0
1072000	-80577	10	0
1073000	-80577	10	0
1074000	-80577	10	0
1075000	-80577	10	0
1076000	-80577	10	0
1077000	-80577	10	0
1078000	233	10	0
1079000	233	10	0
1080000	233	10	0
1081000	233	10	0
1082000	233	10	0
1083000	233	10	0
1084000	233	10	0
1085000	233	10	0
1086000	233	10	0
1087000	233	10	0
1088000	233	11	0
1089000	233	11	0
1090000	233	11	0
1091000	233	11	0
1092000	233	11	0
1093000	233	11	0
1094000	233	11	0
1095000	233	11	0
1096000	233	11	0
1097000	233	11	0
1098000	238	11	0
1099000	238	11	0
1100000	238	11	0
1101000	238	11	0
1102000	238	11	0
1103000	238	11	0
1104000	238	11	0
1105000	238	11	0
1106000	238	11	0
1107000	238	11	0
1108000	237	11	0
1109000	237	11	0
1110000	237	11	0
1111000	237	11	0
1112000	237	11	0
1113000	237	11	0
1114000	237	11	0
1115000	237	11	0
1116000	237	11	0
1117000	237	11	0
1118000	234	11	0
1119000	234	11	0
1120000	234	11	0
1121000	234	11	0
1122000	234	11	0
1123000	234	11	0
1124000	234	11	0
1125000	234	11	0
1126000	234	11	0
1127000	234	11	0
1128000	234	11	0
1129000	234	11	0
1130000	234	11	0
1131000	234	11	0
1132000	234	11	0
1133000	234	11	0
1134000	234	11	0
1135000	234	11	0
1136000	234	11	0
1137000	233	11	0
1138000	233	11	0
1139000	233	11	0
1140000	233	11	0
1141000	233	11	0
1142000	233	11	0
1143000	233	11	0
1144000	233	11	0
1145000	233	11	0
1146000	233	11	0
1147000	232	11	0
1148000	232	11	0
1149000	232	11	0
1150000	232	11	0
1151000	232	11	0
1152000	232	11	0
1153000	232	11	0
1154000	232	11	0
1155000	232	11	0
1156000	232	11	0
1157000	230	11	0
1158000	230	11	0
1159000	230	11	0
1160000	230	11	0
1161000	230	11	0
1162000	230	11	0
1163000	230	11	0
1164000	230	11	0
1165000	230	11	0
1166000	230	11	0
1167000	228	11	0
1168000	228	11	0
1169000	228	11	0
1170000	228	11	0
1171000	228	11	0
1172000	228	11	0
1173000	228	11	0
1174000	228	11	0
1175000	228	11	0
1176000	228	11	0
1177000	223	11	0
1178000	223	11	0
1179000	223	11	0
1180000	223	11	0
1181000	223	11	0
1182000	223	11	0
1183000	223	11	0
1184000	223	11	0
1185000	223	11	0
1186000	223	11	0
1187000	224	12	0
1188000	224	12	0
1189000	224	12	0
1190000	224	12	0
1191000	224	12	0
1192000	224	12	0
1193000	224	12	0
1194000	224	12	0
1195000	224	12	0
1196000	215	12	0
1197000	215	12	0
1198000	215	12	0
1199000	215	12	0
1200000	215	12	0
1201000	215	12	0
1202000	215	12	0
1203000	215	12	0
1204000	215	12	0
1205000	215	12	0
1206000	203	12	0
1207000	203	12	0
1208000	203	12	0
1209000	203	12	0
1210000	203	12	0
1211000	203	12	0
1212000	203	12	0
1213000	203	12	0
1214000	203	12	0
1215000	203	12	0
1216000	190	12	0
1217000	190	12	0
1218000	190	12	0
1219000	190	12	0
1220000	190	12	0
1221000	190	12	0
1222000	190	12	0
1223000	190	12	0
1224000	190	12	0
1225000	190	12	0
1226000	181	12	0
1227000	181	12	0
1228000	181	12	0
1229000	181	12	0
1230000	181	12	0
1231000	181	12	0
1232000	181	12	0
1233000	181	12	0
1234000	181	12	0
1235000	181	12	0
1236000	179	12	0
1237000	179	12	0
1238000	179	12	0
1239000	179	12	0
1240000	179	12	0
1241000	179	12	0
1242000	179	12	0
1243000	179	12	0
1244000	179	12	0
1245000	179	12	0
1246000	176	12	0
1247000	176	12	0
1248000	176	12	0
1249000	176	12	0
1250000	176	12	0
1251000	176	12	0
1252000	176	12	0
1253000	176	12	0
1254000	176	12	0
1255000	176	12	0
1256000	179	12	0
1257000	179	12	0
1258000	179	12	0
1259000	179	12	0
1260000	179	12	0
1261000	179	12	0
1262000	179	12	0
1263000	179	12	0
1264000	179	12	0
1265000	179	12	0
1266000	182	12	0
1267000	182	12	0
1268000	182	12	0
1269000	182	12	0
1270000	182	12	0
1271000	182	12	0
1272000	182	12	0
1273000	182	12	0
1274000	182	12	0
1275000	182	12	0
1276000	171	12	0
1277000	171	12	0
1278000	171	12	0
1279000	171	12	0
1280000	171	12	0
1281000	171	12	0
1282000	171	12	0
1283000	171	12	0
1284000	171	12	0
1285000	189	13	0
1286000	189	13	0
1287000	189	13	0
1288000	189	13	0
1289000	189	13	0
1290000	189	13	0
1291000	189	13	0
1292000	189	13	0
1293000	189	13	0
1294000	189	13	0
1295000	184	13	0
1296000	184	13	0
1297000	184	13	0
1298000	184	13	0
1299000	184	13	0
1300000	184	13	0
1301000	184	13	0
1302000	184	13	0
1303000	184	13	0
1304000	184	13	0
1305000	170	13	0
1306000	170	13	0
1307000	170	13	0
1308000	170	13	0
1309000	170	13	0
1310000	170	13	0
1311000	170	13	0
1312000	170	13	0
1313000	170	13	0
1314000	170	13	0
1315000	166	13	0
1316000	166	13	0
1317000	166	13	0
1318000	166	13	0
1319000	166	13	0
1320000	166	13	0
1321000	166	13	0
1322000	166	13	0
1323000	166	13	0
1324000	166	13	0
1325000	152	13	0
1326000	152	13	0
1327000	152	13	0
1328000	152	13	0
1329000	152	13	0
1330000	152	13	0
1331000	152	13	0
1332000	152	13	0
1333000	152	13	0
1334000	152	13	0
1335000	165	13	0
1336000	165	13	0
1337000	165	13	0
1338000	165	13	0
1339000	165	13	0
1340000	165	13	0
1341000	165	13	0
1342000	165	13	0
1343000	165	13	0
1344000	165	13	0
1345000	166	13	0
1346000	166	13	0
1347000	166	13	0
1348000	166	13	0
1349000	166	13	0
1350000	166	13	0
1351000	166	13	0
1352000	166	13	0
1353000	166	13	0
1354000	166	13	0
1355000	168	13	0
1356000	168	13	0
1357000	168	13	0
1358000	168	13	0
1359000	168	13	0
1360000	168	13	0
1361000	168	13	0
1362000	168	13	0
1363000	168	13	0
1364000	183	13	0
1365000	183	13	0
1366000	183	13	0
1367000	183	13	0
1368000	183	13	0
1369000	183	13	0
1370000	183	13	0
1371000	183	13	0
1372000	183	13	0
1373000	183	13	0
1374000	180	13	0
1375000	180	13	0
1376000	180	13	0
1377000	180	13	0
1378000	180	13	0
1379000	180	13	0
1380000	180	13	0
1381000	180	13	0
1382000	180	13	0
1383000	180	13	0
1384000	160	14	0
1385000	160	14	0
1386000	160	14	0
1387000	160	14	0
1388000	160	14	0
1389000	160	14	0
1390000	160	14	0
1391000	160	14	0
1392000	160	14	0
1393000	160	14	0
1394000	146	14	0
1395000	146	14	0
1396000	146	14	0
1397000	146	14	0
1398000	146	14	0
1399000	146	14	0
1400000	146	14	0
1401000	146	14	0
1402000	146	14	0
1403000	146	14	0
1404000	129	14	0
1405000	129	14	0
1406000	129	14	0
1407000	129	14	0
1408000	129	14	0
1409000	129	14	0
1410000	129	14	0
1411000	129	14	0
1412000	129	14	0
1413000	129	14	0
1414000	124	14	0
1415000	124	14	0
1416000	124	14	0
1417000	124	14	0
1418000	124	14	0
1419000	124	14	0
1420000	124	14	0
1421000	124	14	0
1422000	124	14	0
1423000	124	14	0
1424000	140	14	0
1425000	140	14	0
1426000	140	14	0
1427000	140	14	0
1428000	140	14	0
1429000	140	14	0
1430000	140	14	0
1431000	140	14	0
1432000	140	14	0
1433000	140	14	0
1434000	143	14	0
1435000	143	14	0
1436000	143	14	0
1437000	143	14	0
1438000	143	14	0
1439000	143	14	0
1440000	143	14	0
1441000	143	14	0
1442000	143	14	0
1443000	143	14	0
1444000	143	14	0
1445000	143	14	0
1446000	143	14	0
1447000	143	14	0
1448000	143	14	0
1449000	143	14	0
1450000	143	14	0
1451000	143	14	0
1452000	143	14	0
1453000	148	14	0
1454000	148	14	0
1455000	148	14	0
1456000	148	14	0
1457000	148	14	0
1458000	148	14	0
1459000	148	14	0
1460000	148	14	0
1461000	148	14	0
1462000	148	14	0
1463000	128	14	0
1464000	128	14	0
1465000	128	14	0
1466000	128	14	0
1467000	128	14	0
1468000	128	14	0
1469000	128	14	0
1470000	128	14	0
1471000	128	14	0
1472000	128	14	0
1473000	97	14	0
1474000	97	14	0
1475000	97	14	0
1476000	97	14	0
1477000	97	14	0
1478000	97	14	0
1479000	97	14	0
1480000	97	14	0
1481000	97	14	0
1482000	97	14	0
1483000	65	15	0
1484000	65	15	0
1485000	65	15	0
1486000	65	15	0
1487000	65	15	0
1488000	65	15	0
1489000	65	15	0
1490000	65	15	0
1491000	65	15	0
1492000	65	15	0
1493000	50	15	0
1494000	50	15	0
1495000	50	15	0
1496000	50	15	0
1497000	50	15	0
1498000	50	15	0
1499000	50	15	0
1500000	50	15	0
1501000	50	15	0
1502000	50	15	0
1503000	54	15	0
1504000	54	15	0
1505000	54	15	0
1506000	54	15	0
1507000	54	15	0
1508000	54	15	0
1509000	54	15	0
1510000	54	15	0
1511000	54	15	0
1512000	77	15	0
1513000	77	15	0
1514000	77	15	0
1515000	77	15	0
1516000	77	15	0
1517000	77	15	0
1518000	77	15	0
1519000	77	15	0
1520000	77	15	0
1521000	77	15	0
1522000	132	15	0
1523000	132	15	0
1524000	132	15	0
1525000	132	15	0
1526000	132	15	0
1527000	132	15	0
1528000	132	15	0
1529000	132	15	0
1530000	132	15	0
1531000	132	15	0
1532000	194	15	0
1533000	194	15	0
1534000	194	15	0
1535000	194	15	0
1536000	194	15	0
1537000	194	15	0
1538000	194	15	0
1539000	194	15	0
1540000	194	15	0
1541000	194	15	0
1542000	142	15	0
1543000	142	15	0
1544000	142	15	0
1545000	142	15	0
1546000	142	15	0
1547000	142	15	0
1548000	142	15	0
1549000	142	15	0
1550000	142	15	0
1551000	142	15	0
1552000	23	15	0
1553000	23	15	0
1554000	23	15	0
1555000	23	15	0
1556000	23	15	0
1557000	23	15	0
1558000	23	15	0
1559000	23	15	0
1560000	23	15	0
1561000	23	15	0
1562000	-16	15	0
1563000	-16	15	0
1564000	-16	15	0
1565000	-16	15	0
1566000	-16	15	0
1567000	-16	15	0
1568000	-16	15	0
1569000	-16	15	0
1570000	-16	15	0
1571000	-16	15	0
1572000	-62	15	0
1573000	-62	15	0
1574000	-62	15	0
1575000	-62	15	0
1576000	-62	15	0
1577000	-62	15	0
1578000	-62	15	0
1579000	-62	15	0
1580000	-62	15	0
1581000	-62	15	0
1582000	-13	16	0
1583000	-13	16	0
1584000	-13	16	0
1585000	-13	16	0
1586000	-13	16	0
1587000	-13	16	0
1588000	-13	16	0
1589000	-13	16	0
1590000	-13	16	0
1591000	69	16	0
1592000	69	16	0
1593000	69	16	0
1594000	69	16	0
1595000	69	16	0
1596000	69	16	0
1597000	69	16	0
1598000	69	16	0
1599000	69	16	0
1600000	69	16	0
1601000	101	16	0
1602000	101	16	0
1603000	101	16	0
1604000	101	16	0
1605000	101	16	0
1606000	101	16	0
1607000	101	16	0
1608000	101	16	0
1609000	101	16	0
1610000	101	16	0
1611000	134	16	0
1612000	134	16	0
1613000	134	16	0
1614000	134	16	0
1615000	134	16	0
1616000	134	16	0
1617000	134	16	0
1618000	134	16	0
1619000	134	16	0
1620000	134	16	0
1621000	84	16	0
1622000	84	16	0
1623000	84	16	0
1624000	84	16	0
1625000	84	16	0
1626000	84	16	0
1627000	84	16	0
1628000	84	16	0
1629000	84	16	0
1630000	84	16	0
1631000	-33	16	0
1632000	-33	16	0
1633000	-33	16	0
1634000	-33	16	0
1635000	-33	16	0
1636000	-33	16	0
1637000	-33	16	0
1638000	-33	16	0
1639000	-33	16	0
1640000	-33	16	0
1641000	-83	16	0
1642000	-83	16	0
1643000	-83	16	0
1644000	-83	16	0
1645000	-83	16	0
1646000	-83	16	0
1647000	-83	16	0
1648000	-83	16	0
1649000	-83	16	0
1650000	-83	16	0
1651000	-17	16	0
1652000	-17	16	0
1653000	-17	16	0
1654000	-17	16	0
1655000	-17	16	0
1656000	-17	16	0
1657000	-17	16	0
1658000	-17	16	0
1659000	-17	16	0
1660000	-17	16	0
1661000	49	16	0
1662000	49	16	0
1663000	49	16	0
1664000	49	16	0
1665000	49	16	0
1666000	49	16	0
1667000	49	16	0
1668000	49	16	0
1669000	49	16	0
1670000	49	16	0
1671000	124	16	0
1672000	124	16	0
1673000	124	16	0
1674000	124	16	0
1675000	124	16	0
1676000	124	16	0
1677000	124	16	0
1678000	124	16	0
1679000	124	16	0
1680000	139	17	24
1681000	139	17	24
1682000	139	17	24
1683000	139	17	24
1684000	139	17	24
1685000	139	17	24
1686000	139	17	24
1687000	139	17	24
1688000	139	17	24
1689000	139	17	24
1690000	62	17	0
1691000	62	17	0
1692000	62	17	0
1693000	62	17	0
1694000	62	17	0
1695000	62	17	0
1696000	62	17	0
1697000	62	17	0
1698000	62	17	0
1699000	62	17	0
1700000	-14	17	0
1701000	-14	17	0
1702000	-14	17	0
1703000	-14	17	0
1704000	-14	17	0
1705000	-14	17	0
1706000	-14	17	0
1707000	-14	17	0
1708000	-14	17	0
1709000	-14	17	0
1710000	-77	17	0
1711000	-77	17	0
1712000	-77	17	0
1713000	-77	17	0
1714000	-77	17	0
1715000	-77	17	0
1716000	-77	17	0
1717000	-77	17	0
1718000	-77	17	0
1719000	-77	17	0
1720000	-107	17	0
1721000	-107	17	0
1722000	-107	17	0
1723000	-107	17	0
1724000	-107	17	0
1725000	-107	17	0
1726000	-107	17	0
1727000	-107	17	0
1728000	-107	17	0
1729000	-107	17	0
1730000	-88	17	0
1731000	-88	17	0
1732000	-88	17	0
1733000	-88	17	0
1734000	-88	17	0
1735000	-88	17	0
1736000	-88	17	0
1737000	-88	17	0
1738000	-88	17	0
1739000	-88	17	0
1740000	-69	17	0
1741000	-69	17	0
1742000	-69	17	0
1743000	-69	17	0
1744000	-69	17	0
1745000	-69	17	0
1746000	-69	17	0
1747000	-69	17	0
1748000	-69	17	0
1749000	-69	17	0
1750000	20	17	0
1751000	20	17	0
1752000	20	17	0
1753000	20	17	0
1754000	20	17	0
1755000	20	17	0
1756000	20	17	0
1757000	20	17	0
1758000	20	17	0
1759000	41	17	0
1760000	41	17	0
1761000	41	17	0
1762000	41	17	0
1763000	41	17	0
1764000	41	17	0
1765000	41	17	0
1766000	41	17	0
1767000	41	17	0
1768000	41	17	0
1769000	-23	17	0
1770000	-23	17	0
1771000	-23	17	0
1772000	-23	17	0
1773000	-23	17	0
1774000	-23	17	0
1775000	-23	17	0
1776000	-23	17	0
1777000	-23	17	0
1778000	-23	17	0
1779000	-58	18	0
1780000	-58	18	0
1781000	-58	18	0
1782000	-58	18	0
1783000	-58	18	0
1784000	-58	18	0
1785000	-58	18	0
1786000	-58	18	0
1787000	-58	18	0
1788000	-58	18	0
1789000	-93	18	0
1790000	-93	18	0
1791000	-93	18	0
1792000	-93	18	0
1793000	-93	18	0
1794000	-93	18	0
1795000	-93	18	0
1796000	-93	18	0
1797000	-93	18	0
1798000	-93	18	0
1799000	-38	18	0
1800000	-38	18	0
1801000	-38	18	0
1802000	-38	18	0
1803000	-38	18	0
1804000	-38	18	0
1805000	-38	18	0
1806000	-38	18	0
1807000	-38	18	0
1808000	-38	18	0
1809000	5	18	0
1810000	5	18	0
1811000	5	18	0
1812000	5	18	0
1813000	5	18	0
1814000	5	18	0
1815000	5	18	0
1816000	5	18	0
1817000	5	18	0
1818000	5	18	0
1819000	-21	18	0
1820000	-21	18	0
1821000	-21	18	0
1822000	-21	18	0
1823000	-21	18	0
1824000	-21	18	0
1825000	-21	18	0
1826000	-21	18	0
1827000	-21	18	0
1828000	-21	18	0
1829000	-47	18	0
1830000	-47	18	0
1831000	-47	18	0
1832000	-47	18	0
1833000	-47	18	0
1834000	-47	18	0
1835000	-47	18	0
1836000	-47	18	0
1837000	-47	18	0
1838000	-28	18	0
1839000	-28	18	0
1840000	-28	18	0
1841000	-28	18	0
1842000	-28	18	0
1843000	-28	18	0
1844000	-28	18	0
1845000	-28	18	0
1846000	-28	18	0
1847000	-28	18	0
1848000	-52	18	0
1849000	-52	18	0
1850000	-52	18	0
1851000	-52	18	0
1852000	-52	18	0
1853000	-52	18	0
1854000	-52	18	0
1855000	-52	18	0
1856000	-52	18	0
1857000	-52	18	0
1858000	-61	18	0
1859000	-61	18	0
1860000	-61	18	0
1861000	-61	18	0
1862000	-61	18	0
1863000	-61	18	0
1864000	-61	18	0
1865000	-61	18	0
1866000	-61	18	0
1867000	-61	18	0
1868000	-74	18	0
1869000	-74	18	0
1870000	-74	18	0
1871000	-74	18	0
1872000	-74	18	0
1873000	-74	18	0
1874000	-74	18	0
1875000	-74	18	0
1876000	-74	18	0
1877000	-74	18	0
1878000	-91	19	0
1879000	-91	19	0
1880000	-91	19	0
1881000	-91	19	0
1882000	-91	19	0
1883000	-91	19	0
1884000	-91	19	0
1885000	-91	19	0
1886000	-91	19	0
1887000	-91	19	0
1888000	-25	19	0
1889000	-25	19	0
1890000	-25	19	0
1891000	-25	19	0
1892000	-25	19	0
1893000	-25	19	0
1894000	-25	19	0
1895000	-25	19	0
1896000	-25	19	0
1897000	-25	19	24
1898000	17	19	24
1899000	17	19	24
1900000	17	19	24
1901000	17	19	24
1902000	17	19	24
1903000	17	19	24
1904000	17	19	24
1905000	17	19	24
1906000	17	19	24
1907000	17	19	0
1908000	-27	19	0
1909000	-27	19	0
1910000	-27	19	0
1911000	-27	19	0
1912000	-27	19	0
1913000	-27	19	0
1914000	-27	19	0
1915000	-27	19	0
1916000	-27	19	0
1917000	-60	19	0
1918000	-60	19	0
1919000	-60	19	0
1920000	-60	19	0
1921000	-60	19	0
1922000	-60	19	0
1923000	-60	19	0
1924000	-60	19	0
1925000	-60	19	0
1926000	-60	19	0
1927000	-84	19	0
1928000	-84	19	0
1929000	-84	19	0
1930000	-84	19	0
1931000	-84	19	0
1932000	-84	19	0
1933000	-84	19	0
1934000	-84	19	0
1935000	-84	19	0
1936000	-84	19	0
1937000	-70	19	0
1938000	-70	19	0
1939000	-70	19	0
1940000	-70	19	0
1941000	-70	19	0
1942000	-70	19	0
1943000	-70	19	0
1944000	-70	19	0
1945000	-70	19	0
1946000	-70	19	0
1947000	-248	19	0
1948000	-248	19	0
1949000	-248	19	0
1950000	-248	19	0
1951000	-248	19	0
1952000	-248	19	0
1953000	-248	19	0
1954000	-248	19	0
1955000	-248	19	0
1956000	-248	19	0
1957000	-426	19	24
1958000	-426	19	24
1959000	-426	19	24
1960000	-426	19	24
1961000	-426	19	24
1962000	-426	19	24
1963000	-426	19	24
1964000	-426	19	24
1965000	-426	19	24
1966000	-426	19	24
1967000	-426	19	0
1968000	-426	19	0
1969000	-426	19	0
1970000	-426	19	0
1971000	-426	19	0
1972000	-426	19	0
1973000	-426	19	0
1974000	-426	19	0
1975000	-426	19	0
1976000	-320	20	24
1977000	-320	20	24
1978000	-320	20	24
1979000	-320	20	24
1980000	-320	20	24
1981000	-320	20	24
1982000	-320	20	24
1983000	-320	20	24
1984000	-320	20	24
1985000	-320	20	24
1986000	-101	20	24
1987000	-101	20	24
1988000	-101	20	24
1989000	-101	20	24
1990000	-101	20	24
1991000	-101	20	24
1992000	-101	20	24
1993000	-101	20	24
1994000	-101	20	24
1995000	-101	20	24
1996000	245	20	0
1997000	245	20	0
1998000	245	20	0
[truncated: 31,598 more rows]
