# Supplementary material for: Empirical optimization of an angled spoke paddling wheel with self-rotating mechanism
Source: Sci Rep. 2022 Nov 28;12:20511. doi: 10.1038/s41598-022-25181-7 (PMC9705443; doi:10.1038/s41598-022-25181-7)
Supplement: Supplementary file 1 — Supplementary Information. [file 41598_2022_25181_MOESM1_ESM.zip › 2nd_test_Loadcell_raw_data/R5/Test2_R5_90RPM_Set1.csv]

Timestamp	RMS_Val_G	Target_Vel_G	Vel_Cur_G
0	0	0	0
1000	0	0	0
2000	0	0	0
3000	0	0	0
4000	0	0	0
5000	0	0	0
6000	0	0	0
7000	0	0	0
8000	0	0	0
9000	0	0	0
10000	0	0	0
11000	0	0	0
12000	-81139	0	0
13000	-81139	0	0
14000	-81139	0	0
15000	-81139	0	0
16000	-81139	0	0
17000	-81139	0	0
18000	-81139	0	0
19000	-81139	0	0
20000	-81139	0	0
21000	-162279	0	0
22000	-162279	0	0
23000	-162279	0	0
24000	-162279	0	0
25000	-162279	0	0
26000	-162279	0	0
27000	-162279	0	0
28000	-162279	0	0
29000	-162279	0	0
30000	-162279	0	0
31000	-243408	0	0
32000	-243408	0	0
33000	-243408	0	0
34000	-243408	0	0
35000	-243408	0	0
36000	-243408	0	0
37000	-243408	0	0
38000	-243408	0	0
39000	-243408	0	0
40000	-243408	0	0
41000	-324535	0	0
42000	-324535	0	0
43000	-324535	0	0
44000	-324535	0	0
45000	-324535	0	0
46000	-324535	0	0
47000	-324535	0	0
48000	-324535	0	0
49000	-324535	0	0
50000	-324535	0	0
51000	-405662	0	0
52000	-405662	0	0
53000	-405662	0	0
54000	-405662	0	0
55000	-405662	0	0
56000	-405662	0	0
57000	-405662	0	0
58000	-405662	0	0
59000	-405662	0	0
60000	-405662	0	0
61000	-486790	0	0
62000	-486790	0	0
63000	-486790	0	0
64000	-486790	0	0
65000	-486790	0	0
66000	-486790	0	0
67000	-486790	0	0
68000	-486790	0	0
69000	-486790	0	0
70000	-486790	0	0
71000	-567924	0	0
72000	-567924	0	0
73000	-567924	0	0
74000	-567924	0	0
75000	-567924	0	0
76000	-567924	0	0
77000	-567924	0	0
78000	-567924	0	0
79000	-567924	0	0
80000	-567924	0	0
81000	-649059	0	0
82000	-649059	0	0
83000	-649059	0	0
84000	-649059	0	0
85000	-649059	0	0
86000	-649059	0	0
87000	-649059	0	0
88000	-649059	0	0
89000	-649059	0	0
90000	-730195	0	0
91000	-730195	0	0
92000	-730195	0	0
93000	-730195	0	0
94000	-730195	0	0
95000	-730195	0	0
96000	-730195	0	0
97000	-730195	0	0
98000	-730195	0	0
99000	-730195	0	0
100000	-730195	1	0
101000	-730195	1	0
102000	-730195	1	0
103000	-730195	1	0
104000	-730195	1	0
105000	-730195	1	0
106000	-730195	1	0
107000	-730195	1	0
108000	-730195	1	0
109000	-730195	1	0
110000	-730192	1	0
111000	-730192	1	0
112000	-730192	1	0
113000	-730192	1	0
114000	-730192	1	0
115000	-730192	1	0
116000	-730192	1	0
117000	-730192	1	0
118000	-730192	1	0
119000	-730192	1	0
120000	-730190	1	0
121000	-730190	1	0
122000	-730190	1	0
123000	-730190	1	0
124000	-730190	1	0
125000	-730190	1	0
126000	-730190	1	0
127000	-730190	1	0
128000	-730190	1	0
129000	-730190	1	0
130000	-730187	1	0
131000	-730187	1	0
132000	-730187	1	0
133000	-730187	1	0
134000	-730187	1	0
135000	-730187	1	0
136000	-730187	1	0
137000	-730187	1	0
138000	-730187	1	0
139000	-730187	1	0
140000	-730184	1	0
141000	-730184	1	0
142000	-730184	1	0
143000	-730184	1	0
144000	-730184	1	0
145000	-730184	1	0
146000	-730184	1	0
147000	-730184	1	0
148000	-730184	1	0
149000	-730184	1	0
150000	-730185	1	0
151000	-730185	1	0
152000	-730185	1	0
153000	-730185	1	0
154000	-730185	1	0
155000	-730185	1	0
156000	-730185	1	0
157000	-730185	1	0
158000	-730185	1	0
159000	-730185	1	0
160000	-730185	1	0
161000	-730185	1	0
162000	-730185	1	0
163000	-730185	1	0
164000	-730185	1	0
165000	-730185	1	0
166000	-730185	1	0
167000	-730185	1	0
168000	-730185	1	0
169000	-730182	1	0
170000	-730182	1	0
171000	-730182	1	0
172000	-730182	1	0
173000	-730182	1	0
174000	-730182	1	0
175000	-730182	1	0
176000	-730182	1	0
177000	-730182	1	0
178000	-730182	1	0
179000	-730181	1	0
180000	-730181	1	0
181000	-730181	1	0
182000	-730181	1	0
183000	-730181	1	0
184000	-730181	1	0
185000	-730181	1	0
186000	-730181	1	0
187000	-730181	1	0
188000	-730181	1	0
189000	-730180	1	0
190000	-730180	1	0
191000	-730180	1	0
192000	-730180	1	0
193000	-730180	1	0
194000	-730180	1	0
195000	-730180	1	0
196000	-730180	1	0
197000	-730180	1	0
198000	-730180	1	0
199000	-730175	2	0
200000	-730175	2	0
201000	-730175	2	0
202000	-730175	2	0
203000	-730175	2	0
204000	-730175	2	0
205000	-730175	2	0
206000	-730175	2	0
207000	-730175	2	0
208000	-730175	2	0
209000	-730174	2	0
210000	-730174	2	0
211000	-730174	2	0
212000	-730174	2	0
213000	-730174	2	0
214000	-730174	2	0
215000	-730174	2	0
216000	-730174	2	0
217000	-730174	2	0
218000	-730174	2	0
219000	-730174	2	0
220000	-730174	2	0
221000	-730174	2	0
222000	-730174	2	0
223000	-730174	2	0
224000	-730174	2	0
225000	-730174	2	0
226000	-730174	2	0
227000	-730174	2	0
228000	-730175	2	0
229000	-730175	2	0
230000	-730175	2	0
231000	-730175	2	0
232000	-730175	2	0
233000	-730175	2	0
234000	-730175	2	0
235000	-730175	2	0
236000	-730175	2	0
237000	-730175	2	0
238000	-730182	2	0
239000	-730182	2	0
240000	-730182	2	0
241000	-730182	2	0
242000	-730182	2	0
243000	-730182	2	0
244000	-730182	2	0
245000	-730182	2	0
246000	-730182	2	0
247000	-730182	2	0
248000	-730185	2	0
249000	-730185	2	0
250000	-730185	2	0
251000	-730185	2	0
252000	-730185	2	0
253000	-730185	2	0
254000	-730185	2	0
255000	-730185	2	0
256000	-730185	2	0
257000	-730185	2	0
258000	-730183	2	0
259000	-730183	2	0
260000	-730183	2	0
261000	-730183	2	0
262000	-730183	2	0
263000	-730183	2	0
264000	-730183	2	0
265000	-730183	2	0
266000	-730183	2	0
267000	-730183	2	0
268000	-730182	2	0
269000	-730182	2	0
270000	-730182	2	0
271000	-730182	2	0
272000	-730182	2	0
273000	-730182	2	0
274000	-730182	2	0
275000	-730182	2	0
276000	-730182	2	0
277000	-730182	2	0
278000	-730174	2	0
279000	-730174	2	0
280000	-730174	2	0
281000	-730174	2	0
282000	-730174	2	0
283000	-730174	2	0
284000	-730174	2	0
285000	-730174	2	0
286000	-730174	2	0
287000	-730174	2	0
288000	-730168	2	0
289000	-730168	2	0
290000	-730168	2	0
291000	-730168	2	0
292000	-730168	2	0
293000	-730168	2	0
294000	-730168	2	0
295000	-730168	2	0
296000	-730168	2	0
297000	-730168	3	0
298000	-730164	3	0
299000	-730164	3	0
300000	-730164	3	0
301000	-730164	3	0
302000	-730164	3	0
303000	-730164	3	0
304000	-730164	3	0
305000	-730164	3	0
306000	-730164	3	0
307000	-730163	3	0
308000	-730163	3	0
309000	-730163	3	0
310000	-730163	3	0
311000	-730163	3	0
312000	-730163	3	0
313000	-730163	3	0
314000	-730163	3	0
315000	-730163	3	0
316000	-730163	3	0
317000	-730162	3	0
318000	-730162	3	0
319000	-730162	3	0
320000	-730162	3	0
321000	-730162	3	0
322000	-730162	3	0
323000	-730162	3	0
324000	-730162	3	0
325000	-730162	3	0
326000	-730162	3	0
327000	-730160	3	0
328000	-730160	3	0
329000	-730160	3	0
330000	-730160	3	0
331000	-730160	3	0
332000	-730160	3	0
333000	-730160	3	0
334000	-730160	3	0
335000	-730160	3	0
336000	-730160	3	0
337000	-730151	3	0
338000	-730151	3	0
339000	-730151	3	0
340000	-730151	3	0
341000	-730151	3	0
342000	-730151	3	0
343000	-730151	3	0
344000	-730151	3	0
345000	-730151	3	0
346000	-730151	3	0
347000	-730145	3	0
348000	-730145	3	0
349000	-730145	3	0
350000	-730145	3	0
351000	-730145	3	0
352000	-730145	3	0
353000	-730145	3	0
354000	-730145	3	0
355000	-730145	3	0
356000	-730145	3	0
357000	-730138	3	0
358000	-730138	3	0
359000	-730138	3	0
360000	-730138	3	0
361000	-730138	3	0
362000	-730138	3	0
363000	-730138	3	0
364000	-730138	3	0
365000	-730138	3	0
366000	-730138	3	0
367000	-730135	3	0
368000	-730135	3	0
369000	-730135	3	0
370000	-730135	3	0
371000	-730135	3	0
372000	-730135	3	0
373000	-730135	3	0
374000	-730135	3	0
375000	-730135	3	0
376000	-730139	3	0
377000	-730139	3	0
378000	-730139	3	0
379000	-730139	3	0
380000	-730139	3	0
381000	-730139	3	0
382000	-730139	3	0
383000	-730139	3	0
384000	-730139	3	0
385000	-730139	3	0
386000	-730136	3	0
387000	-730136	3	0
388000	-730136	3	0
389000	-730136	3	0
390000	-730136	3	0
391000	-730136	3	0
392000	-730136	3	0
393000	-730136	3	0
394000	-730136	3	0
395000	-730136	3	0
396000	-730133	4	0
397000	-730133	4	0
398000	-730133	4	0
399000	-730133	4	0
400000	-730133	4	0
401000	-730133	4	0
402000	-730133	4	0
403000	-730133	4	0
404000	-730133	4	0
405000	-730133	4	0
406000	-730126	4	0
407000	-730126	4	0
408000	-730126	4	0
409000	-730126	4	0
410000	-730126	4	0
411000	-730126	4	0
412000	-730126	4	0
413000	-730126	4	0
414000	-730126	4	0
415000	-730126	4	0
416000	-730115	4	0
417000	-730115	4	0
418000	-730115	4	0
419000	-730115	4	0
420000	-730115	4	0
421000	-730115	4	0
422000	-730115	4	0
423000	-730115	4	0
424000	-730115	4	0
425000	-730115	4	0
426000	-730110	4	0
427000	-730110	4	0
428000	-730110	4	0
429000	-730110	4	0
430000	-730110	4	0
431000	-730110	4	0
432000	-730110	4	0
433000	-730110	4	0
434000	-730110	4	0
435000	-730110	4	0
436000	-730113	4	0
437000	-730113	4	0
438000	-730113	4	0
439000	-730113	4	0
440000	-730113	4	0
441000	-730113	4	0
442000	-730113	4	0
443000	-730113	4	0
444000	-730113	4	0
445000	-730116	4	0
446000	-730116	4	0
447000	-730116	4	0
448000	-730116	4	0
449000	-730116	4	0
450000	-730116	4	0
451000	-730116	4	0
452000	-730116	4	0
453000	-730116	4	0
454000	-730116	4	0
455000	-730118	4	0
456000	-730118	4	0
457000	-730118	4	0
458000	-730118	4	0
459000	-730118	4	0
460000	-730118	4	0
461000	-730118	4	0
462000	-730118	4	0
463000	-730118	4	0
464000	-730118	4	0
465000	-730117	4	0
466000	-730117	4	0
467000	-730117	4	0
468000	-730117	4	0
469000	-730117	4	0
470000	-730117	4	0
471000	-730117	4	0
472000	-730117	4	0
473000	-730117	4	0
474000	-730117	4	0
475000	-730119	4	0
476000	-730119	4	0
477000	-730119	4	0
478000	-730119	4	0
479000	-730119	4	0
480000	-730119	4	0
481000	-730119	4	0
482000	-730119	4	0
483000	-730119	4	0
484000	-730119	4	0
485000	-730121	4	0
486000	-730121	4	0
487000	-730121	4	0
488000	-730121	4	0
489000	-730121	4	0
490000	-730121	4	0
491000	-730121	4	0
492000	-730121	4	0
493000	-730121	4	0
494000	-730121	4	0
495000	-730117	5	0
496000	-730117	5	0
497000	-730117	5	0
498000	-730117	5	0
499000	-730117	5	0
500000	-730117	5	0
501000	-730117	5	0
502000	-730117	5	0
503000	-730117	5	0
504000	-730117	5	0
505000	-730110	5	0
506000	-730110	5	0
507000	-730110	5	0
508000	-730110	5	0
509000	-730110	5	0
510000	-730110	5	0
511000	-730110	5	0
512000	-730110	5	0
513000	-730110	5	0
514000	-730110	5	0
515000	-730106	5	0
516000	-730106	5	0
517000	-730106	5	0
518000	-730106	5	0
519000	-730106	5	0
520000	-730106	5	0
521000	-730106	5	0
522000	-730106	5	0
523000	-730106	5	0
524000	-730102	5	0
525000	-730102	5	0
526000	-730102	5	0
527000	-730102	5	0
528000	-730102	5	0
529000	-730102	5	0
530000	-730102	5	0
531000	-730102	5	0
532000	-730102	5	0
533000	-730102	5	0
534000	-730103	5	0
535000	-730103	5	0
536000	-730103	5	0
537000	-730103	5	0
538000	-730103	5	0
539000	-730103	5	0
540000	-730103	5	0
541000	-730103	5	0
542000	-730103	5	0
543000	-730103	5	0
544000	-730102	5	0
545000	-730102	5	0
546000	-730102	5	0
547000	-730102	5	0
548000	-730102	5	0
549000	-730102	5	0
550000	-730102	5	0
551000	-730102	5	0
552000	-730102	5	0
553000	-730102	5	0
554000	-730098	5	0
555000	-730098	5	0
556000	-730098	5	0
557000	-730098	5	0
558000	-730098	5	0
559000	-730098	5	0
560000	-730098	5	0
561000	-730098	5	0
562000	-730098	5	0
563000	-730098	5	0
564000	-730098	5	0
565000	-730098	5	0
566000	-730098	5	0
567000	-730098	5	0
568000	-730098	5	0
569000	-730098	5	0
570000	-730098	5	0
571000	-730098	5	0
572000	-730098	5	0
573000	-730098	5	0
574000	-730099	5	0
575000	-730099	5	0
576000	-730099	5	0
577000	-730099	5	0
578000	-730099	5	0
579000	-730099	5	0
580000	-730099	5	0
581000	-730099	5	0
582000	-730099	5	0
583000	-730099	5	0
584000	-730093	5	0
585000	-730093	5	0
586000	-730093	5	0
587000	-730093	5	0
588000	-730093	5	0
589000	-730093	5	0
590000	-730093	5	0
591000	-730093	5	0
592000	-730093	5	0
593000	-730086	6	0
594000	-730086	6	0
595000	-730086	6	0
596000	-730086	6	0
597000	-730086	6	0
598000	-730086	6	0
599000	-730086	6	0
600000	-730086	6	0
601000	-730086	6	0
602000	-730086	6	0
603000	-730080	6	0
604000	-730080	6	0
605000	-730080	6	0
606000	-730080	6	0
607000	-730080	6	0
608000	-730080	6	0
609000	-730080	6	0
610000	-730080	6	0
611000	-730080	6	0
612000	-730080	6	0
613000	-730075	6	0
614000	-730075	6	0
615000	-730075	6	0
616000	-730075	6	0
617000	-730075	6	0
618000	-730075	6	0
619000	-730075	6	0
620000	-730075	6	0
621000	-730075	6	0
622000	-730075	6	0
623000	-730073	6	0
624000	-730073	6	0
625000	-730073	6	0
626000	-730073	6	0
627000	-730073	6	0
628000	-730073	6	0
629000	-730073	6	0
630000	-730073	6	0
631000	-730073	6	0
632000	-730073	6	0
633000	-730069	6	0
634000	-730069	6	0
635000	-730069	6	0
636000	-730069	6	0
637000	-730069	6	0
638000	-730069	6	0
639000	-730069	6	0
640000	-730069	6	0
641000	-730069	6	0
642000	-730069	6	0
643000	-730062	6	0
644000	-730062	6	0
645000	-730062	6	0
646000	-730062	6	0
647000	-730062	6	0
648000	-730062	6	0
649000	-730062	6	0
650000	-730062	6	0
651000	-730062	6	0
652000	-730062	6	0
653000	-730054	6	0
654000	-730054	6	0
655000	-730054	6	0
656000	-730054	6	0
657000	-730054	6	0
658000	-730054	6	0
659000	-730054	6	0
660000	-730054	6	0
661000	-730054	6	0
662000	-730042	6	0
663000	-730042	6	0
664000	-730042	6	0
665000	-730042	6	0
666000	-730042	6	0
667000	-730042	6	0
668000	-730042	6	0
669000	-730042	6	0
670000	-730042	6	0
671000	-730042	6	0
672000	-730033	6	0
673000	-730033	6	0
674000	-730033	6	0
675000	-730033	6	0
676000	-730033	6	0
677000	-730033	6	0
678000	-730033	6	0
679000	-730033	6	0
680000	-730033	6	0
681000	-730033	6	0
682000	-730031	6	0
683000	-730031	6	0
684000	-730031	6	0
685000	-730031	6	0
686000	-730031	6	0
687000	-730031	6	0
688000	-730031	6	0
689000	-730031	6	0
690000	-730031	6	0
691000	-730031	6	0
692000	-730032	7	0
693000	-730032	7	0
694000	-730032	7	0
695000	-730032	7	0
696000	-730032	7	0
697000	-730032	7	0
698000	-730032	7	0
699000	-730032	7	0
700000	-730032	7	0
701000	-730032	7	0
702000	-730033	7	0
703000	-730033	7	0
704000	-730033	7	0
705000	-730033	7	0
706000	-730033	7	0
707000	-730033	7	0
708000	-730033	7	0
709000	-730033	7	0
710000	-730033	7	0
711000	-730033	7	0
712000	-730032	7	0
713000	-730032	7	0
714000	-730032	7	0
715000	-730032	7	0
716000	-730032	7	0
717000	-730032	7	0
718000	-730032	7	0
719000	-730032	7	0
720000	-730032	7	0
721000	-730032	7	0
722000	-730028	7	0
723000	-730028	7	0
724000	-730028	7	0
725000	-730028	7	0
726000	-730028	7	0
727000	-730028	7	0
728000	-730028	7	0
729000	-730028	7	0
730000	-730028	7	0
731000	-730028	7	0
732000	-730020	7	0
733000	-730020	7	0
734000	-730020	7	0
735000	-730020	7	0
736000	-730020	7	0
737000	-730020	7	0
738000	-730020	7	0
739000	-730020	7	0
740000	-730020	7	0
741000	-730013	7	0
742000	-730013	7	0
743000	-730013	7	0
744000	-730013	7	0
745000	-730013	7	0
746000	-730013	7	0
747000	-730013	7	0
748000	-730013	7	0
749000	-730013	7	0
750000	-730013	7	0
751000	-730013	7	0
752000	-730013	7	0
753000	-730013	7	0
754000	-730013	7	0
755000	-730013	7	0
756000	-730013	7	0
757000	-730013	7	0
758000	-730013	7	0
759000	-730013	7	0
760000	-730013	7	0
761000	-730009	7	0
762000	-730009	7	0
763000	-730009	7	0
764000	-730009	7	0
765000	-730009	7	0
766000	-730009	7	0
767000	-730009	7	0
768000	-730009	7	0
769000	-730009	7	0
770000	-730009	7	0
771000	-730012	7	0
772000	-730012	7	0
773000	-730012	7	0
774000	-730012	7	0
775000	-730012	7	0
776000	-730012	7	0
777000	-730012	7	0
778000	-730012	7	0
779000	-730012	7	0
780000	-730012	7	0
781000	-730016	7	0
782000	-730016	7	0
783000	-730016	7	0
784000	-730016	7	0
785000	-730016	7	0
786000	-730016	7	0
787000	-730016	7	0
788000	-730016	7	0
789000	-730016	7	0
790000	-730016	7	0
791000	-730013	8	0
792000	-730013	8	0
793000	-730013	8	0
794000	-730013	8	0
795000	-730013	8	0
796000	-730013	8	0
797000	-730013	8	0
798000	-730013	8	0
799000	-730013	8	0
800000	-730013	8	0
801000	-730019	8	0
802000	-730019	8	0
803000	-730019	8	0
804000	-730019	8	0
805000	-730019	8	0
806000	-730019	8	0
807000	-730019	8	0
808000	-730019	8	0
809000	-730019	8	0
810000	-730016	8	0
811000	-730016	8	0
812000	-730016	8	0
813000	-730016	8	0
814000	-730016	8	0
815000	-730016	8	0
816000	-730016	8	0
817000	-730016	8	0
818000	-730016	8	0
819000	-730016	8	0
820000	-730019	8	0
821000	-730019	8	0
822000	-730019	8	0
823000	-730019	8	0
824000	-730019	8	0
825000	-730019	8	0
826000	-730019	8	0
827000	-730019	8	0
828000	-730019	8	0
829000	-730019	8	0
830000	-730022	8	0
831000	-730022	8	0
832000	-730022	8	0
833000	-730022	8	0
834000	-730022	8	0
835000	-730022	8	0
836000	-730022	8	0
837000	-730022	8	0
838000	-730022	8	0
839000	-730022	8	0
840000	-730024	8	0
841000	-730024	8	0
842000	-730024	8	0
843000	-730024	8	0
844000	-730024	8	0
845000	-730024	8	0
846000	-730024	8	0
847000	-730024	8	0
848000	-730024	8	0
849000	-730024	8	0
850000	-730029	8	0
851000	-730029	8	0
852000	-730029	8	0
853000	-730029	8	0
854000	-730029	8	0
855000	-730029	8	0
856000	-730029	8	0
857000	-730029	8	0
858000	-730029	8	0
859000	-730029	8	0
860000	-730027	8	0
861000	-730027	8	0
862000	-730027	8	0
863000	-730027	8	0
864000	-730027	8	0
865000	-730027	8	0
866000	-730027	8	0
867000	-730027	8	0
868000	-730027	8	0
869000	-730027	8	0
870000	-730025	8	0
871000	-730025	8	0
872000	-730025	8	0
873000	-730025	8	0
874000	-730025	8	0
875000	-730025	8	0
876000	-730025	8	0
877000	-730025	8	0
878000	-730025	8	0
879000	-730022	8	0
880000	-730022	8	0
881000	-730022	8	0
882000	-730022	8	0
883000	-730022	8	0
884000	-730022	8	0
885000	-730022	8	0
886000	-730022	8	0
887000	-730022	8	0
888000	-730022	8	0
889000	-730014	9	0
890000	-730014	9	0
891000	-730014	9	0
892000	-730014	9	0
893000	-730014	9	0
894000	-730014	9	0
895000	-730014	9	0
896000	-730014	9	0
897000	-730014	9	0
898000	-730014	9	0
899000	-730013	9	0
900000	-730013	9	0
901000	-730013	9	0
902000	-730013	9	0
903000	-730013	9	0
904000	-730013	9	0
905000	-730013	9	0
906000	-730013	9	0
907000	-730013	9	0
908000	-730013	9	0
909000	-730014	9	0
910000	-730014	9	0
911000	-730014	9	0
912000	-730014	9	0
913000	-730014	9	0
914000	-730014	9	0
915000	-730014	9	0
916000	-730014	9	0
917000	-730014	9	0
918000	-730014	9	0
919000	-730014	9	0
920000	-730014	9	0
921000	-730014	9	0
922000	-730014	9	0
923000	-730014	9	0
924000	-730014	9	0
925000	-730014	9	0
926000	-730014	9	0
927000	-730014	9	0
928000	-730014	9	0
929000	-730006	9	0
930000	-730006	9	0
931000	-730006	9	0
932000	-730006	9	0
933000	-730006	9	0
934000	-730006	9	0
935000	-730006	9	0
936000	-730006	9	0
937000	-730006	9	0
938000	-730006	9	0
939000	-730001	9	0
940000	-730001	9	0
941000	-730001	9	0
942000	-730001	9	0
943000	-730001	9	0
944000	-730001	9	0
945000	-730001	9	0
946000	-730001	9	0
947000	-730001	9	0
948000	-730001	9	0
949000	-729989	9	0
950000	-729989	9	0
951000	-729989	9	0
952000	-729989	9	0
953000	-729989	9	0
954000	-729989	9	0
955000	-729989	9	0
956000	-729989	9	0
957000	-729989	9	0
958000	-729977	9	0
959000	-729977	9	0
960000	-729977	9	0
961000	-729977	9	0
962000	-729977	9	0
963000	-729977	9	0
964000	-729977	9	0
965000	-729977	9	0
966000	-729977	9	0
967000	-729977	9	0
968000	-729982	9	0
969000	-729982	9	0
970000	-729982	9	0
971000	-729982	9	0
972000	-729982	9	0
973000	-729982	9	0
974000	-729982	9	0
975000	-729982	9	0
976000	-729982	9	0
977000	-729982	9	0
978000	-729973	9	0
979000	-729973	9	0
980000	-729973	9	0
981000	-729973	9	0
982000	-729973	9	0
983000	-729973	9	0
984000	-729973	9	0
985000	-729973	9	0
986000	-729973	9	0
987000	-729973	9	0
988000	-729965	10	0
989000	-729965	10	0
990000	-729965	10	0
991000	-729965	10	0
992000	-729965	10	0
993000	-729965	10	0
994000	-729965	10	0
995000	-729965	10	0
996000	-729965	10	0
997000	-729965	10	0
998000	-648817	10	0
999000	-648817	10	0
1000000	-648817	10	0
1001000	-648817	10	0
1002000	-648817	10	0
1003000	-648817	10	0
1004000	-648817	10	0
1005000	-648817	10	0
1006000	-648817	10	0
1007000	-648817	10	0
1008000	-567666	10	0
1009000	-567666	10	0
1010000	-567666	10	0
1011000	-567666	10	0
1012000	-567666	10	0
1013000	-567666	10	0
1014000	-567666	10	0
1015000	-567666	10	0
1016000	-567666	10	0
1017000	-567666	10	0
1018000	-486529	10	0
1019000	-486529	10	0
1020000	-486529	10	0
1021000	-486529	10	0
1022000	-486529	10	0
1023000	-486529	10	0
1024000	-486529	10	0
1025000	-486529	10	0
1026000	-486529	10	0
1027000	-405390	10	0
1028000	-405390	10	0
1029000	-405390	10	0
1030000	-405390	10	0
1031000	-405390	10	0
1032000	-405390	10	0
1033000	-405390	10	0
1034000	-405390	10	0
1035000	-405390	10	0
1036000	-405390	10	0
1037000	-324264	10	0
1038000	-324264	10	0
1039000	-324264	10	0
1040000	-324264	10	0
1041000	-324264	10	0
1042000	-324264	10	0
1043000	-324264	10	0
1044000	-324264	10	0
1045000	-324264	10	0
1046000	-324264	10	0
1047000	-243136	10	0
1048000	-243136	10	0
1049000	-243136	10	0
1050000	-243136	10	0
1051000	-243136	10	0
1052000	-243136	10	0
1053000	-243136	10	0
1054000	-243136	10	0
1055000	-243136	10	0
1056000	-243136	10	0
1057000	-162002	10	0
1058000	-162002	10	0
1059000	-162002	10	0
1060000	-162002	10	0
1061000	-162002	10	0
1062000	-162002	10	0
1063000	-162002	10	0
1064000	-162002	10	0
1065000	-162002	10	0
1066000	-162002	10	0
1067000	-80867	10	0
1068000	-80867	10	0
1069000	-80867	10	0
1070000	-80867	10	0
1071000	-80867	10	0
1072000	-80867	10	0
1073000	-80867	10	0
1074000	-80867	10	0
1075000	-80867	10	0
1076000	-80867	10	0
1077000	268	10	0
1078000	268	10	0
1079000	268	10	0
1080000	268	10	0
1081000	268	10	0
1082000	268	10	0
1083000	268	10	0
1084000	268	10	0
1085000	268	10	0
1086000	268	10	0
1087000	268	11	0
1088000	268	11	0
1089000	268	11	0
1090000	268	11	0
1091000	268	11	0
1092000	268	11	0
1093000	268	11	0
1094000	268	11	0
1095000	268	11	0
1096000	274	11	0
1097000	274	11	0
1098000	274	11	0
1099000	274	11	0
1100000	274	11	0
1101000	274	11	0
1102000	274	11	0
1103000	274	11	0
1104000	274	11	0
1105000	274	11	0
1106000	278	11	0
1107000	278	11	0
1108000	278	11	0
1109000	278	11	0
1110000	278	11	0
1111000	278	11	0
1112000	278	11	0
1113000	278	11	0
1114000	278	11	0
1115000	278	11	0
1116000	280	11	0
1117000	280	11	0
1118000	280	11	0
1119000	280	11	0
1120000	280	11	0
1121000	280	11	0
1122000	280	11	0
1123000	280	11	0
1124000	280	11	0
1125000	280	11	0
1126000	283	11	0
1127000	283	11	0
1128000	283	11	0
1129000	283	11	0
1130000	283	11	0
1131000	283	11	0
1132000	283	11	0
1133000	283	11	0
1134000	283	11	0
1135000	283	11	0
1136000	285	11	0
1137000	285	11	0
1138000	285	11	0
1139000	285	11	0
1140000	285	11	0
1141000	285	11	0
1142000	285	11	0
1143000	285	11	0
1144000	285	11	0
1145000	285	11	0
1146000	291	11	0
1147000	291	11	0
1148000	291	11	0
1149000	291	11	0
1150000	291	11	0
1151000	291	11	0
1152000	291	11	0
1153000	291	11	0
1154000	291	11	0
1155000	291	11	0
1156000	294	11	0
1157000	294	11	0
1158000	294	11	0
1159000	294	11	0
1160000	294	11	0
1161000	294	11	0
1162000	294	11	0
1163000	294	11	0
1164000	294	11	0
1165000	294	11	0
1166000	294	11	0
1167000	294	11	0
1168000	294	11	0
1169000	294	11	0
1170000	294	11	0
1171000	294	11	0
1172000	294	11	0
1173000	294	11	0
1174000	294	11	0
1175000	293	11	0
1176000	293	11	0
1177000	293	11	0
1178000	293	11	0
1179000	293	11	0
1180000	293	11	0
1181000	293	11	0
1182000	293	11	0
1183000	293	11	0
1184000	293	11	0
1185000	290	12	0
1186000	290	12	0
1187000	290	12	0
1188000	290	12	0
1189000	290	12	0
1190000	290	12	0
1191000	290	12	0
1192000	290	12	0
1193000	290	12	0
1194000	290	12	0
1195000	294	12	0
1196000	294	12	0
1197000	294	12	0
1198000	294	12	0
1199000	294	12	0
1200000	294	12	0
1201000	294	12	0
1202000	294	12	0
1203000	294	12	0
1204000	294	12	0
1205000	298	12	0
1206000	298	12	0
1207000	298	12	0
1208000	298	12	0
1209000	298	12	0
1210000	298	12	0
1211000	298	12	0
1212000	298	12	0
1213000	298	12	0
1214000	298	12	0
1215000	302	12	0
1216000	302	12	0
1217000	302	12	0
1218000	302	12	0
1219000	302	12	0
1220000	302	12	0
1221000	302	12	0
1222000	302	12	0
1223000	302	12	0
1224000	302	12	0
1225000	313	12	0
1226000	313	12	0
1227000	313	12	0
1228000	313	12	0
1229000	313	12	0
1230000	313	12	0
1231000	313	12	0
1232000	313	12	0
1233000	313	12	0
1234000	313	12	0
1235000	314	12	0
1236000	314	12	0
1237000	314	12	0
1238000	314	12	0
1239000	314	12	0
1240000	314	12	0
1241000	314	12	0
1242000	314	12	0
1243000	314	12	0
1244000	320	12	0
1245000	320	12	0
1246000	320	12	0
1247000	320	12	0
1248000	320	12	0
1249000	320	12	0
1250000	320	12	0
1251000	320	12	0
1252000	320	12	0
1253000	320	12	0
1254000	325	12	0
1255000	325	12	0
1256000	325	12	0
1257000	325	12	0
1258000	325	12	0
1259000	325	12	0
1260000	325	12	0
1261000	325	12	0
1262000	325	12	0
1263000	325	12	0
1264000	331	12	0
1265000	331	12	0
1266000	331	12	0
1267000	331	12	0
1268000	331	12	0
1269000	331	12	0
1270000	331	12	0
1271000	331	12	0
1272000	331	12	0
1273000	331	12	0
1274000	327	12	0
1275000	327	12	0
1276000	327	12	0
1277000	327	12	0
1278000	327	12	0
1279000	327	12	0
1280000	327	12	0
1281000	327	12	0
1282000	327	12	0
1283000	327	12	0
1284000	318	13	0
1285000	318	13	0
1286000	318	13	0
1287000	318	13	0
1288000	318	13	0
1289000	318	13	0
1290000	318	13	0
1291000	318	13	0
1292000	318	13	0
1293000	318	13	0
1294000	315	13	0
1295000	315	13	0
1296000	315	13	0
1297000	315	13	0
1298000	315	13	0
1299000	315	13	0
1300000	315	13	0
1301000	315	13	0
1302000	315	13	0
1303000	315	13	0
1304000	312	13	0
1305000	312	13	0
1306000	312	13	0
1307000	312	13	0
1308000	312	13	0
1309000	312	13	0
1310000	312	13	0
1311000	312	13	0
1312000	312	13	0
1313000	312	13	0
1314000	314	13	0
1315000	314	13	0
1316000	314	13	0
1317000	314	13	0
1318000	314	13	0
1319000	314	13	0
1320000	314	13	0
1321000	314	13	0
1322000	314	13	0
1323000	311	13	0
1324000	311	13	0
1325000	311	13	0
1326000	311	13	0
1327000	311	13	0
1328000	311	13	0
1329000	311	13	0
1330000	311	13	0
1331000	311	13	0
1332000	311	13	0
1333000	317	13	0
1334000	317	13	0
1335000	317	13	0
1336000	317	13	0
1337000	317	13	0
1338000	317	13	0
1339000	317	13	0
1340000	317	13	0
1341000	317	13	0
1342000	317	13	0
1343000	323	13	0
1344000	323	13	0
1345000	323	13	0
1346000	323	13	0
1347000	323	13	0
1348000	323	13	0
1349000	323	13	0
1350000	323	13	0
1351000	323	13	0
1352000	323	13	0
1353000	324	13	0
1354000	324	13	0
1355000	324	13	0
1356000	324	13	0
1357000	324	13	0
1358000	324	13	0
1359000	324	13	0
1360000	324	13	0
1361000	324	13	0
1362000	324	13	0
1363000	314	13	0
1364000	314	13	0
1365000	314	13	0
1366000	314	13	0
1367000	314	13	0
1368000	314	13	0
1369000	314	13	0
1370000	314	13	0
1371000	314	13	0
1372000	314	13	0
1373000	332	13	0
1374000	332	13	0
1375000	332	13	0
1376000	332	13	0
1377000	332	13	0
1378000	332	13	0
1379000	332	13	0
1380000	332	13	0
1381000	332	13	0
1382000	332	13	0
1383000	349	14	0
1384000	349	14	0
1385000	349	14	0
1386000	349	14	0
1387000	349	14	0
1388000	349	14	0
1389000	349	14	0
1390000	349	14	0
1391000	349	14	0
1392000	333	14	0
1393000	333	14	0
1394000	333	14	0
1395000	333	14	0
1396000	333	14	0
1397000	333	14	0
1398000	333	14	0
1399000	333	14	0
1400000	333	14	0
1401000	333	14	0
1402000	317	14	0
1403000	317	14	0
1404000	317	14	0
1405000	317	14	0
1406000	317	14	0
1407000	317	14	0
1408000	317	14	0
1409000	317	14	0
1410000	317	14	0
1411000	317	14	0
1412000	324	14	0
1413000	324	14	0
1414000	324	14	0
1415000	324	14	0
1416000	324	14	0
1417000	324	14	0
1418000	324	14	0
1419000	324	14	0
1420000	324	14	0
1421000	324	14	0
1422000	357	14	24
1423000	357	14	24
1424000	357	14	24
1425000	357	14	24
1426000	357	14	24
1427000	357	14	24
1428000	357	14	24
1429000	357	14	24
1430000	357	14	24
1431000	357	14	24
1432000	390	14	0
1433000	390	14	0
1434000	390	14	0
1435000	390	14	0
1436000	390	14	0
1437000	390	14	0
1438000	390	14	0
1439000	390	14	0
1440000	390	14	0
1441000	390	14	0
1442000	426	14	0
1443000	426	14	0
1444000	426	14	0
1445000	426	14	0
1446000	426	14	0
1447000	426	14	0
1448000	426	14	0
1449000	426	14	0
1450000	426	14	0
1451000	426	14	0
1452000	467	14	0
1453000	467	14	0
1454000	467	14	0
1455000	467	14	0
1456000	467	14	0
1457000	467	14	0
1458000	467	14	0
1459000	467	14	0
1460000	467	14	0
1461000	467	14	0
1462000	385	14	0
1463000	385	14	0
1464000	385	14	0
1465000	385	14	0
1466000	385	14	0
1467000	385	14	0
1468000	385	14	0
1469000	385	14	0
1470000	385	14	0
1471000	303	14	0
1472000	303	14	0
1473000	303	14	0
1474000	303	14	0
1475000	303	14	0
1476000	303	14	0
1477000	303	14	0
1478000	303	14	0
1479000	303	14	0
1480000	303	14	0
1481000	226	15	0
1482000	226	15	0
1483000	226	15	0
1484000	226	15	0
1485000	226	15	0
1486000	226	15	0
1487000	226	15	0
1488000	226	15	0
1489000	226	15	0
1490000	226	15	0
1491000	310	15	0
1492000	310	15	0
1493000	310	15	0
1494000	310	15	0
1495000	310	15	0
1496000	310	15	0
1497000	310	15	0
1498000	310	15	0
1499000	310	15	0
1500000	310	15	0
1501000	333	15	0
1502000	333	15	0
1503000	333	15	0
1504000	333	15	0
1505000	333	15	0
1506000	333	15	0
1507000	333	15	0
1508000	333	15	0
1509000	333	15	0
1510000	333	15	0
1511000	354	15	0
1512000	354	15	0
1513000	354	15	0
1514000	354	15	0
1515000	354	15	0
1516000	354	15	0
1517000	354	15	0
1518000	354	15	0
1519000	354	15	0
1520000	354	15	0
1521000	382	15	0
1522000	382	15	0
1523000	382	15	0
1524000	382	15	0
1525000	382	15	0
1526000	382	15	0
1527000	382	15	0
1528000	382	15	0
1529000	382	15	0
1530000	382	15	0
1531000	352	15	0
1532000	352	15	0
1533000	352	15	0
1534000	352	15	0
1535000	352	15	0
1536000	352	15	0
1537000	352	15	0
1538000	352	15	0
1539000	352	15	0
1540000	352	15	0
1541000	259	15	0
1542000	259	15	0
1543000	259	15	0
1544000	259	15	0
1545000	259	15	0
1546000	259	15	0
1547000	259	15	0
1548000	259	15	0
1549000	259	15	0
1550000	238	15	0
1551000	238	15	0
1552000	238	15	0
1553000	238	15	0
1554000	238	15	0
1555000	238	15	0
1556000	238	15	0
1557000	238	15	0
1558000	238	15	0
1559000	238	15	0
1560000	218	15	0
1561000	218	15	0
1562000	218	15	0
1563000	218	15	0
1564000	218	15	0
1565000	218	15	0
1566000	218	15	0
1567000	218	15	0
1568000	218	15	0
1569000	218	15	0
1570000	279	15	0
1571000	279	15	0
1572000	279	15	0
1573000	279	15	0
1574000	279	15	0
1575000	279	15	0
1576000	279	15	0
1577000	279	15	0
1578000	279	15	0
1579000	279	15	0
1580000	370	16	0
1581000	370	16	0
1582000	370	16	0
1583000	370	16	0
1584000	370	16	0
1585000	370	16	0
1586000	370	16	0
1587000	370	16	0
1588000	370	16	0
1589000	370	16	0
1590000	405	16	0
1591000	405	16	0
1592000	405	16	0
1593000	405	16	0
1594000	405	16	0
1595000	405	16	0
1596000	405	16	0
1597000	405	16	0
1598000	405	16	0
1599000	405	16	0
1600000	441	16	0
1601000	441	16	0
1602000	441	16	0
1603000	441	16	0
1604000	441	16	0
1605000	441	16	0
1606000	441	16	0
1607000	441	16	0
1608000	441	16	0
1609000	441	16	0
1610000	355	16	0
1611000	355	16	0
1612000	355	16	0
1613000	355	16	0
1614000	355	16	0
1615000	355	16	0
1616000	355	16	0
1617000	355	16	0
1618000	355	16	0
1619000	355	16	0
1620000	231	16	0
1621000	231	16	0
1622000	231	16	0
1623000	231	16	0
1624000	231	16	0
1625000	231	16	0
1626000	231	16	0
1627000	231	16	0
1628000	231	16	0
1629000	227	16	0
1630000	227	16	0
1631000	227	16	0
1632000	227	16	0
1633000	227	16	0
1634000	227	16	0
1635000	227	16	0
1636000	227	16	0
1637000	227	16	0
1638000	227	16	0
1639000	302	16	0
1640000	302	16	0
1641000	302	16	0
1642000	302	16	0
1643000	302	16	0
1644000	302	16	0
1645000	302	16	0
1646000	302	16	0
1647000	302	16	0
1648000	302	16	0
1649000	373	16	0
1650000	373	16	0
1651000	373	16	0
1652000	373	16	0
1653000	373	16	0
1654000	373	16	0
1655000	373	16	0
1656000	373	16	0
1657000	373	16	0
1658000	373	16	0
1659000	458	16	0
1660000	458	16	0
1661000	458	16	0
1662000	458	16	0
1663000	458	16	0
1664000	458	16	0
1665000	458	16	0
1666000	458	16	0
1667000	458	16	0
1668000	458	16	0
1669000	501	16	0
1670000	501	16	0
1671000	501	16	0
1672000	501	16	0
1673000	501	16	0
1674000	501	16	0
1675000	501	16	0
1676000	501	16	0
1677000	501	16	0
1678000	501	16	0
1679000	510	17	24
1680000	510	17	24
1681000	510	17	24
1682000	510	17	24
1683000	510	17	24
1684000	510	17	24
1685000	510	17	24
1686000	510	17	24
1687000	510	17	24
1688000	510	17	0
1689000	519	17	0
1690000	519	17	0
1691000	519	17	0
1692000	519	17	0
1693000	519	17	0
1694000	519	17	0
1695000	519	17	0
1696000	519	17	0
1697000	519	17	0
1698000	448	17	0
1699000	448	17	0
1700000	448	17	0
1701000	448	17	0
1702000	448	17	0
1703000	448	17	0
1704000	448	17	0
1705000	448	17	0
1706000	448	17	0
1707000	448	17	0
1708000	435	17	0
1709000	435	17	0
1710000	435	17	0
1711000	435	17	0
1712000	435	17	0
1713000	435	17	0
1714000	435	17	0
1715000	435	17	0
1716000	435	17	0
1717000	435	17	0
1718000	430	17	0
1719000	430	17	0
1720000	430	17	0
1721000	430	17	0
1722000	430	17	0
1723000	430	17	0
1724000	430	17	0
1725000	430	17	0
1726000	430	17	0
1727000	430	17	0
1728000	425	17	0
1729000	425	17	0
1730000	425	17	0
1731000	425	17	0
1732000	425	17	0
1733000	425	17	0
1734000	425	17	0
1735000	425	17	0
1736000	425	17	0
1737000	425	17	0
1738000	333	17	0
1739000	333	17	0
1740000	333	17	0
1741000	333	17	0
1742000	333	17	0
1743000	333	17	0
1744000	333	17	0
1745000	333	17	0
1746000	333	17	0
1747000	333	17	0
1748000	463	17	0
1749000	463	17	0
1750000	463	17	0
1751000	463	17	0
1752000	463	17	0
1753000	463	17	0
1754000	463	17	0
1755000	463	17	0
1756000	463	17	0
1757000	463	17	0
1758000	527	17	0
1759000	527	17	0
1760000	527	17	0
1761000	527	17	0
1762000	527	17	0
1763000	527	17	0
1764000	527	17	0
1765000	527	17	0
1766000	527	17	0
1767000	527	17	24
1768000	620	17	24
1769000	620	17	24
1770000	620	17	24
1771000	620	17	24
1772000	620	17	24
1773000	620	17	24
1774000	620	17	24
1775000	620	17	24
1776000	620	17	24
1777000	704	18	0
1778000	704	18	0
1779000	704	18	0
1780000	704	18	0
1781000	704	18	0
1782000	704	18	0
1783000	704	18	0
1784000	704	18	0
1785000	704	18	0
1786000	704	18	0
1787000	760	18	0
1788000	760	18	0
1789000	760	18	0
1790000	760	18	0
1791000	760	18	0
1792000	760	18	0
1793000	760	18	0
1794000	760	18	0
1795000	760	18	0
1796000	760	18	0
1797000	843	18	0
1798000	843	18	0
1799000	843	18	0
1800000	843	18	0
1801000	843	18	0
1802000	843	18	0
1803000	843	18	0
1804000	843	18	0
1805000	843	18	0
1806000	843	18	0
1807000	786	18	24
1808000	786	18	24
1809000	786	18	24
1810000	786	18	24
1811000	786	18	24
1812000	786	18	24
1813000	786	18	24
1814000	786	18	24
1815000	786	18	24
1816000	786	18	24
1817000	728	18	0
1818000	728	18	0
1819000	728	18	0
1820000	728	18	0
1821000	728	18	0
1822000	728	18	0
1823000	728	18	0
1824000	728	18	0
1825000	728	18	0
1826000	728	18	0
1827000	390	18	24
1828000	390	18	24
1829000	390	18	24
1830000	390	18	24
1831000	390	18	24
1832000	390	18	24
1833000	390	18	24
1834000	390	18	24
1835000	390	18	24
1836000	415	18	24
1837000	415	18	24
1838000	415	18	24
1839000	415	18	24
1840000	415	18	24
1841000	415	18	24
1842000	415	18	24
1843000	415	18	24
1844000	415	18	24
1845000	415	18	24
1846000	990	18	0
1847000	990	18	0
1848000	990	18	0
1849000	990	18	0
1850000	990	18	0
1851000	990	18	0
1852000	990	18	0
1853000	990	18	0
1854000	990	18	0
1855000	990	18	0
1856000	1565	18	0
1857000	1565	18	0
1858000	1565	18	0
1859000	1565	18	0
1860000	1565	18	0
1861000	1565	18	0
1862000	1565	18	0
1863000	1565	18	0
1864000	1565	18	0
1865000	1565	18	0
1866000	2226	18	24
1867000	2226	18	24
1868000	2226	18	24
1869000	2226	18	24
1870000	2226	18	24
1871000	2226	18	24
1872000	2226	18	24
1873000	2226	18	24
1874000	2226	18	24
1875000	2226	18	24
1876000	2145	19	0
1877000	2145	19	0
1878000	2145	19	0
1879000	2145	19	0
1880000	2145	19	0
1881000	2145	19	0
1882000	2145	19	0
1883000	2145	19	0
1884000	2145	19	0
1885000	2145	19	0
1886000	1149	19	24
1887000	1149	19	24
1888000	1149	19	24
1889000	1149	19	24
1890000	1149	19	24
1891000	1149	19	24
1892000	1149	19	24
1893000	1149	19	24
1894000	1149	19	24
1895000	1149	19	24
1896000	311	19	24
1897000	311	19	24
1898000	311	19	24
1899000	311	19	24
1900000	311	19	24
1901000	311	19	24
1902000	311	19	24
1903000	311	19	24
1904000	311	19	24
1905000	311	19	24
1906000	-526	19	24
1907000	-526	19	24
1908000	-526	19	24
1909000	-526	19	24
1910000	-526	19	24
1911000	-526	19	24
1912000	-526	19	24
1913000	-526	19	24
1914000	-526	19	24
1915000	-303	19	0
1916000	-303	19	0
1917000	-303	19	0
1918000	-303	19	0
1919000	-303	19	0
1920000	-303	19	0
1921000	-303	19	0
1922000	-303	19	0
1923000	-303	19	0
1924000	-303	19	0
1925000	1413	19	24
1926000	1413	19	24
1927000	1413	19	24
1928000	1413	19	24
1929000	1413	19	24
1930000	1413	19	24
1931000	1413	19	24
1932000	1413	19	24
1933000	1413	19	24
1934000	1413	19	24
1935000	2382	19	24
1936000	2382	19	24
1937000	2382	19	24
1938000	2382	19	24
1939000	2382	19	24
1940000	2382	19	24
1941000	2382	19	24
1942000	2382	19	24
1943000	2382	19	24
1944000	2382	19	24
1945000	3350	19	24
1946000	3350	19	24
1947000	3350	19	24
1948000	3350	19	24
1949000	3350	19	24
1950000	3350	19	24
1951000	3350	19	24
1952000	3350	19	24
1953000	3350	19	24
1954000	3350	19	24
1955000	3210	19	24
1956000	3210	19	24
1957000	3210	19	24
1958000	3210	19	24
1959000	3210	19	24
1960000	3210	19	24
1961000	3210	19	24
1962000	3210	19	24
1963000	3210	19	24
1964000	3210	19	24
1965000	2429	19	24
1966000	2429	19	24
1967000	2429	19	24
1968000	2429	19	24
1969000	2429	19	24
1970000	2429	19	24
1971000	2429	19	24
1972000	2429	19	24
1973000	2429	19	24
1974000	2429	19	24
1975000	1175	20	0
1976000	1175	20	0
1977000	1175	20	0
1978000	1175	20	0
1979000	1175	20	0
1980000	1175	20	0
1981000	1175	20	0
1982000	1175	20	0
1983000	1175	20	0
1984000	1175	20	24
1985000	994	20	24
1986000	994	20	24
1987000	994	20	24
1988000	994	20	24
1989000	994	20	24
1990000	994	20	24
1991000	994	20	24
1992000	994	20	24
1993000	994	20	24
1994000	810	20	24
1995000	810	20	24
1996000	810	20	24
1997000	810	20	24
1998000	810	20	24
[truncated: 35,571 more rows]
