# Supplementary material for: Empirical optimization of an angled spoke paddling wheel with self-rotating mechanism
Source: Sci Rep. 2022 Nov 28;12:20511. doi: 10.1038/s41598-022-25181-7 (PMC9705443; doi:10.1038/s41598-022-25181-7)
Supplement: Supplementary file 1 — Supplementary Information. [file 41598_2022_25181_MOESM1_ESM.zip › 2nd_test_Loadcell_raw_data/R5/Test2_R5_90RPM_Set2.csv]

Timestamp	RMS_Val_G	Target_Vel_G	Vel_Cur_G
0	0	0	0
1000	0	0	0
2000	0	0	0
3000	0	0	0
4000	0	0	0
5000	0	0	0
6000	0	0	0
7000	0	0	0
8000	0	0	0
9000	0	0	0
10000	0	0	0
11000	0	0	0
12000	-81326	0	0
13000	-81326	0	0
14000	-81326	0	0
15000	-81326	0	0
16000	-81326	0	0
17000	-81326	0	0
18000	-81326	0	0
19000	-81326	0	0
20000	-81326	0	0
21000	-162645	0	0
22000	-162645	0	0
23000	-162645	0	0
24000	-162645	0	0
25000	-162645	0	0
26000	-162645	0	0
27000	-162645	0	0
28000	-162645	0	0
29000	-162645	0	0
30000	-162645	0	0
31000	-243962	0	0
32000	-243962	0	0
33000	-243962	0	0
34000	-243962	0	0
35000	-243962	0	0
36000	-243962	0	0
37000	-243962	0	0
38000	-243962	0	0
39000	-243962	0	0
40000	-243962	0	0
41000	-325279	0	0
42000	-325279	0	0
43000	-325279	0	0
44000	-325279	0	0
45000	-325279	0	0
46000	-325279	0	0
47000	-325279	0	0
48000	-325279	0	0
49000	-325279	0	0
50000	-325279	0	0
51000	-406593	0	0
52000	-406593	0	0
53000	-406593	0	0
54000	-406593	0	0
55000	-406593	0	0
56000	-406593	0	0
57000	-406593	0	0
58000	-406593	0	0
59000	-406593	0	0
60000	-406593	0	0
61000	-487910	0	0
62000	-487910	0	0
63000	-487910	0	0
64000	-487910	0	0
65000	-487910	0	0
66000	-487910	0	0
67000	-487910	0	0
68000	-487910	0	0
69000	-487910	0	0
70000	-487910	0	0
71000	-569232	0	0
72000	-569232	0	0
73000	-569232	0	0
74000	-569232	0	0
75000	-569232	0	0
76000	-569232	0	0
77000	-569232	0	0
78000	-569232	0	0
79000	-569232	0	0
80000	-569232	0	0
81000	-650555	0	0
82000	-650555	0	0
83000	-650555	0	0
84000	-650555	0	0
85000	-650555	0	0
86000	-650555	0	0
87000	-650555	0	0
88000	-650555	0	0
89000	-650555	0	0
90000	-650555	0	0
91000	-731873	0	0
92000	-731873	0	0
93000	-731873	0	0
94000	-731873	0	0
95000	-731873	0	0
96000	-731873	0	0
97000	-731873	0	0
98000	-731873	0	0
99000	-731873	0	0
100000	-731873	1	0
101000	-731873	1	0
102000	-731873	1	0
103000	-731873	1	0
104000	-731873	1	0
105000	-731873	1	0
106000	-731873	1	0
107000	-731873	1	0
108000	-731873	1	0
109000	-731873	1	0
110000	-731867	1	0
111000	-731867	1	0
112000	-731867	1	0
113000	-731867	1	0
114000	-731867	1	0
115000	-731867	1	0
116000	-731867	1	0
117000	-731867	1	0
118000	-731867	1	0
119000	-731867	1	0
120000	-731858	1	0
121000	-731858	1	0
122000	-731858	1	0
123000	-731858	1	0
124000	-731858	1	0
125000	-731858	1	0
126000	-731858	1	0
127000	-731858	1	0
128000	-731858	1	0
129000	-731858	1	0
130000	-731850	1	0
131000	-731850	1	0
132000	-731850	1	0
133000	-731850	1	0
134000	-731850	1	0
135000	-731850	1	0
136000	-731850	1	0
137000	-731850	1	0
138000	-731850	1	0
139000	-731850	1	0
140000	-731844	1	0
141000	-731844	1	0
142000	-731844	1	0
143000	-731844	1	0
144000	-731844	1	0
145000	-731844	1	0
146000	-731844	1	0
147000	-731844	1	0
148000	-731844	1	0
149000	-731844	1	0
150000	-731844	1	0
151000	-731844	1	0
152000	-731844	1	0
153000	-731844	1	0
154000	-731844	1	0
155000	-731844	1	0
156000	-731844	1	0
157000	-731844	1	0
158000	-731844	1	0
159000	-731844	1	0
160000	-731832	1	0
161000	-731832	1	0
162000	-731832	1	0
163000	-731832	1	0
164000	-731832	1	0
165000	-731832	1	0
166000	-731832	1	0
167000	-731832	1	0
168000	-731832	1	0
169000	-731820	1	0
170000	-731820	1	0
171000	-731820	1	0
172000	-731820	1	0
173000	-731820	1	0
174000	-731820	1	0
175000	-731820	1	0
176000	-731820	1	0
177000	-731820	1	0
178000	-731820	1	0
179000	-731816	1	0
180000	-731816	1	0
181000	-731816	1	0
182000	-731816	1	0
183000	-731816	1	0
184000	-731816	1	0
185000	-731816	1	0
186000	-731816	1	0
187000	-731816	1	0
188000	-731816	1	0
189000	-731807	1	0
190000	-731807	1	0
191000	-731807	1	0
192000	-731807	1	0
193000	-731807	1	0
194000	-731807	1	0
195000	-731807	1	0
196000	-731807	1	0
197000	-731807	1	0
198000	-731807	1	0
199000	-731805	2	0
200000	-731805	2	0
201000	-731805	2	0
202000	-731805	2	0
203000	-731805	2	0
204000	-731805	2	0
205000	-731805	2	0
206000	-731805	2	0
207000	-731805	2	0
208000	-731805	2	0
209000	-731801	2	0
210000	-731801	2	0
211000	-731801	2	0
212000	-731801	2	0
213000	-731801	2	0
214000	-731801	2	0
215000	-731801	2	0
216000	-731801	2	0
217000	-731801	2	0
218000	-731801	2	0
219000	-731797	2	0
220000	-731797	2	0
221000	-731797	2	0
222000	-731797	2	0
223000	-731797	2	0
224000	-731797	2	0
225000	-731797	2	0
226000	-731797	2	0
227000	-731797	2	0
228000	-731797	2	0
229000	-731792	2	0
230000	-731792	2	0
231000	-731792	2	0
232000	-731792	2	0
233000	-731792	2	0
234000	-731792	2	0
235000	-731792	2	0
236000	-731792	2	0
237000	-731792	2	0
238000	-731792	2	0
239000	-731781	2	0
240000	-731781	2	0
241000	-731781	2	0
242000	-731781	2	0
243000	-731781	2	0
244000	-731781	2	0
245000	-731781	2	0
246000	-731781	2	0
247000	-731781	2	0
248000	-731776	2	0
249000	-731776	2	0
250000	-731776	2	0
251000	-731776	2	0
252000	-731776	2	0
253000	-731776	2	0
254000	-731776	2	0
255000	-731776	2	0
256000	-731776	2	0
257000	-731776	2	0
258000	-731772	2	0
259000	-731772	2	0
260000	-731772	2	0
261000	-731772	2	0
262000	-731772	2	0
263000	-731772	2	0
264000	-731772	2	0
265000	-731772	2	0
266000	-731772	2	0
267000	-731772	2	0
268000	-731764	2	0
269000	-731764	2	0
270000	-731764	2	0
271000	-731764	2	0
272000	-731764	2	0
273000	-731764	2	0
274000	-731764	2	0
275000	-731764	2	0
276000	-731764	2	0
277000	-731764	2	0
278000	-731757	2	0
279000	-731757	2	0
280000	-731757	2	0
281000	-731757	2	0
282000	-731757	2	0
283000	-731757	2	0
284000	-731757	2	0
285000	-731757	2	0
286000	-731757	2	0
287000	-731757	2	0
288000	-731751	2	0
289000	-731751	2	0
290000	-731751	2	0
291000	-731751	2	0
292000	-731751	2	0
293000	-731751	2	0
294000	-731751	2	0
295000	-731751	2	0
296000	-731751	2	0
297000	-731751	2	0
298000	-731745	3	0
299000	-731745	3	0
300000	-731745	3	0
301000	-731745	3	0
302000	-731745	3	0
303000	-731745	3	0
304000	-731745	3	0
305000	-731745	3	0
306000	-731745	3	0
307000	-731745	3	0
308000	-731747	3	0
309000	-731747	3	0
310000	-731747	3	0
311000	-731747	3	0
312000	-731747	3	0
313000	-731747	3	0
314000	-731747	3	0
315000	-731747	3	0
316000	-731747	3	0
317000	-731747	3	0
318000	-731745	3	0
319000	-731745	3	0
320000	-731745	3	0
321000	-731745	3	0
322000	-731745	3	0
323000	-731745	3	0
324000	-731745	3	0
325000	-731745	3	0
326000	-731745	3	0
327000	-731737	3	0
328000	-731737	3	0
329000	-731737	3	0
330000	-731737	3	0
331000	-731737	3	0
332000	-731737	3	0
333000	-731737	3	0
334000	-731737	3	0
335000	-731737	3	0
336000	-731737	3	0
337000	-731722	3	0
338000	-731722	3	0
339000	-731722	3	0
340000	-731722	3	0
341000	-731722	3	0
342000	-731722	3	0
343000	-731722	3	0
344000	-731722	3	0
345000	-731722	3	0
346000	-731722	3	0
347000	-731707	3	0
348000	-731707	3	0
349000	-731707	3	0
350000	-731707	3	0
351000	-731707	3	0
352000	-731707	3	0
353000	-731707	3	0
354000	-731707	3	0
355000	-731707	3	0
356000	-731707	3	0
357000	-731695	3	0
358000	-731695	3	0
359000	-731695	3	0
360000	-731695	3	0
361000	-731695	3	0
362000	-731695	3	0
363000	-731695	3	0
364000	-731695	3	0
365000	-731695	3	0
366000	-731695	3	0
367000	-731687	3	0
368000	-731687	3	0
369000	-731687	3	0
370000	-731687	3	0
371000	-731687	3	0
372000	-731687	3	0
373000	-731687	3	0
374000	-731687	3	0
375000	-731687	3	0
376000	-731687	3	0
377000	-731682	3	0
378000	-731682	3	0
379000	-731682	3	0
380000	-731682	3	0
381000	-731682	3	0
382000	-731682	3	0
383000	-731682	3	0
384000	-731682	3	0
385000	-731682	3	0
386000	-731682	3	0
387000	-731677	3	0
388000	-731677	3	0
389000	-731677	3	0
390000	-731677	3	0
391000	-731677	3	0
392000	-731677	3	0
393000	-731677	3	0
394000	-731677	3	0
395000	-731677	3	0
396000	-731677	4	0
397000	-731669	4	0
398000	-731669	4	0
399000	-731669	4	0
400000	-731669	4	0
401000	-731669	4	0
402000	-731669	4	0
403000	-731669	4	0
404000	-731669	4	0
405000	-731669	4	0
406000	-731656	4	0
407000	-731656	4	0
408000	-731656	4	0
409000	-731656	4	0
410000	-731656	4	0
411000	-731656	4	0
412000	-731656	4	0
413000	-731656	4	0
414000	-731656	4	0
415000	-731656	4	0
416000	-731639	4	0
417000	-731639	4	0
418000	-731639	4	0
419000	-731639	4	0
420000	-731639	4	0
421000	-731639	4	0
422000	-731639	4	0
423000	-731639	4	0
424000	-731639	4	0
425000	-731639	4	0
426000	-731622	4	0
427000	-731622	4	0
428000	-731622	4	0
429000	-731622	4	0
430000	-731622	4	0
431000	-731622	4	0
432000	-731622	4	0
433000	-731622	4	0
434000	-731622	4	0
435000	-731622	4	0
436000	-731613	4	0
437000	-731613	4	0
438000	-731613	4	0
439000	-731613	4	0
440000	-731613	4	0
441000	-731613	4	0
442000	-731613	4	0
443000	-731613	4	0
444000	-731613	4	0
445000	-731613	4	0
446000	-731607	4	0
447000	-731607	4	0
448000	-731607	4	0
449000	-731607	4	0
450000	-731607	4	0
451000	-731607	4	0
452000	-731607	4	0
453000	-731607	4	0
454000	-731607	4	0
455000	-731607	4	0
456000	-731600	4	0
457000	-731600	4	0
458000	-731600	4	0
459000	-731600	4	0
460000	-731600	4	0
461000	-731600	4	0
462000	-731600	4	0
463000	-731600	4	0
464000	-731600	4	0
465000	-731600	4	0
466000	-731597	4	0
467000	-731597	4	0
468000	-731597	4	0
469000	-731597	4	0
470000	-731597	4	0
471000	-731597	4	0
472000	-731597	4	0
473000	-731597	4	0
474000	-731597	4	0
475000	-731593	4	0
476000	-731593	4	0
477000	-731593	4	0
478000	-731593	4	0
479000	-731593	4	0
480000	-731593	4	0
481000	-731593	4	0
482000	-731593	4	0
483000	-731593	4	0
484000	-731593	4	0
485000	-731589	4	0
486000	-731589	4	0
487000	-731589	4	0
488000	-731589	4	0
489000	-731589	4	0
490000	-731589	4	0
491000	-731589	4	0
492000	-731589	4	0
493000	-731589	4	0
494000	-731589	4	0
495000	-731581	5	0
496000	-731581	5	0
497000	-731581	5	0
498000	-731581	5	0
499000	-731581	5	0
500000	-731581	5	0
501000	-731581	5	0
502000	-731581	5	0
503000	-731581	5	0
504000	-731581	5	0
505000	-731571	5	0
506000	-731571	5	0
507000	-731571	5	0
508000	-731571	5	0
509000	-731571	5	0
510000	-731571	5	0
511000	-731571	5	0
512000	-731571	5	0
513000	-731571	5	0
514000	-731571	5	0
515000	-731561	5	0
516000	-731561	5	0
517000	-731561	5	0
518000	-731561	5	0
519000	-731561	5	0
520000	-731561	5	0
521000	-731561	5	0
522000	-731561	5	0
523000	-731561	5	0
524000	-731561	5	0
525000	-731554	5	0
526000	-731554	5	0
527000	-731554	5	0
528000	-731554	5	0
529000	-731554	5	0
530000	-731554	5	0
531000	-731554	5	0
532000	-731554	5	0
533000	-731554	5	0
534000	-731554	5	0
535000	-731550	5	0
536000	-731550	5	0
537000	-731550	5	0
538000	-731550	5	0
539000	-731550	5	0
540000	-731550	5	0
541000	-731550	5	0
542000	-731550	5	0
543000	-731550	5	0
544000	-731550	5	0
545000	-731543	5	0
546000	-731543	5	0
547000	-731543	5	0
548000	-731543	5	0
549000	-731543	5	0
550000	-731543	5	0
551000	-731543	5	0
552000	-731543	5	0
553000	-731543	5	0
554000	-731538	5	0
555000	-731538	5	0
556000	-731538	5	0
557000	-731538	5	0
558000	-731538	5	0
559000	-731538	5	0
560000	-731538	5	0
561000	-731538	5	0
562000	-731538	5	0
563000	-731538	5	0
564000	-731533	5	0
565000	-731533	5	0
566000	-731533	5	0
567000	-731533	5	0
568000	-731533	5	0
569000	-731533	5	0
570000	-731533	5	0
571000	-731533	5	0
572000	-731533	5	0
573000	-731533	5	0
574000	-731534	5	0
575000	-731534	5	0
576000	-731534	5	0
577000	-731534	5	0
578000	-731534	5	0
579000	-731534	5	0
580000	-731534	5	0
581000	-731534	5	0
582000	-731534	5	0
583000	-731534	5	0
584000	-731539	5	0
585000	-731539	5	0
586000	-731539	5	0
587000	-731539	5	0
588000	-731539	5	0
589000	-731539	5	0
590000	-731539	5	0
591000	-731539	5	0
592000	-731539	5	0
593000	-731539	5	0
594000	-731536	6	0
595000	-731536	6	0
596000	-731536	6	0
597000	-731536	6	0
598000	-731536	6	0
599000	-731536	6	0
600000	-731536	6	0
601000	-731536	6	0
602000	-731536	6	0
603000	-731536	6	0
604000	-731533	6	0
605000	-731533	6	0
606000	-731533	6	0
607000	-731533	6	0
608000	-731533	6	0
609000	-731533	6	0
610000	-731533	6	0
611000	-731533	6	0
612000	-731533	6	0
613000	-731533	6	0
614000	-731529	6	0
615000	-731529	6	0
616000	-731529	6	0
617000	-731529	6	0
618000	-731529	6	0
619000	-731529	6	0
620000	-731529	6	0
621000	-731529	6	0
622000	-731529	6	0
623000	-731527	6	0
624000	-731527	6	0
625000	-731527	6	0
626000	-731527	6	0
627000	-731527	6	0
628000	-731527	6	0
629000	-731527	6	0
630000	-731527	6	0
631000	-731527	6	0
632000	-731527	6	0
633000	-731529	6	0
634000	-731529	6	0
635000	-731529	6	0
636000	-731529	6	0
637000	-731529	6	0
638000	-731529	6	0
639000	-731529	6	0
640000	-731529	6	0
641000	-731529	6	0
642000	-731529	6	0
643000	-731531	6	0
644000	-731531	6	0
645000	-731531	6	0
646000	-731531	6	0
647000	-731531	6	0
648000	-731531	6	0
649000	-731531	6	0
650000	-731531	6	0
651000	-731531	6	0
652000	-731531	6	0
653000	-731531	6	0
654000	-731531	6	0
655000	-731531	6	0
656000	-731531	6	0
657000	-731531	6	0
658000	-731531	6	0
659000	-731531	6	0
660000	-731531	6	0
661000	-731531	6	0
662000	-731531	6	0
663000	-731531	6	0
664000	-731531	6	0
665000	-731531	6	0
666000	-731531	6	0
667000	-731531	6	0
668000	-731531	6	0
669000	-731531	6	0
670000	-731531	6	0
671000	-731531	6	0
672000	-731531	6	0
673000	-731534	6	0
674000	-731534	6	0
675000	-731534	6	0
676000	-731534	6	0
677000	-731534	6	0
678000	-731534	6	0
679000	-731534	6	0
680000	-731534	6	0
681000	-731534	6	0
682000	-731534	6	0
683000	-731540	6	0
684000	-731540	6	0
685000	-731540	6	0
686000	-731540	6	0
687000	-731540	6	0
688000	-731540	6	0
689000	-731540	6	0
690000	-731540	6	0
691000	-731540	6	0
692000	-731540	7	0
693000	-731546	7	0
694000	-731546	7	0
695000	-731546	7	0
696000	-731546	7	0
697000	-731546	7	0
698000	-731546	7	0
699000	-731546	7	0
700000	-731546	7	0
701000	-731546	7	0
702000	-731550	7	0
703000	-731550	7	0
704000	-731550	7	0
705000	-731550	7	0
706000	-731550	7	0
707000	-731550	7	0
708000	-731550	7	0
709000	-731550	7	0
710000	-731550	7	0
711000	-731550	7	0
712000	-731548	7	0
713000	-731548	7	0
714000	-731548	7	0
715000	-731548	7	0
716000	-731548	7	0
717000	-731548	7	0
718000	-731548	7	0
719000	-731548	7	0
720000	-731548	7	0
721000	-731548	7	0
722000	-731550	7	0
723000	-731550	7	0
724000	-731550	7	0
725000	-731550	7	0
726000	-731550	7	0
727000	-731550	7	0
728000	-731550	7	0
729000	-731550	7	0
730000	-731550	7	0
731000	-731550	7	0
732000	-731551	7	0
733000	-731551	7	0
734000	-731551	7	0
735000	-731551	7	0
736000	-731551	7	0
737000	-731551	7	0
738000	-731551	7	0
739000	-731551	7	0
740000	-731551	7	0
741000	-731551	7	0
742000	-731549	7	0
743000	-731549	7	0
744000	-731549	7	0
745000	-731549	7	0
746000	-731549	7	0
747000	-731549	7	0
748000	-731549	7	0
749000	-731549	7	0
750000	-731549	7	0
751000	-731549	7	0
752000	-731549	7	0
753000	-731549	7	0
754000	-731549	7	0
755000	-731549	7	0
756000	-731549	7	0
757000	-731549	7	0
758000	-731549	7	0
759000	-731549	7	0
760000	-731549	7	0
761000	-731549	7	0
762000	-731549	7	0
763000	-731549	7	0
764000	-731549	7	0
765000	-731549	7	0
766000	-731549	7	0
767000	-731549	7	0
768000	-731549	7	0
769000	-731549	7	0
770000	-731549	7	0
771000	-731549	7	0
772000	-731549	7	0
773000	-731549	7	0
774000	-731549	7	0
775000	-731549	7	0
776000	-731549	7	0
777000	-731549	7	0
778000	-731549	7	0
779000	-731549	7	0
780000	-731549	7	0
781000	-731552	7	0
782000	-731552	7	0
783000	-731552	7	0
784000	-731552	7	0
785000	-731552	7	0
786000	-731552	7	0
787000	-731552	7	0
788000	-731552	7	0
789000	-731552	7	0
790000	-731552	7	0
791000	-731552	8	0
792000	-731552	8	0
793000	-731552	8	0
794000	-731552	8	0
795000	-731552	8	0
796000	-731552	8	0
797000	-731552	8	0
798000	-731552	8	0
799000	-731552	8	0
800000	-731552	8	0
801000	-731555	8	0
802000	-731555	8	0
803000	-731555	8	0
804000	-731555	8	0
805000	-731555	8	0
806000	-731555	8	0
807000	-731555	8	0
808000	-731555	8	0
809000	-731555	8	0
810000	-731555	8	0
811000	-731554	8	0
812000	-731554	8	0
813000	-731554	8	0
814000	-731554	8	0
815000	-731554	8	0
816000	-731554	8	0
817000	-731554	8	0
818000	-731554	8	0
819000	-731554	8	0
820000	-731554	8	0
821000	-731552	8	0
822000	-731552	8	0
823000	-731552	8	0
824000	-731552	8	0
825000	-731552	8	0
826000	-731552	8	0
827000	-731552	8	0
828000	-731552	8	0
829000	-731552	8	0
830000	-731552	8	0
831000	-731553	8	0
832000	-731553	8	0
833000	-731553	8	0
834000	-731553	8	0
835000	-731553	8	0
836000	-731553	8	0
837000	-731553	8	0
838000	-731553	8	0
839000	-731553	8	0
840000	-731552	8	0
841000	-731552	8	0
842000	-731552	8	0
843000	-731552	8	0
844000	-731552	8	0
845000	-731552	8	0
846000	-731552	8	0
847000	-731552	8	0
848000	-731552	8	0
849000	-731552	8	0
850000	-731553	8	0
851000	-731553	8	0
852000	-731553	8	0
853000	-731553	8	0
854000	-731553	8	0
855000	-731553	8	0
856000	-731553	8	0
857000	-731553	8	0
858000	-731553	8	0
859000	-731553	8	0
860000	-731553	8	0
861000	-731553	8	0
862000	-731553	8	0
863000	-731553	8	0
864000	-731553	8	0
865000	-731553	8	0
866000	-731553	8	0
867000	-731553	8	0
868000	-731553	8	0
869000	-731553	8	0
870000	-731546	8	0
871000	-731546	8	0
872000	-731546	8	0
873000	-731546	8	0
874000	-731546	8	0
875000	-731546	8	0
876000	-731546	8	0
877000	-731546	8	0
878000	-731546	8	0
879000	-731546	8	0
880000	-731545	8	0
881000	-731545	8	0
882000	-731545	8	0
883000	-731545	8	0
884000	-731545	8	0
885000	-731545	8	0
886000	-731545	8	0
887000	-731545	8	0
888000	-731545	8	0
889000	-731545	8	0
890000	-731543	9	0
891000	-731543	9	0
892000	-731543	9	0
893000	-731543	9	0
894000	-731543	9	0
895000	-731543	9	0
896000	-731543	9	0
897000	-731543	9	0
898000	-731543	9	0
899000	-731543	9	0
900000	-731542	9	0
901000	-731542	9	0
902000	-731542	9	0
903000	-731542	9	0
904000	-731542	9	0
905000	-731542	9	0
906000	-731542	9	0
907000	-731542	9	0
908000	-731542	9	0
909000	-731542	9	0
910000	-731547	9	0
911000	-731547	9	0
912000	-731547	9	0
913000	-731547	9	0
914000	-731547	9	0
915000	-731547	9	0
916000	-731547	9	0
917000	-731547	9	0
918000	-731547	9	0
919000	-731549	9	0
920000	-731549	9	0
921000	-731549	9	0
922000	-731549	9	0
923000	-731549	9	0
924000	-731549	9	0
925000	-731549	9	0
926000	-731549	9	0
927000	-731549	9	0
928000	-731549	9	0
929000	-731545	9	0
930000	-731545	9	0
931000	-731545	9	0
932000	-731545	9	0
933000	-731545	9	0
934000	-731545	9	0
935000	-731545	9	0
936000	-731545	9	0
937000	-731545	9	0
938000	-731545	9	0
939000	-731528	9	0
940000	-731528	9	0
941000	-731528	9	0
942000	-731528	9	0
943000	-731528	9	0
944000	-731528	9	0
945000	-731528	9	0
946000	-731528	9	0
947000	-731528	9	0
948000	-731528	9	0
949000	-731512	9	0
950000	-731512	9	0
951000	-731512	9	0
952000	-731512	9	0
953000	-731512	9	0
954000	-731512	9	0
955000	-731512	9	0
956000	-731512	9	0
957000	-731512	9	0
958000	-731512	9	0
959000	-731504	9	0
960000	-731504	9	0
961000	-731504	9	0
962000	-731504	9	0
963000	-731504	9	0
964000	-731504	9	0
965000	-731504	9	0
966000	-731504	9	0
967000	-731504	9	0
968000	-731504	9	0
969000	-731501	9	0
970000	-731501	9	0
971000	-731501	9	0
972000	-731501	9	0
973000	-731501	9	0
974000	-731501	9	0
975000	-731501	9	0
976000	-731501	9	0
977000	-731501	9	0
978000	-731501	9	0
979000	-731499	9	0
980000	-731499	9	0
981000	-731499	9	0
982000	-731499	9	0
983000	-731499	9	0
984000	-731499	9	0
985000	-731499	9	0
986000	-731499	9	0
987000	-731499	9	0
988000	-731498	10	0
989000	-731498	10	0
990000	-731498	10	0
991000	-731498	10	0
992000	-731498	10	0
993000	-731498	10	0
994000	-731498	10	0
995000	-731498	10	0
996000	-731498	10	0
997000	-731498	10	0
998000	-650167	10	0
999000	-650167	10	0
1000000	-650167	10	0
1001000	-650167	10	0
1002000	-650167	10	0
1003000	-650167	10	0
1004000	-650167	10	0
1005000	-650167	10	0
1006000	-650167	10	0
1007000	-650167	10	0
1008000	-568841	10	0
1009000	-568841	10	0
1010000	-568841	10	0
1011000	-568841	10	0
1012000	-568841	10	0
1013000	-568841	10	0
1014000	-568841	10	0
1015000	-568841	10	0
1016000	-568841	10	0
1017000	-568841	10	0
1018000	-487516	10	0
1019000	-487516	10	0
1020000	-487516	10	0
1021000	-487516	10	0
1022000	-487516	10	0
1023000	-487516	10	0
1024000	-487516	10	0
1025000	-487516	10	0
1026000	-487516	10	0
1027000	-487516	10	0
1028000	-406191	10	0
1029000	-406191	10	0
1030000	-406191	10	0
1031000	-406191	10	0
1032000	-406191	10	0
1033000	-406191	10	0
1034000	-406191	10	0
1035000	-406191	10	0
1036000	-406191	10	0
1037000	-406191	10	0
1038000	-324864	10	0
1039000	-324864	10	0
1040000	-324864	10	0
1041000	-324864	10	0
1042000	-324864	10	0
1043000	-324864	10	0
1044000	-324864	10	0
1045000	-324864	10	0
1046000	-324864	10	0
1047000	-324864	10	0
1048000	-243536	10	0
1049000	-243536	10	0
1050000	-243536	10	0
1051000	-243536	10	0
1052000	-243536	10	0
1053000	-243536	10	0
1054000	-243536	10	0
1055000	-243536	10	0
1056000	-243536	10	0
1057000	-243536	10	0
1058000	-162210	10	0
1059000	-162210	10	0
1060000	-162210	10	0
1061000	-162210	10	0
1062000	-162210	10	0
1063000	-162210	10	0
1064000	-162210	10	0
1065000	-162210	10	0
1066000	-162210	10	0
1067000	-80879	10	0
1068000	-80879	10	0
1069000	-80879	10	0
1070000	-80879	10	0
1071000	-80879	10	0
1072000	-80879	10	0
1073000	-80879	10	0
1074000	-80879	10	0
1075000	-80879	10	0
1076000	-80879	10	0
1077000	448	10	0
1078000	448	10	0
1079000	448	10	0
1080000	448	10	0
1081000	448	10	0
1082000	448	10	0
1083000	448	10	0
1084000	448	10	0
1085000	448	10	0
1086000	448	10	0
1087000	455	11	0
1088000	455	11	0
1089000	455	11	0
1090000	455	11	0
1091000	455	11	0
1092000	455	11	0
1093000	455	11	0
1094000	455	11	0
1095000	455	11	0
1096000	455	11	0
1097000	453	11	0
1098000	453	11	0
1099000	453	11	0
1100000	453	11	0
1101000	453	11	0
1102000	453	11	0
1103000	453	11	0
1104000	453	11	0
1105000	453	11	0
1106000	453	11	0
1107000	443	11	0
1108000	443	11	0
1109000	443	11	0
1110000	443	11	0
1111000	443	11	0
1112000	443	11	0
1113000	443	11	0
1114000	443	11	0
1115000	443	11	0
1116000	443	11	0
1117000	433	11	0
1118000	433	11	0
1119000	433	11	0
1120000	433	11	0
1121000	433	11	0
1122000	433	11	0
1123000	433	11	0
1124000	433	11	0
1125000	433	11	0
1126000	433	11	0
1127000	431	11	0
1128000	431	11	0
1129000	431	11	0
1130000	431	11	0
1131000	431	11	0
1132000	431	11	0
1133000	431	11	0
1134000	431	11	0
1135000	431	11	0
1136000	432	11	0
1137000	432	11	0
1138000	432	11	0
1139000	432	11	0
1140000	432	11	0
1141000	432	11	0
1142000	432	11	0
1143000	432	11	0
1144000	432	11	0
1145000	432	11	0
1146000	418	11	0
1147000	418	11	0
1148000	418	11	0
1149000	418	11	0
1150000	418	11	0
1151000	418	11	0
1152000	418	11	0
1153000	418	11	0
1154000	418	11	0
1155000	418	11	0
1156000	404	11	0
1157000	404	11	0
1158000	404	11	0
1159000	404	11	0
1160000	404	11	0
1161000	404	11	0
1162000	404	11	0
1163000	404	11	0
1164000	404	11	0
1165000	404	11	0
1166000	396	11	0
1167000	396	11	0
1168000	396	11	0
1169000	396	11	0
1170000	396	11	0
1171000	396	11	0
1172000	396	11	0
1173000	396	11	0
1174000	396	11	0
1175000	396	11	0
1176000	395	11	0
1177000	395	11	0
1178000	395	11	0
1179000	395	11	0
1180000	395	11	0
1181000	395	11	0
1182000	395	11	0
1183000	395	11	0
1184000	395	11	0
1185000	395	11	0
1186000	405	12	0
1187000	405	12	0
1188000	405	12	0
1189000	405	12	0
1190000	405	12	0
1191000	405	12	0
1192000	405	12	0
1193000	405	12	0
1194000	405	12	0
1195000	405	12	0
1196000	405	12	0
1197000	405	12	0
1198000	405	12	0
1199000	405	12	0
1200000	405	12	0
1201000	405	12	0
1202000	405	12	0
1203000	405	12	0
1204000	405	12	0
1205000	405	12	0
1206000	405	12	0
1207000	405	12	0
1208000	405	12	0
1209000	405	12	0
1210000	405	12	0
1211000	405	12	0
1212000	405	12	0
1213000	405	12	0
1214000	405	12	0
1215000	396	12	0
1216000	396	12	0
1217000	396	12	0
1218000	396	12	0
1219000	396	12	0
1220000	396	12	0
1221000	396	12	0
1222000	396	12	0
1223000	396	12	0
1224000	396	12	0
1225000	386	12	0
1226000	386	12	0
1227000	386	12	0
1228000	386	12	0
1229000	386	12	0
1230000	386	12	0
1231000	386	12	0
1232000	386	12	0
1233000	386	12	0
1234000	386	12	0
1235000	388	12	0
1236000	388	12	0
1237000	388	12	0
1238000	388	12	0
1239000	388	12	0
1240000	388	12	0
1241000	388	12	0
1242000	388	12	0
1243000	388	12	0
1244000	388	12	0
1245000	390	12	0
1246000	390	12	0
1247000	390	12	0
1248000	390	12	0
1249000	390	12	0
1250000	390	12	0
1251000	390	12	0
1252000	390	12	0
1253000	390	12	0
1254000	390	12	0
1255000	386	12	0
1256000	386	12	0
1257000	386	12	0
1258000	386	12	0
1259000	386	12	0
1260000	386	12	0
1261000	386	12	0
1262000	386	12	0
1263000	386	12	0
1264000	386	12	0
1265000	383	12	0
1266000	383	12	0
1267000	383	12	0
1268000	383	12	0
1269000	383	12	0
1270000	383	12	0
1271000	383	12	0
1272000	383	12	0
1273000	383	12	0
1274000	383	12	0
1275000	379	12	0
1276000	379	12	0
1277000	379	12	0
1278000	379	12	0
1279000	379	12	0
1280000	379	12	0
1281000	379	12	0
1282000	379	12	0
1283000	379	12	0
1284000	381	13	0
1285000	381	13	0
1286000	381	13	0
1287000	381	13	0
1288000	381	13	0
1289000	381	13	0
1290000	381	13	0
1291000	381	13	0
1292000	381	13	0
1293000	381	13	0
1294000	391	13	0
1295000	391	13	0
1296000	391	13	0
1297000	391	13	0
1298000	391	13	0
1299000	391	13	0
1300000	391	13	0
1301000	391	13	0
1302000	391	13	0
1303000	391	13	0
1304000	391	13	0
1305000	391	13	0
1306000	391	13	0
1307000	391	13	0
1308000	391	13	0
1309000	391	13	0
1310000	391	13	0
1311000	391	13	0
1312000	391	13	0
1313000	391	13	0
1314000	380	13	0
1315000	380	13	0
1316000	380	13	0
1317000	380	13	0
1318000	380	13	0
1319000	380	13	0
1320000	380	13	0
1321000	380	13	0
1322000	380	13	0
1323000	380	13	0
1324000	358	13	0
1325000	358	13	0
1326000	358	13	0
1327000	358	13	0
1328000	358	13	0
1329000	358	13	0
1330000	358	13	0
1331000	358	13	0
1332000	358	13	0
1333000	358	13	0
1334000	335	13	0
1335000	335	13	0
1336000	335	13	0
1337000	335	13	0
1338000	335	13	0
1339000	335	13	0
1340000	335	13	0
1341000	335	13	0
1342000	335	13	0
1343000	335	13	0
1344000	329	13	0
1345000	329	13	0
1346000	329	13	0
1347000	329	13	0
1348000	329	13	0
1349000	329	13	0
1350000	329	13	0
1351000	329	13	0
1352000	329	13	0
1353000	329	13	0
1354000	320	13	0
1355000	320	13	0
1356000	320	13	0
1357000	320	13	0
1358000	320	13	0
1359000	320	13	0
1360000	320	13	0
1361000	320	13	0
1362000	320	13	0
1363000	332	13	0
1364000	332	13	0
1365000	332	13	0
1366000	332	13	0
1367000	332	13	0
1368000	332	13	0
1369000	332	13	0
1370000	332	13	0
1371000	332	13	0
1372000	332	13	0
1373000	344	13	0
1374000	344	13	0
1375000	344	13	0
1376000	344	13	0
1377000	344	13	0
1378000	344	13	0
1379000	344	13	0
1380000	344	13	0
1381000	344	13	0
1382000	344	13	0
1383000	336	14	0
1384000	336	14	0
1385000	336	14	0
1386000	336	14	0
1387000	336	14	0
1388000	336	14	0
1389000	336	14	0
1390000	336	14	0
1391000	336	14	0
1392000	336	14	0
1393000	302	14	0
1394000	302	14	0
1395000	302	14	0
1396000	302	14	0
1397000	302	14	0
1398000	302	14	0
1399000	302	14	0
1400000	302	14	0
1401000	302	14	0
1402000	302	14	0
1403000	264	14	0
1404000	264	14	0
1405000	264	14	0
1406000	264	14	0
1407000	264	14	0
1408000	264	14	0
1409000	264	14	0
1410000	264	14	0
1411000	264	14	0
1412000	264	14	0
1413000	257	14	0
1414000	257	14	0
1415000	257	14	0
1416000	257	14	0
1417000	257	14	0
1418000	257	14	0
1419000	257	14	0
1420000	257	14	0
1421000	257	14	0
1422000	257	14	0
1423000	257	14	0
1424000	257	14	0
1425000	257	14	0
1426000	257	14	0
1427000	257	14	0
1428000	257	14	0
1429000	257	14	0
1430000	257	14	0
1431000	257	14	0
1432000	291	14	0
1433000	291	14	0
1434000	291	14	0
1435000	291	14	0
1436000	291	14	0
1437000	291	14	0
1438000	291	14	0
1439000	291	14	0
1440000	291	14	0
1441000	291	14	0
1442000	322	14	0
1443000	322	14	0
1444000	322	14	0
1445000	322	14	0
1446000	322	14	0
1447000	322	14	0
1448000	322	14	0
1449000	322	14	0
1450000	322	14	0
1451000	322	14	0
1452000	295	14	0
1453000	295	14	0
1454000	295	14	0
1455000	295	14	0
1456000	295	14	0
1457000	295	14	0
1458000	295	14	0
1459000	295	14	0
1460000	295	14	0
1461000	295	14	0
1462000	268	14	0
1463000	268	14	0
1464000	268	14	0
1465000	268	14	0
1466000	268	14	0
1467000	268	14	0
1468000	268	14	0
1469000	268	14	0
1470000	268	14	0
1471000	268	14	0
1472000	275	14	0
1473000	275	14	0
1474000	275	14	0
1475000	275	14	0
1476000	275	14	0
1477000	275	14	0
1478000	275	14	0
1479000	275	14	0
1480000	275	14	0
1481000	275	14	0
1482000	289	15	0
1483000	289	15	0
1484000	289	15	0
1485000	289	15	0
1486000	289	15	0
1487000	289	15	0
1488000	289	15	0
1489000	289	15	0
1490000	289	15	0
1491000	289	15	0
1492000	178	15	0
1493000	178	15	0
1494000	178	15	0
1495000	178	15	0
1496000	178	15	0
1497000	178	15	0
1498000	178	15	0
1499000	178	15	0
1500000	178	15	0
1501000	68	15	0
1502000	68	15	0
1503000	68	15	0
1504000	68	15	0
1505000	68	15	0
1506000	68	15	0
1507000	68	15	0
1508000	68	15	0
1509000	68	15	0
1510000	68	15	0
1511000	27	15	0
1512000	27	15	0
1513000	27	15	0
1514000	27	15	0
1515000	27	15	0
1516000	27	15	0
1517000	27	15	0
1518000	27	15	0
1519000	27	15	0
1520000	27	15	0
1521000	55	15	0
1522000	55	15	0
1523000	55	15	0
1524000	55	15	0
1525000	55	15	0
1526000	55	15	0
1527000	55	15	0
1528000	55	15	0
1529000	55	15	0
1530000	55	15	0
1531000	120	15	0
1532000	120	15	0
1533000	120	15	0
1534000	120	15	0
1535000	120	15	0
1536000	120	15	0
1537000	120	15	0
1538000	120	15	0
1539000	120	15	0
1540000	120	15	0
1541000	150	15	0
1542000	150	15	0
1543000	150	15	0
1544000	150	15	0
1545000	150	15	0
1546000	150	15	0
1547000	150	15	0
1548000	150	15	0
1549000	150	15	0
1550000	150	15	0
1551000	180	15	0
1552000	180	15	0
1553000	180	15	0
1554000	180	15	0
1555000	180	15	0
1556000	180	15	0
1557000	180	15	0
1558000	180	15	0
1559000	180	15	0
1560000	180	15	0
1561000	171	15	0
1562000	171	15	0
1563000	171	15	0
1564000	171	15	0
1565000	171	15	0
1566000	171	15	0
1567000	171	15	0
1568000	171	15	0
1569000	171	15	0
1570000	171	15	0
1571000	135	15	0
1572000	135	15	0
1573000	135	15	0
1574000	135	15	0
1575000	135	15	0
1576000	135	15	0
1577000	135	15	0
1578000	135	15	0
1579000	135	15	0
1580000	83	16	0
1581000	83	16	0
1582000	83	16	0
1583000	83	16	0
1584000	83	16	0
1585000	83	16	0
1586000	83	16	0
1587000	83	16	0
1588000	83	16	0
1589000	83	16	0
1590000	30	16	0
1591000	30	16	0
1592000	30	16	0
1593000	30	16	0
1594000	30	16	0
1595000	30	16	0
1596000	30	16	0
1597000	30	16	0
1598000	30	16	0
1599000	30	16	0
1600000	59	16	0
1601000	59	16	0
1602000	59	16	0
1603000	59	16	0
1604000	59	16	0
1605000	59	16	0
1606000	59	16	0
1607000	59	16	0
1608000	59	16	0
1609000	59	16	0
1610000	146	16	0
1611000	146	16	0
1612000	146	16	0
1613000	146	16	0
1614000	146	16	0
1615000	146	16	0
1616000	146	16	0
1617000	146	16	0
1618000	146	16	0
1619000	146	16	0
1620000	162	16	0
1621000	162	16	0
1622000	162	16	0
1623000	162	16	0
1624000	162	16	0
1625000	162	16	0
1626000	162	16	0
1627000	162	16	0
1628000	162	16	0
1629000	162	16	0
1630000	178	16	24
1631000	178	16	24
1632000	178	16	24
1633000	178	16	24
1634000	178	16	24
1635000	178	16	24
1636000	178	16	24
1637000	178	16	24
1638000	178	16	24
1639000	178	16	0
1640000	128	16	0
1641000	128	16	0
1642000	128	16	0
1643000	128	16	0
1644000	128	16	0
1645000	128	16	0
1646000	128	16	0
1647000	128	16	0
1648000	128	16	0
1649000	65	16	0
1650000	65	16	0
1651000	65	16	0
1652000	65	16	0
1653000	65	16	0
1654000	65	16	0
1655000	65	16	0
1656000	65	16	0
1657000	65	16	0
1658000	65	16	0
1659000	79	16	0
1660000	79	16	0
1661000	79	16	0
1662000	79	16	0
1663000	79	16	0
1664000	79	16	0
1665000	79	16	0
1666000	79	16	0
1667000	79	16	0
1668000	79	16	0
1669000	84	16	0
1670000	84	16	0
1671000	84	16	0
1672000	84	16	0
1673000	84	16	0
1674000	84	16	0
1675000	84	16	0
1676000	84	16	0
1677000	84	16	0
1678000	84	16	0
1679000	88	17	0
1680000	88	17	0
1681000	88	17	0
1682000	88	17	0
1683000	88	17	0
1684000	88	17	0
1685000	88	17	0
1686000	88	17	0
1687000	88	17	0
1688000	88	17	0
1689000	99	17	0
1690000	99	17	0
1691000	99	17	0
1692000	99	17	0
1693000	99	17	0
1694000	99	17	0
1695000	99	17	0
1696000	99	17	0
1697000	99	17	0
1698000	99	17	0
1699000	138	17	0
1700000	138	17	0
1701000	138	17	0
1702000	138	17	0
1703000	138	17	0
1704000	138	17	0
1705000	138	17	0
1706000	138	17	0
1707000	138	17	0
1708000	138	17	0
1709000	162	17	0
1710000	162	17	0
1711000	162	17	0
1712000	162	17	0
1713000	162	17	0
1714000	162	17	0
1715000	162	17	0
1716000	162	17	0
1717000	162	17	0
1718000	162	17	0
1719000	186	17	0
1720000	186	17	0
1721000	186	17	0
1722000	186	17	0
1723000	186	17	0
1724000	186	17	0
1725000	186	17	0
1726000	186	17	0
1727000	186	17	0
1728000	179	17	0
1729000	179	17	0
1730000	179	17	0
1731000	179	17	0
1732000	179	17	0
1733000	179	17	0
1734000	179	17	0
1735000	179	17	0
1736000	179	17	0
1737000	179	17	0
1738000	127	17	0
1739000	127	17	0
1740000	127	17	0
1741000	127	17	0
1742000	127	17	0
1743000	127	17	0
1744000	127	17	0
1745000	127	17	0
1746000	127	17	0
1747000	127	17	0
1748000	127	17	0
1749000	127	17	0
1750000	127	17	0
1751000	127	17	0
1752000	127	17	0
1753000	127	17	0
1754000	127	17	0
1755000	127	17	0
1756000	127	17	0
1757000	127	17	0
1758000	97	17	0
1759000	97	17	0
1760000	97	17	0
1761000	97	17	0
1762000	97	17	0
1763000	97	17	0
1764000	97	17	0
1765000	97	17	0
1766000	97	17	0
1767000	97	17	0
1768000	70	17	0
1769000	70	17	0
1770000	70	17	0
1771000	70	17	0
1772000	70	17	0
1773000	70	17	0
1774000	70	17	0
1775000	70	17	0
1776000	70	17	0
1777000	70	17	0
1778000	154	18	0
1779000	154	18	0
1780000	154	18	0
1781000	154	18	0
1782000	154	18	0
1783000	154	18	0
1784000	154	18	0
1785000	154	18	0
1786000	154	18	0
1787000	154	18	0
1788000	159	18	0
1789000	159	18	0
1790000	159	18	0
1791000	159	18	0
1792000	159	18	0
1793000	159	18	0
1794000	159	18	0
1795000	159	18	0
1796000	159	18	0
1797000	168	18	24
1798000	168	18	24
1799000	168	18	24
1800000	168	18	24
1801000	168	18	24
1802000	168	18	24
1803000	168	18	24
1804000	168	18	24
1805000	168	18	24
1806000	168	18	24
1807000	178	18	0
1808000	178	18	0
1809000	178	18	0
1810000	178	18	0
1811000	178	18	0
1812000	178	18	0
1813000	178	18	0
1814000	178	18	0
1815000	178	18	0
1816000	178	18	0
1817000	109	18	24
1818000	109	18	24
1819000	109	18	24
1820000	109	18	24
1821000	109	18	24
1822000	109	18	24
1823000	109	18	24
1824000	109	18	24
1825000	109	18	24
1826000	109	18	24
1827000	191	18	0
1828000	191	18	0
1829000	191	18	0
1830000	191	18	0
1831000	191	18	0
1832000	191	18	0
1833000	191	18	0
1834000	191	18	0
1835000	191	18	0
1836000	191	18	0
1837000	479	18	0
1838000	479	18	0
1839000	479	18	0
1840000	479	18	0
1841000	479	18	0
1842000	479	18	0
1843000	479	18	0
1844000	479	18	0
1845000	479	18	0
1846000	479	18	0
1847000	766	18	24
1848000	766	18	24
1849000	766	18	24
1850000	766	18	24
1851000	766	18	24
1852000	766	18	24
1853000	766	18	24
1854000	766	18	24
1855000	766	18	24
1856000	766	18	24
1857000	738	18	0
1858000	738	18	0
1859000	738	18	0
1860000	738	18	0
1861000	738	18	0
1862000	738	18	0
1863000	738	18	0
1864000	738	18	0
1865000	738	18	0
1866000	738	18	24
1867000	533	18	24
1868000	533	18	24
1869000	533	18	24
1870000	533	18	24
1871000	533	18	24
1872000	533	18	24
1873000	533	18	24
1874000	533	18	24
1875000	533	18	24
1876000	329	19	0
1877000	329	19	0
1878000	329	19	0
1879000	329	19	0
1880000	329	19	0
1881000	329	19	0
1882000	329	19	0
1883000	329	19	0
1884000	329	19	0
1885000	329	19	0
1886000	868	19	24
1887000	868	19	24
1888000	868	19	24
1889000	868	19	24
1890000	868	19	24
1891000	868	19	24
1892000	868	19	24
1893000	868	19	24
1894000	868	19	24
1895000	868	19	24
1896000	1412	19	0
1897000	1412	19	0
1898000	1412	19	0
1899000	1412	19	0
1900000	1412	19	0
1901000	1412	19	0
1902000	1412	19	0
1903000	1412	19	0
1904000	1412	19	0
1905000	1412	19	0
1906000	1870	19	0
1907000	1870	19	0
1908000	1870	19	0
1909000	1870	19	0
1910000	1870	19	0
1911000	1870	19	0
1912000	1870	19	0
1913000	1870	19	0
1914000	1870	19	0
1915000	1870	19	0
1916000	1449	19	24
1917000	1449	19	24
1918000	1449	19	24
1919000	1449	19	24
1920000	1449	19	24
1921000	1449	19	24
1922000	1449	19	24
1923000	1449	19	24
1924000	1449	19	24
1925000	1449	19	24
1926000	684	19	0
1927000	684	19	0
1928000	684	19	0
1929000	684	19	0
1930000	684	19	0
1931000	684	19	0
1932000	684	19	0
1933000	684	19	0
1934000	684	19	0
1935000	684	19	24
1936000	-80	19	24
1937000	-80	19	24
1938000	-80	19	24
1939000	-80	19	24
1940000	-80	19	24
1941000	-80	19	24
1942000	-80	19	24
1943000	-80	19	24
1944000	-80	19	24
1945000	-514	19	0
1946000	-514	19	0
1947000	-514	19	0
1948000	-514	19	0
1949000	-514	19	0
1950000	-514	19	0
1951000	-514	19	0
1952000	-514	19	0
1953000	-514	19	0
1954000	-514	19	0
1955000	280	19	24
1956000	280	19	24
1957000	280	19	24
1958000	280	19	24
1959000	280	19	24
1960000	280	19	24
1961000	280	19	24
1962000	280	19	24
1963000	280	19	24
1964000	280	19	24
1965000	1188	19	24
1966000	1188	19	24
1967000	1188	19	24
1968000	1188	19	24
1969000	1188	19	24
1970000	1188	19	24
1971000	1188	19	24
1972000	1188	19	24
1973000	1188	19	24
1974000	1188	19	24
1975000	2096	20	24
1976000	2096	20	24
1977000	2096	20	24
1978000	2096	20	24
1979000	2096	20	24
1980000	2096	20	24
1981000	2096	20	24
1982000	2096	20	24
1983000	2096	20	24
1984000	2096	20	24
1985000	2199	20	0
1986000	2199	20	0
1987000	2199	20	0
1988000	2199	20	0
1989000	2199	20	0
1990000	2199	20	0
1991000	2199	20	0
1992000	2199	20	0
1993000	2199	20	0
1994000	2199	20	0
1995000	1714	20	0
1996000	1714	20	0
1997000	1714	20	0
1998000	1714	20	0
[truncated: 35,375 more rows]
