# Supplementary material for: Empirical optimization of an angled spoke paddling wheel with self-rotating mechanism
Source: Sci Rep. 2022 Nov 28;12:20511. doi: 10.1038/s41598-022-25181-7 (PMC9705443; doi:10.1038/s41598-022-25181-7)
Supplement: Supplementary file 1 — Supplementary Information. [file 41598_2022_25181_MOESM1_ESM.zip › 2nd_test_Loadcell_raw_data/R5/Test2_R5_90RPM_Set3.csv]

Timestamp	RMS_Val_G	Target_Vel_G	Vel_Cur_G
0	0	0	0
1000	0	0	0
2000	0	0	0
3000	0	0	0
4000	0	0	0
5000	0	0	0
6000	0	0	0
7000	0	0	0
8000	0	0	0
9000	0	0	0
10000	0	0	0
11000	0	0	0
12000	-81511	0	0
13000	-81511	0	0
14000	-81511	0	0
15000	-81511	0	0
16000	-81511	0	0
17000	-81511	0	0
18000	-81511	0	0
19000	-81511	0	0
20000	-81511	0	0
21000	-163023	0	0
22000	-163023	0	0
23000	-163023	0	0
24000	-163023	0	0
25000	-163023	0	0
26000	-163023	0	0
27000	-163023	0	0
28000	-163023	0	0
29000	-163023	0	0
30000	-163023	0	0
31000	-244527	0	0
32000	-244527	0	0
33000	-244527	0	0
34000	-244527	0	0
35000	-244527	0	0
36000	-244527	0	0
37000	-244527	0	0
38000	-244527	0	0
39000	-244527	0	0
40000	-244527	0	0
41000	-326034	0	0
42000	-326034	0	0
43000	-326034	0	0
44000	-326034	0	0
45000	-326034	0	0
46000	-326034	0	0
47000	-326034	0	0
48000	-326034	0	0
49000	-326034	0	0
50000	-326034	0	0
51000	-407543	0	0
52000	-407543	0	0
53000	-407543	0	0
54000	-407543	0	0
55000	-407543	0	0
56000	-407543	0	0
57000	-407543	0	0
58000	-407543	0	0
59000	-407543	0	0
60000	-407543	0	0
61000	-489052	0	0
62000	-489052	0	0
63000	-489052	0	0
64000	-489052	0	0
65000	-489052	0	0
66000	-489052	0	0
67000	-489052	0	0
68000	-489052	0	0
69000	-489052	0	0
70000	-489052	0	0
71000	-570558	0	0
72000	-570558	0	0
73000	-570558	0	0
74000	-570558	0	0
75000	-570558	0	0
76000	-570558	0	0
77000	-570558	0	0
78000	-570558	0	0
79000	-570558	0	0
80000	-570558	0	0
81000	-652067	0	0
82000	-652067	0	0
83000	-652067	0	0
84000	-652067	0	0
85000	-652067	0	0
86000	-652067	0	0
87000	-652067	0	0
88000	-652067	0	0
89000	-652067	0	0
90000	-652067	0	0
91000	-733578	0	0
92000	-733578	0	0
93000	-733578	0	0
94000	-733578	0	0
95000	-733578	0	0
96000	-733578	0	0
97000	-733578	0	0
98000	-733578	0	0
99000	-733578	0	0
100000	-733578	1	0
101000	-733578	1	0
102000	-733578	1	0
103000	-733578	1	0
104000	-733578	1	0
105000	-733578	1	0
106000	-733578	1	0
107000	-733578	1	0
108000	-733578	1	0
109000	-733578	1	0
110000	-733578	1	0
111000	-733578	1	0
112000	-733578	1	0
113000	-733578	1	0
114000	-733578	1	0
115000	-733578	1	0
116000	-733578	1	0
117000	-733578	1	0
118000	-733578	1	0
119000	-733578	1	0
120000	-733576	1	0
121000	-733576	1	0
122000	-733576	1	0
123000	-733576	1	0
124000	-733576	1	0
125000	-733576	1	0
126000	-733576	1	0
127000	-733576	1	0
128000	-733576	1	0
129000	-733576	1	0
130000	-733571	1	0
131000	-733571	1	0
132000	-733571	1	0
133000	-733571	1	0
134000	-733571	1	0
135000	-733571	1	0
136000	-733571	1	0
137000	-733571	1	0
138000	-733571	1	0
139000	-733571	1	0
140000	-733564	1	0
141000	-733564	1	0
142000	-733564	1	0
143000	-733564	1	0
144000	-733564	1	0
145000	-733564	1	0
146000	-733564	1	0
147000	-733564	1	0
148000	-733564	1	0
149000	-733564	1	0
150000	-733557	1	0
151000	-733557	1	0
152000	-733557	1	0
153000	-733557	1	0
154000	-733557	1	0
155000	-733557	1	0
156000	-733557	1	0
157000	-733557	1	0
158000	-733557	1	0
159000	-733557	1	0
160000	-733557	1	0
161000	-733557	1	0
162000	-733557	1	0
163000	-733557	1	0
164000	-733557	1	0
165000	-733557	1	0
166000	-733557	1	0
167000	-733557	1	0
168000	-733557	1	0
169000	-733553	1	0
170000	-733553	1	0
171000	-733553	1	0
172000	-733553	1	0
173000	-733553	1	0
174000	-733553	1	0
175000	-733553	1	0
176000	-733553	1	0
177000	-733553	1	0
178000	-733553	1	0
179000	-733552	1	0
180000	-733552	1	0
181000	-733552	1	0
182000	-733552	1	0
183000	-733552	1	0
184000	-733552	1	0
185000	-733552	1	0
186000	-733552	1	0
187000	-733552	1	0
188000	-733552	1	0
189000	-733551	1	0
190000	-733551	1	0
191000	-733551	1	0
192000	-733551	1	0
193000	-733551	1	0
194000	-733551	1	0
195000	-733551	1	0
196000	-733551	1	0
197000	-733551	1	0
198000	-733551	1	0
199000	-733543	2	0
200000	-733543	2	0
201000	-733543	2	0
202000	-733543	2	0
203000	-733543	2	0
204000	-733543	2	0
205000	-733543	2	0
206000	-733543	2	0
207000	-733543	2	0
208000	-733543	2	0
209000	-733536	2	0
210000	-733536	2	0
211000	-733536	2	0
212000	-733536	2	0
213000	-733536	2	0
214000	-733536	2	0
215000	-733536	2	0
216000	-733536	2	0
217000	-733536	2	0
218000	-733536	2	0
219000	-733533	2	0
220000	-733533	2	0
221000	-733533	2	0
222000	-733533	2	0
223000	-733533	2	0
224000	-733533	2	0
225000	-733533	2	0
226000	-733533	2	0
227000	-733533	2	0
228000	-733533	2	0
229000	-733527	2	0
230000	-733527	2	0
231000	-733527	2	0
232000	-733527	2	0
233000	-733527	2	0
234000	-733527	2	0
235000	-733527	2	0
236000	-733527	2	0
237000	-733527	2	0
238000	-733521	2	0
239000	-733521	2	0
240000	-733521	2	0
241000	-733521	2	0
242000	-733521	2	0
243000	-733521	2	0
244000	-733521	2	0
245000	-733521	2	0
246000	-733521	2	0
247000	-733521	2	0
248000	-733512	2	0
249000	-733512	2	0
250000	-733512	2	0
251000	-733512	2	0
252000	-733512	2	0
253000	-733512	2	0
254000	-733512	2	0
255000	-733512	2	0
256000	-733512	2	0
257000	-733512	2	0
258000	-733502	2	0
259000	-733502	2	0
260000	-733502	2	0
261000	-733502	2	0
262000	-733502	2	0
263000	-733502	2	0
264000	-733502	2	0
265000	-733502	2	0
266000	-733502	2	0
267000	-733502	2	0
268000	-733496	2	0
269000	-733496	2	0
270000	-733496	2	0
271000	-733496	2	0
272000	-733496	2	0
273000	-733496	2	0
274000	-733496	2	0
275000	-733496	2	0
276000	-733496	2	0
277000	-733496	2	0
278000	-733490	2	0
279000	-733490	2	0
280000	-733490	2	0
281000	-733490	2	0
282000	-733490	2	0
283000	-733490	2	0
284000	-733490	2	0
285000	-733490	2	0
286000	-733490	2	0
287000	-733490	2	0
288000	-733479	2	0
289000	-733479	2	0
290000	-733479	2	0
291000	-733479	2	0
292000	-733479	2	0
293000	-733479	2	0
294000	-733479	2	0
295000	-733479	2	0
296000	-733479	2	0
297000	-733479	3	0
298000	-733471	3	0
299000	-733471	3	0
300000	-733471	3	0
301000	-733471	3	0
302000	-733471	3	0
303000	-733471	3	0
304000	-733471	3	0
305000	-733471	3	0
306000	-733471	3	0
307000	-733459	3	0
308000	-733459	3	0
309000	-733459	3	0
310000	-733459	3	0
311000	-733459	3	0
312000	-733459	3	0
313000	-733459	3	0
314000	-733459	3	0
315000	-733459	3	0
316000	-733459	3	0
317000	-733448	3	0
318000	-733448	3	0
319000	-733448	3	0
320000	-733448	3	0
321000	-733448	3	0
322000	-733448	3	0
323000	-733448	3	0
324000	-733448	3	0
325000	-733448	3	0
326000	-733448	3	0
327000	-733441	3	0
328000	-733441	3	0
329000	-733441	3	0
330000	-733441	3	0
331000	-733441	3	0
332000	-733441	3	0
333000	-733441	3	0
334000	-733441	3	0
335000	-733441	3	0
336000	-733441	3	0
337000	-733428	3	0
338000	-733428	3	0
339000	-733428	3	0
340000	-733428	3	0
341000	-733428	3	0
342000	-733428	3	0
343000	-733428	3	0
344000	-733428	3	0
345000	-733428	3	0
346000	-733428	3	0
347000	-733420	3	0
348000	-733420	3	0
349000	-733420	3	0
350000	-733420	3	0
351000	-733420	3	0
352000	-733420	3	0
353000	-733420	3	0
354000	-733420	3	0
355000	-733420	3	0
356000	-733420	3	0
357000	-733409	3	0
358000	-733409	3	0
359000	-733409	3	0
360000	-733409	3	0
361000	-733409	3	0
362000	-733409	3	0
363000	-733409	3	0
364000	-733409	3	0
365000	-733409	3	0
366000	-733409	3	0
367000	-733397	3	0
368000	-733397	3	0
369000	-733397	3	0
370000	-733397	3	0
371000	-733397	3	0
372000	-733397	3	0
373000	-733397	3	0
374000	-733397	3	0
375000	-733397	3	0
376000	-733392	3	0
377000	-733392	3	0
378000	-733392	3	0
379000	-733392	3	0
380000	-733392	3	0
381000	-733392	3	0
382000	-733392	3	0
383000	-733392	3	0
384000	-733392	3	0
385000	-733392	3	0
386000	-733384	3	0
387000	-733384	3	0
388000	-733384	3	0
389000	-733384	3	0
390000	-733384	3	0
391000	-733384	3	0
392000	-733384	3	0
393000	-733384	3	0
394000	-733384	3	0
395000	-733384	3	0
396000	-733378	4	0
397000	-733378	4	0
398000	-733378	4	0
399000	-733378	4	0
400000	-733378	4	0
401000	-733378	4	0
402000	-733378	4	0
403000	-733378	4	0
404000	-733378	4	0
405000	-733378	4	0
406000	-733373	4	0
407000	-733373	4	0
408000	-733373	4	0
409000	-733373	4	0
410000	-733373	4	0
411000	-733373	4	0
412000	-733373	4	0
413000	-733373	4	0
414000	-733373	4	0
415000	-733373	4	0
416000	-733359	4	0
417000	-733359	4	0
418000	-733359	4	0
419000	-733359	4	0
420000	-733359	4	0
421000	-733359	4	0
422000	-733359	4	0
423000	-733359	4	0
424000	-733359	4	0
425000	-733359	4	0
426000	-733353	4	0
427000	-733353	4	0
428000	-733353	4	0
429000	-733353	4	0
430000	-733353	4	0
431000	-733353	4	0
432000	-733353	4	0
433000	-733353	4	0
434000	-733353	4	0
435000	-733353	4	0
436000	-733347	4	0
437000	-733347	4	0
438000	-733347	4	0
439000	-733347	4	0
440000	-733347	4	0
441000	-733347	4	0
442000	-733347	4	0
443000	-733347	4	0
444000	-733347	4	0
445000	-733341	4	0
446000	-733341	4	0
447000	-733341	4	0
448000	-733341	4	0
449000	-733341	4	0
450000	-733341	4	0
451000	-733341	4	0
452000	-733341	4	0
453000	-733341	4	0
454000	-733341	4	0
455000	-733334	4	0
456000	-733334	4	0
457000	-733334	4	0
458000	-733334	4	0
459000	-733334	4	0
460000	-733334	4	0
461000	-733334	4	0
462000	-733334	4	0
463000	-733334	4	0
464000	-733334	4	0
465000	-733322	4	0
466000	-733322	4	0
467000	-733322	4	0
468000	-733322	4	0
469000	-733322	4	0
470000	-733322	4	0
471000	-733322	4	0
472000	-733322	4	0
473000	-733322	4	0
474000	-733322	4	0
475000	-733317	4	0
476000	-733317	4	0
477000	-733317	4	0
478000	-733317	4	0
479000	-733317	4	0
480000	-733317	4	0
481000	-733317	4	0
482000	-733317	4	0
483000	-733317	4	0
484000	-733317	4	0
485000	-733312	4	0
486000	-733312	4	0
487000	-733312	4	0
488000	-733312	4	0
489000	-733312	4	0
490000	-733312	4	0
491000	-733312	4	0
492000	-733312	4	0
493000	-733312	4	0
494000	-733312	4	0
495000	-733307	5	0
496000	-733307	5	0
497000	-733307	5	0
498000	-733307	5	0
499000	-733307	5	0
500000	-733307	5	0
501000	-733307	5	0
502000	-733307	5	0
503000	-733307	5	0
504000	-733307	5	0
505000	-733296	5	0
506000	-733296	5	0
507000	-733296	5	0
508000	-733296	5	0
509000	-733296	5	0
510000	-733296	5	0
511000	-733296	5	0
512000	-733296	5	0
513000	-733296	5	0
514000	-733289	5	0
515000	-733289	5	0
516000	-733289	5	0
517000	-733289	5	0
518000	-733289	5	0
519000	-733289	5	0
520000	-733289	5	0
521000	-733289	5	0
522000	-733289	5	0
523000	-733289	5	0
524000	-733283	5	0
525000	-733283	5	0
526000	-733283	5	0
527000	-733283	5	0
528000	-733283	5	0
529000	-733283	5	0
530000	-733283	5	0
531000	-733283	5	0
532000	-733283	5	0
533000	-733283	5	0
534000	-733277	5	0
535000	-733277	5	0
536000	-733277	5	0
537000	-733277	5	0
538000	-733277	5	0
539000	-733277	5	0
540000	-733277	5	0
541000	-733277	5	0
542000	-733277	5	0
543000	-733277	5	0
544000	-733278	5	0
545000	-733278	5	0
546000	-733278	5	0
547000	-733278	5	0
548000	-733278	5	0
549000	-733278	5	0
550000	-733278	5	0
551000	-733278	5	0
552000	-733278	5	0
553000	-733278	5	0
554000	-733270	5	0
555000	-733270	5	0
556000	-733270	5	0
557000	-733270	5	0
558000	-733270	5	0
559000	-733270	5	0
560000	-733270	5	0
561000	-733270	5	0
562000	-733270	5	0
563000	-733270	5	0
564000	-733267	5	0
565000	-733267	5	0
566000	-733267	5	0
567000	-733267	5	0
568000	-733267	5	0
569000	-733267	5	0
570000	-733267	5	0
571000	-733267	5	0
572000	-733267	5	0
573000	-733267	5	0
574000	-733264	5	0
575000	-733264	5	0
576000	-733264	5	0
577000	-733264	5	0
578000	-733264	5	0
579000	-733264	5	0
580000	-733264	5	0
581000	-733264	5	0
582000	-733264	5	0
583000	-733253	5	0
584000	-733253	5	0
585000	-733253	5	0
586000	-733253	5	0
587000	-733253	5	0
588000	-733253	5	0
589000	-733253	5	0
590000	-733253	5	0
591000	-733253	5	0
592000	-733253	5	0
593000	-733250	6	0
594000	-733250	6	0
595000	-733250	6	0
596000	-733250	6	0
597000	-733250	6	0
598000	-733250	6	0
599000	-733250	6	0
600000	-733250	6	0
601000	-733250	6	0
602000	-733250	6	0
603000	-733242	6	0
604000	-733242	6	0
605000	-733242	6	0
606000	-733242	6	0
607000	-733242	6	0
608000	-733242	6	0
609000	-733242	6	0
610000	-733242	6	0
611000	-733242	6	0
612000	-733242	6	0
613000	-733242	6	0
614000	-733242	6	0
615000	-733242	6	0
616000	-733242	6	0
617000	-733242	6	0
618000	-733242	6	0
619000	-733242	6	0
620000	-733242	6	0
621000	-733242	6	0
622000	-733242	6	0
623000	-733242	6	0
624000	-733242	6	0
625000	-733242	6	0
626000	-733242	6	0
627000	-733242	6	0
628000	-733242	6	0
629000	-733242	6	0
630000	-733242	6	0
631000	-733242	6	0
632000	-733242	6	0
633000	-733239	6	0
634000	-733239	6	0
635000	-733239	6	0
636000	-733239	6	0
637000	-733239	6	0
638000	-733239	6	0
639000	-733239	6	0
640000	-733239	6	0
641000	-733239	6	0
642000	-733239	6	0
643000	-733240	6	0
644000	-733240	6	0
645000	-733240	6	0
646000	-733240	6	0
647000	-733240	6	0
648000	-733240	6	0
649000	-733240	6	0
650000	-733240	6	0
651000	-733240	6	0
652000	-733242	6	0
653000	-733242	6	0
654000	-733242	6	0
655000	-733242	6	0
656000	-733242	6	0
657000	-733242	6	0
658000	-733242	6	0
659000	-733242	6	0
660000	-733242	6	0
661000	-733242	6	0
662000	-733244	6	0
663000	-733244	6	0
664000	-733244	6	0
665000	-733244	6	0
666000	-733244	6	0
667000	-733244	6	0
668000	-733244	6	0
669000	-733244	6	0
670000	-733244	6	0
671000	-733244	6	0
672000	-733249	6	0
673000	-733249	6	0
674000	-733249	6	0
675000	-733249	6	0
676000	-733249	6	0
677000	-733249	6	0
678000	-733249	6	0
679000	-733249	6	0
680000	-733249	6	0
681000	-733249	6	0
682000	-733250	6	0
683000	-733250	6	0
684000	-733250	6	0
685000	-733250	6	0
686000	-733250	6	0
687000	-733250	6	0
688000	-733250	6	0
689000	-733250	6	0
690000	-733250	6	0
691000	-733250	6	0
692000	-733248	7	0
693000	-733248	7	0
694000	-733248	7	0
695000	-733248	7	0
696000	-733248	7	0
697000	-733248	7	0
698000	-733248	7	0
699000	-733248	7	0
700000	-733248	7	0
701000	-733248	7	0
702000	-733246	7	0
703000	-733246	7	0
704000	-733246	7	0
705000	-733246	7	0
706000	-733246	7	0
707000	-733246	7	0
708000	-733246	7	0
709000	-733246	7	0
710000	-733246	7	0
711000	-733246	7	0
712000	-733240	7	0
713000	-733240	7	0
714000	-733240	7	0
715000	-733240	7	0
716000	-733240	7	0
717000	-733240	7	0
718000	-733240	7	0
719000	-733240	7	0
720000	-733240	7	0
721000	-733230	7	0
722000	-733230	7	0
723000	-733230	7	0
724000	-733230	7	0
725000	-733230	7	0
726000	-733230	7	0
727000	-733230	7	0
728000	-733230	7	0
729000	-733230	7	0
730000	-733230	7	0
731000	-733230	7	0
732000	-733230	7	0
733000	-733230	7	0
734000	-733230	7	0
735000	-733230	7	0
736000	-733230	7	0
737000	-733230	7	0
738000	-733230	7	0
739000	-733230	7	0
740000	-733230	7	0
741000	-733226	7	0
742000	-733226	7	0
743000	-733226	7	0
744000	-733226	7	0
745000	-733226	7	0
746000	-733226	7	0
747000	-733226	7	0
748000	-733226	7	0
749000	-733226	7	0
750000	-733226	7	0
751000	-733221	7	0
752000	-733221	7	0
753000	-733221	7	0
754000	-733221	7	0
755000	-733221	7	0
756000	-733221	7	0
757000	-733221	7	0
758000	-733221	7	0
759000	-733221	7	0
760000	-733221	7	0
761000	-733228	7	0
762000	-733228	7	0
763000	-733228	7	0
764000	-733228	7	0
765000	-733228	7	0
766000	-733228	7	0
767000	-733228	7	0
768000	-733228	7	0
769000	-733228	7	0
770000	-733228	7	0
771000	-733225	7	0
772000	-733225	7	0
773000	-733225	7	0
774000	-733225	7	0
775000	-733225	7	0
776000	-733225	7	0
777000	-733225	7	0
778000	-733225	7	0
779000	-733225	7	0
780000	-733225	7	0
781000	-733234	7	0
782000	-733234	7	0
783000	-733234	7	0
784000	-733234	7	0
785000	-733234	7	0
786000	-733234	7	0
787000	-733234	7	0
788000	-733234	7	0
789000	-733234	7	0
790000	-733243	8	0
791000	-733243	8	0
792000	-733243	8	0
793000	-733243	8	0
794000	-733243	8	0
795000	-733243	8	0
796000	-733243	8	0
797000	-733243	8	0
798000	-733243	8	0
799000	-733243	8	0
800000	-733239	8	0
801000	-733239	8	0
802000	-733239	8	0
803000	-733239	8	0
804000	-733239	8	0
805000	-733239	8	0
806000	-733239	8	0
807000	-733239	8	0
808000	-733239	8	0
809000	-733239	8	0
810000	-733244	8	0
811000	-733244	8	0
812000	-733244	8	0
813000	-733244	8	0
814000	-733244	8	0
815000	-733244	8	0
816000	-733244	8	0
817000	-733244	8	0
818000	-733244	8	0
819000	-733244	8	0
820000	-733251	8	0
821000	-733251	8	0
822000	-733251	8	0
823000	-733251	8	0
824000	-733251	8	0
825000	-733251	8	0
826000	-733251	8	0
827000	-733251	8	0
828000	-733251	8	0
829000	-733251	8	0
830000	-733259	8	0
831000	-733259	8	0
832000	-733259	8	0
833000	-733259	8	0
834000	-733259	8	0
835000	-733259	8	0
836000	-733259	8	0
837000	-733259	8	0
838000	-733259	8	0
839000	-733259	8	0
840000	-733267	8	0
841000	-733267	8	0
842000	-733267	8	0
843000	-733267	8	0
844000	-733267	8	0
845000	-733267	8	0
846000	-733267	8	0
847000	-733267	8	0
848000	-733267	8	0
849000	-733267	8	0
850000	-733267	8	0
851000	-733267	8	0
852000	-733267	8	0
853000	-733267	8	0
854000	-733267	8	0
855000	-733267	8	0
856000	-733267	8	0
857000	-733267	8	0
858000	-733267	8	0
859000	-733268	8	0
860000	-733268	8	0
861000	-733268	8	0
862000	-733268	8	0
863000	-733268	8	0
864000	-733268	8	0
865000	-733268	8	0
866000	-733268	8	0
867000	-733268	8	0
868000	-733268	8	0
869000	-733264	8	0
870000	-733264	8	0
871000	-733264	8	0
872000	-733264	8	0
873000	-733264	8	0
874000	-733264	8	0
875000	-733264	8	0
876000	-733264	8	0
877000	-733264	8	0
878000	-733264	8	0
879000	-733260	8	0
880000	-733260	8	0
881000	-733260	8	0
882000	-733260	8	0
883000	-733260	8	0
884000	-733260	8	0
885000	-733260	8	0
886000	-733260	8	0
887000	-733260	8	0
888000	-733260	8	0
889000	-733254	9	0
890000	-733254	9	0
891000	-733254	9	0
892000	-733254	9	0
893000	-733254	9	0
894000	-733254	9	0
895000	-733254	9	0
896000	-733254	9	0
897000	-733254	9	0
898000	-733254	9	0
899000	-733259	9	0
900000	-733259	9	0
901000	-733259	9	0
902000	-733259	9	0
903000	-733259	9	0
904000	-733259	9	0
905000	-733259	9	0
906000	-733259	9	0
907000	-733259	9	0
908000	-733259	9	0
909000	-733254	9	0
910000	-733254	9	0
911000	-733254	9	0
912000	-733254	9	0
913000	-733254	9	0
914000	-733254	9	0
915000	-733254	9	0
916000	-733254	9	0
917000	-733254	9	0
918000	-733254	9	0
919000	-733249	9	0
920000	-733249	9	0
921000	-733249	9	0
922000	-733249	9	0
923000	-733249	9	0
924000	-733249	9	0
925000	-733249	9	0
926000	-733249	9	0
927000	-733249	9	0
928000	-733252	9	0
929000	-733252	9	0
930000	-733252	9	0
931000	-733252	9	0
932000	-733252	9	0
933000	-733252	9	0
934000	-733252	9	0
935000	-733252	9	0
936000	-733252	9	0
937000	-733252	9	0
938000	-733246	9	0
939000	-733246	9	0
940000	-733246	9	0
941000	-733246	9	0
942000	-733246	9	0
943000	-733246	9	0
944000	-733246	9	0
945000	-733246	9	0
946000	-733246	9	0
947000	-733246	9	0
948000	-733246	9	0
949000	-733246	9	0
950000	-733246	9	0
951000	-733246	9	0
952000	-733246	9	0
953000	-733246	9	0
954000	-733246	9	0
955000	-733246	9	0
956000	-733246	9	0
957000	-733246	9	0
958000	-733238	9	0
959000	-733238	9	0
960000	-733238	9	0
961000	-733238	9	0
962000	-733238	9	0
963000	-733238	9	0
964000	-733238	9	0
965000	-733238	9	0
966000	-733238	9	0
967000	-733238	9	0
968000	-733229	9	0
969000	-733229	9	0
970000	-733229	9	0
971000	-733229	9	0
972000	-733229	9	0
973000	-733229	9	0
974000	-733229	9	0
975000	-733229	9	0
976000	-733229	9	0
977000	-733229	9	0
978000	-733230	9	0
979000	-733230	9	0
980000	-733230	9	0
981000	-733230	9	0
982000	-733230	9	0
983000	-733230	9	0
984000	-733230	9	0
985000	-733230	9	0
986000	-733230	9	0
987000	-733230	9	0
988000	-733223	10	0
989000	-733223	10	0
990000	-733223	10	0
991000	-733223	10	0
992000	-733223	10	0
993000	-733223	10	0
994000	-733223	10	0
995000	-733223	10	0
996000	-733223	10	0
997000	-651703	10	0
998000	-651703	10	0
999000	-651703	10	0
1000000	-651703	10	0
1001000	-651703	10	0
1002000	-651703	10	0
1003000	-651703	10	0
1004000	-651703	10	0
1005000	-651703	10	0
1006000	-651703	10	0
1007000	-570182	10	0
1008000	-570182	10	0
1009000	-570182	10	0
1010000	-570182	10	0
1011000	-570182	10	0
1012000	-570182	10	0
1013000	-570182	10	0
1014000	-570182	10	0
1015000	-570182	10	0
1016000	-570182	10	0
1017000	-488666	10	0
1018000	-488666	10	0
1019000	-488666	10	0
1020000	-488666	10	0
1021000	-488666	10	0
1022000	-488666	10	0
1023000	-488666	10	0
1024000	-488666	10	0
1025000	-488666	10	0
1026000	-488666	10	0
1027000	-407149	10	0
1028000	-407149	10	0
1029000	-407149	10	0
1030000	-407149	10	0
1031000	-407149	10	0
1032000	-407149	10	0
1033000	-407149	10	0
1034000	-407149	10	0
1035000	-407149	10	0
1036000	-407149	10	0
1037000	-325628	10	0
1038000	-325628	10	0
1039000	-325628	10	0
1040000	-325628	10	0
1041000	-325628	10	0
1042000	-325628	10	0
1043000	-325628	10	0
1044000	-325628	10	0
1045000	-325628	10	0
1046000	-325628	10	0
1047000	-244107	10	0
1048000	-244107	10	0
1049000	-244107	10	0
1050000	-244107	10	0
1051000	-244107	10	0
1052000	-244107	10	0
1053000	-244107	10	0
1054000	-244107	10	0
1055000	-244107	10	0
1056000	-244107	10	0
1057000	-162599	10	0
1058000	-162599	10	0
1059000	-162599	10	0
1060000	-162599	10	0
1061000	-162599	10	0
1062000	-162599	10	0
1063000	-162599	10	0
1064000	-162599	10	0
1065000	-162599	10	0
1066000	-81089	10	0
1067000	-81089	10	0
1068000	-81089	10	0
1069000	-81089	10	0
1070000	-81089	10	0
1071000	-81089	10	0
1072000	-81089	10	0
1073000	-81089	10	0
1074000	-81089	10	0
1075000	-81089	10	0
1076000	429	10	0
1077000	429	10	0
1078000	429	10	0
1079000	429	10	0
1080000	429	10	0
1081000	429	10	0
1082000	429	10	0
1083000	429	10	0
1084000	429	10	0
1085000	429	10	0
1086000	431	11	0
1087000	431	11	0
1088000	431	11	0
1089000	431	11	0
1090000	431	11	0
1091000	431	11	0
1092000	431	11	0
1093000	431	11	0
1094000	431	11	0
1095000	431	11	0
1096000	434	11	0
1097000	434	11	0
1098000	434	11	0
1099000	434	11	0
1100000	434	11	0
1101000	434	11	0
1102000	434	11	0
1103000	434	11	0
1104000	434	11	0
1105000	434	11	0
1106000	438	11	0
1107000	438	11	0
1108000	438	11	0
1109000	438	11	0
1110000	438	11	0
1111000	438	11	0
1112000	438	11	0
1113000	438	11	0
1114000	438	11	0
1115000	438	11	0
1116000	433	11	0
1117000	433	11	0
1118000	433	11	0
1119000	433	11	0
1120000	433	11	0
1121000	433	11	0
1122000	433	11	0
1123000	433	11	0
1124000	433	11	0
1125000	433	11	0
1126000	431	11	0
1127000	431	11	0
1128000	431	11	0
1129000	431	11	0
1130000	431	11	0
1131000	431	11	0
1132000	431	11	0
1133000	431	11	0
1134000	431	11	0
1135000	431	11	0
1136000	429	11	0
1137000	429	11	0
1138000	429	11	0
1139000	429	11	0
1140000	429	11	0
1141000	429	11	0
1142000	429	11	0
1143000	429	11	0
1144000	429	11	0
1145000	428	11	0
1146000	428	11	0
1147000	428	11	0
1148000	428	11	0
1149000	428	11	0
1150000	428	11	0
1151000	428	11	0
1152000	428	11	0
1153000	428	11	0
1154000	428	11	0
1155000	433	11	0
1156000	433	11	0
1157000	433	11	0
1158000	433	11	0
1159000	433	11	0
1160000	433	11	0
1161000	433	11	0
1162000	433	11	0
1163000	433	11	0
1164000	433	11	0
1165000	435	11	0
1166000	435	11	0
1167000	435	11	0
1168000	435	11	0
1169000	435	11	0
1170000	435	11	0
1171000	435	11	0
1172000	435	11	0
1173000	435	11	0
1174000	435	11	0
1175000	437	11	0
1176000	437	11	0
1177000	437	11	0
1178000	437	11	0
1179000	437	11	0
1180000	437	11	0
1181000	437	11	0
1182000	437	11	0
1183000	437	11	0
1184000	437	11	0
1185000	438	12	0
1186000	438	12	0
1187000	438	12	0
1188000	438	12	0
1189000	438	12	0
1190000	438	12	0
1191000	438	12	0
1192000	438	12	0
1193000	438	12	0
1194000	438	12	0
1195000	436	12	0
1196000	436	12	0
1197000	436	12	0
1198000	436	12	0
1199000	436	12	0
1200000	436	12	0
1201000	436	12	0
1202000	436	12	0
1203000	436	12	0
1204000	436	12	0
1205000	435	12	0
1206000	435	12	0
1207000	435	12	0
1208000	435	12	0
1209000	435	12	0
1210000	435	12	0
1211000	435	12	0
1212000	435	12	0
1213000	435	12	0
1214000	435	12	0
1215000	435	12	0
1216000	435	12	0
1217000	435	12	0
1218000	435	12	0
1219000	435	12	0
1220000	435	12	0
1221000	435	12	0
1222000	435	12	0
1223000	435	12	0
1224000	435	12	0
1225000	435	12	0
1226000	435	12	0
1227000	435	12	0
1228000	435	12	0
1229000	435	12	0
1230000	435	12	0
1231000	435	12	0
1232000	435	12	0
1233000	435	12	0
1234000	431	12	0
1235000	431	12	0
1236000	431	12	0
1237000	431	12	0
1238000	431	12	0
1239000	431	12	0
1240000	431	12	0
1241000	431	12	0
1242000	431	12	0
1243000	431	12	0
1244000	429	12	0
1245000	429	12	0
1246000	429	12	0
1247000	429	12	0
1248000	429	12	0
1249000	429	12	0
1250000	429	12	0
1251000	429	12	0
1252000	429	12	0
1253000	429	12	0
1254000	431	12	0
1255000	431	12	0
1256000	431	12	0
1257000	431	12	0
1258000	431	12	0
1259000	431	12	0
1260000	431	12	0
1261000	431	12	0
1262000	431	12	0
1263000	431	12	0
1264000	434	12	0
1265000	434	12	0
1266000	434	12	0
1267000	434	12	0
1268000	434	12	0
1269000	434	12	0
1270000	434	12	0
1271000	434	12	0
1272000	434	12	0
1273000	434	12	0
1274000	428	12	0
1275000	428	12	0
1276000	428	12	0
1277000	428	12	0
1278000	428	12	0
1279000	428	12	0
1280000	428	12	0
1281000	428	12	0
1282000	428	12	0
1283000	420	13	0
1284000	420	13	0
1285000	420	13	0
1286000	420	13	0
1287000	420	13	0
1288000	420	13	0
1289000	420	13	0
1290000	420	13	0
1291000	420	13	0
1292000	420	13	0
1293000	413	13	0
1294000	413	13	0
1295000	413	13	0
1296000	413	13	0
1297000	413	13	0
1298000	413	13	0
1299000	413	13	0
1300000	413	13	0
1301000	413	13	0
1302000	413	13	0
1303000	405	13	0
1304000	405	13	0
1305000	405	13	0
1306000	405	13	0
1307000	405	13	0
1308000	405	13	0
1309000	405	13	0
1310000	405	13	0
1311000	405	13	0
1312000	405	13	0
1313000	406	13	0
1314000	406	13	0
1315000	406	13	0
1316000	406	13	0
1317000	406	13	0
1318000	406	13	0
1319000	406	13	0
1320000	406	13	0
1321000	406	13	0
1322000	406	13	0
1323000	400	13	0
1324000	400	13	0
1325000	400	13	0
1326000	400	13	0
1327000	400	13	0
1328000	400	13	0
1329000	400	13	0
1330000	400	13	0
1331000	400	13	0
1332000	400	13	0
1333000	407	13	0
1334000	407	13	0
1335000	407	13	0
1336000	407	13	0
1337000	407	13	0
1338000	407	13	0
1339000	407	13	0
1340000	407	13	0
1341000	407	13	0
1342000	407	13	0
1343000	398	13	0
1344000	398	13	0
1345000	398	13	0
1346000	398	13	0
1347000	398	13	0
1348000	398	13	0
1349000	398	13	0
1350000	398	13	0
1351000	398	13	0
1352000	389	13	0
1353000	389	13	0
1354000	389	13	0
1355000	389	13	0
1356000	389	13	0
1357000	389	13	0
1358000	389	13	0
1359000	389	13	0
1360000	389	13	0
1361000	389	13	0
1362000	383	13	0
1363000	383	13	0
1364000	383	13	0
1365000	383	13	0
1366000	383	13	0
1367000	383	13	0
1368000	383	13	0
1369000	383	13	0
1370000	383	13	0
1371000	383	13	0
1372000	369	13	0
1373000	369	13	0
1374000	369	13	0
1375000	369	13	0
1376000	369	13	0
1377000	369	13	0
1378000	369	13	0
1379000	369	13	0
1380000	369	13	0
1381000	369	13	0
1382000	362	14	0
1383000	362	14	0
1384000	362	14	0
1385000	362	14	0
1386000	362	14	0
1387000	362	14	0
1388000	362	14	0
1389000	362	14	0
1390000	362	14	0
1391000	362	14	0
1392000	354	14	0
1393000	354	14	0
1394000	354	14	0
1395000	354	14	0
1396000	354	14	0
1397000	354	14	0
1398000	354	14	0
1399000	354	14	0
1400000	354	14	0
1401000	354	14	0
1402000	342	14	0
1403000	342	14	0
1404000	342	14	0
1405000	342	14	0
1406000	342	14	0
1407000	342	14	0
1408000	342	14	0
1409000	342	14	0
1410000	342	14	0
1411000	342	14	0
1412000	339	14	0
1413000	339	14	0
1414000	339	14	0
1415000	339	14	0
1416000	339	14	0
1417000	339	14	0
1418000	339	14	0
1419000	339	14	0
1420000	339	14	0
1421000	326	14	0
1422000	326	14	0
1423000	326	14	0
1424000	326	14	0
1425000	326	14	0
1426000	326	14	0
1427000	326	14	0
1428000	326	14	0
1429000	326	14	0
1430000	326	14	0
1431000	313	14	0
1432000	313	14	0
1433000	313	14	0
1434000	313	14	0
1435000	313	14	0
1436000	313	14	0
1437000	313	14	0
1438000	313	14	0
1439000	313	14	0
1440000	313	14	0
1441000	299	14	0
1442000	299	14	0
1443000	299	14	0
1444000	299	14	0
1445000	299	14	0
1446000	299	14	0
1447000	299	14	0
1448000	299	14	0
1449000	299	14	0
1450000	299	14	0
1451000	276	14	0
1452000	276	14	0
1453000	276	14	0
1454000	276	14	0
1455000	276	14	0
1456000	276	14	0
1457000	276	14	0
1458000	276	14	0
1459000	276	14	0
1460000	276	14	0
1461000	266	14	0
1462000	266	14	0
1463000	266	14	0
1464000	266	14	0
1465000	266	14	0
1466000	266	14	0
1467000	266	14	0
1468000	266	14	0
1469000	266	14	0
1470000	266	14	0
1471000	259	14	0
1472000	259	14	0
1473000	259	14	0
1474000	259	14	0
1475000	259	14	0
1476000	259	14	0
1477000	259	14	0
1478000	259	14	0
1479000	259	14	0
1480000	259	14	0
1481000	253	15	0
1482000	253	15	0
1483000	253	15	0
1484000	253	15	0
1485000	253	15	0
1486000	253	15	0
1487000	253	15	0
1488000	253	15	0
1489000	253	15	0
1490000	256	15	0
1491000	256	15	0
1492000	256	15	0
1493000	256	15	0
1494000	256	15	0
1495000	256	15	0
1496000	256	15	0
1497000	256	15	0
1498000	256	15	0
1499000	256	15	0
1500000	260	15	0
1501000	260	15	0
1502000	260	15	0
1503000	260	15	0
1504000	260	15	0
1505000	260	15	0
1506000	260	15	0
1507000	260	15	0
1508000	260	15	0
1509000	260	15	0
1510000	253	15	0
1511000	253	15	0
1512000	253	15	0
1513000	253	15	0
1514000	253	15	0
1515000	253	15	0
1516000	253	15	0
1517000	253	15	0
1518000	253	15	0
1519000	253	15	0
1520000	247	15	0
1521000	247	15	0
1522000	247	15	0
1523000	247	15	0
1524000	247	15	0
1525000	247	15	0
1526000	247	15	0
1527000	247	15	0
1528000	247	15	0
1529000	247	15	0
1530000	235	15	0
1531000	235	15	0
1532000	235	15	0
1533000	235	15	0
1534000	235	15	0
1535000	235	15	0
1536000	235	15	0
1537000	235	15	0
1538000	235	15	0
1539000	235	15	0
1540000	226	15	0
1541000	226	15	0
1542000	226	15	0
1543000	226	15	0
1544000	226	15	0
1545000	226	15	0
1546000	226	15	0
1547000	226	15	0
1548000	226	15	0
1549000	226	15	0
1550000	237	15	0
1551000	237	15	0
1552000	237	15	0
1553000	237	15	0
1554000	237	15	0
1555000	237	15	0
1556000	237	15	0
1557000	237	15	0
1558000	237	15	0
1559000	249	15	0
1560000	249	15	0
1561000	249	15	0
1562000	249	15	0
1563000	249	15	0
1564000	249	15	0
1565000	249	15	0
1566000	249	15	0
1567000	249	15	0
1568000	249	15	0
1569000	253	15	0
1570000	253	15	0
1571000	253	15	0
1572000	253	15	0
1573000	253	15	0
1574000	253	15	0
1575000	253	15	0
1576000	253	15	0
1577000	253	15	0
1578000	253	15	0
1579000	250	16	0
1580000	250	16	0
1581000	250	16	0
1582000	250	16	0
1583000	250	16	0
1584000	250	16	0
1585000	250	16	0
1586000	250	16	0
1587000	250	16	0
1588000	250	16	0
1589000	228	16	0
1590000	228	16	0
1591000	228	16	0
1592000	228	16	0
1593000	228	16	0
1594000	228	16	0
1595000	228	16	0
1596000	228	16	0
1597000	228	16	0
1598000	228	16	0
1599000	216	16	0
1600000	216	16	0
1601000	216	16	0
1602000	216	16	0
1603000	216	16	0
1604000	216	16	0
1605000	216	16	0
1606000	216	16	0
1607000	216	16	0
1608000	216	16	0
1609000	203	16	0
1610000	203	16	0
1611000	203	16	0
1612000	203	16	0
1613000	203	16	0
1614000	203	16	0
1615000	203	16	0
1616000	203	16	0
1617000	203	16	0
1618000	203	16	0
1619000	203	16	0
1620000	203	16	0
1621000	203	16	0
1622000	203	16	0
1623000	203	16	0
1624000	203	16	0
1625000	203	16	0
1626000	203	16	0
1627000	203	16	0
1628000	224	16	0
1629000	224	16	0
1630000	224	16	0
1631000	224	16	0
1632000	224	16	0
1633000	224	16	0
1634000	224	16	0
1635000	224	16	0
1636000	224	16	0
1637000	224	16	0
1638000	240	16	0
1639000	240	16	0
1640000	240	16	0
1641000	240	16	0
1642000	240	16	0
1643000	240	16	0
1644000	240	16	0
1645000	240	16	0
1646000	240	16	0
1647000	240	16	0
1648000	256	16	0
1649000	256	16	0
1650000	256	16	0
1651000	256	16	0
1652000	256	16	0
1653000	256	16	0
1654000	256	16	0
1655000	256	16	0
1656000	256	16	0
1657000	256	16	0
1658000	252	16	0
1659000	252	16	0
1660000	252	16	0
1661000	252	16	0
1662000	252	16	0
1663000	252	16	0
1664000	252	16	0
1665000	252	16	0
1666000	252	16	0
1667000	252	16	0
1668000	232	16	0
1669000	232	16	0
1670000	232	16	0
1671000	232	16	0
1672000	232	16	0
1673000	232	16	0
1674000	232	16	0
1675000	232	16	0
1676000	232	16	0
1677000	232	16	0
1678000	215	17	0
1679000	215	17	0
1680000	215	17	0
1681000	215	17	0
1682000	215	17	0
1683000	215	17	0
1684000	215	17	0
1685000	215	17	0
1686000	215	17	0
1687000	215	17	0
1688000	218	17	0
1689000	218	17	0
1690000	218	17	0
1691000	218	17	0
1692000	218	17	0
1693000	218	17	0
1694000	218	17	0
1695000	218	17	0
1696000	218	17	0
1697000	218	17	0
1698000	217	17	0
1699000	217	17	0
1700000	217	17	0
1701000	217	17	0
1702000	217	17	0
1703000	217	17	0
1704000	217	17	0
1705000	217	17	0
1706000	217	17	0
1707000	240	17	0
1708000	240	17	0
1709000	240	17	0
1710000	240	17	0
1711000	240	17	0
1712000	240	17	0
1713000	240	17	0
1714000	240	17	0
1715000	240	17	0
1716000	240	17	0
1717000	272	17	0
1718000	272	17	0
1719000	272	17	0
1720000	272	17	0
1721000	272	17	0
1722000	272	17	0
1723000	272	17	0
1724000	272	17	0
1725000	272	17	0
1726000	272	17	0
1727000	336	17	0
1728000	336	17	0
1729000	336	17	0
1730000	336	17	0
1731000	336	17	0
1732000	336	17	0
1733000	336	17	0
1734000	336	17	0
1735000	336	17	0
1736000	336	17	0
1737000	399	17	24
1738000	399	17	24
1739000	399	17	24
1740000	399	17	24
1741000	399	17	24
1742000	399	17	24
1743000	399	17	24
1744000	399	17	24
1745000	399	17	24
1746000	399	17	24
1747000	398	17	0
1748000	398	17	0
1749000	398	17	0
1750000	398	17	0
1751000	398	17	0
1752000	398	17	0
1753000	398	17	0
1754000	398	17	0
1755000	398	17	0
1756000	398	17	0
1757000	307	17	0
1758000	307	17	0
1759000	307	17	0
1760000	307	17	0
1761000	307	17	0
1762000	307	17	0
1763000	307	17	0
1764000	307	17	0
1765000	307	17	0
1766000	307	17	0
1767000	344	17	0
1768000	344	17	0
1769000	344	17	0
1770000	344	17	0
1771000	344	17	0
1772000	344	17	0
1773000	344	17	0
1774000	344	17	0
1775000	344	17	0
1776000	380	18	0
1777000	380	18	0
1778000	380	18	0
1779000	380	18	0
1780000	380	18	0
1781000	380	18	0
1782000	380	18	0
1783000	380	18	0
1784000	380	18	0
1785000	380	18	0
1786000	325	18	0
1787000	325	18	0
1788000	325	18	0
1789000	325	18	0
1790000	325	18	0
1791000	325	18	0
1792000	325	18	0
1793000	325	18	0
1794000	325	18	0
1795000	325	18	0
1796000	355	18	0
1797000	355	18	0
1798000	355	18	0
1799000	355	18	0
1800000	355	18	0
1801000	355	18	0
1802000	355	18	0
1803000	355	18	0
1804000	355	18	0
1805000	355	18	0
1806000	457	18	0
1807000	457	18	0
1808000	457	18	0
1809000	457	18	0
1810000	457	18	0
1811000	457	18	0
1812000	457	18	0
1813000	457	18	0
1814000	457	18	0
1815000	457	18	0
1816000	561	18	0
1817000	561	18	0
1818000	561	18	0
1819000	561	18	0
1820000	561	18	0
1821000	561	18	0
1822000	561	18	0
1823000	561	18	0
1824000	561	18	0
1825000	561	18	0
1826000	665	18	0
1827000	665	18	0
1828000	665	18	0
1829000	665	18	0
1830000	665	18	0
1831000	665	18	0
1832000	665	18	0
1833000	665	18	0
1834000	665	18	0
1835000	665	18	0
1836000	614	18	0
1837000	614	18	0
1838000	614	18	0
1839000	614	18	0
1840000	614	18	0
1841000	614	18	0
1842000	614	18	0
1843000	614	18	0
1844000	614	18	0
1845000	511	18	0
1846000	511	18	0
1847000	511	18	0
1848000	511	18	0
1849000	511	18	0
1850000	511	18	0
1851000	511	18	0
1852000	511	18	0
1853000	511	18	0
1854000	511	18	0
1855000	462	18	0
1856000	462	18	0
1857000	462	18	0
1858000	462	18	0
1859000	462	18	0
1860000	462	18	0
1861000	462	18	0
1862000	462	18	0
1863000	462	18	0
1864000	462	18	0
1865000	414	18	0
1866000	414	18	0
1867000	414	18	0
1868000	414	18	0
1869000	414	18	0
1870000	414	18	0
1871000	414	18	0
1872000	414	18	0
1873000	414	18	0
1874000	414	18	0
1875000	514	19	0
1876000	514	19	0
1877000	514	19	0
1878000	514	19	0
1879000	514	19	0
1880000	514	19	0
1881000	514	19	0
1882000	514	19	0
1883000	514	19	0
1884000	514	19	0
1885000	642	19	0
1886000	642	19	0
1887000	642	19	0
1888000	642	19	0
1889000	642	19	0
1890000	642	19	0
1891000	642	19	0
1892000	642	19	0
1893000	642	19	0
1894000	642	19	0
1895000	604	19	0
1896000	604	19	0
1897000	604	19	0
1898000	604	19	0
1899000	604	19	0
1900000	604	19	0
1901000	604	19	0
1902000	604	19	0
1903000	604	19	0
1904000	604	19	0
1905000	565	19	0
1906000	565	19	0
1907000	565	19	0
1908000	565	19	0
1909000	565	19	0
1910000	565	19	0
1911000	565	19	0
1912000	565	19	0
1913000	565	19	0
1914000	460	19	24
1915000	460	19	24
1916000	460	19	24
1917000	460	19	24
1918000	460	19	24
1919000	460	19	24
1920000	460	19	24
1921000	460	19	24
1922000	460	19	24
1923000	460	19	24
1924000	425	19	0
1925000	425	19	0
1926000	425	19	0
1927000	425	19	0
1928000	425	19	0
1929000	425	19	0
1930000	425	19	0
1931000	425	19	0
1932000	425	19	0
1933000	425	19	0
1934000	543	19	24
1935000	543	19	24
1936000	543	19	24
1937000	543	19	24
1938000	543	19	24
1939000	543	19	24
1940000	543	19	24
1941000	543	19	24
1942000	543	19	24
1943000	543	19	24
1944000	944	19	24
1945000	944	19	24
1946000	944	19	24
1947000	944	19	24
1948000	944	19	24
1949000	944	19	24
1950000	944	19	24
1951000	944	19	24
1952000	944	19	24
1953000	944	19	24
1954000	1345	19	0
1955000	1345	19	0
1956000	1345	19	0
1957000	1345	19	0
1958000	1345	19	0
1959000	1345	19	0
1960000	1345	19	0
1961000	1345	19	0
1962000	1345	19	0
1963000	1345	19	0
1964000	1877	19	0
1965000	1877	19	0
1966000	1877	19	0
1967000	1877	19	0
1968000	1877	19	0
1969000	1877	19	0
1970000	1877	19	0
1971000	1877	19	0
1972000	1877	19	0
1973000	1877	19	0
1974000	1822	20	24
1975000	1822	20	24
1976000	1822	20	24
1977000	1822	20	24
1978000	1822	20	24
1979000	1822	20	24
1980000	1822	20	24
1981000	1822	20	24
1982000	1822	20	24
1983000	1822	20	24
1984000	706	20	24
1985000	706	20	24
1986000	706	20	24
1987000	706	20	24
1988000	706	20	24
1989000	706	20	24
1990000	706	20	24
1991000	706	20	24
1992000	706	20	24
1993000	-410	20	24
1994000	-410	20	24
1995000	-410	20	24
1996000	-410	20	24
1997000	-410	20	24
1998000	-410	20	24
[truncated: 35,125 more rows]
