# Supplementary material for: Empirical optimization of an angled spoke paddling wheel with self-rotating mechanism
Source: Sci Rep. 2022 Nov 28;12:20511. doi: 10.1038/s41598-022-25181-7 (PMC9705443; doi:10.1038/s41598-022-25181-7)
Supplement: Supplementary file 1 — Supplementary Information. [file 41598_2022_25181_MOESM1_ESM.zip › 2nd_test_Loadcell_raw_data/R6/Test2_R6_120RPM_Set1.csv]

Timestamp	RMS_Val_G	Target_Vel_G	Vel_Cur_G
0	0	0	0
1000	0	0	0
2000	0	0	0
3000	0	0	0
4000	0	0	0
5000	0	0	0
6000	0	0	0
7000	0	0	0
8000	0	0	0
9000	0	0	0
10000	0	0	0
11000	0	0	0
12000	-82837	0	0
13000	-82837	0	0
14000	-82837	0	0
15000	-82837	0	0
16000	-82837	0	0
17000	-82837	0	0
18000	-82837	0	0
19000	-82837	0	0
20000	-82837	0	0
21000	-82837	0	0
22000	-165675	0	0
23000	-165675	0	0
24000	-165675	0	0
25000	-165675	0	0
26000	-165675	0	0
27000	-165675	0	0
28000	-165675	0	0
29000	-165675	0	0
30000	-165675	0	0
31000	-165675	0	0
32000	-248508	0	0
33000	-248508	0	0
34000	-248508	0	0
35000	-248508	0	0
36000	-248508	0	0
37000	-248508	0	0
38000	-248508	0	0
39000	-248508	0	0
40000	-248508	0	0
41000	-331350	0	0
42000	-331350	0	0
43000	-331350	0	0
44000	-331350	0	0
45000	-331350	0	0
46000	-331350	0	0
47000	-331350	0	0
48000	-331350	0	0
49000	-331350	0	0
50000	-331350	0	0
51000	-414188	0	0
52000	-414188	0	0
53000	-414188	0	0
54000	-414188	0	0
55000	-414188	0	0
56000	-414188	0	0
57000	-414188	0	0
58000	-414188	0	0
59000	-414188	0	0
60000	-414188	0	0
61000	-497035	0	0
62000	-497035	0	0
63000	-497035	0	0
64000	-497035	0	0
65000	-497035	0	0
66000	-497035	0	0
67000	-497035	0	0
68000	-497035	0	0
69000	-497035	0	0
70000	-497035	0	0
71000	-579883	0	0
72000	-579883	0	0
73000	-579883	0	0
74000	-579883	0	0
75000	-579883	0	0
76000	-579883	0	0
77000	-579883	0	0
78000	-579883	0	0
79000	-579883	0	0
80000	-579883	0	0
81000	-662720	0	0
82000	-662720	0	0
83000	-662720	0	0
84000	-662720	0	0
85000	-662720	0	0
86000	-662720	0	0
87000	-662720	0	0
88000	-662720	0	0
89000	-662720	0	0
90000	-662720	0	0
91000	-745555	0	0
92000	-745555	0	0
93000	-745555	0	0
94000	-745555	0	0
95000	-745555	0	0
96000	-745555	0	0
97000	-745555	0	0
98000	-745555	0	0
99000	-745555	0	0
100000	-745555	1	0
101000	-745555	1	0
102000	-745555	1	0
103000	-745555	1	0
104000	-745555	1	0
105000	-745555	1	0
106000	-745555	1	0
107000	-745555	1	0
108000	-745555	1	0
109000	-745555	1	0
110000	-745555	1	0
111000	-745555	1	0
112000	-745555	1	0
113000	-745555	1	0
114000	-745555	1	0
115000	-745555	1	0
116000	-745555	1	0
117000	-745555	1	0
118000	-745555	1	0
119000	-745555	1	0
120000	-745557	1	0
121000	-745557	1	0
122000	-745557	1	0
123000	-745557	1	0
124000	-745557	1	0
125000	-745557	1	0
126000	-745557	1	0
127000	-745557	1	0
128000	-745557	1	0
129000	-745557	1	0
130000	-745572	1	0
131000	-745572	1	0
132000	-745572	1	0
133000	-745572	1	0
134000	-745572	1	0
135000	-745572	1	0
136000	-745572	1	0
137000	-745572	1	0
138000	-745572	1	0
139000	-745572	1	0
140000	-745583	1	0
141000	-745583	1	0
142000	-745583	1	0
143000	-745583	1	0
144000	-745583	1	0
145000	-745583	1	0
146000	-745583	1	0
147000	-745583	1	0
148000	-745583	1	0
149000	-745583	1	0
150000	-745593	1	0
151000	-745593	1	0
152000	-745593	1	0
153000	-745593	1	0
154000	-745593	1	0
155000	-745593	1	0
156000	-745593	1	0
157000	-745593	1	0
158000	-745593	1	0
159000	-745593	1	0
160000	-745603	1	0
161000	-745603	1	0
162000	-745603	1	0
163000	-745603	1	0
164000	-745603	1	0
165000	-745603	1	0
166000	-745603	1	0
167000	-745603	1	0
168000	-745603	1	0
169000	-745603	1	0
170000	-745602	1	0
171000	-745602	1	0
172000	-745602	1	0
173000	-745602	1	0
174000	-745602	1	0
175000	-745602	1	0
176000	-745602	1	0
177000	-745602	1	0
178000	-745602	1	0
179000	-745602	1	0
180000	-745606	1	0
181000	-745606	1	0
182000	-745606	1	0
183000	-745606	1	0
184000	-745606	1	0
185000	-745606	1	0
186000	-745606	1	0
187000	-745606	1	0
188000	-745606	1	0
189000	-745614	1	0
190000	-745614	1	0
191000	-745614	1	0
192000	-745614	1	0
193000	-745614	1	0
194000	-745614	1	0
195000	-745614	1	0
196000	-745614	1	0
197000	-745614	1	0
198000	-745614	1	0
199000	-745622	2	0
200000	-745622	2	0
201000	-745622	2	0
202000	-745622	2	0
203000	-745622	2	0
204000	-745622	2	0
205000	-745622	2	0
206000	-745622	2	0
207000	-745622	2	0
208000	-745622	2	0
209000	-745630	2	0
210000	-745630	2	0
211000	-745630	2	0
212000	-745630	2	0
213000	-745630	2	0
214000	-745630	2	0
215000	-745630	2	0
216000	-745630	2	0
217000	-745630	2	0
218000	-745630	2	0
219000	-745636	2	0
220000	-745636	2	0
221000	-745636	2	0
222000	-745636	2	0
223000	-745636	2	0
224000	-745636	2	0
225000	-745636	2	0
226000	-745636	2	0
227000	-745636	2	0
228000	-745636	2	0
229000	-745645	2	0
230000	-745645	2	0
231000	-745645	2	0
232000	-745645	2	0
233000	-745645	2	0
234000	-745645	2	0
235000	-745645	2	0
236000	-745645	2	0
237000	-745645	2	0
238000	-745645	2	0
239000	-745653	2	0
240000	-745653	2	0
241000	-745653	2	0
242000	-745653	2	0
243000	-745653	2	0
244000	-745653	2	0
245000	-745653	2	0
246000	-745653	2	0
247000	-745653	2	0
248000	-745653	2	0
249000	-745656	2	0
250000	-745656	2	0
251000	-745656	2	0
252000	-745656	2	0
253000	-745656	2	0
254000	-745656	2	0
255000	-745656	2	0
256000	-745656	2	0
257000	-745656	2	0
258000	-745656	2	0
259000	-745657	2	0
260000	-745657	2	0
261000	-745657	2	0
262000	-745657	2	0
263000	-745657	2	0
264000	-745657	2	0
265000	-745657	2	0
266000	-745657	2	0
267000	-745657	2	0
268000	-745660	2	0
269000	-745660	2	0
270000	-745660	2	0
271000	-745660	2	0
272000	-745660	2	0
273000	-745660	2	0
274000	-745660	2	0
275000	-745660	2	0
276000	-745660	2	0
277000	-745660	2	0
278000	-745668	2	0
279000	-745668	2	0
280000	-745668	2	0
281000	-745668	2	0
282000	-745668	2	0
283000	-745668	2	0
284000	-745668	2	0
285000	-745668	2	0
286000	-745668	2	0
287000	-745668	2	0
288000	-745676	2	0
289000	-745676	2	0
290000	-745676	2	0
291000	-745676	2	0
292000	-745676	2	0
293000	-745676	2	0
294000	-745676	2	0
295000	-745676	2	0
296000	-745676	2	0
297000	-745676	2	0
298000	-745684	3	0
299000	-745684	3	0
300000	-745684	3	0
301000	-745684	3	0
302000	-745684	3	0
303000	-745684	3	0
304000	-745684	3	0
305000	-745684	3	0
306000	-745684	3	0
307000	-745684	3	0
308000	-745693	3	0
309000	-745693	3	0
310000	-745693	3	0
311000	-745693	3	0
312000	-745693	3	0
313000	-745693	3	0
314000	-745693	3	0
315000	-745693	3	0
316000	-745693	3	0
317000	-745693	3	0
318000	-745704	3	0
319000	-745704	3	0
320000	-745704	3	0
321000	-745704	3	0
322000	-745704	3	0
323000	-745704	3	0
324000	-745704	3	0
325000	-745704	3	0
326000	-745704	3	0
327000	-745704	3	0
328000	-745715	3	0
329000	-745715	3	0
330000	-745715	3	0
331000	-745715	3	0
332000	-745715	3	0
333000	-745715	3	0
334000	-745715	3	0
335000	-745715	3	0
336000	-745715	3	0
337000	-745727	3	0
338000	-745727	3	0
339000	-745727	3	0
340000	-745727	3	0
341000	-745727	3	0
342000	-745727	3	0
343000	-745727	3	0
344000	-745727	3	0
345000	-745727	3	0
346000	-745727	3	0
347000	-745732	3	0
348000	-745732	3	0
349000	-745732	3	0
350000	-745732	3	0
351000	-745732	3	0
352000	-745732	3	0
353000	-745732	3	0
354000	-745732	3	0
355000	-745732	3	0
356000	-745732	3	0
357000	-745747	3	0
358000	-745747	3	0
359000	-745747	3	0
360000	-745747	3	0
361000	-745747	3	0
362000	-745747	3	0
363000	-745747	3	0
364000	-745747	3	0
365000	-745747	3	0
366000	-745747	3	0
367000	-745761	3	0
368000	-745761	3	0
369000	-745761	3	0
370000	-745761	3	0
371000	-745761	3	0
372000	-745761	3	0
373000	-745761	3	0
374000	-745761	3	0
375000	-745761	3	0
376000	-745761	3	0
377000	-745772	3	0
378000	-745772	3	0
379000	-745772	3	0
380000	-745772	3	0
381000	-745772	3	0
382000	-745772	3	0
383000	-745772	3	0
384000	-745772	3	0
385000	-745772	3	0
386000	-745772	3	0
387000	-745787	3	0
388000	-745787	3	0
389000	-745787	3	0
390000	-745787	3	0
391000	-745787	3	0
392000	-745787	3	0
393000	-745787	3	0
394000	-745787	3	0
395000	-745787	3	0
396000	-745787	3	0
397000	-745795	4	0
398000	-745795	4	0
399000	-745795	4	0
400000	-745795	4	0
401000	-745795	4	0
402000	-745795	4	0
403000	-745795	4	0
404000	-745795	4	0
405000	-745795	4	0
406000	-745795	4	0
407000	-745807	4	0
408000	-745807	4	0
409000	-745807	4	0
410000	-745807	4	0
411000	-745807	4	0
412000	-745807	4	0
413000	-745807	4	0
414000	-745807	4	0
415000	-745807	4	0
416000	-745818	4	0
417000	-745818	4	0
418000	-745818	4	0
419000	-745818	4	0
420000	-745818	4	0
421000	-745818	4	0
422000	-745818	4	0
423000	-745818	4	0
424000	-745818	4	0
425000	-745818	4	0
426000	-745820	4	0
427000	-745820	4	0
428000	-745820	4	0
429000	-745820	4	0
430000	-745820	4	0
431000	-745820	4	0
432000	-745820	4	0
433000	-745820	4	0
434000	-745820	4	0
435000	-745820	4	0
436000	-745830	4	0
437000	-745830	4	0
438000	-745830	4	0
439000	-745830	4	0
440000	-745830	4	0
441000	-745830	4	0
442000	-745830	4	0
443000	-745830	4	0
444000	-745830	4	0
445000	-745830	4	0
446000	-745832	4	0
447000	-745832	4	0
448000	-745832	4	0
449000	-745832	4	0
450000	-745832	4	0
451000	-745832	4	0
452000	-745832	4	0
453000	-745832	4	0
454000	-745832	4	0
455000	-745832	4	0
456000	-745833	4	0
457000	-745833	4	0
458000	-745833	4	0
459000	-745833	4	0
460000	-745833	4	0
461000	-745833	4	0
462000	-745833	4	0
463000	-745833	4	0
464000	-745833	4	0
465000	-745833	4	0
466000	-745843	4	0
467000	-745843	4	0
468000	-745843	4	0
469000	-745843	4	0
470000	-745843	4	0
471000	-745843	4	0
472000	-745843	4	0
473000	-745843	4	0
474000	-745843	4	0
475000	-745843	4	0
476000	-745849	4	0
477000	-745849	4	0
478000	-745849	4	0
479000	-745849	4	0
480000	-745849	4	0
481000	-745849	4	0
482000	-745849	4	0
483000	-745849	4	0
484000	-745849	4	0
485000	-745849	4	0
486000	-745862	4	0
487000	-745862	4	0
488000	-745862	4	0
489000	-745862	4	0
490000	-745862	4	0
491000	-745862	4	0
492000	-745862	4	0
493000	-745862	4	0
494000	-745862	4	0
495000	-745876	5	0
496000	-745876	5	0
497000	-745876	5	0
498000	-745876	5	0
499000	-745876	5	0
500000	-745876	5	0
501000	-745876	5	0
502000	-745876	5	0
503000	-745876	5	0
504000	-745876	5	0
505000	-745885	5	0
506000	-745885	5	0
507000	-745885	5	0
508000	-745885	5	0
509000	-745885	5	0
510000	-745885	5	0
511000	-745885	5	0
512000	-745885	5	0
513000	-745885	5	0
514000	-745885	5	0
515000	-745899	5	0
516000	-745899	5	0
517000	-745899	5	0
518000	-745899	5	0
519000	-745899	5	0
520000	-745899	5	0
521000	-745899	5	0
522000	-745899	5	0
523000	-745899	5	0
524000	-745899	5	0
525000	-745907	5	0
526000	-745907	5	0
527000	-745907	5	0
528000	-745907	5	0
529000	-745907	5	0
530000	-745907	5	0
531000	-745907	5	0
532000	-745907	5	0
533000	-745907	5	0
534000	-745907	5	0
535000	-745924	5	0
536000	-745924	5	0
537000	-745924	5	0
538000	-745924	5	0
539000	-745924	5	0
540000	-745924	5	0
541000	-745924	5	0
542000	-745924	5	0
543000	-745924	5	0
544000	-745924	5	0
545000	-745941	5	0
546000	-745941	5	0
547000	-745941	5	0
548000	-745941	5	0
549000	-745941	5	0
550000	-745941	5	0
551000	-745941	5	0
552000	-745941	5	0
553000	-745941	5	0
554000	-745941	5	0
555000	-745955	5	0
556000	-745955	5	0
557000	-745955	5	0
558000	-745955	5	0
559000	-745955	5	0
560000	-745955	5	0
561000	-745955	5	0
562000	-745955	5	0
563000	-745955	5	0
564000	-745955	5	0
565000	-745967	5	0
566000	-745967	5	0
567000	-745967	5	0
568000	-745967	5	0
569000	-745967	5	0
570000	-745967	5	0
571000	-745967	5	0
572000	-745967	5	0
573000	-745967	5	0
574000	-745974	5	0
575000	-745974	5	0
576000	-745974	5	0
577000	-745974	5	0
578000	-745974	5	0
579000	-745974	5	0
580000	-745974	5	0
581000	-745974	5	0
582000	-745974	5	0
583000	-745974	5	0
584000	-745981	5	0
585000	-745981	5	0
586000	-745981	5	0
587000	-745981	5	0
588000	-745981	5	0
589000	-745981	5	0
590000	-745981	5	0
591000	-745981	5	0
592000	-745981	5	0
593000	-745981	5	0
594000	-745993	6	0
595000	-745993	6	0
596000	-745993	6	0
597000	-745993	6	0
598000	-745993	6	0
599000	-745993	6	0
600000	-745993	6	0
601000	-745993	6	0
602000	-745993	6	0
603000	-745993	6	0
604000	-746005	6	0
605000	-746005	6	0
606000	-746005	6	0
607000	-746005	6	0
608000	-746005	6	0
609000	-746005	6	0
610000	-746005	6	0
611000	-746005	6	0
612000	-746005	6	0
613000	-746005	6	0
614000	-746013	6	0
615000	-746013	6	0
616000	-746013	6	0
617000	-746013	6	0
618000	-746013	6	0
619000	-746013	6	0
620000	-746013	6	0
621000	-746013	6	0
622000	-746013	6	0
623000	-746013	6	0
624000	-746026	6	0
625000	-746026	6	0
626000	-746026	6	0
627000	-746026	6	0
628000	-746026	6	0
629000	-746026	6	0
630000	-746026	6	0
631000	-746026	6	0
632000	-746026	6	0
633000	-746026	6	0
634000	-746040	6	0
635000	-746040	6	0
636000	-746040	6	0
637000	-746040	6	0
638000	-746040	6	0
639000	-746040	6	0
640000	-746040	6	0
641000	-746040	6	0
642000	-746040	6	0
643000	-746040	6	0
644000	-746052	6	0
645000	-746052	6	0
646000	-746052	6	0
647000	-746052	6	0
648000	-746052	6	0
649000	-746052	6	0
650000	-746052	6	0
651000	-746052	6	0
652000	-746052	6	0
653000	-746061	6	0
654000	-746061	6	0
655000	-746061	6	0
656000	-746061	6	0
657000	-746061	6	0
658000	-746061	6	0
659000	-746061	6	0
660000	-746061	6	0
661000	-746061	6	0
662000	-746061	6	0
663000	-746066	6	0
664000	-746066	6	0
665000	-746066	6	0
666000	-746066	6	0
667000	-746066	6	0
668000	-746066	6	0
669000	-746066	6	0
670000	-746066	6	0
671000	-746066	6	0
672000	-746066	6	0
673000	-746071	6	0
674000	-746071	6	0
675000	-746071	6	0
676000	-746071	6	0
677000	-746071	6	0
678000	-746071	6	0
679000	-746071	6	0
680000	-746071	6	0
681000	-746071	6	0
682000	-746071	6	0
683000	-746088	6	0
684000	-746088	6	0
685000	-746088	6	0
686000	-746088	6	0
687000	-746088	6	0
688000	-746088	6	0
689000	-746088	6	0
690000	-746088	6	0
691000	-746088	6	0
692000	-746088	6	0
693000	-746100	7	0
694000	-746100	7	0
695000	-746100	7	0
696000	-746100	7	0
697000	-746100	7	0
698000	-746100	7	0
699000	-746100	7	0
700000	-746100	7	0
701000	-746100	7	0
702000	-746100	7	0
703000	-746116	7	0
704000	-746116	7	0
705000	-746116	7	0
706000	-746116	7	0
707000	-746116	7	0
708000	-746116	7	0
709000	-746116	7	0
710000	-746116	7	0
711000	-746116	7	0
712000	-746116	7	0
713000	-746131	7	0
714000	-746131	7	0
715000	-746131	7	0
716000	-746131	7	0
717000	-746131	7	0
718000	-746131	7	0
719000	-746131	7	0
720000	-746131	7	0
721000	-746131	7	0
722000	-746146	7	0
723000	-746146	7	0
724000	-746146	7	0
725000	-746146	7	0
726000	-746146	7	0
727000	-746146	7	0
728000	-746146	7	0
729000	-746146	7	0
730000	-746146	7	0
731000	-746146	7	0
732000	-746155	7	0
733000	-746155	7	0
734000	-746155	7	0
735000	-746155	7	0
736000	-746155	7	0
737000	-746155	7	0
738000	-746155	7	0
739000	-746155	7	0
740000	-746155	7	0
741000	-746155	7	0
742000	-746163	7	0
743000	-746163	7	0
744000	-746163	7	0
745000	-746163	7	0
746000	-746163	7	0
747000	-746163	7	0
748000	-746163	7	0
749000	-746163	7	0
750000	-746163	7	0
751000	-746163	7	0
752000	-746169	7	0
753000	-746169	7	0
754000	-746169	7	0
755000	-746169	7	0
756000	-746169	7	0
757000	-746169	7	0
758000	-746169	7	0
759000	-746169	7	0
760000	-746169	7	0
761000	-746169	7	0
762000	-746174	7	0
763000	-746174	7	0
764000	-746174	7	0
765000	-746174	7	0
766000	-746174	7	0
767000	-746174	7	0
768000	-746174	7	0
769000	-746174	7	0
770000	-746174	7	0
771000	-746174	7	0
772000	-746186	7	0
773000	-746186	7	0
774000	-746186	7	0
775000	-746186	7	0
776000	-746186	7	0
777000	-746186	7	0
778000	-746186	7	0
779000	-746186	7	0
780000	-746186	7	0
781000	-746186	7	0
782000	-746192	7	0
783000	-746192	7	0
784000	-746192	7	0
785000	-746192	7	0
786000	-746192	7	0
787000	-746192	7	0
788000	-746192	7	0
789000	-746192	7	0
790000	-746192	7	0
791000	-746192	8	0
792000	-746204	8	0
793000	-746204	8	0
794000	-746204	8	0
795000	-746204	8	0
796000	-746204	8	0
797000	-746204	8	0
798000	-746204	8	0
799000	-746204	8	0
800000	-746204	8	0
801000	-746215	8	0
802000	-746215	8	0
803000	-746215	8	0
804000	-746215	8	0
805000	-746215	8	0
806000	-746215	8	0
807000	-746215	8	0
808000	-746215	8	0
809000	-746215	8	0
810000	-746215	8	0
811000	-746225	8	0
812000	-746225	8	0
813000	-746225	8	0
814000	-746225	8	0
815000	-746225	8	0
816000	-746225	8	0
817000	-746225	8	0
818000	-746225	8	0
819000	-746225	8	0
820000	-746225	8	0
821000	-746228	8	0
822000	-746228	8	0
823000	-746228	8	0
824000	-746228	8	0
825000	-746228	8	0
826000	-746228	8	0
827000	-746228	8	0
828000	-746228	8	0
829000	-746228	8	0
830000	-746228	8	0
831000	-746237	8	0
832000	-746237	8	0
833000	-746237	8	0
834000	-746237	8	0
835000	-746237	8	0
836000	-746237	8	0
837000	-746237	8	0
838000	-746237	8	0
839000	-746237	8	0
840000	-746237	8	0
841000	-746245	8	0
842000	-746245	8	0
843000	-746245	8	0
844000	-746245	8	0
845000	-746245	8	0
846000	-746245	8	0
847000	-746245	8	0
848000	-746245	8	0
849000	-746245	8	0
850000	-746245	8	0
851000	-746260	8	0
852000	-746260	8	0
853000	-746260	8	0
854000	-746260	8	0
855000	-746260	8	0
856000	-746260	8	0
857000	-746260	8	0
858000	-746260	8	0
859000	-746260	8	0
860000	-746260	8	0
861000	-746275	8	0
862000	-746275	8	0
863000	-746275	8	0
864000	-746275	8	0
865000	-746275	8	0
866000	-746275	8	0
867000	-746275	8	0
868000	-746275	8	0
869000	-746275	8	0
870000	-746284	8	0
871000	-746284	8	0
872000	-746284	8	0
873000	-746284	8	0
874000	-746284	8	0
875000	-746284	8	0
876000	-746284	8	0
877000	-746284	8	0
878000	-746284	8	0
879000	-746284	8	0
880000	-746295	8	0
881000	-746295	8	0
882000	-746295	8	0
883000	-746295	8	0
884000	-746295	8	0
885000	-746295	8	0
886000	-746295	8	0
887000	-746295	8	0
888000	-746295	8	0
889000	-746295	8	0
890000	-746306	9	0
891000	-746306	9	0
892000	-746306	9	0
893000	-746306	9	0
894000	-746306	9	0
895000	-746306	9	0
896000	-746306	9	0
897000	-746306	9	0
898000	-746306	9	0
899000	-746306	9	0
900000	-746312	9	0
901000	-746312	9	0
902000	-746312	9	0
903000	-746312	9	0
904000	-746312	9	0
905000	-746312	9	0
906000	-746312	9	0
907000	-746312	9	0
908000	-746312	9	0
909000	-746312	9	0
910000	-746326	9	0
911000	-746326	9	0
912000	-746326	9	0
913000	-746326	9	0
914000	-746326	9	0
915000	-746326	9	0
916000	-746326	9	0
917000	-746326	9	0
918000	-746326	9	0
919000	-746326	9	0
920000	-746332	9	0
921000	-746332	9	0
922000	-746332	9	0
923000	-746332	9	0
924000	-746332	9	0
925000	-746332	9	0
926000	-746332	9	0
927000	-746332	9	0
928000	-746332	9	0
929000	-746332	9	0
930000	-746338	9	0
931000	-746338	9	0
932000	-746338	9	0
933000	-746338	9	0
934000	-746338	9	0
935000	-746338	9	0
936000	-746338	9	0
937000	-746338	9	0
938000	-746338	9	0
939000	-746338	9	0
940000	-746355	9	0
941000	-746355	9	0
942000	-746355	9	0
943000	-746355	9	0
944000	-746355	9	0
945000	-746355	9	0
946000	-746355	9	0
947000	-746355	9	0
948000	-746355	9	0
949000	-746364	9	0
950000	-746364	9	0
951000	-746364	9	0
952000	-746364	9	0
953000	-746364	9	0
954000	-746364	9	0
955000	-746364	9	0
956000	-746364	9	0
957000	-746364	9	0
958000	-746364	9	0
959000	-746377	9	0
960000	-746377	9	0
961000	-746377	9	0
962000	-746377	9	0
963000	-746377	9	0
964000	-746377	9	0
965000	-746377	9	0
966000	-746377	9	0
967000	-746377	9	0
968000	-746377	9	0
969000	-746382	9	0
970000	-746382	9	0
971000	-746382	9	0
972000	-746382	9	0
973000	-746382	9	0
974000	-746382	9	0
975000	-746382	9	0
976000	-746382	9	0
977000	-746382	9	0
978000	-746382	9	0
979000	-746386	9	0
980000	-746386	9	0
981000	-746386	9	0
982000	-746386	9	0
983000	-746386	9	0
984000	-746386	9	0
985000	-746386	9	0
986000	-746386	9	0
987000	-746386	9	0
988000	-746386	9	0
989000	-746398	10	0
990000	-746398	10	0
991000	-746398	10	0
992000	-746398	10	0
993000	-746398	10	0
994000	-746398	10	0
995000	-746398	10	0
996000	-746398	10	0
997000	-746398	10	0
998000	-746398	10	0
999000	-663567	10	0
1000000	-663567	10	0
1001000	-663567	10	0
1002000	-663567	10	0
1003000	-663567	10	0
1004000	-663567	10	0
1005000	-663567	10	0
1006000	-663567	10	0
1007000	-663567	10	0
1008000	-663567	10	0
1009000	-580742	10	0
1010000	-580742	10	0
1011000	-580742	10	0
1012000	-580742	10	0
1013000	-580742	10	0
1014000	-580742	10	0
1015000	-580742	10	0
1016000	-580742	10	0
1017000	-580742	10	0
1018000	-580742	10	0
1019000	-497924	10	0
1020000	-497924	10	0
1021000	-497924	10	0
1022000	-497924	10	0
1023000	-497924	10	0
1024000	-497924	10	0
1025000	-497924	10	0
1026000	-497924	10	0
1027000	-497924	10	0
1028000	-415083	10	0
1029000	-415083	10	0
1030000	-415083	10	0
1031000	-415083	10	0
1032000	-415083	10	0
1033000	-415083	10	0
1034000	-415083	10	0
1035000	-415083	10	0
1036000	-415083	10	0
1037000	-415083	10	0
1038000	-332247	10	0
1039000	-332247	10	0
1040000	-332247	10	0
1041000	-332247	10	0
1042000	-332247	10	0
1043000	-332247	10	0
1044000	-332247	10	0
1045000	-332247	10	0
1046000	-332247	10	0
1047000	-332247	10	0
1048000	-249408	10	0
1049000	-249408	10	0
1050000	-249408	10	0
1051000	-249408	10	0
1052000	-249408	10	0
1053000	-249408	10	0
1054000	-249408	10	0
1055000	-249408	10	0
1056000	-249408	10	0
1057000	-249408	10	0
1058000	-166569	10	0
1059000	-166569	10	0
1060000	-166569	10	0
1061000	-166569	10	0
1062000	-166569	10	0
1063000	-166569	10	0
1064000	-166569	10	0
1065000	-166569	10	0
1066000	-166569	10	0
1067000	-166569	10	0
1068000	-83748	10	0
1069000	-83748	10	0
1070000	-83748	10	0
1071000	-83748	10	0
1072000	-83748	10	0
1073000	-83748	10	0
1074000	-83748	10	0
1075000	-83748	10	0
1076000	-83748	10	0
1077000	-83748	10	0
1078000	-926	10	0
1079000	-926	10	0
1080000	-926	10	0
1081000	-926	10	0
1082000	-926	10	0
1083000	-926	10	0
1084000	-926	10	0
1085000	-926	10	0
1086000	-926	10	0
1087000	-926	10	0
1088000	-941	11	0
1089000	-941	11	0
1090000	-941	11	0
1091000	-941	11	0
1092000	-941	11	0
1093000	-941	11	0
1094000	-941	11	0
1095000	-941	11	0
1096000	-941	11	0
1097000	-955	11	0
1098000	-955	11	0
1099000	-955	11	0
1100000	-955	11	0
1101000	-955	11	0
1102000	-955	11	0
1103000	-955	11	0
1104000	-955	11	0
1105000	-955	11	0
1106000	-955	11	0
1107000	-965	11	0
1108000	-965	11	0
1109000	-965	11	0
1110000	-965	11	0
1111000	-965	11	0
1112000	-965	11	0
1113000	-965	11	0
1114000	-965	11	0
1115000	-965	11	0
1116000	-965	11	0
1117000	-964	11	0
1118000	-964	11	0
1119000	-964	11	0
1120000	-964	11	0
1121000	-964	11	0
1122000	-964	11	0
1123000	-964	11	0
1124000	-964	11	0
1125000	-964	11	0
1126000	-964	11	0
1127000	-952	11	0
1128000	-952	11	0
1129000	-952	11	0
1130000	-952	11	0
1131000	-952	11	0
1132000	-952	11	0
1133000	-952	11	0
1134000	-952	11	0
1135000	-952	11	0
1136000	-952	11	0
1137000	-952	11	0
1138000	-952	11	0
1139000	-952	11	0
1140000	-952	11	0
1141000	-952	11	0
1142000	-952	11	0
1143000	-952	11	0
1144000	-952	11	0
1145000	-952	11	0
1146000	-952	11	0
1147000	-951	11	0
1148000	-951	11	0
1149000	-951	11	0
1150000	-951	11	0
1151000	-951	11	0
1152000	-951	11	0
1153000	-951	11	0
1154000	-951	11	0
1155000	-951	11	0
1156000	-951	11	0
1157000	-962	11	0
1158000	-962	11	0
1159000	-962	11	0
1160000	-962	11	0
1161000	-962	11	0
1162000	-962	11	0
1163000	-962	11	0
1164000	-962	11	0
1165000	-962	11	0
1166000	-962	11	0
1167000	-971	11	0
1168000	-971	11	0
1169000	-971	11	0
1170000	-971	11	0
1171000	-971	11	0
1172000	-971	11	0
1173000	-971	11	0
1174000	-971	11	0
1175000	-971	11	0
1176000	-980	11	0
1177000	-980	11	0
1178000	-980	11	0
1179000	-980	11	0
1180000	-980	11	0
1181000	-980	11	0
1182000	-980	11	0
1183000	-980	11	0
1184000	-980	11	0
1185000	-980	11	0
1186000	-989	12	0
1187000	-989	12	0
1188000	-989	12	0
1189000	-989	12	0
1190000	-989	12	0
1191000	-989	12	0
1192000	-989	12	0
1193000	-989	12	0
1194000	-989	12	0
1195000	-989	12	0
1196000	-992	12	0
1197000	-992	12	0
1198000	-992	12	0
1199000	-992	12	0
1200000	-992	12	0
1201000	-992	12	0
1202000	-992	12	0
1203000	-992	12	0
1204000	-992	12	0
1205000	-992	12	0
1206000	-1003	12	0
1207000	-1003	12	0
1208000	-1003	12	0
1209000	-1003	12	0
1210000	-1003	12	0
1211000	-1003	12	0
1212000	-1003	12	0
1213000	-1003	12	0
1214000	-1003	12	0
1215000	-1003	12	0
1216000	-1003	12	0
1217000	-1003	12	0
1218000	-1003	12	0
1219000	-1003	12	0
1220000	-1003	12	0
1221000	-1003	12	0
1222000	-1003	12	0
1223000	-1003	12	0
1224000	-1003	12	0
1225000	-1003	12	0
1226000	-1004	12	0
1227000	-1004	12	0
1228000	-1004	12	0
1229000	-1004	12	0
1230000	-1004	12	0
1231000	-1004	12	0
1232000	-1004	12	0
1233000	-1004	12	0
1234000	-1004	12	0
1235000	-1011	12	0
1236000	-1011	12	0
1237000	-1011	12	0
1238000	-1011	12	0
1239000	-1011	12	0
1240000	-1011	12	0
1241000	-1011	12	0
1242000	-1011	12	0
1243000	-1011	12	0
1244000	-1011	12	0
1245000	-1011	12	0
1246000	-1024	12	0
1247000	-1024	12	0
1248000	-1024	12	0
1249000	-1024	12	0
1250000	-1024	12	0
1251000	-1024	12	0
1252000	-1024	12	0
1253000	-1024	12	0
1254000	-1024	12	0
1255000	-1043	12	0
1256000	-1043	12	0
1257000	-1043	12	0
1258000	-1043	12	0
1259000	-1043	12	0
1260000	-1043	12	0
1261000	-1043	12	0
1262000	-1043	12	0
1263000	-1043	12	0
1264000	-1043	12	0
1265000	-1047	12	0
1266000	-1047	12	0
1267000	-1047	12	0
1268000	-1047	12	0
1269000	-1047	12	0
1270000	-1047	12	0
1271000	-1047	12	0
1272000	-1047	12	0
1273000	-1047	12	0
1274000	-1047	12	0
1275000	-1051	12	0
1276000	-1051	12	0
1277000	-1051	12	0
1278000	-1051	12	0
1279000	-1051	12	0
1280000	-1051	12	0
1281000	-1051	12	0
1282000	-1051	12	0
1283000	-1051	12	0
1284000	-1051	12	0
1285000	-1048	13	0
1286000	-1048	13	0
1287000	-1048	13	0
1288000	-1048	13	0
1289000	-1048	13	0
1290000	-1048	13	0
1291000	-1048	13	0
1292000	-1048	13	0
1293000	-1048	13	0
1294000	-1048	13	0
1295000	-1043	13	0
1296000	-1043	13	0
1297000	-1043	13	0
1298000	-1043	13	0
1299000	-1043	13	0
1300000	-1043	13	0
1301000	-1043	13	0
1302000	-1043	13	0
1303000	-1043	13	0
1304000	-1043	13	0
1305000	-1048	13	0
1306000	-1048	13	0
1307000	-1048	13	0
1308000	-1048	13	0
1309000	-1048	13	0
1310000	-1048	13	0
1311000	-1048	13	0
1312000	-1048	13	0
1313000	-1048	13	0
1314000	-1048	13	0
1315000	-1054	13	0
1316000	-1054	13	0
1317000	-1054	13	0
1318000	-1054	13	0
1319000	-1054	13	0
1320000	-1054	13	0
1321000	-1054	13	0
1322000	-1054	13	0
1323000	-1054	13	0
1324000	-1058	13	0
1325000	-1058	13	0
1326000	-1058	13	0
1327000	-1058	13	0
1328000	-1058	13	0
1329000	-1058	13	0
1330000	-1058	13	0
1331000	-1058	13	0
1332000	-1058	13	0
1333000	-1058	13	0
1334000	-1081	13	0
1335000	-1081	13	0
1336000	-1081	13	0
1337000	-1081	13	0
1338000	-1081	13	0
1339000	-1081	13	0
1340000	-1081	13	0
1341000	-1081	13	0
1342000	-1081	13	0
1343000	-1081	13	0
1344000	-1080	13	0
1345000	-1080	13	0
1346000	-1080	13	0
1347000	-1080	13	0
1348000	-1080	13	0
1349000	-1080	13	0
1350000	-1080	13	0
1351000	-1080	13	0
1352000	-1080	13	0
1353000	-1080	13	0
1354000	-1074	13	0
1355000	-1074	13	0
1356000	-1074	13	0
1357000	-1074	13	0
1358000	-1074	13	0
1359000	-1074	13	0
1360000	-1074	13	0
1361000	-1074	13	0
1362000	-1074	13	0
1363000	-1074	13	0
1364000	-1071	13	0
1365000	-1071	13	0
1366000	-1071	13	0
1367000	-1071	13	0
1368000	-1071	13	0
1369000	-1071	13	0
1370000	-1071	13	0
1371000	-1071	13	0
1372000	-1071	13	0
1373000	-1071	13	0
1374000	-1065	13	0
1375000	-1065	13	0
1376000	-1065	13	0
1377000	-1065	13	0
1378000	-1065	13	0
1379000	-1065	13	0
1380000	-1065	13	0
1381000	-1065	13	0
1382000	-1065	13	0
1383000	-1065	13	0
1384000	-1074	14	0
1385000	-1074	14	0
1386000	-1074	14	0
1387000	-1074	14	0
1388000	-1074	14	0
1389000	-1074	14	0
1390000	-1074	14	0
1391000	-1074	14	0
1392000	-1074	14	0
1393000	-1074	14	0
1394000	-1088	14	0
1395000	-1088	14	0
1396000	-1088	14	0
1397000	-1088	14	0
1398000	-1088	14	0
1399000	-1088	14	0
1400000	-1088	14	0
1401000	-1088	14	0
1402000	-1088	14	0
1403000	-1102	14	0
1404000	-1102	14	0
1405000	-1102	14	0
1406000	-1102	14	0
1407000	-1102	14	0
1408000	-1102	14	0
1409000	-1102	14	0
1410000	-1102	14	0
1411000	-1102	14	0
1412000	-1102	14	0
1413000	-1120	14	0
1414000	-1120	14	0
1415000	-1120	14	0
1416000	-1120	14	0
1417000	-1120	14	0
1418000	-1120	14	0
1419000	-1120	14	0
1420000	-1120	14	0
1421000	-1120	14	0
1422000	-1120	14	0
1423000	-1149	14	0
1424000	-1149	14	0
1425000	-1149	14	0
1426000	-1149	14	0
1427000	-1149	14	0
1428000	-1149	14	0
1429000	-1149	14	0
1430000	-1149	14	0
1431000	-1149	14	0
1432000	-1149	14	0
1433000	-1147	14	0
1434000	-1147	14	0
1435000	-1147	14	0
1436000	-1147	14	0
1437000	-1147	14	0
1438000	-1147	14	0
1439000	-1147	14	0
1440000	-1147	14	0
1441000	-1147	14	0
1442000	-1147	14	0
1443000	-1084	14	0
1444000	-1084	14	0
1445000	-1084	14	0
1446000	-1084	14	0
1447000	-1084	14	0
1448000	-1084	14	0
1449000	-1084	14	0
1450000	-1084	14	0
1451000	-1084	14	0
1452000	-1084	14	0
1453000	-1013	14	0
1454000	-1013	14	0
1455000	-1013	14	0
1456000	-1013	14	0
1457000	-1013	14	0
1458000	-1013	14	0
1459000	-1013	14	0
1460000	-1013	14	0
1461000	-1013	14	0
1462000	-1013	14	0
1463000	-980	14	0
1464000	-980	14	0
1465000	-980	14	0
1466000	-980	14	0
1467000	-980	14	0
1468000	-980	14	0
1469000	-980	14	0
1470000	-980	14	0
1471000	-980	14	0
1472000	-980	14	0
1473000	-1117	14	0
1474000	-1117	14	0
1475000	-1117	14	0
1476000	-1117	14	0
1477000	-1117	14	0
1478000	-1117	14	0
1479000	-1117	14	0
1480000	-1117	14	0
1481000	-1117	14	0
1482000	-1109	15	0
1483000	-1109	15	0
1484000	-1109	15	0
1485000	-1109	15	0
1486000	-1109	15	0
1487000	-1109	15	0
1488000	-1109	15	0
1489000	-1109	15	0
1490000	-1109	15	0
1491000	-1109	15	0
1492000	-1105	15	0
1493000	-1105	15	0
1494000	-1105	15	0
1495000	-1105	15	0
1496000	-1105	15	0
1497000	-1105	15	0
1498000	-1105	15	0
1499000	-1105	15	0
1500000	-1105	15	0
1501000	-1105	15	0
1502000	-1127	15	0
1503000	-1127	15	0
1504000	-1127	15	0
1505000	-1127	15	0
1506000	-1127	15	0
1507000	-1127	15	0
1508000	-1127	15	0
1509000	-1127	15	0
1510000	-1127	15	0
1511000	-1127	15	0
1512000	-1109	15	0
1513000	-1109	15	0
1514000	-1109	15	0
1515000	-1109	15	0
1516000	-1109	15	0
1517000	-1109	15	0
1518000	-1109	15	0
1519000	-1109	15	0
1520000	-1109	15	0
1521000	-1109	15	0
1522000	-1072	15	0
1523000	-1072	15	0
1524000	-1072	15	0
1525000	-1072	15	0
1526000	-1072	15	0
1527000	-1072	15	0
1528000	-1072	15	0
1529000	-1072	15	0
1530000	-1072	15	0
1531000	-1072	15	0
1532000	-1035	15	0
1533000	-1035	15	0
1534000	-1035	15	0
1535000	-1035	15	0
1536000	-1035	15	0
1537000	-1035	15	0
1538000	-1035	15	0
1539000	-1035	15	0
1540000	-1035	15	0
1541000	-1035	15	0
1542000	-1016	15	0
1543000	-1016	15	0
1544000	-1016	15	0
1545000	-1016	15	0
1546000	-1016	15	0
1547000	-1016	15	0
1548000	-1016	15	0
1549000	-1016	15	0
1550000	-1016	15	0
1551000	-1016	15	0
1552000	-1034	15	0
1553000	-1034	15	0
1554000	-1034	15	0
1555000	-1034	15	0
1556000	-1034	15	0
1557000	-1034	15	0
1558000	-1034	15	0
1559000	-1034	15	0
1560000	-1034	15	0
1561000	-1072	15	0
1562000	-1072	15	0
1563000	-1072	15	0
1564000	-1072	15	0
1565000	-1072	15	0
1566000	-1072	15	0
1567000	-1072	15	0
1568000	-1072	15	0
1569000	-1072	15	0
1570000	-1072	15	0
1571000	-1127	15	0
1572000	-1127	15	0
1573000	-1127	15	0
1574000	-1127	15	0
1575000	-1127	15	0
1576000	-1127	15	0
1577000	-1127	15	0
1578000	-1127	15	0
1579000	-1127	15	0
1580000	-1127	15	0
1581000	-1177	16	0
1582000	-1177	16	0
1583000	-1177	16	0
1584000	-1177	16	0
1585000	-1177	16	0
1586000	-1177	16	0
1587000	-1177	16	0
1588000	-1177	16	0
1589000	-1177	16	0
1590000	-1177	16	0
1591000	-1178	16	0
1592000	-1178	16	0
1593000	-1178	16	0
1594000	-1178	16	0
1595000	-1178	16	0
1596000	-1178	16	0
1597000	-1178	16	0
1598000	-1178	16	0
1599000	-1178	16	0
1600000	-1178	16	0
1601000	-1122	16	0
1602000	-1122	16	0
1603000	-1122	16	0
1604000	-1122	16	0
1605000	-1122	16	0
1606000	-1122	16	0
1607000	-1122	16	0
1608000	-1122	16	0
1609000	-1122	16	0
1610000	-1122	16	0
1611000	-1101	16	0
1612000	-1101	16	0
1613000	-1101	16	0
1614000	-1101	16	0
1615000	-1101	16	0
1616000	-1101	16	0
1617000	-1101	16	0
1618000	-1101	16	0
1619000	-1101	16	0
1620000	-1101	16	0
1621000	-1079	16	0
1622000	-1079	16	0
1623000	-1079	16	0
1624000	-1079	16	0
1625000	-1079	16	0
1626000	-1079	16	0
1627000	-1079	16	0
1628000	-1079	16	0
1629000	-1079	16	0
1630000	-1079	16	24
1631000	-1149	16	24
1632000	-1149	16	24
1633000	-1149	16	24
1634000	-1149	16	24
1635000	-1149	16	24
1636000	-1149	16	24
1637000	-1149	16	24
1638000	-1149	16	24
1639000	-1149	16	24
1640000	-1163	16	0
1641000	-1163	16	0
1642000	-1163	16	0
1643000	-1163	16	0
1644000	-1163	16	0
1645000	-1163	16	0
1646000	-1163	16	0
1647000	-1163	16	0
1648000	-1163	16	0
1649000	-1163	16	0
1650000	-1143	16	0
1651000	-1143	16	0
1652000	-1143	16	0
1653000	-1143	16	0
1654000	-1143	16	0
1655000	-1143	16	0
1656000	-1143	16	0
1657000	-1143	16	0
1658000	-1143	16	0
1659000	-1143	16	0
1660000	-1122	16	0
1661000	-1122	16	0
1662000	-1122	16	0
1663000	-1122	16	0
1664000	-1122	16	0
1665000	-1122	16	0
1666000	-1122	16	0
1667000	-1122	16	0
1668000	-1122	16	0
1669000	-1122	16	0
1670000	-1014	16	0
1671000	-1014	16	0
1672000	-1014	16	0
1673000	-1014	16	0
1674000	-1014	16	0
1675000	-1014	16	0
1676000	-1014	16	0
1677000	-1014	16	0
1678000	-1014	16	0
1679000	-1014	16	0
1680000	-1134	17	0
1681000	-1134	17	0
1682000	-1134	17	0
1683000	-1134	17	0
1684000	-1134	17	0
1685000	-1134	17	0
1686000	-1134	17	0
1687000	-1134	17	0
1688000	-1134	17	0
1689000	-1134	17	0
1690000	-1314	17	24
1691000	-1314	17	24
1692000	-1314	17	24
1693000	-1314	17	24
1694000	-1314	17	24
1695000	-1314	17	24
1696000	-1314	17	24
1697000	-1314	17	24
1698000	-1314	17	24
1699000	-1314	17	0
1700000	-1372	17	0
1701000	-1372	17	0
1702000	-1372	17	0
1703000	-1372	17	0
1704000	-1372	17	0
1705000	-1372	17	0
1706000	-1372	17	0
1707000	-1372	17	0
1708000	-1372	17	0
1709000	-1432	17	0
1710000	-1432	17	0
1711000	-1432	17	0
1712000	-1432	17	0
1713000	-1432	17	0
1714000	-1432	17	0
1715000	-1432	17	0
1716000	-1432	17	0
1717000	-1432	17	0
1718000	-1432	17	0
1719000	-1160	17	24
1720000	-1160	17	24
1721000	-1160	17	24
1722000	-1160	17	24
1723000	-1160	17	24
1724000	-1160	17	24
1725000	-1160	17	24
1726000	-1160	17	24
1727000	-1160	17	24
1728000	-1160	17	24
1729000	-757	17	0
1730000	-757	17	0
1731000	-757	17	0
1732000	-757	17	0
1733000	-757	17	0
1734000	-757	17	0
1735000	-757	17	0
1736000	-757	17	0
1737000	-757	17	0
1738000	-757	17	0
1739000	-870	17	0
1740000	-870	17	0
1741000	-870	17	0
1742000	-870	17	0
1743000	-870	17	0
1744000	-870	17	0
1745000	-870	17	0
1746000	-870	17	0
1747000	-870	17	0
1748000	-870	17	0
1749000	-982	17	24
1750000	-982	17	24
1751000	-982	17	24
1752000	-982	17	24
1753000	-982	17	24
1754000	-982	17	24
1755000	-982	17	24
1756000	-982	17	24
1757000	-982	17	24
1758000	-982	17	24
1759000	-1142	17	0
1760000	-1142	17	0
1761000	-1142	17	0
1762000	-1142	17	0
1763000	-1142	17	0
1764000	-1142	17	0
1765000	-1142	17	0
1766000	-1142	17	0
1767000	-1142	17	0
1768000	-1142	17	0
1769000	-1448	17	24
1770000	-1448	17	24
1771000	-1448	17	24
1772000	-1448	17	24
1773000	-1448	17	24
1774000	-1448	17	24
1775000	-1448	17	24
1776000	-1448	17	24
1777000	-1448	17	24
1778000	-1448	17	24
1779000	-1284	18	24
1780000	-1284	18	24
1781000	-1284	18	24
1782000	-1284	18	24
1783000	-1284	18	24
1784000	-1284	18	24
1785000	-1284	18	24
1786000	-1284	18	24
1787000	-1284	18	24
1788000	-698	18	0
1789000	-698	18	0
1790000	-698	18	0
1791000	-698	18	0
1792000	-698	18	0
1793000	-698	18	0
1794000	-698	18	0
1795000	-698	18	0
1796000	-698	18	0
1797000	-698	18	0
1798000	-115	18	0
1799000	-115	18	0
1800000	-115	18	0
1801000	-115	18	0
1802000	-115	18	0
1803000	-115	18	0
1804000	-115	18	0
1805000	-115	18	0
1806000	-115	18	0
1807000	-115	18	0
1808000	33	18	24
1809000	33	18	24
1810000	33	18	24
1811000	33	18	24
1812000	33	18	24
1813000	33	18	24
1814000	33	18	24
1815000	33	18	24
1816000	33	18	24
1817000	33	18	24
1818000	-671	18	0
1819000	-671	18	0
1820000	-671	18	0
1821000	-671	18	0
1822000	-671	18	0
1823000	-671	18	0
1824000	-671	18	0
1825000	-671	18	0
1826000	-671	18	0
1827000	-671	18	0
1828000	-1686	18	24
1829000	-1686	18	24
1830000	-1686	18	24
1831000	-1686	18	24
1832000	-1686	18	24
1833000	-1686	18	24
1834000	-1686	18	24
1835000	-1686	18	24
1836000	-1686	18	24
1837000	-1686	18	24
1838000	-2695	18	0
1839000	-2695	18	0
1840000	-2695	18	0
1841000	-2695	18	0
1842000	-2695	18	0
1843000	-2695	18	0
1844000	-2695	18	0
1845000	-2695	18	0
1846000	-2695	18	0
1847000	-2695	18	0
1848000	-2166	18	24
1849000	-2166	18	24
1850000	-2166	18	24
1851000	-2166	18	24
1852000	-2166	18	24
1853000	-2166	18	24
1854000	-2166	18	24
1855000	-2166	18	24
1856000	-2166	18	24
1857000	-2166	18	24
1858000	-1136	18	24
1859000	-1136	18	24
1860000	-1136	18	24
1861000	-1136	18	24
1862000	-1136	18	24
1863000	-1136	18	24
1864000	-1136	18	24
1865000	-1136	18	24
1866000	-1136	18	24
1867000	-714	18	24
1868000	-714	18	24
1869000	-714	18	24
1870000	-714	18	24
1871000	-714	18	24
1872000	-714	18	24
1873000	-714	18	24
1874000	-714	18	24
1875000	-714	18	24
1876000	-714	18	24
1877000	-292	19	0
1878000	-292	19	0
1879000	-292	19	0
1880000	-292	19	0
1881000	-292	19	0
1882000	-292	19	0
1883000	-292	19	0
1884000	-292	19	0
1885000	-292	19	0
1886000	-292	19	0
1887000	-507	19	24
1888000	-507	19	24
1889000	-507	19	24
1890000	-507	19	24
1891000	-507	19	24
1892000	-507	19	24
1893000	-507	19	24
1894000	-507	19	24
1895000	-507	19	24
1896000	-507	19	24
1897000	-747	19	0
1898000	-747	19	0
1899000	-747	19	0
1900000	-747	19	0
1901000	-747	19	0
1902000	-747	19	0
1903000	-747	19	0
1904000	-747	19	0
1905000	-747	19	0
1906000	-747	19	0
1907000	-1633	19	24
1908000	-1633	19	24
1909000	-1633	19	24
1910000	-1633	19	24
1911000	-1633	19	24
1912000	-1633	19	24
1913000	-1633	19	24
1914000	-1633	19	24
1915000	-1633	19	24
1916000	-1633	19	24
1917000	-2416	19	24
1918000	-2416	19	24
1919000	-2416	19	24
1920000	-2416	19	24
1921000	-2416	19	24
1922000	-2416	19	24
1923000	-2416	19	24
1924000	-2416	19	24
1925000	-2416	19	24
1926000	-2416	19	24
1927000	-3189	19	0
1928000	-3189	19	0
1929000	-3189	19	0
1930000	-3189	19	0
1931000	-3189	19	0
1932000	-3189	19	0
1933000	-3189	19	0
1934000	-3189	19	0
1935000	-3189	19	0
1936000	-3189	19	24
1937000	-2729	19	24
1938000	-2729	19	24
1939000	-2729	19	24
1940000	-2729	19	24
1941000	-2729	19	24
1942000	-2729	19	24
1943000	-2729	19	24
1944000	-2729	19	24
1945000	-2729	19	24
1946000	-1445	19	0
1947000	-1445	19	0
1948000	-1445	19	0
1949000	-1445	19	0
1950000	-1445	19	0
1951000	-1445	19	0
1952000	-1445	19	0
1953000	-1445	19	0
1954000	-1445	19	0
1955000	-1445	19	0
1956000	-879	19	24
1957000	-879	19	24
1958000	-879	19	24
1959000	-879	19	24
1960000	-879	19	24
1961000	-879	19	24
1962000	-879	19	24
1963000	-879	19	24
1964000	-879	19	24
1965000	-879	19	24
1966000	-312	19	24
1967000	-312	19	24
1968000	-312	19	24
1969000	-312	19	24
1970000	-312	19	24
1971000	-312	19	24
1972000	-312	19	24
1973000	-312	19	24
1974000	-312	19	24
1975000	-312	19	24
1976000	-402	20	0
1977000	-402	20	0
1978000	-402	20	0
1979000	-402	20	0
1980000	-402	20	0
1981000	-402	20	0
1982000	-402	20	0
1983000	-402	20	0
1984000	-402	20	0
1985000	-402	20	0
1986000	-1382	20	24
1987000	-1382	20	24
1988000	-1382	20	24
1989000	-1382	20	24
1990000	-1382	20	24
1991000	-1382	20	24
1992000	-1382	20	24
1993000	-1382	20	24
1994000	-1382	20	24
1995000	-1382	20	24
1996000	-2637	20	24
1997000	-2637	20	24
1998000	-2637	20	24
[truncated: 39,660 more rows]
