# Supplementary material for: Empirical optimization of an angled spoke paddling wheel with self-rotating mechanism
Source: Sci Rep. 2022 Nov 28;12:20511. doi: 10.1038/s41598-022-25181-7 (PMC9705443; doi:10.1038/s41598-022-25181-7)
Supplement: Supplementary file 1 — Supplementary Information. [file 41598_2022_25181_MOESM1_ESM.zip › 2nd_test_Loadcell_raw_data/R6/Test2_R6_120RPM_Set2.csv]

Timestamp	RMS_Val_G	Target_Vel_G	Vel_Cur_G
0	0	0	0
2000	0	0	0
3000	0	0	0
4000	0	0	0
5000	0	0	0
6000	0	0	0
7000	0	0	0
8000	0	0	0
9000	0	0	0
10000	0	0	0
11000	0	0	0
12000	-83191	0	0
13000	-83191	0	0
14000	-83191	0	0
15000	-83191	0	0
16000	-83191	0	0
17000	-83191	0	0
18000	-83191	0	0
19000	-83191	0	0
20000	-83191	0	0
21000	-83191	0	0
22000	-166388	0	0
23000	-166388	0	0
24000	-166388	0	0
25000	-166388	0	0
26000	-166388	0	0
27000	-166388	0	0
28000	-166388	0	0
29000	-166388	0	0
30000	-166388	0	0
31000	-166388	0	0
32000	-249586	0	0
33000	-249586	0	0
34000	-249586	0	0
35000	-249586	0	0
36000	-249586	0	0
37000	-249586	0	0
38000	-249586	0	0
39000	-249586	0	0
40000	-249586	0	0
41000	-249586	0	0
42000	-332767	0	0
43000	-332767	0	0
44000	-332767	0	0
45000	-332767	0	0
46000	-332767	0	0
47000	-332767	0	0
48000	-332767	0	0
49000	-332767	0	0
50000	-332767	0	0
51000	-332767	0	0
52000	-415949	0	0
53000	-415949	0	0
54000	-415949	0	0
55000	-415949	0	0
56000	-415949	0	0
57000	-415949	0	0
58000	-415949	0	0
59000	-415949	0	0
60000	-415949	0	0
61000	-499126	0	0
62000	-499126	0	0
63000	-499126	0	0
64000	-499126	0	0
65000	-499126	0	0
66000	-499126	0	0
67000	-499126	0	0
68000	-499126	0	0
69000	-499126	0	0
70000	-499126	0	0
71000	-582304	0	0
72000	-582304	0	0
73000	-582304	0	0
74000	-582304	0	0
75000	-582304	0	0
76000	-582304	0	0
77000	-582304	0	0
78000	-582304	0	0
79000	-582304	0	0
80000	-582304	0	0
81000	-665503	0	0
82000	-665503	0	0
83000	-665503	0	0
84000	-665503	0	0
85000	-665503	0	0
86000	-665503	0	0
87000	-665503	0	0
88000	-665503	0	0
89000	-665503	0	0
90000	-665503	0	0
91000	-748687	0	0
92000	-748687	0	0
93000	-748687	0	0
94000	-748687	0	0
95000	-748687	0	0
96000	-748687	0	0
97000	-748687	0	0
98000	-748687	0	0
99000	-748687	0	0
100000	-748687	0	0
101000	-748687	1	0
102000	-748687	1	0
103000	-748687	1	0
104000	-748687	1	0
105000	-748687	1	0
106000	-748687	1	0
107000	-748687	1	0
108000	-748687	1	0
109000	-748687	1	0
110000	-748687	1	0
111000	-748687	1	0
112000	-748687	1	0
113000	-748687	1	0
114000	-748687	1	0
115000	-748687	1	0
116000	-748687	1	0
117000	-748687	1	0
118000	-748687	1	0
119000	-748687	1	0
120000	-748687	1	0
121000	-748678	1	0
122000	-748678	1	0
123000	-748678	1	0
124000	-748678	1	0
125000	-748678	1	0
126000	-748678	1	0
127000	-748678	1	0
128000	-748678	1	0
129000	-748678	1	0
130000	-748675	1	0
131000	-748675	1	0
132000	-748675	1	0
133000	-748675	1	0
134000	-748675	1	0
135000	-748675	1	0
136000	-748675	1	0
137000	-748675	1	0
138000	-748675	1	0
139000	-748675	1	0
140000	-748670	1	0
141000	-748670	1	0
142000	-748670	1	0
143000	-748670	1	0
144000	-748670	1	0
145000	-748670	1	0
146000	-748670	1	0
147000	-748670	1	0
148000	-748670	1	0
149000	-748670	1	0
150000	-748673	1	0
151000	-748673	1	0
152000	-748673	1	0
153000	-748673	1	0
154000	-748673	1	0
155000	-748673	1	0
156000	-748673	1	0
157000	-748673	1	0
158000	-748673	1	0
159000	-748673	1	0
160000	-748675	1	0
161000	-748675	1	0
162000	-748675	1	0
163000	-748675	1	0
164000	-748675	1	0
165000	-748675	1	0
166000	-748675	1	0
167000	-748675	1	0
168000	-748675	1	0
169000	-748675	1	0
170000	-748676	1	0
171000	-748676	1	0
172000	-748676	1	0
173000	-748676	1	0
174000	-748676	1	0
175000	-748676	1	0
176000	-748676	1	0
177000	-748676	1	0
178000	-748676	1	0
179000	-748676	1	0
180000	-748680	1	0
181000	-748680	1	0
182000	-748680	1	0
183000	-748680	1	0
184000	-748680	1	0
185000	-748680	1	0
186000	-748680	1	0
187000	-748680	1	0
188000	-748680	1	0
189000	-748680	1	0
190000	-748680	1	0
191000	-748680	1	0
192000	-748680	1	0
193000	-748680	1	0
194000	-748680	1	0
195000	-748680	1	0
196000	-748680	1	0
197000	-748680	1	0
198000	-748680	1	0
199000	-748680	1	0
200000	-748680	2	0
201000	-748680	2	0
202000	-748680	2	0
203000	-748680	2	0
204000	-748680	2	0
205000	-748680	2	0
206000	-748680	2	0
207000	-748680	2	0
208000	-748680	2	0
209000	-748670	2	0
210000	-748670	2	0
211000	-748670	2	0
212000	-748670	2	0
213000	-748670	2	0
214000	-748670	2	0
215000	-748670	2	0
216000	-748670	2	0
217000	-748670	2	0
218000	-748670	2	0
219000	-748657	2	0
220000	-748657	2	0
221000	-748657	2	0
222000	-748657	2	0
223000	-748657	2	0
224000	-748657	2	0
225000	-748657	2	0
226000	-748657	2	0
227000	-748657	2	0
228000	-748657	2	0
229000	-748653	2	0
230000	-748653	2	0
231000	-748653	2	0
232000	-748653	2	0
233000	-748653	2	0
234000	-748653	2	0
235000	-748653	2	0
236000	-748653	2	0
237000	-748653	2	0
238000	-748653	2	0
239000	-748649	2	0
240000	-748649	2	0
241000	-748649	2	0
242000	-748649	2	0
243000	-748649	2	0
244000	-748649	2	0
245000	-748649	2	0
246000	-748649	2	0
247000	-748649	2	0
248000	-748649	2	0
249000	-748644	2	0
250000	-748644	2	0
251000	-748644	2	0
252000	-748644	2	0
253000	-748644	2	0
254000	-748644	2	0
255000	-748644	2	0
256000	-748644	2	0
257000	-748644	2	0
258000	-748644	2	0
259000	-748641	2	0
260000	-748641	2	0
261000	-748641	2	0
262000	-748641	2	0
263000	-748641	2	0
264000	-748641	2	0
265000	-748641	2	0
266000	-748641	2	0
267000	-748641	2	0
268000	-748641	2	0
269000	-748640	2	0
270000	-748640	2	0
271000	-748640	2	0
272000	-748640	2	0
273000	-748640	2	0
274000	-748640	2	0
275000	-748640	2	0
276000	-748640	2	0
277000	-748640	2	0
278000	-748640	2	0
279000	-748639	2	0
280000	-748639	2	0
281000	-748639	2	0
282000	-748639	2	0
283000	-748639	2	0
284000	-748639	2	0
285000	-748639	2	0
286000	-748639	2	0
287000	-748639	2	0
288000	-748637	2	0
289000	-748637	2	0
290000	-748637	2	0
291000	-748637	2	0
292000	-748637	2	0
293000	-748637	2	0
294000	-748637	2	0
295000	-748637	2	0
296000	-748637	2	0
297000	-748637	2	0
298000	-748634	3	0
299000	-748634	3	0
300000	-748634	3	0
301000	-748634	3	0
302000	-748634	3	0
303000	-748634	3	0
304000	-748634	3	0
305000	-748634	3	0
306000	-748634	3	0
307000	-748634	3	0
308000	-748632	3	0
309000	-748632	3	0
310000	-748632	3	0
311000	-748632	3	0
312000	-748632	3	0
313000	-748632	3	0
314000	-748632	3	0
315000	-748632	3	0
316000	-748632	3	0
317000	-748632	3	0
318000	-748634	3	0
319000	-748634	3	0
320000	-748634	3	0
321000	-748634	3	0
322000	-748634	3	0
323000	-748634	3	0
324000	-748634	3	0
325000	-748634	3	0
326000	-748634	3	0
327000	-748634	3	0
328000	-748637	3	0
329000	-748637	3	0
330000	-748637	3	0
331000	-748637	3	0
332000	-748637	3	0
333000	-748637	3	0
334000	-748637	3	0
335000	-748637	3	0
336000	-748637	3	0
337000	-748637	3	0
338000	-748638	3	0
339000	-748638	3	0
340000	-748638	3	0
341000	-748638	3	0
342000	-748638	3	0
343000	-748638	3	0
344000	-748638	3	0
345000	-748638	3	0
346000	-748638	3	0
347000	-748638	3	0
348000	-748636	3	0
349000	-748636	3	0
350000	-748636	3	0
351000	-748636	3	0
352000	-748636	3	0
353000	-748636	3	0
354000	-748636	3	0
355000	-748636	3	0
356000	-748636	3	0
357000	-748636	3	0
358000	-748632	3	0
359000	-748632	3	0
360000	-748632	3	0
361000	-748632	3	0
362000	-748632	3	0
363000	-748632	3	0
364000	-748632	3	0
365000	-748632	3	0
366000	-748632	3	0
367000	-748626	3	0
368000	-748626	3	0
369000	-748626	3	0
370000	-748626	3	0
371000	-748626	3	0
372000	-748626	3	0
373000	-748626	3	0
374000	-748626	3	0
375000	-748626	3	0
376000	-748626	3	0
377000	-748620	3	0
378000	-748620	3	0
379000	-748620	3	0
380000	-748620	3	0
381000	-748620	3	0
382000	-748620	3	0
383000	-748620	3	0
384000	-748620	3	0
385000	-748620	3	0
386000	-748620	3	0
387000	-748621	3	0
388000	-748621	3	0
389000	-748621	3	0
390000	-748621	3	0
391000	-748621	3	0
392000	-748621	3	0
393000	-748621	3	0
394000	-748621	3	0
395000	-748621	3	0
396000	-748621	3	0
397000	-748620	4	0
398000	-748620	4	0
399000	-748620	4	0
400000	-748620	4	0
401000	-748620	4	0
402000	-748620	4	0
403000	-748620	4	0
404000	-748620	4	0
405000	-748620	4	0
406000	-748620	4	0
407000	-748617	4	0
408000	-748617	4	0
409000	-748617	4	0
410000	-748617	4	0
411000	-748617	4	0
412000	-748617	4	0
413000	-748617	4	0
414000	-748617	4	0
415000	-748617	4	0
416000	-748617	4	0
417000	-748614	4	0
418000	-748614	4	0
419000	-748614	4	0
420000	-748614	4	0
421000	-748614	4	0
422000	-748614	4	0
423000	-748614	4	0
424000	-748614	4	0
425000	-748614	4	0
426000	-748614	4	0
427000	-748616	4	0
428000	-748616	4	0
429000	-748616	4	0
430000	-748616	4	0
431000	-748616	4	0
432000	-748616	4	0
433000	-748616	4	0
434000	-748616	4	0
435000	-748616	4	0
436000	-748619	4	0
437000	-748619	4	0
438000	-748619	4	0
439000	-748619	4	0
440000	-748619	4	0
441000	-748619	4	0
442000	-748619	4	0
443000	-748619	4	0
444000	-748619	4	0
445000	-748619	4	0
446000	-748622	4	0
447000	-748622	4	0
448000	-748622	4	0
449000	-748622	4	0
450000	-748622	4	0
451000	-748622	4	0
452000	-748622	4	0
453000	-748622	4	0
454000	-748622	4	0
455000	-748622	4	0
456000	-748625	4	0
457000	-748625	4	0
458000	-748625	4	0
459000	-748625	4	0
460000	-748625	4	0
461000	-748625	4	0
462000	-748625	4	0
463000	-748625	4	0
464000	-748625	4	0
465000	-748625	4	0
466000	-748624	4	0
467000	-748624	4	0
468000	-748624	4	0
469000	-748624	4	0
470000	-748624	4	0
471000	-748624	4	0
472000	-748624	4	0
473000	-748624	4	0
474000	-748624	4	0
475000	-748624	4	0
476000	-748635	4	0
477000	-748635	4	0
478000	-748635	4	0
479000	-748635	4	0
480000	-748635	4	0
481000	-748635	4	0
482000	-748635	4	0
483000	-748635	4	0
484000	-748635	4	0
485000	-748635	4	0
486000	-748637	4	0
487000	-748637	4	0
488000	-748637	4	0
489000	-748637	4	0
490000	-748637	4	0
491000	-748637	4	0
492000	-748637	4	0
493000	-748637	4	0
494000	-748637	4	0
495000	-748637	4	0
496000	-748643	5	0
497000	-748643	5	0
498000	-748643	5	0
499000	-748643	5	0
500000	-748643	5	0
501000	-748643	5	0
502000	-748643	5	0
503000	-748643	5	0
504000	-748643	5	0
505000	-748643	5	0
506000	-748650	5	0
507000	-748650	5	0
508000	-748650	5	0
509000	-748650	5	0
510000	-748650	5	0
511000	-748650	5	0
512000	-748650	5	0
513000	-748650	5	0
514000	-748650	5	0
515000	-748659	5	0
516000	-748659	5	0
517000	-748659	5	0
518000	-748659	5	0
519000	-748659	5	0
520000	-748659	5	0
521000	-748659	5	0
522000	-748659	5	0
523000	-748659	5	0
524000	-748659	5	0
525000	-748671	5	0
526000	-748671	5	0
527000	-748671	5	0
528000	-748671	5	0
529000	-748671	5	0
530000	-748671	5	0
531000	-748671	5	0
532000	-748671	5	0
533000	-748671	5	0
534000	-748671	5	0
535000	-748683	5	0
536000	-748683	5	0
537000	-748683	5	0
538000	-748683	5	0
539000	-748683	5	0
540000	-748683	5	0
541000	-748683	5	0
542000	-748683	5	0
543000	-748683	5	0
544000	-748683	5	0
545000	-748694	5	0
546000	-748694	5	0
547000	-748694	5	0
548000	-748694	5	0
549000	-748694	5	0
550000	-748694	5	0
551000	-748694	5	0
552000	-748694	5	0
553000	-748694	5	0
554000	-748694	5	0
555000	-748704	5	0
556000	-748704	5	0
557000	-748704	5	0
558000	-748704	5	0
559000	-748704	5	0
560000	-748704	5	0
561000	-748704	5	0
562000	-748704	5	0
563000	-748704	5	0
564000	-748704	5	0
565000	-748713	5	0
566000	-748713	5	0
567000	-748713	5	0
568000	-748713	5	0
569000	-748713	5	0
570000	-748713	5	0
571000	-748713	5	0
572000	-748713	5	0
573000	-748713	5	0
574000	-748713	5	0
575000	-748723	5	0
576000	-748723	5	0
577000	-748723	5	0
578000	-748723	5	0
579000	-748723	5	0
580000	-748723	5	0
581000	-748723	5	0
582000	-748723	5	0
583000	-748723	5	0
584000	-748723	5	0
585000	-748729	5	0
586000	-748729	5	0
587000	-748729	5	0
588000	-748729	5	0
589000	-748729	5	0
590000	-748729	5	0
591000	-748729	5	0
592000	-748729	5	0
593000	-748729	5	0
594000	-748736	6	0
595000	-748736	6	0
596000	-748736	6	0
597000	-748736	6	0
598000	-748736	6	0
599000	-748736	6	0
600000	-748736	6	0
601000	-748736	6	0
602000	-748736	6	0
603000	-748736	6	0
604000	-748741	6	0
605000	-748741	6	0
606000	-748741	6	0
607000	-748741	6	0
608000	-748741	6	0
609000	-748741	6	0
610000	-748741	6	0
611000	-748741	6	0
612000	-748741	6	0
613000	-748741	6	0
614000	-748755	6	0
615000	-748755	6	0
616000	-748755	6	0
617000	-748755	6	0
618000	-748755	6	0
619000	-748755	6	0
620000	-748755	6	0
621000	-748755	6	0
622000	-748755	6	0
623000	-748755	6	0
624000	-748767	6	0
625000	-748767	6	0
626000	-748767	6	0
627000	-748767	6	0
628000	-748767	6	0
629000	-748767	6	0
630000	-748767	6	0
631000	-748767	6	0
632000	-748767	6	0
633000	-748767	6	0
634000	-748779	6	0
635000	-748779	6	0
636000	-748779	6	0
637000	-748779	6	0
638000	-748779	6	0
639000	-748779	6	0
640000	-748779	6	0
641000	-748779	6	0
642000	-748779	6	0
643000	-748779	6	0
644000	-748787	6	0
645000	-748787	6	0
646000	-748787	6	0
647000	-748787	6	0
648000	-748787	6	0
649000	-748787	6	0
650000	-748787	6	0
651000	-748787	6	0
652000	-748787	6	0
653000	-748787	6	0
654000	-748795	6	0
655000	-748795	6	0
656000	-748795	6	0
657000	-748795	6	0
658000	-748795	6	0
659000	-748795	6	0
660000	-748795	6	0
661000	-748795	6	0
662000	-748795	6	0
663000	-748795	6	0
664000	-748805	6	0
665000	-748805	6	0
666000	-748805	6	0
667000	-748805	6	0
668000	-748805	6	0
669000	-748805	6	0
670000	-748805	6	0
671000	-748805	6	0
672000	-748805	6	0
673000	-748814	6	0
674000	-748814	6	0
675000	-748814	6	0
676000	-748814	6	0
677000	-748814	6	0
678000	-748814	6	0
679000	-748814	6	0
680000	-748814	6	0
681000	-748814	6	0
682000	-748814	6	0
683000	-748823	6	0
684000	-748823	6	0
685000	-748823	6	0
686000	-748823	6	0
687000	-748823	6	0
688000	-748823	6	0
689000	-748823	6	0
690000	-748823	6	0
691000	-748823	6	0
692000	-748823	6	0
693000	-748826	7	0
694000	-748826	7	0
695000	-748826	7	0
696000	-748826	7	0
697000	-748826	7	0
698000	-748826	7	0
699000	-748826	7	0
700000	-748826	7	0
701000	-748826	7	0
702000	-748826	7	0
703000	-748836	7	0
704000	-748836	7	0
705000	-748836	7	0
706000	-748836	7	0
707000	-748836	7	0
708000	-748836	7	0
709000	-748836	7	0
710000	-748836	7	0
711000	-748836	7	0
712000	-748836	7	0
713000	-748836	7	0
714000	-748836	7	0
715000	-748836	7	0
716000	-748836	7	0
717000	-748836	7	0
718000	-748836	7	0
719000	-748836	7	0
720000	-748836	7	0
721000	-748836	7	0
722000	-748836	7	0
723000	-748837	7	0
724000	-748837	7	0
725000	-748837	7	0
726000	-748837	7	0
727000	-748837	7	0
728000	-748837	7	0
729000	-748837	7	0
730000	-748837	7	0
731000	-748837	7	0
732000	-748837	7	0
733000	-748848	7	0
734000	-748848	7	0
735000	-748848	7	0
736000	-748848	7	0
737000	-748848	7	0
738000	-748848	7	0
739000	-748848	7	0
740000	-748848	7	0
741000	-748848	7	0
742000	-748848	7	0
743000	-748851	7	0
744000	-748851	7	0
745000	-748851	7	0
746000	-748851	7	0
747000	-748851	7	0
748000	-748851	7	0
749000	-748851	7	0
750000	-748851	7	0
751000	-748851	7	0
752000	-748862	7	0
753000	-748862	7	0
754000	-748862	7	0
755000	-748862	7	0
756000	-748862	7	0
757000	-748862	7	0
758000	-748862	7	0
759000	-748862	7	0
760000	-748862	7	0
761000	-748862	7	0
762000	-748872	7	0
763000	-748872	7	0
764000	-748872	7	0
765000	-748872	7	0
766000	-748872	7	0
767000	-748872	7	0
768000	-748872	7	0
769000	-748872	7	0
770000	-748872	7	0
771000	-748872	7	0
772000	-748873	7	0
773000	-748873	7	0
774000	-748873	7	0
775000	-748873	7	0
776000	-748873	7	0
777000	-748873	7	0
778000	-748873	7	0
779000	-748873	7	0
780000	-748873	7	0
781000	-748873	7	0
782000	-748879	7	0
783000	-748879	7	0
784000	-748879	7	0
785000	-748879	7	0
786000	-748879	7	0
787000	-748879	7	0
788000	-748879	7	0
789000	-748879	7	0
790000	-748879	7	0
791000	-748879	7	0
792000	-748888	8	0
793000	-748888	8	0
794000	-748888	8	0
795000	-748888	8	0
796000	-748888	8	0
797000	-748888	8	0
798000	-748888	8	0
799000	-748888	8	0
800000	-748888	8	0
801000	-748888	8	0
802000	-748896	8	0
803000	-748896	8	0
804000	-748896	8	0
805000	-748896	8	0
806000	-748896	8	0
807000	-748896	8	0
808000	-748896	8	0
809000	-748896	8	0
810000	-748896	8	0
811000	-748896	8	0
812000	-748902	8	0
813000	-748902	8	0
814000	-748902	8	0
815000	-748902	8	0
816000	-748902	8	0
817000	-748902	8	0
818000	-748902	8	0
819000	-748902	8	0
820000	-748902	8	0
821000	-748902	8	0
822000	-748905	8	0
823000	-748905	8	0
824000	-748905	8	0
825000	-748905	8	0
826000	-748905	8	0
827000	-748905	8	0
828000	-748905	8	0
829000	-748905	8	0
830000	-748905	8	0
831000	-748912	8	0
832000	-748912	8	0
833000	-748912	8	0
834000	-748912	8	0
835000	-748912	8	0
836000	-748912	8	0
837000	-748912	8	0
838000	-748912	8	0
839000	-748912	8	0
840000	-748912	8	0
841000	-748919	8	0
842000	-748919	8	0
843000	-748919	8	0
844000	-748919	8	0
845000	-748919	8	0
846000	-748919	8	0
847000	-748919	8	0
848000	-748919	8	0
849000	-748919	8	0
850000	-748919	8	0
851000	-748925	8	0
852000	-748925	8	0
853000	-748925	8	0
854000	-748925	8	0
855000	-748925	8	0
856000	-748925	8	0
857000	-748925	8	0
858000	-748925	8	0
859000	-748925	8	0
860000	-748925	8	0
861000	-748928	8	0
862000	-748928	8	0
863000	-748928	8	0
864000	-748928	8	0
865000	-748928	8	0
866000	-748928	8	0
867000	-748928	8	0
868000	-748928	8	0
869000	-748928	8	0
870000	-748928	8	0
871000	-748924	8	0
872000	-748924	8	0
873000	-748924	8	0
874000	-748924	8	0
875000	-748924	8	0
876000	-748924	8	0
877000	-748924	8	0
878000	-748924	8	0
879000	-748924	8	0
880000	-748924	8	0
881000	-748926	8	0
882000	-748926	8	0
883000	-748926	8	0
884000	-748926	8	0
885000	-748926	8	0
886000	-748926	8	0
887000	-748926	8	0
888000	-748926	8	0
889000	-748926	8	0
890000	-748926	8	0
891000	-748929	9	0
892000	-748929	9	0
893000	-748929	9	0
894000	-748929	9	0
895000	-748929	9	0
896000	-748929	9	0
897000	-748929	9	0
898000	-748929	9	0
899000	-748929	9	0
900000	-748925	9	0
901000	-748925	9	0
902000	-748925	9	0
903000	-748925	9	0
904000	-748925	9	0
905000	-748925	9	0
906000	-748925	9	0
907000	-748925	9	0
908000	-748925	9	0
909000	-748925	9	0
910000	-748920	9	0
911000	-748920	9	0
912000	-748920	9	0
913000	-748920	9	0
914000	-748920	9	0
915000	-748920	9	0
916000	-748920	9	0
917000	-748920	9	0
918000	-748920	9	0
919000	-748920	9	0
920000	-748914	9	0
921000	-748914	9	0
922000	-748914	9	0
923000	-748914	9	0
924000	-748914	9	0
925000	-748914	9	0
926000	-748914	9	0
927000	-748914	9	0
928000	-748914	9	0
929000	-748914	9	0
930000	-748914	9	0
931000	-748914	9	0
932000	-748914	9	0
933000	-748914	9	0
934000	-748914	9	0
935000	-748914	9	0
936000	-748914	9	0
937000	-748914	9	0
938000	-748914	9	0
939000	-748914	9	0
940000	-748914	9	0
941000	-748914	9	0
942000	-748914	9	0
943000	-748914	9	0
944000	-748914	9	0
945000	-748914	9	0
946000	-748914	9	0
947000	-748914	9	0
948000	-748914	9	0
949000	-748914	9	0
950000	-748912	9	0
951000	-748912	9	0
952000	-748912	9	0
953000	-748912	9	0
954000	-748912	9	0
955000	-748912	9	0
956000	-748912	9	0
957000	-748912	9	0
958000	-748912	9	0
959000	-748912	9	0
960000	-748910	9	0
961000	-748910	9	0
962000	-748910	9	0
963000	-748910	9	0
964000	-748910	9	0
965000	-748910	9	0
966000	-748910	9	0
967000	-748910	9	0
968000	-748910	9	0
969000	-748910	9	0
970000	-748905	9	0
971000	-748905	9	0
972000	-748905	9	0
973000	-748905	9	0
974000	-748905	9	0
975000	-748905	9	0
976000	-748905	9	0
977000	-748905	9	0
978000	-748905	9	0
979000	-748899	9	0
980000	-748899	9	0
981000	-748899	9	0
982000	-748899	9	0
983000	-748899	9	0
984000	-748899	9	0
985000	-748899	9	0
986000	-748899	9	0
987000	-748899	9	0
988000	-748899	9	0
989000	-748894	10	0
990000	-748894	10	0
991000	-748894	10	0
992000	-748894	10	0
993000	-748894	10	0
994000	-748894	10	0
995000	-748894	10	0
996000	-748894	10	0
997000	-748894	10	0
998000	-748894	10	0
999000	-665697	10	0
1000000	-665697	10	0
1001000	-665697	10	0
1002000	-665697	10	0
1003000	-665697	10	0
1004000	-665697	10	0
1005000	-665697	10	0
1006000	-665697	10	0
1007000	-665697	10	0
1008000	-665697	10	0
1009000	-582494	10	0
1010000	-582494	10	0
1011000	-582494	10	0
1012000	-582494	10	0
1013000	-582494	10	0
1014000	-582494	10	0
1015000	-582494	10	0
1016000	-582494	10	0
1017000	-582494	10	0
1018000	-582494	10	0
1019000	-499291	10	0
1020000	-499291	10	0
1021000	-499291	10	0
1022000	-499291	10	0
1023000	-499291	10	0
1024000	-499291	10	0
1025000	-499291	10	0
1026000	-499291	10	0
1027000	-499291	10	0
1028000	-499291	10	0
1029000	-416109	10	0
1030000	-416109	10	0
1031000	-416109	10	0
1032000	-416109	10	0
1033000	-416109	10	0
1034000	-416109	10	0
1035000	-416109	10	0
1036000	-416109	10	0
1037000	-416109	10	0
1038000	-416109	10	0
1039000	-332924	10	0
1040000	-332924	10	0
1041000	-332924	10	0
1042000	-332924	10	0
1043000	-332924	10	0
1044000	-332924	10	0
1045000	-332924	10	0
1046000	-332924	10	0
1047000	-332924	10	0
1048000	-332924	10	0
1049000	-249738	10	0
1050000	-249738	10	0
1051000	-249738	10	0
1052000	-249738	10	0
1053000	-249738	10	0
1054000	-249738	10	0
1055000	-249738	10	0
1056000	-249738	10	0
1057000	-249738	10	0
1058000	-166556	10	0
1059000	-166556	10	0
1060000	-166556	10	0
1061000	-166556	10	0
1062000	-166556	10	0
1063000	-166556	10	0
1064000	-166556	10	0
1065000	-166556	10	0
1066000	-166556	10	0
1067000	-166556	10	0
1068000	-83354	10	0
1069000	-83354	10	0
1070000	-83354	10	0
1071000	-83354	10	0
1072000	-83354	10	0
1073000	-83354	10	0
1074000	-83354	10	0
1075000	-83354	10	0
1076000	-83354	10	0
1077000	-83354	10	0
1078000	-178	10	0
1079000	-178	10	0
1080000	-178	10	0
1081000	-178	10	0
1082000	-178	10	0
1083000	-178	10	0
1084000	-178	10	0
1085000	-178	10	0
1086000	-178	10	0
1087000	-178	10	0
1088000	-179	11	0
1089000	-179	11	0
1090000	-179	11	0
1091000	-179	11	0
1092000	-179	11	0
1093000	-179	11	0
1094000	-179	11	0
1095000	-179	11	0
1096000	-179	11	0
1097000	-179	11	0
1098000	-187	11	0
1099000	-187	11	0
1100000	-187	11	0
1101000	-187	11	0
1102000	-187	11	0
1103000	-187	11	0
1104000	-187	11	0
1105000	-187	11	0
1106000	-187	11	0
1107000	-187	11	0
1108000	-204	11	0
1109000	-204	11	0
1110000	-204	11	0
1111000	-204	11	0
1112000	-204	11	0
1113000	-204	11	0
1114000	-204	11	0
1115000	-204	11	0
1116000	-204	11	0
1117000	-204	11	0
1118000	-218	11	0
1119000	-218	11	0
1120000	-218	11	0
1121000	-218	11	0
1122000	-218	11	0
1123000	-218	11	0
1124000	-218	11	0
1125000	-218	11	0
1126000	-218	11	0
1127000	-218	11	0
1128000	-226	11	0
1129000	-226	11	0
1130000	-226	11	0
1131000	-226	11	0
1132000	-226	11	0
1133000	-226	11	0
1134000	-226	11	0
1135000	-226	11	0
1136000	-226	11	0
1137000	-227	11	0
1138000	-227	11	0
1139000	-227	11	0
1140000	-227	11	0
1141000	-227	11	0
1142000	-227	11	0
1143000	-227	11	0
1144000	-227	11	0
1145000	-227	11	0
1146000	-227	11	0
1147000	-228	11	0
1148000	-228	11	0
1149000	-228	11	0
1150000	-228	11	0
1151000	-228	11	0
1152000	-228	11	0
1153000	-228	11	0
1154000	-228	11	0
1155000	-228	11	0
1156000	-228	11	0
1157000	-226	11	0
1158000	-226	11	0
1159000	-226	11	0
1160000	-226	11	0
1161000	-226	11	0
1162000	-226	11	0
1163000	-226	11	0
1164000	-226	11	0
1165000	-226	11	0
1166000	-226	11	0
1167000	-226	11	0
1168000	-226	11	0
1169000	-226	11	0
1170000	-226	11	0
1171000	-226	11	0
1172000	-226	11	0
1173000	-226	11	0
1174000	-226	11	0
1175000	-226	11	0
1176000	-226	11	0
1177000	-236	11	0
1178000	-236	11	0
1179000	-236	11	0
1180000	-236	11	0
1181000	-236	11	0
1182000	-236	11	0
1183000	-236	11	0
1184000	-236	11	0
1185000	-236	11	0
1186000	-236	11	0
1187000	-243	12	0
1188000	-243	12	0
1189000	-243	12	0
1190000	-243	12	0
1191000	-243	12	0
1192000	-243	12	0
1193000	-243	12	0
1194000	-243	12	0
1195000	-243	12	0
1196000	-243	12	0
1197000	-260	12	0
1198000	-260	12	0
1199000	-260	12	0
1200000	-260	12	0
1201000	-260	12	0
1202000	-260	12	0
1203000	-260	12	0
1204000	-260	12	0
1205000	-260	12	0
1206000	-260	12	0
1207000	-273	12	0
1208000	-273	12	0
1209000	-273	12	0
1210000	-273	12	0
1211000	-273	12	0
1212000	-273	12	0
1213000	-273	12	0
1214000	-273	12	0
1215000	-273	12	0
1216000	-270	12	0
1217000	-270	12	0
1218000	-270	12	0
1219000	-270	12	0
1220000	-270	12	0
1221000	-270	12	0
1222000	-270	12	0
1223000	-270	12	0
1224000	-270	12	0
1225000	-270	12	0
1226000	-282	12	0
1227000	-282	12	0
1228000	-282	12	0
1229000	-282	12	0
1230000	-282	12	0
1231000	-282	12	0
1232000	-282	12	0
1233000	-282	12	0
1234000	-282	12	0
1235000	-282	12	0
1236000	-294	12	0
1237000	-294	12	0
1238000	-294	12	0
1239000	-294	12	0
1240000	-294	12	0
1241000	-294	12	0
1242000	-294	12	0
1243000	-294	12	0
1244000	-294	12	0
1245000	-294	12	0
1246000	-301	12	0
1247000	-301	12	0
1248000	-301	12	0
1249000	-301	12	0
1250000	-301	12	0
1251000	-301	12	0
1252000	-301	12	0
1253000	-301	12	0
1254000	-301	12	0
1255000	-301	12	0
1256000	-307	12	0
1257000	-307	12	0
1258000	-307	12	0
1259000	-307	12	0
1260000	-307	12	0
1261000	-307	12	0
1262000	-307	12	0
1263000	-307	12	0
1264000	-307	12	0
1265000	-307	12	0
1266000	-325	12	0
1267000	-325	12	0
1268000	-325	12	0
1269000	-325	12	0
1270000	-325	12	0
1271000	-325	12	0
1272000	-325	12	0
1273000	-325	12	0
1274000	-325	12	0
1275000	-325	12	0
1276000	-344	12	0
1277000	-344	12	0
1278000	-344	12	0
1279000	-344	12	0
1280000	-344	12	0
1281000	-344	12	0
1282000	-344	12	0
1283000	-344	12	0
1284000	-344	12	0
1285000	-362	13	0
1286000	-362	13	0
1287000	-362	13	0
1288000	-362	13	0
1289000	-362	13	0
1290000	-362	13	0
1291000	-362	13	0
1292000	-362	13	0
1293000	-362	13	0
1294000	-362	13	0
1295000	-364	13	0
1296000	-364	13	0
1297000	-364	13	0
1298000	-364	13	0
1299000	-364	13	0
1300000	-364	13	0
1301000	-364	13	0
1302000	-364	13	0
1303000	-364	13	0
1304000	-364	13	0
1305000	-377	13	0
1306000	-377	13	0
1307000	-377	13	0
1308000	-377	13	0
1309000	-377	13	0
1310000	-377	13	0
1311000	-377	13	0
1312000	-377	13	0
1313000	-377	13	0
1314000	-377	13	0
1315000	-380	13	0
1316000	-380	13	0
1317000	-380	13	0
1318000	-380	13	0
1319000	-380	13	0
1320000	-380	13	0
1321000	-380	13	0
1322000	-380	13	0
1323000	-380	13	0
1324000	-380	13	0
1325000	-383	13	0
1326000	-383	13	0
1327000	-383	13	0
1328000	-383	13	0
1329000	-383	13	0
1330000	-383	13	0
1331000	-383	13	0
1332000	-383	13	0
1333000	-383	13	0
1334000	-383	13	0
1335000	-395	13	0
1336000	-395	13	0
1337000	-395	13	0
1338000	-395	13	0
1339000	-395	13	0
1340000	-395	13	0
1341000	-395	13	0
1342000	-395	13	0
1343000	-395	13	0
1344000	-395	13	0
1345000	-422	13	0
1346000	-422	13	0
1347000	-422	13	0
1348000	-422	13	0
1349000	-422	13	0
1350000	-422	13	0
1351000	-422	13	0
1352000	-422	13	0
1353000	-422	13	0
1354000	-422	13	0
1355000	-412	13	0
1356000	-412	13	0
1357000	-412	13	0
1358000	-412	13	0
1359000	-412	13	0
1360000	-412	13	0
1361000	-412	13	0
1362000	-412	13	0
1363000	-412	13	0
1364000	-412	13	0
1365000	-402	13	0
1366000	-402	13	0
1367000	-402	13	0
1368000	-402	13	0
1369000	-402	13	0
1370000	-402	13	0
1371000	-402	13	0
1372000	-402	13	0
1373000	-402	13	0
1374000	-382	13	0
1375000	-382	13	0
1376000	-382	13	0
1377000	-382	13	0
1378000	-382	13	0
1379000	-382	13	0
1380000	-382	13	0
1381000	-382	13	0
1382000	-382	13	0
1383000	-382	13	0
1384000	-381	14	0
1385000	-381	14	0
1386000	-381	14	0
1387000	-381	14	0
1388000	-381	14	0
1389000	-381	14	0
1390000	-381	14	0
1391000	-381	14	0
1392000	-381	14	0
1393000	-381	14	0
1394000	-418	14	0
1395000	-418	14	0
1396000	-418	14	0
1397000	-418	14	0
1398000	-418	14	0
1399000	-418	14	0
1400000	-418	14	0
1401000	-418	14	0
1402000	-418	14	0
1403000	-418	14	0
1404000	-494	14	0
1405000	-494	14	0
1406000	-494	14	0
1407000	-494	14	0
1408000	-494	14	0
1409000	-494	14	0
1410000	-494	14	0
1411000	-494	14	0
1412000	-494	14	0
1413000	-494	14	0
1414000	-565	14	0
1415000	-565	14	0
1416000	-565	14	0
1417000	-565	14	0
1418000	-565	14	0
1419000	-565	14	0
1420000	-565	14	0
1421000	-565	14	0
1422000	-565	14	0
1423000	-565	14	0
1424000	-566	14	0
1425000	-566	14	0
1426000	-566	14	0
1427000	-566	14	0
1428000	-566	14	0
1429000	-566	14	0
1430000	-566	14	0
1431000	-566	14	0
1432000	-566	14	0
1433000	-566	14	0
1434000	-524	14	0
1435000	-524	14	0
1436000	-524	14	0
1437000	-524	14	0
1438000	-524	14	0
1439000	-524	14	0
1440000	-524	14	0
1441000	-524	14	0
1442000	-524	14	0
1443000	-434	14	0
1444000	-434	14	0
1445000	-434	14	0
1446000	-434	14	0
1447000	-434	14	0
1448000	-434	14	0
1449000	-434	14	0
1450000	-434	14	0
1451000	-434	14	0
1452000	-434	14	0
1453000	-348	14	0
1454000	-348	14	0
1455000	-348	14	0
1456000	-348	14	0
1457000	-348	14	0
1458000	-348	14	0
1459000	-348	14	0
1460000	-348	14	0
1461000	-348	14	0
1462000	-348	14	0
1463000	-386	14	0
1464000	-386	14	0
1465000	-386	14	0
1466000	-386	14	0
1467000	-386	14	0
1468000	-386	14	0
1469000	-386	14	0
1470000	-386	14	0
1471000	-386	14	0
1472000	-386	14	0
1473000	-488	14	0
1474000	-488	14	0
1475000	-488	14	0
1476000	-488	14	0
1477000	-488	14	0
1478000	-488	14	0
1479000	-488	14	0
1480000	-488	14	0
1481000	-488	14	0
1482000	-488	14	0
1483000	-465	15	0
1484000	-465	15	0
1485000	-465	15	0
1486000	-465	15	0
1487000	-465	15	0
1488000	-465	15	0
1489000	-465	15	0
1490000	-465	15	0
1491000	-465	15	0
1492000	-465	15	0
1493000	-442	15	0
1494000	-442	15	0
1495000	-442	15	0
1496000	-442	15	0
1497000	-442	15	0
1498000	-442	15	0
1499000	-442	15	0
1500000	-442	15	0
1501000	-442	15	0
1502000	-442	15	0
1503000	-468	15	0
1504000	-468	15	0
1505000	-468	15	0
1506000	-468	15	0
1507000	-468	15	0
1508000	-468	15	0
1509000	-468	15	0
1510000	-468	15	0
1511000	-468	15	0
1512000	-468	15	0
1513000	-431	15	0
1514000	-431	15	0
1515000	-431	15	0
1516000	-431	15	0
1517000	-431	15	0
1518000	-431	15	0
1519000	-431	15	0
1520000	-431	15	0
1521000	-431	15	0
1522000	-390	15	24
1523000	-390	15	24
1524000	-390	15	24
1525000	-390	15	24
1526000	-390	15	24
1527000	-390	15	24
1528000	-390	15	24
1529000	-390	15	24
1530000	-390	15	24
1531000	-390	15	24
1532000	-349	15	0
1533000	-349	15	0
1534000	-349	15	0
1535000	-349	15	0
1536000	-349	15	0
1537000	-349	15	0
1538000	-349	15	0
1539000	-349	15	0
1540000	-349	15	0
1541000	-349	15	0
1542000	-308	15	0
1543000	-308	15	0
1544000	-308	15	0
1545000	-308	15	0
1546000	-308	15	0
1547000	-308	15	0
1548000	-308	15	0
1549000	-308	15	0
1550000	-308	15	0
1551000	-308	15	0
1552000	-317	15	0
1553000	-317	15	0
1554000	-317	15	0
1555000	-317	15	0
1556000	-317	15	0
1557000	-317	15	0
1558000	-317	15	0
1559000	-317	15	0
1560000	-317	15	0
1561000	-317	15	0
1562000	-337	15	0
1563000	-337	15	0
1564000	-337	15	0
1565000	-337	15	0
1566000	-337	15	0
1567000	-337	15	0
1568000	-337	15	0
1569000	-337	15	0
1570000	-337	15	0
1571000	-337	15	0
1572000	-436	15	0
1573000	-436	15	0
1574000	-436	15	0
1575000	-436	15	0
1576000	-436	15	0
1577000	-436	15	0
1578000	-436	15	0
1579000	-436	15	0
1580000	-436	15	0
1581000	-534	16	0
1582000	-534	16	0
1583000	-534	16	0
1584000	-534	16	0
1585000	-534	16	0
1586000	-534	16	0
1587000	-534	16	0
1588000	-534	16	0
1589000	-534	16	0
1590000	-534	16	0
1591000	-534	16	0
1592000	-466	16	0
1593000	-466	16	0
1594000	-466	16	0
1595000	-466	16	0
1596000	-466	16	0
1597000	-466	16	0
1598000	-466	16	0
1599000	-466	16	0
1600000	-466	16	0
1601000	-387	16	0
1602000	-387	16	0
1603000	-387	16	0
1604000	-387	16	0
1605000	-387	16	0
1606000	-387	16	0
1607000	-387	16	0
1608000	-387	16	0
1609000	-387	16	0
1610000	-387	16	0
1611000	-335	16	0
1612000	-335	16	0
1613000	-335	16	0
1614000	-335	16	0
1615000	-335	16	0
1616000	-335	16	0
1617000	-335	16	0
1618000	-335	16	0
1619000	-335	16	0
1620000	-335	16	0
1621000	-283	16	0
1622000	-283	16	0
1623000	-283	16	0
1624000	-283	16	0
1625000	-283	16	0
1626000	-283	16	0
1627000	-283	16	0
1628000	-283	16	0
1629000	-283	16	0
1630000	-283	16	0
1631000	-304	16	0
1632000	-304	16	0
1633000	-304	16	0
1634000	-304	16	0
1635000	-304	16	0
1636000	-304	16	0
1637000	-304	16	0
1638000	-304	16	0
1639000	-304	16	0
1640000	-304	16	0
1641000	-344	16	0
1642000	-344	16	0
1643000	-344	16	0
1644000	-344	16	0
1645000	-344	16	0
1646000	-344	16	0
1647000	-344	16	0
1648000	-344	16	0
1649000	-344	16	0
1650000	-344	16	0
1651000	-362	16	0
1652000	-362	16	0
1653000	-362	16	0
1654000	-362	16	0
1655000	-362	16	0
1656000	-362	16	0
1657000	-362	16	0
1658000	-362	16	0
1659000	-362	16	0
1660000	-362	16	0
1661000	-356	16	0
1662000	-356	16	0
1663000	-356	16	0
1664000	-356	16	0
1665000	-356	16	0
1666000	-356	16	0
1667000	-356	16	0
1668000	-356	16	0
1669000	-356	16	0
1670000	-356	16	0
1671000	-350	16	0
1672000	-350	16	0
1673000	-350	16	0
1674000	-350	16	0
1675000	-350	16	0
1676000	-350	16	0
1677000	-350	16	0
1678000	-350	16	0
1679000	-350	16	0
1680000	-309	17	0
1681000	-309	17	0
1682000	-309	17	0
1683000	-309	17	0
1684000	-309	17	0
1685000	-309	17	0
1686000	-309	17	0
1687000	-309	17	0
1688000	-309	17	0
1689000	-309	17	0
1690000	-229	17	0
1691000	-229	17	0
1692000	-229	17	0
1693000	-229	17	0
1694000	-229	17	0
1695000	-229	17	0
1696000	-229	17	0
1697000	-229	17	0
1698000	-229	17	0
1699000	-229	17	0
1700000	-225	17	0
1701000	-225	17	0
1702000	-225	17	0
1703000	-225	17	0
1704000	-225	17	0
1705000	-225	17	0
1706000	-225	17	0
1707000	-225	17	0
1708000	-225	17	0
1709000	-225	17	0
1710000	-220	17	0
1711000	-220	17	0
1712000	-220	17	0
1713000	-220	17	0
1714000	-220	17	0
1715000	-220	17	0
1716000	-220	17	0
1717000	-220	17	0
1718000	-220	17	0
1719000	-220	17	0
1720000	-308	17	24
1721000	-308	17	24
1722000	-308	17	24
1723000	-308	17	24
1724000	-308	17	24
1725000	-308	17	24
1726000	-308	17	24
1727000	-308	17	24
1728000	-308	17	24
1729000	-308	17	24
1730000	-361	17	0
1731000	-361	17	0
1732000	-361	17	0
1733000	-361	17	0
1734000	-361	17	0
1735000	-361	17	0
1736000	-361	17	0
1737000	-361	17	0
1738000	-361	17	0
1739000	-361	17	0
1740000	-253	17	0
1741000	-253	17	0
1742000	-253	17	0
1743000	-253	17	0
1744000	-253	17	0
1745000	-253	17	0
1746000	-253	17	0
1747000	-253	17	0
1748000	-253	17	0
1749000	-253	17	0
1750000	-135	17	0
1751000	-135	17	0
1752000	-135	17	0
1753000	-135	17	0
1754000	-135	17	0
1755000	-135	17	0
1756000	-135	17	0
1757000	-135	17	0
1758000	-135	17	0
1759000	-27	17	0
1760000	-27	17	0
1761000	-27	17	0
1762000	-27	17	0
1763000	-27	17	0
1764000	-27	17	0
1765000	-27	17	0
1766000	-27	17	0
1767000	-27	17	0
1768000	-27	17	0
1769000	-148	17	24
1770000	-148	17	24
1771000	-148	17	24
1772000	-148	17	24
1773000	-148	17	24
1774000	-148	17	24
1775000	-148	17	24
1776000	-148	17	24
1777000	-148	17	24
1778000	-148	17	24
1779000	-262	18	0
1780000	-262	18	0
1781000	-262	18	0
1782000	-262	18	0
1783000	-262	18	0
1784000	-262	18	0
1785000	-262	18	0
1786000	-262	18	0
1787000	-262	18	0
1788000	-262	18	0
1789000	-168	18	0
1790000	-168	18	0
1791000	-168	18	0
1792000	-168	18	0
1793000	-168	18	0
1794000	-168	18	0
1795000	-168	18	0
1796000	-168	18	0
1797000	-168	18	0
1798000	-168	18	0
1799000	-77	18	24
1800000	-77	18	24
1801000	-77	18	24
1802000	-77	18	24
1803000	-77	18	24
1804000	-77	18	24
1805000	-77	18	24
1806000	-77	18	24
1807000	-77	18	24
1808000	-77	18	24
1809000	27	18	0
1810000	27	18	0
1811000	27	18	0
1812000	27	18	0
1813000	27	18	0
1814000	27	18	0
1815000	27	18	0
1816000	27	18	0
1817000	27	18	0
1818000	27	18	0
1819000	-152	18	0
1820000	-152	18	0
1821000	-152	18	0
1822000	-152	18	0
1823000	-152	18	0
1824000	-152	18	0
1825000	-152	18	0
1826000	-152	18	0
1827000	-152	18	0
1828000	-152	18	24
1829000	-129	18	24
1830000	-129	18	24
1831000	-129	18	24
1832000	-129	18	24
1833000	-129	18	24
1834000	-129	18	24
1835000	-129	18	24
1836000	-129	18	24
1837000	-129	18	24
1838000	-106	18	0
1839000	-106	18	0
1840000	-106	18	0
1841000	-106	18	0
1842000	-106	18	0
1843000	-106	18	0
1844000	-106	18	0
1845000	-106	18	0
1846000	-106	18	0
1847000	-106	18	0
1848000	136	18	0
1849000	136	18	0
1850000	136	18	0
1851000	136	18	0
1852000	136	18	0
1853000	136	18	0
1854000	136	18	0
1855000	136	18	0
1856000	136	18	0
1857000	136	18	0
1858000	292	18	24
1859000	292	18	24
1860000	292	18	24
1861000	292	18	24
1862000	292	18	24
1863000	292	18	24
1864000	292	18	24
1865000	292	18	24
1866000	292	18	24
1867000	292	18	24
1868000	568	18	0
1869000	568	18	0
1870000	568	18	0
1871000	568	18	0
1872000	568	18	0
1873000	568	18	0
1874000	568	18	0
1875000	568	18	0
1876000	568	18	0
1877000	568	18	0
1878000	217	19	24
1879000	217	19	24
1880000	217	19	24
1881000	217	19	24
1882000	217	19	24
1883000	217	19	24
1884000	217	19	24
1885000	217	19	24
1886000	217	19	24
1887000	217	19	24
1888000	-139	19	0
1889000	-139	19	0
1890000	-139	19	0
1891000	-139	19	0
1892000	-139	19	0
1893000	-139	19	0
1894000	-139	19	0
1895000	-139	19	0
1896000	-139	19	0
1897000	-139	19	24
1898000	-719	19	24
1899000	-719	19	24
1900000	-719	19	24
1901000	-719	19	24
1902000	-719	19	24
1903000	-719	19	24
1904000	-719	19	24
1905000	-719	19	24
1906000	-719	19	24
1907000	-719	19	24
1908000	-1154	19	24
1909000	-1154	19	24
1910000	-1154	19	24
1911000	-1154	19	24
1912000	-1154	19	24
1913000	-1154	19	24
1914000	-1154	19	24
1915000	-1154	19	24
1916000	-1154	19	24
1917000	-576	19	0
1918000	-576	19	0
1919000	-576	19	0
1920000	-576	19	0
1921000	-576	19	0
1922000	-576	19	0
1923000	-576	19	0
1924000	-576	19	0
1925000	-576	19	0
1926000	-576	19	0
1927000	1	19	24
1928000	1	19	24
1929000	1	19	24
1930000	1	19	24
1931000	1	19	24
1932000	1	19	24
1933000	1	19	24
1934000	1	19	24
1935000	1	19	24
1936000	1	19	24
1937000	946	19	24
1938000	946	19	24
1939000	946	19	24
1940000	946	19	24
1941000	946	19	24
1942000	946	19	24
1943000	946	19	24
1944000	946	19	24
1945000	946	19	24
1946000	946	19	24
1947000	1096	19	24
1948000	1096	19	24
1949000	1096	19	24
1950000	1096	19	24
1951000	1096	19	24
1952000	1096	19	24
1953000	1096	19	24
1954000	1096	19	24
1955000	1096	19	24
1956000	1096	19	24
1957000	831	19	24
1958000	831	19	24
1959000	831	19	24
1960000	831	19	24
1961000	831	19	24
1962000	831	19	24
1963000	831	19	24
1964000	831	19	24
1965000	831	19	24
1966000	831	19	24
1967000	566	19	0
1968000	566	19	0
1969000	566	19	0
1970000	566	19	0
1971000	566	19	0
1972000	566	19	0
1973000	566	19	0
1974000	566	19	0
1975000	566	19	0
1976000	566	19	24
1977000	477	20	24
1978000	477	20	24
1979000	477	20	24
1980000	477	20	24
1981000	477	20	24
1982000	477	20	24
1983000	477	20	24
1984000	477	20	24
1985000	477	20	24
1986000	477	20	24
1987000	-319	20	24
1988000	-319	20	24
1989000	-319	20	24
1990000	-319	20	24
1991000	-319	20	24
1992000	-319	20	24
1993000	-319	20	24
1994000	-319	20	24
1995000	-319	20	24
1996000	-561	20	24
1997000	-561	20	24
1998000	-561	20	24
1999000	-561	20	24
[truncated: 41,166 more rows]
