# Supplementary material for: Empirical optimization of an angled spoke paddling wheel with self-rotating mechanism
Source: Sci Rep. 2022 Nov 28;12:20511. doi: 10.1038/s41598-022-25181-7 (PMC9705443; doi:10.1038/s41598-022-25181-7)
Supplement: Supplementary file 1 — Supplementary Information. [file 41598_2022_25181_MOESM1_ESM.zip › 2nd_test_Loadcell_raw_data/R6/Test2_R6_120RPM_Set3.csv]

Timestamp	RMS_Val_G	Target_Vel_G	Vel_Cur_G
0	0	0	0
1000	0	0	0
2000	0	0	0
3000	0	0	0
4000	0	0	0
5000	0	0	0
6000	0	0	0
7000	0	0	0
8000	0	0	0
9000	0	0	0
10000	0	0	0
11000	-83483	0	0
12000	-83483	0	0
13000	-83483	0	0
14000	-83483	0	0
15000	-83483	0	0
16000	-83483	0	0
17000	-83483	0	0
18000	-83483	0	0
19000	-83483	0	0
20000	-83483	0	0
21000	-166969	0	0
22000	-166969	0	0
23000	-166969	0	0
24000	-166969	0	0
25000	-166969	0	0
26000	-166969	0	0
27000	-166969	0	0
28000	-166969	0	0
29000	-166969	0	0
30000	-166969	0	0
31000	-250454	0	0
32000	-250454	0	0
33000	-250454	0	0
34000	-250454	0	0
35000	-250454	0	0
36000	-250454	0	0
37000	-250454	0	0
38000	-250454	0	0
39000	-250454	0	0
40000	-250454	0	0
41000	-333933	0	0
42000	-333933	0	0
43000	-333933	0	0
44000	-333933	0	0
45000	-333933	0	0
46000	-333933	0	0
47000	-333933	0	0
48000	-333933	0	0
49000	-333933	0	0
50000	-333933	0	0
51000	-417421	0	0
52000	-417421	0	0
53000	-417421	0	0
54000	-417421	0	0
55000	-417421	0	0
56000	-417421	0	0
57000	-417421	0	0
58000	-417421	0	0
59000	-417421	0	0
60000	-417421	0	0
61000	-500906	0	0
62000	-500906	0	0
63000	-500906	0	0
64000	-500906	0	0
65000	-500906	0	0
66000	-500906	0	0
67000	-500906	0	0
68000	-500906	0	0
69000	-500906	0	0
70000	-500906	0	0
71000	-584391	0	0
72000	-584391	0	0
73000	-584391	0	0
74000	-584391	0	0
75000	-584391	0	0
76000	-584391	0	0
77000	-584391	0	0
78000	-584391	0	0
79000	-584391	0	0
80000	-584391	0	0
81000	-667875	0	0
82000	-667875	0	0
83000	-667875	0	0
84000	-667875	0	0
85000	-667875	0	0
86000	-667875	0	0
87000	-667875	0	0
88000	-667875	0	0
89000	-667875	0	0
90000	-751360	0	0
91000	-751360	0	0
92000	-751360	0	0
93000	-751360	0	0
94000	-751360	0	0
95000	-751360	0	0
96000	-751360	0	0
97000	-751360	0	0
98000	-751360	0	0
99000	-751360	0	0
100000	-751360	1	0
101000	-751360	1	0
102000	-751360	1	0
103000	-751360	1	0
104000	-751360	1	0
105000	-751360	1	0
106000	-751360	1	0
107000	-751360	1	0
108000	-751360	1	0
109000	-751360	1	0
110000	-751360	1	0
111000	-751360	1	0
112000	-751360	1	0
113000	-751360	1	0
114000	-751360	1	0
115000	-751360	1	0
116000	-751360	1	0
117000	-751360	1	0
118000	-751360	1	0
119000	-751360	1	0
120000	-751360	1	0
121000	-751360	1	0
122000	-751360	1	0
123000	-751360	1	0
124000	-751360	1	0
125000	-751360	1	0
126000	-751360	1	0
127000	-751360	1	0
128000	-751360	1	0
129000	-751360	1	0
130000	-751357	1	0
131000	-751357	1	0
132000	-751357	1	0
133000	-751357	1	0
134000	-751357	1	0
135000	-751357	1	0
136000	-751357	1	0
137000	-751357	1	0
138000	-751357	1	0
139000	-751357	1	0
140000	-751365	1	0
141000	-751365	1	0
142000	-751365	1	0
143000	-751365	1	0
144000	-751365	1	0
145000	-751365	1	0
146000	-751365	1	0
147000	-751365	1	0
148000	-751365	1	0
149000	-751365	1	0
150000	-751370	1	0
151000	-751370	1	0
152000	-751370	1	0
153000	-751370	1	0
154000	-751370	1	0
155000	-751370	1	0
156000	-751370	1	0
157000	-751370	1	0
158000	-751370	1	0
159000	-751370	1	0
160000	-751376	1	0
161000	-751376	1	0
162000	-751376	1	0
163000	-751376	1	0
164000	-751376	1	0
165000	-751376	1	0
166000	-751376	1	0
167000	-751376	1	0
168000	-751376	1	0
169000	-751379	1	0
170000	-751379	1	0
171000	-751379	1	0
172000	-751379	1	0
173000	-751379	1	0
174000	-751379	1	0
175000	-751379	1	0
176000	-751379	1	0
177000	-751379	1	0
178000	-751379	1	0
179000	-751383	1	0
180000	-751383	1	0
181000	-751383	1	0
182000	-751383	1	0
183000	-751383	1	0
184000	-751383	1	0
185000	-751383	1	0
186000	-751383	1	0
187000	-751383	1	0
188000	-751383	1	0
189000	-751383	1	0
190000	-751383	1	0
191000	-751383	1	0
192000	-751383	1	0
193000	-751383	1	0
194000	-751383	1	0
195000	-751383	1	0
196000	-751383	1	0
197000	-751383	1	0
198000	-751383	1	0
199000	-751388	2	0
200000	-751388	2	0
201000	-751388	2	0
202000	-751388	2	0
203000	-751388	2	0
204000	-751388	2	0
205000	-751388	2	0
206000	-751388	2	0
207000	-751388	2	0
208000	-751388	2	0
209000	-751393	2	0
210000	-751393	2	0
211000	-751393	2	0
212000	-751393	2	0
213000	-751393	2	0
214000	-751393	2	0
215000	-751393	2	0
216000	-751393	2	0
217000	-751393	2	0
218000	-751393	2	0
219000	-751397	2	0
220000	-751397	2	0
221000	-751397	2	0
222000	-751397	2	0
223000	-751397	2	0
224000	-751397	2	0
225000	-751397	2	0
226000	-751397	2	0
227000	-751397	2	0
228000	-751397	2	0
229000	-751405	2	0
230000	-751405	2	0
231000	-751405	2	0
232000	-751405	2	0
233000	-751405	2	0
234000	-751405	2	0
235000	-751405	2	0
236000	-751405	2	0
237000	-751405	2	0
238000	-751405	2	0
239000	-751408	2	0
240000	-751408	2	0
241000	-751408	2	0
242000	-751408	2	0
243000	-751408	2	0
244000	-751408	2	0
245000	-751408	2	0
246000	-751408	2	0
247000	-751408	2	0
248000	-751410	2	0
249000	-751410	2	0
250000	-751410	2	0
251000	-751410	2	0
252000	-751410	2	0
253000	-751410	2	0
254000	-751410	2	0
255000	-751410	2	0
256000	-751410	2	0
257000	-751410	2	0
258000	-751418	2	0
259000	-751418	2	0
260000	-751418	2	0
261000	-751418	2	0
262000	-751418	2	0
263000	-751418	2	0
264000	-751418	2	0
265000	-751418	2	0
266000	-751418	2	0
267000	-751418	2	0
268000	-751419	2	0
269000	-751419	2	0
270000	-751419	2	0
271000	-751419	2	0
272000	-751419	2	0
273000	-751419	2	0
274000	-751419	2	0
275000	-751419	2	0
276000	-751419	2	0
277000	-751419	2	0
278000	-751426	2	0
279000	-751426	2	0
280000	-751426	2	0
281000	-751426	2	0
282000	-751426	2	0
283000	-751426	2	0
284000	-751426	2	0
285000	-751426	2	0
286000	-751426	2	0
287000	-751426	2	0
288000	-751422	2	0
289000	-751422	2	0
290000	-751422	2	0
291000	-751422	2	0
292000	-751422	2	0
293000	-751422	2	0
294000	-751422	2	0
295000	-751422	2	0
296000	-751422	2	0
297000	-751422	2	0
298000	-751418	3	0
299000	-751418	3	0
300000	-751418	3	0
301000	-751418	3	0
302000	-751418	3	0
303000	-751418	3	0
304000	-751418	3	0
305000	-751418	3	0
306000	-751418	3	0
307000	-751418	3	0
308000	-751427	3	0
309000	-751427	3	0
310000	-751427	3	0
311000	-751427	3	0
312000	-751427	3	0
313000	-751427	3	0
314000	-751427	3	0
315000	-751427	3	0
316000	-751427	3	0
317000	-751427	3	0
318000	-751426	3	0
319000	-751426	3	0
320000	-751426	3	0
321000	-751426	3	0
322000	-751426	3	0
323000	-751426	3	0
324000	-751426	3	0
325000	-751426	3	0
326000	-751426	3	0
327000	-751426	3	0
328000	-751426	3	0
329000	-751426	3	0
330000	-751426	3	0
331000	-751426	3	0
332000	-751426	3	0
333000	-751426	3	0
334000	-751426	3	0
335000	-751426	3	0
336000	-751426	3	0
337000	-751426	3	0
338000	-751426	3	0
339000	-751426	3	0
340000	-751426	3	0
341000	-751426	3	0
342000	-751426	3	0
343000	-751426	3	0
344000	-751426	3	0
345000	-751426	3	0
346000	-751426	3	0
347000	-751420	3	0
348000	-751420	3	0
349000	-751420	3	0
350000	-751420	3	0
351000	-751420	3	0
352000	-751420	3	0
353000	-751420	3	0
354000	-751420	3	0
355000	-751420	3	0
356000	-751420	3	0
357000	-751417	3	0
358000	-751417	3	0
359000	-751417	3	0
360000	-751417	3	0
361000	-751417	3	0
362000	-751417	3	0
363000	-751417	3	0
364000	-751417	3	0
365000	-751417	3	0
366000	-751417	3	0
367000	-751423	3	0
368000	-751423	3	0
369000	-751423	3	0
370000	-751423	3	0
371000	-751423	3	0
372000	-751423	3	0
373000	-751423	3	0
374000	-751423	3	0
375000	-751423	3	0
376000	-751423	3	0
377000	-751430	3	0
378000	-751430	3	0
379000	-751430	3	0
380000	-751430	3	0
381000	-751430	3	0
382000	-751430	3	0
383000	-751430	3	0
384000	-751430	3	0
385000	-751430	3	0
386000	-751430	3	0
387000	-751432	3	0
388000	-751432	3	0
389000	-751432	3	0
390000	-751432	3	0
391000	-751432	3	0
392000	-751432	3	0
393000	-751432	3	0
394000	-751432	3	0
395000	-751432	3	0
396000	-751434	4	0
397000	-751434	4	0
398000	-751434	4	0
399000	-751434	4	0
400000	-751434	4	0
401000	-751434	4	0
402000	-751434	4	0
403000	-751434	4	0
404000	-751434	4	0
405000	-751434	4	0
406000	-751432	4	0
407000	-751432	4	0
408000	-751432	4	0
409000	-751432	4	0
410000	-751432	4	0
411000	-751432	4	0
412000	-751432	4	0
413000	-751432	4	0
414000	-751432	4	0
415000	-751432	4	0
416000	-751428	4	0
417000	-751428	4	0
418000	-751428	4	0
419000	-751428	4	0
420000	-751428	4	0
421000	-751428	4	0
422000	-751428	4	0
423000	-751428	4	0
424000	-751428	4	0
425000	-751428	4	0
426000	-751424	4	0
427000	-751424	4	0
428000	-751424	4	0
429000	-751424	4	0
430000	-751424	4	0
431000	-751424	4	0
432000	-751424	4	0
433000	-751424	4	0
434000	-751424	4	0
435000	-751424	4	0
436000	-751424	4	0
437000	-751424	4	0
438000	-751424	4	0
439000	-751424	4	0
440000	-751424	4	0
441000	-751424	4	0
442000	-751424	4	0
443000	-751424	4	0
444000	-751424	4	0
445000	-751424	4	0
446000	-751431	4	0
447000	-751431	4	0
448000	-751431	4	0
449000	-751431	4	0
450000	-751431	4	0
451000	-751431	4	0
452000	-751431	4	0
453000	-751431	4	0
454000	-751431	4	0
455000	-751431	4	0
456000	-751437	4	0
457000	-751437	4	0
458000	-751437	4	0
459000	-751437	4	0
460000	-751437	4	0
461000	-751437	4	0
462000	-751437	4	0
463000	-751437	4	0
464000	-751437	4	0
465000	-751437	4	0
466000	-751442	4	0
467000	-751442	4	0
468000	-751442	4	0
469000	-751442	4	0
470000	-751442	4	0
471000	-751442	4	0
472000	-751442	4	0
473000	-751442	4	0
474000	-751442	4	0
475000	-751446	4	0
476000	-751446	4	0
477000	-751446	4	0
478000	-751446	4	0
479000	-751446	4	0
480000	-751446	4	0
481000	-751446	4	0
482000	-751446	4	0
483000	-751446	4	0
484000	-751446	4	0
485000	-751438	4	0
486000	-751438	4	0
487000	-751438	4	0
488000	-751438	4	0
489000	-751438	4	0
490000	-751438	4	0
491000	-751438	4	0
492000	-751438	4	0
493000	-751438	4	0
494000	-751438	4	0
495000	-751429	5	0
496000	-751429	5	0
497000	-751429	5	0
498000	-751429	5	0
499000	-751429	5	0
500000	-751429	5	0
501000	-751429	5	0
502000	-751429	5	0
503000	-751429	5	0
504000	-751429	5	0
505000	-751419	5	0
506000	-751419	5	0
507000	-751419	5	0
508000	-751419	5	0
509000	-751419	5	0
510000	-751419	5	0
511000	-751419	5	0
512000	-751419	5	0
513000	-751419	5	0
514000	-751419	5	0
515000	-751411	5	0
516000	-751411	5	0
517000	-751411	5	0
518000	-751411	5	0
519000	-751411	5	0
520000	-751411	5	0
521000	-751411	5	0
522000	-751411	5	0
523000	-751411	5	0
524000	-751411	5	0
525000	-751410	5	0
526000	-751410	5	0
527000	-751410	5	0
528000	-751410	5	0
529000	-751410	5	0
530000	-751410	5	0
531000	-751410	5	0
532000	-751410	5	0
533000	-751410	5	0
534000	-751410	5	0
535000	-751414	5	0
536000	-751414	5	0
537000	-751414	5	0
538000	-751414	5	0
539000	-751414	5	0
540000	-751414	5	0
541000	-751414	5	0
542000	-751414	5	0
543000	-751414	5	0
544000	-751414	5	0
545000	-751416	5	0
546000	-751416	5	0
547000	-751416	5	0
548000	-751416	5	0
549000	-751416	5	0
550000	-751416	5	0
551000	-751416	5	0
552000	-751416	5	0
553000	-751416	5	0
554000	-751419	5	0
555000	-751419	5	0
556000	-751419	5	0
557000	-751419	5	0
558000	-751419	5	0
559000	-751419	5	0
560000	-751419	5	0
561000	-751419	5	0
562000	-751419	5	0
563000	-751419	5	0
564000	-751416	5	0
565000	-751416	5	0
566000	-751416	5	0
567000	-751416	5	0
568000	-751416	5	0
569000	-751416	5	0
570000	-751416	5	0
571000	-751416	5	0
572000	-751416	5	0
573000	-751416	5	0
574000	-751416	5	0
575000	-751416	5	0
576000	-751416	5	0
577000	-751416	5	0
578000	-751416	5	0
579000	-751416	5	0
580000	-751416	5	0
581000	-751416	5	0
582000	-751416	5	0
583000	-751416	5	0
584000	-751413	5	0
585000	-751413	5	0
586000	-751413	5	0
587000	-751413	5	0
588000	-751413	5	0
589000	-751413	5	0
590000	-751413	5	0
591000	-751413	5	0
592000	-751413	5	0
593000	-751413	5	0
594000	-751409	6	0
595000	-751409	6	0
596000	-751409	6	0
597000	-751409	6	0
598000	-751409	6	0
599000	-751409	6	0
600000	-751409	6	0
601000	-751409	6	0
602000	-751409	6	0
603000	-751409	6	0
604000	-751410	6	0
605000	-751410	6	0
606000	-751410	6	0
607000	-751410	6	0
608000	-751410	6	0
609000	-751410	6	0
610000	-751410	6	0
611000	-751410	6	0
612000	-751410	6	0
613000	-751410	6	0
614000	-751413	6	0
615000	-751413	6	0
616000	-751413	6	0
617000	-751413	6	0
618000	-751413	6	0
619000	-751413	6	0
620000	-751413	6	0
621000	-751413	6	0
622000	-751413	6	0
623000	-751413	6	0
624000	-751411	6	0
625000	-751411	6	0
626000	-751411	6	0
627000	-751411	6	0
628000	-751411	6	0
629000	-751411	6	0
630000	-751411	6	0
631000	-751411	6	0
632000	-751411	6	0
633000	-751409	6	0
634000	-751409	6	0
635000	-751409	6	0
636000	-751409	6	0
637000	-751409	6	0
638000	-751409	6	0
639000	-751409	6	0
640000	-751409	6	0
641000	-751409	6	0
642000	-751409	6	0
643000	-751405	6	0
644000	-751405	6	0
645000	-751405	6	0
646000	-751405	6	0
647000	-751405	6	0
648000	-751405	6	0
649000	-751405	6	0
650000	-751405	6	0
651000	-751405	6	0
652000	-751405	6	0
653000	-751404	6	0
654000	-751404	6	0
655000	-751404	6	0
656000	-751404	6	0
657000	-751404	6	0
658000	-751404	6	0
659000	-751404	6	0
660000	-751404	6	0
661000	-751404	6	0
662000	-751404	6	0
663000	-751399	6	0
664000	-751399	6	0
665000	-751399	6	0
666000	-751399	6	0
667000	-751399	6	0
668000	-751399	6	0
669000	-751399	6	0
670000	-751399	6	0
671000	-751399	6	0
672000	-751399	6	0
673000	-751400	6	0
674000	-751400	6	0
675000	-751400	6	0
676000	-751400	6	0
677000	-751400	6	0
678000	-751400	6	0
679000	-751400	6	0
680000	-751400	6	0
681000	-751400	6	0
682000	-751400	6	0
683000	-751401	6	0
684000	-751401	6	0
685000	-751401	6	0
686000	-751401	6	0
687000	-751401	6	0
688000	-751401	6	0
689000	-751401	6	0
690000	-751401	6	0
691000	-751401	6	0
692000	-751401	6	0
693000	-751408	7	0
694000	-751408	7	0
695000	-751408	7	0
696000	-751408	7	0
697000	-751408	7	0
698000	-751408	7	0
699000	-751408	7	0
700000	-751408	7	0
701000	-751408	7	0
702000	-751408	7	0
703000	-751415	7	0
704000	-751415	7	0
705000	-751415	7	0
706000	-751415	7	0
707000	-751415	7	0
708000	-751415	7	0
709000	-751415	7	0
710000	-751415	7	0
711000	-751415	7	0
712000	-751414	7	0
713000	-751414	7	0
714000	-751414	7	0
715000	-751414	7	0
716000	-751414	7	0
717000	-751414	7	0
718000	-751414	7	0
719000	-751414	7	0
720000	-751414	7	0
721000	-751414	7	0
722000	-751412	7	0
723000	-751412	7	0
724000	-751412	7	0
725000	-751412	7	0
726000	-751412	7	0
727000	-751412	7	0
728000	-751412	7	0
729000	-751412	7	0
730000	-751412	7	0
731000	-751412	7	0
732000	-751415	7	0
733000	-751415	7	0
734000	-751415	7	0
735000	-751415	7	0
736000	-751415	7	0
737000	-751415	7	0
738000	-751415	7	0
739000	-751415	7	0
740000	-751415	7	0
741000	-751415	7	0
742000	-751415	7	0
743000	-751415	7	0
744000	-751415	7	0
745000	-751415	7	0
746000	-751415	7	0
747000	-751415	7	0
748000	-751415	7	0
749000	-751415	7	0
750000	-751415	7	0
751000	-751415	7	0
752000	-751418	7	0
753000	-751418	7	0
754000	-751418	7	0
755000	-751418	7	0
756000	-751418	7	0
757000	-751418	7	0
758000	-751418	7	0
759000	-751418	7	0
760000	-751418	7	0
761000	-751418	7	0
762000	-751416	7	0
763000	-751416	7	0
764000	-751416	7	0
765000	-751416	7	0
766000	-751416	7	0
767000	-751416	7	0
768000	-751416	7	0
769000	-751416	7	0
770000	-751416	7	0
771000	-751416	7	0
772000	-751415	7	0
773000	-751415	7	0
774000	-751415	7	0
775000	-751415	7	0
776000	-751415	7	0
777000	-751415	7	0
778000	-751415	7	0
779000	-751415	7	0
780000	-751415	7	0
781000	-751418	7	0
782000	-751418	7	0
783000	-751418	7	0
784000	-751418	7	0
785000	-751418	7	0
786000	-751418	7	0
787000	-751418	7	0
788000	-751418	7	0
789000	-751418	7	0
790000	-751418	7	0
791000	-751412	8	0
792000	-751412	8	0
793000	-751412	8	0
794000	-751412	8	0
795000	-751412	8	0
796000	-751412	8	0
797000	-751412	8	0
798000	-751412	8	0
799000	-751412	8	0
800000	-751412	8	0
801000	-751412	8	0
802000	-751412	8	0
803000	-751412	8	0
804000	-751412	8	0
805000	-751412	8	0
806000	-751412	8	0
807000	-751412	8	0
808000	-751412	8	0
809000	-751412	8	0
810000	-751412	8	0
811000	-751413	8	0
812000	-751413	8	0
813000	-751413	8	0
814000	-751413	8	0
815000	-751413	8	0
816000	-751413	8	0
817000	-751413	8	0
818000	-751413	8	0
819000	-751413	8	0
820000	-751413	8	0
821000	-751411	8	0
822000	-751411	8	0
823000	-751411	8	0
824000	-751411	8	0
825000	-751411	8	0
826000	-751411	8	0
827000	-751411	8	0
828000	-751411	8	0
829000	-751411	8	0
830000	-751411	8	0
831000	-751416	8	0
832000	-751416	8	0
833000	-751416	8	0
834000	-751416	8	0
835000	-751416	8	0
836000	-751416	8	0
837000	-751416	8	0
838000	-751416	8	0
839000	-751416	8	0
840000	-751416	8	0
841000	-751421	8	0
842000	-751421	8	0
843000	-751421	8	0
844000	-751421	8	0
845000	-751421	8	0
846000	-751421	8	0
847000	-751421	8	0
848000	-751421	8	0
849000	-751421	8	0
850000	-751421	8	0
851000	-751425	8	0
852000	-751425	8	0
853000	-751425	8	0
854000	-751425	8	0
855000	-751425	8	0
856000	-751425	8	0
857000	-751425	8	0
858000	-751425	8	0
859000	-751425	8	0
860000	-751434	8	0
861000	-751434	8	0
862000	-751434	8	0
863000	-751434	8	0
864000	-751434	8	0
865000	-751434	8	0
866000	-751434	8	0
867000	-751434	8	0
868000	-751434	8	0
869000	-751434	8	0
870000	-751437	8	0
871000	-751437	8	0
872000	-751437	8	0
873000	-751437	8	0
874000	-751437	8	0
875000	-751437	8	0
876000	-751437	8	0
877000	-751437	8	0
878000	-751437	8	0
879000	-751437	8	0
880000	-751436	8	0
881000	-751436	8	0
882000	-751436	8	0
883000	-751436	8	0
884000	-751436	8	0
885000	-751436	8	0
886000	-751436	8	0
887000	-751436	8	0
888000	-751436	8	0
889000	-751436	8	0
890000	-751434	9	0
891000	-751434	9	0
892000	-751434	9	0
893000	-751434	9	0
894000	-751434	9	0
895000	-751434	9	0
896000	-751434	9	0
897000	-751434	9	0
898000	-751434	9	0
899000	-751434	9	0
900000	-751432	9	0
901000	-751432	9	0
902000	-751432	9	0
903000	-751432	9	0
904000	-751432	9	0
905000	-751432	9	0
906000	-751432	9	0
907000	-751432	9	0
908000	-751432	9	0
909000	-751432	9	0
910000	-751442	9	0
911000	-751442	9	0
912000	-751442	9	0
913000	-751442	9	0
914000	-751442	9	0
915000	-751442	9	0
916000	-751442	9	0
917000	-751442	9	0
918000	-751442	9	0
919000	-751442	9	0
920000	-751449	9	0
921000	-751449	9	0
922000	-751449	9	0
923000	-751449	9	0
924000	-751449	9	0
925000	-751449	9	0
926000	-751449	9	0
927000	-751449	9	0
928000	-751449	9	0
929000	-751449	9	0
930000	-751450	9	0
931000	-751450	9	0
932000	-751450	9	0
933000	-751450	9	0
934000	-751450	9	0
935000	-751450	9	0
936000	-751450	9	0
937000	-751450	9	0
938000	-751450	9	0
939000	-751452	9	0
940000	-751452	9	0
941000	-751452	9	0
942000	-751452	9	0
943000	-751452	9	0
944000	-751452	9	0
945000	-751452	9	0
946000	-751452	9	0
947000	-751452	9	0
948000	-751452	9	0
949000	-751445	9	0
950000	-751445	9	0
951000	-751445	9	0
952000	-751445	9	0
953000	-751445	9	0
954000	-751445	9	0
955000	-751445	9	0
956000	-751445	9	0
957000	-751445	9	0
958000	-751445	9	0
959000	-751451	9	0
960000	-751451	9	0
961000	-751451	9	0
962000	-751451	9	0
963000	-751451	9	0
964000	-751451	9	0
965000	-751451	9	0
966000	-751451	9	0
967000	-751451	9	0
968000	-751451	9	0
969000	-751455	9	0
970000	-751455	9	0
971000	-751455	9	0
972000	-751455	9	0
973000	-751455	9	0
974000	-751455	9	0
975000	-751455	9	0
976000	-751455	9	0
977000	-751455	9	0
978000	-751455	9	0
979000	-751460	9	0
980000	-751460	9	0
981000	-751460	9	0
982000	-751460	9	0
983000	-751460	9	0
984000	-751460	9	0
985000	-751460	9	0
986000	-751460	9	0
987000	-751460	9	0
988000	-751460	9	0
989000	-751464	10	0
990000	-751464	10	0
991000	-751464	10	0
992000	-751464	10	0
993000	-751464	10	0
994000	-751464	10	0
995000	-751464	10	0
996000	-751464	10	0
997000	-751464	10	0
998000	-751464	10	0
999000	-667986	10	0
1000000	-667986	10	0
1001000	-667986	10	0
1002000	-667986	10	0
1003000	-667986	10	0
1004000	-667986	10	0
1005000	-667986	10	0
1006000	-667986	10	0
1007000	-667986	10	0
1008000	-667986	10	0
1009000	-584505	10	0
1010000	-584505	10	0
1011000	-584505	10	0
1012000	-584505	10	0
1013000	-584505	10	0
1014000	-584505	10	0
1015000	-584505	10	0
1016000	-584505	10	0
1017000	-584505	10	0
1018000	-501009	10	0
1019000	-501009	10	0
1020000	-501009	10	0
1021000	-501009	10	0
1022000	-501009	10	0
1023000	-501009	10	0
1024000	-501009	10	0
1025000	-501009	10	0
1026000	-501009	10	0
1027000	-501009	10	0
1028000	-417520	10	0
1029000	-417520	10	0
1030000	-417520	10	0
1031000	-417520	10	0
1032000	-417520	10	0
1033000	-417520	10	0
1034000	-417520	10	0
1035000	-417520	10	0
1036000	-417520	10	0
1037000	-417520	10	0
1038000	-334019	10	0
1039000	-334019	10	0
1040000	-334019	10	0
1041000	-334019	10	0
1042000	-334019	10	0
1043000	-334019	10	0
1044000	-334019	10	0
1045000	-334019	10	0
1046000	-334019	10	0
1047000	-334019	10	0
1048000	-250535	10	0
1049000	-250535	10	0
1050000	-250535	10	0
1051000	-250535	10	0
1052000	-250535	10	0
1053000	-250535	10	0
1054000	-250535	10	0
1055000	-250535	10	0
1056000	-250535	10	0
1057000	-250535	10	0
1058000	-167055	10	0
1059000	-167055	10	0
1060000	-167055	10	0
1061000	-167055	10	0
1062000	-167055	10	0
1063000	-167055	10	0
1064000	-167055	10	0
1065000	-167055	10	0
1066000	-167055	10	0
1067000	-167055	10	0
1068000	-83574	10	0
1069000	-83574	10	0
1070000	-83574	10	0
1071000	-83574	10	0
1072000	-83574	10	0
1073000	-83574	10	0
1074000	-83574	10	0
1075000	-83574	10	0
1076000	-83574	10	0
1077000	-83574	10	0
1078000	-98	10	0
1079000	-98	10	0
1080000	-98	10	0
1081000	-98	10	0
1082000	-98	10	0
1083000	-98	10	0
1084000	-98	10	0
1085000	-98	10	0
1086000	-98	10	0
1087000	-98	10	0
1088000	-100	11	0
1089000	-100	11	0
1090000	-100	11	0
1091000	-100	11	0
1092000	-100	11	0
1093000	-100	11	0
1094000	-100	11	0
1095000	-100	11	0
1096000	-100	11	0
1097000	-95	11	0
1098000	-95	11	0
1099000	-95	11	0
1100000	-95	11	0
1101000	-95	11	0
1102000	-95	11	0
1103000	-95	11	0
1104000	-95	11	0
1105000	-95	11	0
1106000	-95	11	0
1107000	-87	11	0
1108000	-87	11	0
1109000	-87	11	0
1110000	-87	11	0
1111000	-87	11	0
1112000	-87	11	0
1113000	-87	11	0
1114000	-87	11	0
1115000	-87	11	0
1116000	-87	11	0
1117000	-83	11	0
1118000	-83	11	0
1119000	-83	11	0
1120000	-83	11	0
1121000	-83	11	0
1122000	-83	11	0
1123000	-83	11	0
1124000	-83	11	0
1125000	-83	11	0
1126000	-83	11	0
1127000	-68	11	0
1128000	-68	11	0
1129000	-68	11	0
1130000	-68	11	0
1131000	-68	11	0
1132000	-68	11	0
1133000	-68	11	0
1134000	-68	11	0
1135000	-68	11	0
1136000	-68	11	0
1137000	-53	11	0
1138000	-53	11	0
1139000	-53	11	0
1140000	-53	11	0
1141000	-53	11	0
1142000	-53	11	0
1143000	-53	11	0
1144000	-53	11	0
1145000	-53	11	0
1146000	-53	11	0
1147000	-49	11	0
1148000	-49	11	0
1149000	-49	11	0
1150000	-49	11	0
1151000	-49	11	0
1152000	-49	11	0
1153000	-49	11	0
1154000	-49	11	0
1155000	-49	11	0
1156000	-49	11	0
1157000	-49	11	0
1158000	-49	11	0
1159000	-49	11	0
1160000	-49	11	0
1161000	-49	11	0
1162000	-49	11	0
1163000	-49	11	0
1164000	-49	11	0
1165000	-49	11	0
1166000	-49	11	0
1167000	-46	11	0
1168000	-46	11	0
1169000	-46	11	0
1170000	-46	11	0
1171000	-46	11	0
1172000	-46	11	0
1173000	-46	11	0
1174000	-46	11	0
1175000	-46	11	0
1176000	-46	11	0
1177000	-54	11	0
1178000	-54	11	0
1179000	-54	11	0
1180000	-54	11	0
1181000	-54	11	0
1182000	-54	11	0
1183000	-54	11	0
1184000	-54	11	0
1185000	-54	11	0
1186000	-33	12	0
1187000	-33	12	0
1188000	-33	12	0
1189000	-33	12	0
1190000	-33	12	0
1191000	-33	12	0
1192000	-33	12	0
1193000	-33	12	0
1194000	-33	12	0
1195000	-33	12	0
1196000	-11	12	0
1197000	-11	12	0
1198000	-11	12	0
1199000	-11	12	0
1200000	-11	12	0
1201000	-11	12	0
1202000	-11	12	0
1203000	-11	12	0
1204000	-11	12	0
1205000	-11	12	0
1206000	-6	12	0
1207000	-6	12	0
1208000	-6	12	0
1209000	-6	12	0
1210000	-6	12	0
1211000	-6	12	0
1212000	-6	12	0
1213000	-6	12	0
1214000	-6	12	0
1215000	-6	12	0
1216000	-11	12	0
1217000	-11	12	0
1218000	-11	12	0
1219000	-11	12	0
1220000	-11	12	0
1221000	-11	12	0
1222000	-11	12	0
1223000	-11	12	0
1224000	-11	12	0
1225000	-11	12	0
1226000	-27	12	0
1227000	-27	12	0
1228000	-27	12	0
1229000	-27	12	0
1230000	-27	12	0
1231000	-27	12	0
1232000	-27	12	0
1233000	-27	12	0
1234000	-27	12	0
1235000	-27	12	0
1236000	-17	12	0
1237000	-17	12	0
1238000	-17	12	0
1239000	-17	12	0
1240000	-17	12	0
1241000	-17	12	0
1242000	-17	12	0
1243000	-17	12	0
1244000	-17	12	0
1245000	-17	12	0
1246000	0	12	0
1247000	0	12	0
1248000	0	12	0
1249000	0	12	0
1250000	0	12	0
1251000	0	12	0
1252000	0	12	0
1253000	0	12	0
1254000	0	12	0
1255000	0	12	0
1256000	23	12	0
1257000	23	12	0
1258000	23	12	0
1259000	23	12	0
1260000	23	12	0
1261000	23	12	0
1262000	23	12	0
1263000	23	12	0
1264000	23	12	0
1265000	42	12	0
1266000	42	12	0
1267000	42	12	0
1268000	42	12	0
1269000	42	12	0
1270000	42	12	0
1271000	42	12	0
1272000	42	12	0
1273000	42	12	0
1274000	42	12	0
1275000	38	12	0
1276000	38	12	0
1277000	38	12	0
1278000	38	12	0
1279000	38	12	0
1280000	38	12	0
1281000	38	12	0
1282000	38	12	0
1283000	38	12	0
1284000	38	12	0
1285000	35	13	0
1286000	35	13	0
1287000	35	13	0
1288000	35	13	0
1289000	35	13	0
1290000	35	13	0
1291000	35	13	0
1292000	35	13	0
1293000	35	13	0
1294000	35	13	0
1295000	42	13	0
1296000	42	13	0
1297000	42	13	0
1298000	42	13	0
1299000	42	13	0
1300000	42	13	0
1301000	42	13	0
1302000	42	13	0
1303000	42	13	0
1304000	42	13	0
1305000	31	13	0
1306000	31	13	0
1307000	31	13	0
1308000	31	13	0
1309000	31	13	0
1310000	31	13	0
1311000	31	13	0
1312000	31	13	0
1313000	31	13	0
1314000	31	13	0
1315000	24	13	0
1316000	24	13	0
1317000	24	13	0
1318000	24	13	0
1319000	24	13	0
1320000	24	13	0
1321000	24	13	0
1322000	24	13	0
1323000	24	13	0
1324000	24	13	0
1325000	32	13	0
1326000	32	13	0
1327000	32	13	0
1328000	32	13	0
1329000	32	13	0
1330000	32	13	0
1331000	32	13	0
1332000	32	13	0
1333000	32	13	0
1334000	32	13	0
1335000	33	13	0
1336000	33	13	0
1337000	33	13	0
1338000	33	13	0
1339000	33	13	0
1340000	33	13	0
1341000	33	13	0
1342000	33	13	0
1343000	33	13	0
1344000	46	13	0
1345000	46	13	0
1346000	46	13	0
1347000	46	13	0
1348000	46	13	0
1349000	46	13	0
1350000	46	13	0
1351000	46	13	0
1352000	46	13	0
1353000	46	13	0
1354000	54	13	0
1355000	54	13	0
1356000	54	13	0
1357000	54	13	0
1358000	54	13	0
1359000	54	13	0
1360000	54	13	0
1361000	54	13	0
1362000	54	13	0
1363000	54	13	0
1364000	54	13	0
1365000	54	13	0
1366000	54	13	0
1367000	54	13	0
1368000	54	13	0
1369000	54	13	0
1370000	54	13	0
1371000	54	13	0
1372000	54	13	0
1373000	54	13	0
1374000	49	13	0
1375000	49	13	0
1376000	49	13	0
1377000	49	13	0
1378000	49	13	0
1379000	49	13	0
1380000	49	13	0
1381000	49	13	0
1382000	49	13	0
1383000	49	13	0
1384000	34	14	0
1385000	34	14	0
1386000	34	14	0
1387000	34	14	0
1388000	34	14	0
1389000	34	14	0
1390000	34	14	0
1391000	34	14	0
1392000	34	14	0
1393000	34	14	0
1394000	40	14	0
1395000	40	14	0
1396000	40	14	0
1397000	40	14	0
1398000	40	14	0
1399000	40	14	0
1400000	40	14	0
1401000	40	14	0
1402000	40	14	0
1403000	40	14	0
1404000	59	14	0
1405000	59	14	0
1406000	59	14	0
1407000	59	14	0
1408000	59	14	0
1409000	59	14	0
1410000	59	14	0
1411000	59	14	0
1412000	59	14	0
1413000	59	14	0
1414000	79	14	0
1415000	79	14	0
1416000	79	14	0
1417000	79	14	0
1418000	79	14	0
1419000	79	14	0
1420000	79	14	0
1421000	79	14	0
1422000	79	14	0
1423000	79	14	0
1424000	79	14	0
1425000	79	14	0
1426000	79	14	0
1427000	79	14	0
1428000	79	14	0
1429000	79	14	0
1430000	79	14	0
1431000	79	14	0
1432000	79	14	0
1433000	98	14	0
1434000	98	14	0
1435000	98	14	0
1436000	98	14	0
1437000	98	14	0
1438000	98	14	0
1439000	98	14	0
1440000	98	14	0
1441000	98	14	0
1442000	98	14	0
1443000	107	14	0
1444000	107	14	0
1445000	107	14	0
1446000	107	14	0
1447000	107	14	0
1448000	107	14	0
1449000	107	14	0
1450000	107	14	0
1451000	107	14	0
1452000	107	14	0
1453000	80	14	0
1454000	80	14	0
1455000	80	14	0
1456000	80	14	0
1457000	80	14	0
1458000	80	14	0
1459000	80	14	0
1460000	80	14	0
1461000	80	14	0
1462000	80	14	0
1463000	51	14	0
1464000	51	14	0
1465000	51	14	0
1466000	51	14	0
1467000	51	14	0
1468000	51	14	0
1469000	51	14	0
1470000	51	14	0
1471000	51	14	0
1472000	51	14	0
1473000	19	14	0
1474000	19	14	0
1475000	19	14	0
1476000	19	14	0
1477000	19	14	0
1478000	19	14	0
1479000	19	14	0
1480000	19	14	0
1481000	19	14	0
1482000	19	14	0
1483000	26	15	0
1484000	26	15	0
1485000	26	15	0
1486000	26	15	0
1487000	26	15	0
1488000	26	15	0
1489000	26	15	0
1490000	26	15	0
1491000	26	15	0
1492000	26	15	0
1493000	57	15	0
1494000	57	15	0
1495000	57	15	0
1496000	57	15	0
1497000	57	15	0
1498000	57	15	0
1499000	57	15	0
1500000	57	15	0
1501000	57	15	0
1502000	90	15	0
1503000	90	15	0
1504000	90	15	0
1505000	90	15	0
1506000	90	15	0
1507000	90	15	0
1508000	90	15	0
1509000	90	15	0
1510000	90	15	0
1511000	90	15	0
1512000	83	15	0
1513000	83	15	0
1514000	83	15	0
1515000	83	15	0
1516000	83	15	0
1517000	83	15	0
1518000	83	15	0
1519000	83	15	0
1520000	83	15	0
1521000	83	15	0
1522000	45	15	0
1523000	45	15	0
1524000	45	15	0
1525000	45	15	0
1526000	45	15	0
1527000	45	15	0
1528000	45	15	0
1529000	45	15	0
1530000	45	15	0
1531000	45	15	0
1532000	37	15	0
1533000	37	15	0
1534000	37	15	0
1535000	37	15	0
1536000	37	15	0
1537000	37	15	0
1538000	37	15	0
1539000	37	15	0
1540000	37	15	0
1541000	37	15	0
1542000	30	15	0
1543000	30	15	0
1544000	30	15	0
1545000	30	15	0
1546000	30	15	0
1547000	30	15	0
1548000	30	15	0
1549000	30	15	0
1550000	30	15	0
1551000	30	15	0
1552000	53	15	0
1553000	53	15	0
1554000	53	15	0
1555000	53	15	0
1556000	53	15	0
1557000	53	15	0
1558000	53	15	0
1559000	53	15	0
1560000	53	15	0
1561000	53	15	0
1562000	85	15	0
1563000	85	15	0
1564000	85	15	0
1565000	85	15	0
1566000	85	15	0
1567000	85	15	0
1568000	85	15	0
1569000	85	15	0
1570000	85	15	0
1571000	85	15	24
1572000	77	15	24
1573000	77	15	24
1574000	77	15	24
1575000	77	15	24
1576000	77	15	24
1577000	77	15	24
1578000	77	15	24
1579000	77	15	24
1580000	77	15	24
1581000	41	16	0
1582000	41	16	0
1583000	41	16	0
1584000	41	16	0
1585000	41	16	0
1586000	41	16	0
1587000	41	16	0
1588000	41	16	0
1589000	41	16	0
1590000	41	16	0
1591000	8	16	0
1592000	8	16	0
1593000	8	16	0
1594000	8	16	0
1595000	8	16	0
1596000	8	16	0
1597000	8	16	0
1598000	8	16	0
1599000	8	16	0
1600000	8	16	0
1601000	-8	16	0
1602000	-8	16	0
1603000	-8	16	0
1604000	-8	16	0
1605000	-8	16	0
1606000	-8	16	0
1607000	-8	16	0
1608000	-8	16	0
1609000	-8	16	0
1610000	-8	16	0
1611000	13	16	0
1612000	13	16	0
1613000	13	16	0
1614000	13	16	0
1615000	13	16	0
1616000	13	16	0
1617000	13	16	0
1618000	13	16	0
1619000	13	16	0
1620000	13	16	0
1621000	-58	16	0
1622000	-58	16	0
1623000	-58	16	0
1624000	-58	16	0
1625000	-58	16	0
1626000	-58	16	0
1627000	-58	16	0
1628000	-58	16	0
1629000	-58	16	0
1630000	-58	16	0
1631000	-130	16	0
1632000	-130	16	0
1633000	-130	16	0
1634000	-130	16	0
1635000	-130	16	0
1636000	-130	16	0
1637000	-130	16	0
1638000	-130	16	0
1639000	-130	16	0
1640000	-130	16	0
1641000	-76	16	0
1642000	-76	16	0
1643000	-76	16	0
1644000	-76	16	0
1645000	-76	16	0
1646000	-76	16	0
1647000	-76	16	0
1648000	-76	16	0
1649000	-76	16	0
1650000	-76	16	0
1651000	-46	16	0
1652000	-46	16	0
1653000	-46	16	0
1654000	-46	16	0
1655000	-46	16	0
1656000	-46	16	0
1657000	-46	16	0
1658000	-46	16	0
1659000	-46	16	0
1660000	2	16	0
1661000	2	16	0
1662000	2	16	0
1663000	2	16	0
1664000	2	16	0
1665000	2	16	0
1666000	2	16	0
1667000	2	16	0
1668000	2	16	0
1669000	2	16	0
1670000	-66	16	0
1671000	-66	16	0
1672000	-66	16	0
1673000	-66	16	0
1674000	-66	16	0
1675000	-66	16	0
1676000	-66	16	0
1677000	-66	16	0
1678000	-66	16	0
1679000	-66	16	0
1680000	-130	17	0
1681000	-130	17	0
1682000	-130	17	0
1683000	-130	17	0
1684000	-130	17	0
1685000	-130	17	0
1686000	-130	17	0
1687000	-130	17	0
1688000	-130	17	0
1689000	-130	17	0
1690000	-154	17	24
1691000	-154	17	24
1692000	-154	17	24
1693000	-154	17	24
1694000	-154	17	24
1695000	-154	17	24
1696000	-154	17	24
1697000	-154	17	24
1698000	-154	17	24
1699000	-154	17	24
1700000	-137	17	0
1701000	-137	17	0
1702000	-137	17	0
1703000	-137	17	0
1704000	-137	17	0
1705000	-137	17	0
1706000	-137	17	0
1707000	-137	17	0
1708000	-137	17	0
1709000	-137	17	0
1710000	-88	17	0
1711000	-88	17	0
1712000	-88	17	0
1713000	-88	17	0
1714000	-88	17	0
1715000	-88	17	0
1716000	-88	17	0
1717000	-88	17	0
1718000	-88	17	0
1719000	-88	17	0
1720000	-35	17	24
1721000	-35	17	24
1722000	-35	17	24
1723000	-35	17	24
1724000	-35	17	24
1725000	-35	17	24
1726000	-35	17	24
1727000	-35	17	24
1728000	-35	17	24
1729000	-35	17	0
1730000	55	17	0
1731000	55	17	0
1732000	55	17	0
1733000	55	17	0
1734000	55	17	0
1735000	55	17	0
1736000	55	17	0
1737000	55	17	0
1738000	55	17	0
1739000	-12	17	0
1740000	-12	17	0
1741000	-12	17	0
1742000	-12	17	0
1743000	-12	17	0
1744000	-12	17	0
1745000	-12	17	0
1746000	-12	17	0
1747000	-12	17	0
1748000	-12	17	0
1749000	8	17	0
1750000	8	17	0
1751000	8	17	0
1752000	8	17	0
1753000	8	17	0
1754000	8	17	0
1755000	8	17	0
1756000	8	17	0
1757000	8	17	0
1758000	8	17	0
1759000	30	17	24
1760000	30	17	24
1761000	30	17	24
1762000	30	17	24
1763000	30	17	24
1764000	30	17	24
1765000	30	17	24
1766000	30	17	24
1767000	30	17	24
1768000	30	17	24
1769000	-71	17	0
1770000	-71	17	0
1771000	-71	17	0
1772000	-71	17	0
1773000	-71	17	0
1774000	-71	17	0
1775000	-71	17	0
1776000	-71	17	0
1777000	-71	17	0
1778000	-71	17	0
1779000	-230	18	24
1780000	-230	18	24
1781000	-230	18	24
1782000	-230	18	24
1783000	-230	18	24
1784000	-230	18	24
1785000	-230	18	24
1786000	-230	18	24
1787000	-230	18	24
1788000	-230	18	24
1789000	-77	18	0
1790000	-77	18	0
1791000	-77	18	0
1792000	-77	18	0
1793000	-77	18	0
1794000	-77	18	0
1795000	-77	18	0
1796000	-77	18	0
1797000	-77	18	0
1798000	-77	18	0
1799000	503	18	0
1800000	503	18	0
1801000	503	18	0
1802000	503	18	0
1803000	503	18	0
1804000	503	18	0
1805000	503	18	0
1806000	503	18	0
1807000	503	18	0
1808000	503	18	24
1809000	1081	18	24
1810000	1081	18	24
1811000	1081	18	24
1812000	1081	18	24
1813000	1081	18	24
1814000	1081	18	24
1815000	1081	18	24
1816000	1081	18	24
1817000	1081	18	24
1818000	1427	18	0
1819000	1427	18	0
1820000	1427	18	0
1821000	1427	18	0
1822000	1427	18	0
1823000	1427	18	0
1824000	1427	18	0
1825000	1427	18	0
1826000	1427	18	0
1827000	1427	18	0
1828000	927	18	0
1829000	927	18	0
1830000	927	18	0
1831000	927	18	0
1832000	927	18	0
1833000	927	18	0
1834000	927	18	0
1835000	927	18	0
1836000	927	18	0
1837000	927	18	0
1838000	189	18	24
1839000	189	18	24
1840000	189	18	24
1841000	189	18	24
1842000	189	18	24
1843000	189	18	24
1844000	189	18	24
1845000	189	18	24
1846000	189	18	24
1847000	189	18	24
1848000	-545	18	0
1849000	-545	18	0
1850000	-545	18	0
1851000	-545	18	0
1852000	-545	18	0
1853000	-545	18	0
1854000	-545	18	0
1855000	-545	18	0
1856000	-545	18	0
1857000	-545	18	0
1858000	-1038	18	24
1859000	-1038	18	24
1860000	-1038	18	24
1861000	-1038	18	24
1862000	-1038	18	24
1863000	-1038	18	24
1864000	-1038	18	24
1865000	-1038	18	24
1866000	-1038	18	24
1867000	-1038	18	24
1868000	-809	18	0
1869000	-809	18	0
1870000	-809	18	0
1871000	-809	18	0
1872000	-809	18	0
1873000	-809	18	0
1874000	-809	18	0
1875000	-809	18	0
1876000	-809	18	0
1877000	194	19	24
1878000	194	19	24
1879000	194	19	24
1880000	194	19	24
1881000	194	19	24
1882000	194	19	24
1883000	194	19	24
1884000	194	19	24
1885000	194	19	24
1886000	194	19	24
1887000	194	19	24
1888000	1197	19	24
1889000	1197	19	24
1890000	1197	19	24
1891000	1197	19	24
1892000	1197	19	24
1893000	1197	19	24
1894000	1197	19	24
1895000	1197	19	24
1896000	1197	19	24
1897000	1954	19	24
1898000	1954	19	24
1899000	1954	19	24
1900000	1954	19	24
1901000	1954	19	24
1902000	1954	19	24
1903000	1954	19	24
1904000	1954	19	24
1905000	1954	19	24
1906000	1954	19	24
1907000	1541	19	24
1908000	1541	19	24
1909000	1541	19	24
1910000	1541	19	24
1911000	1541	19	24
1912000	1541	19	24
1913000	1541	19	24
1914000	1541	19	24
1915000	1541	19	24
1916000	1541	19	24
1917000	1036	19	0
1918000	1036	19	0
1919000	1036	19	0
1920000	1036	19	0
1921000	1036	19	0
1922000	1036	19	0
1923000	1036	19	0
1924000	1036	19	0
1925000	1036	19	0
1926000	1036	19	0
1927000	1148	19	24
1928000	1148	19	24
1929000	1148	19	24
1930000	1148	19	24
1931000	1148	19	24
1932000	1148	19	24
1933000	1148	19	24
1934000	1148	19	24
1935000	1148	19	24
1936000	1148	19	24
1937000	1251	19	48
1938000	1251	19	48
1939000	1251	19	48
1940000	1251	19	48
1941000	1251	19	48
1942000	1251	19	48
1943000	1251	19	48
1944000	1251	19	48
1945000	1251	19	48
1946000	1251	19	48
1947000	916	19	24
1948000	916	19	24
1949000	916	19	24
1950000	916	19	24
1951000	916	19	24
1952000	916	19	24
1953000	916	19	24
1954000	916	19	24
1955000	916	19	24
1956000	916	19	0
1957000	634	19	0
1958000	634	19	0
1959000	634	19	0
1960000	634	19	0
1961000	634	19	0
1962000	634	19	0
1963000	634	19	0
1964000	634	19	0
1965000	634	19	0
1966000	1491	19	48
1967000	1491	19	48
1968000	1491	19	48
1969000	1491	19	48
1970000	1491	19	48
1971000	1491	19	48
1972000	1491	19	48
1973000	1491	19	48
1974000	1491	19	48
1975000	1491	19	48
1976000	2349	20	24
1977000	2349	20	24
1978000	2349	20	24
1979000	2349	20	24
1980000	2349	20	24
1981000	2349	20	24
1982000	2349	20	24
1983000	2349	20	24
1984000	2349	20	24
1985000	2349	20	24
1986000	3458	20	24
1987000	3458	20	24
1988000	3458	20	24
1989000	3458	20	24
1990000	3458	20	24
1991000	3458	20	24
1992000	3458	20	24
1993000	3458	20	24
1994000	3458	20	24
1995000	3458	20	24
1996000	2569	20	24
1997000	2569	20	24
1998000	2569	20	24
[truncated: 40,620 more rows]
