# Supplementary material for: Empirical optimization of an angled spoke paddling wheel with self-rotating mechanism
Source: Sci Rep. 2022 Nov 28;12:20511. doi: 10.1038/s41598-022-25181-7 (PMC9705443; doi:10.1038/s41598-022-25181-7)
Supplement: Supplementary file 1 — Supplementary Information. [file 41598_2022_25181_MOESM1_ESM.zip › 2nd_test_Loadcell_raw_data/R6/Test2_R6_60RPM_Set1.csv]

Timestamp	RMS_Val_G	Target_Vel_G	Vel_Cur_G
0	0	0	0
2000	0	0	0
3000	0	0	0
4000	0	0	0
5000	0	0	0
6000	0	0	0
7000	0	0	0
8000	0	0	0
9000	0	0	0
10000	0	0	0
11000	0	0	0
12000	-82283	0	0
13000	-82283	0	0
14000	-82283	0	0
15000	-82283	0	0
16000	-82283	0	0
17000	-82283	0	0
18000	-82283	0	0
19000	-82283	0	0
20000	-82283	0	0
21000	-82283	0	0
22000	-164567	0	0
23000	-164567	0	0
24000	-164567	0	0
25000	-164567	0	0
26000	-164567	0	0
27000	-164567	0	0
28000	-164567	0	0
29000	-164567	0	0
30000	-164567	0	0
31000	-164567	0	0
32000	-246854	0	0
33000	-246854	0	0
34000	-246854	0	0
35000	-246854	0	0
36000	-246854	0	0
37000	-246854	0	0
38000	-246854	0	0
39000	-246854	0	0
40000	-246854	0	0
41000	-246854	0	0
42000	-329146	0	0
43000	-329146	0	0
44000	-329146	0	0
45000	-329146	0	0
46000	-329146	0	0
47000	-329146	0	0
48000	-329146	0	0
49000	-329146	0	0
50000	-329146	0	0
51000	-329146	0	0
52000	-411432	0	0
53000	-411432	0	0
54000	-411432	0	0
55000	-411432	0	0
56000	-411432	0	0
57000	-411432	0	0
58000	-411432	0	0
59000	-411432	0	0
60000	-411432	0	0
61000	-411432	0	0
62000	-493719	0	0
63000	-493719	0	0
64000	-493719	0	0
65000	-493719	0	0
66000	-493719	0	0
67000	-493719	0	0
68000	-493719	0	0
69000	-493719	0	0
70000	-493719	0	0
71000	-576001	0	0
72000	-576001	0	0
73000	-576001	0	0
74000	-576001	0	0
75000	-576001	0	0
76000	-576001	0	0
77000	-576001	0	0
78000	-576001	0	0
79000	-576001	0	0
80000	-576001	0	0
81000	-658286	0	0
82000	-658286	0	0
83000	-658286	0	0
84000	-658286	0	0
85000	-658286	0	0
86000	-658286	0	0
87000	-658286	0	0
88000	-658286	0	0
89000	-658286	0	0
90000	-658286	0	0
91000	-740566	0	0
92000	-740566	0	0
93000	-740566	0	0
94000	-740566	0	0
95000	-740566	0	0
96000	-740566	0	0
97000	-740566	0	0
98000	-740566	0	0
99000	-740566	0	0
100000	-740566	0	0
101000	-740566	1	0
102000	-740566	1	0
103000	-740566	1	0
104000	-740566	1	0
105000	-740566	1	0
106000	-740566	1	0
107000	-740566	1	0
108000	-740566	1	0
109000	-740566	1	0
110000	-740566	1	0
111000	-740566	1	0
112000	-740566	1	0
113000	-740566	1	0
114000	-740566	1	0
115000	-740566	1	0
116000	-740566	1	0
117000	-740566	1	0
118000	-740566	1	0
119000	-740566	1	0
120000	-740566	1	0
121000	-740566	1	0
122000	-740566	1	0
123000	-740566	1	0
124000	-740566	1	0
125000	-740566	1	0
126000	-740566	1	0
127000	-740566	1	0
128000	-740566	1	0
129000	-740566	1	0
130000	-740566	1	0
131000	-740567	1	0
132000	-740567	1	0
133000	-740567	1	0
134000	-740567	1	0
135000	-740567	1	0
136000	-740567	1	0
137000	-740567	1	0
138000	-740567	1	0
139000	-740567	1	0
140000	-740567	1	0
141000	-740564	1	0
142000	-740564	1	0
143000	-740564	1	0
144000	-740564	1	0
145000	-740564	1	0
146000	-740564	1	0
147000	-740564	1	0
148000	-740564	1	0
149000	-740564	1	0
150000	-740561	1	0
151000	-740561	1	0
152000	-740561	1	0
153000	-740561	1	0
154000	-740561	1	0
155000	-740561	1	0
156000	-740561	1	0
157000	-740561	1	0
158000	-740561	1	0
159000	-740561	1	0
160000	-740559	1	0
161000	-740559	1	0
162000	-740559	1	0
163000	-740559	1	0
164000	-740559	1	0
165000	-740559	1	0
166000	-740559	1	0
167000	-740559	1	0
168000	-740559	1	0
169000	-740559	1	0
170000	-740559	1	0
171000	-740559	1	0
172000	-740559	1	0
173000	-740559	1	0
174000	-740559	1	0
175000	-740559	1	0
176000	-740559	1	0
177000	-740559	1	0
178000	-740559	1	0
179000	-740559	1	0
180000	-740553	1	0
181000	-740553	1	0
182000	-740553	1	0
183000	-740553	1	0
184000	-740553	1	0
185000	-740553	1	0
186000	-740553	1	0
187000	-740553	1	0
188000	-740553	1	0
189000	-740553	1	0
190000	-740547	1	0
191000	-740547	1	0
192000	-740547	1	0
193000	-740547	1	0
194000	-740547	1	0
195000	-740547	1	0
196000	-740547	1	0
197000	-740547	1	0
198000	-740547	1	0
199000	-740547	1	0
200000	-740544	2	0
201000	-740544	2	0
202000	-740544	2	0
203000	-740544	2	0
204000	-740544	2	0
205000	-740544	2	0
206000	-740544	2	0
207000	-740544	2	0
208000	-740544	2	0
209000	-740544	2	0
210000	-740531	2	0
211000	-740531	2	0
212000	-740531	2	0
213000	-740531	2	0
214000	-740531	2	0
215000	-740531	2	0
216000	-740531	2	0
217000	-740531	2	0
218000	-740531	2	0
219000	-740531	2	0
220000	-740520	2	0
221000	-740520	2	0
222000	-740520	2	0
223000	-740520	2	0
224000	-740520	2	0
225000	-740520	2	0
226000	-740520	2	0
227000	-740520	2	0
228000	-740520	2	0
229000	-740514	2	0
230000	-740514	2	0
231000	-740514	2	0
232000	-740514	2	0
233000	-740514	2	0
234000	-740514	2	0
235000	-740514	2	0
236000	-740514	2	0
237000	-740514	2	0
238000	-740514	2	0
239000	-740508	2	0
240000	-740508	2	0
241000	-740508	2	0
242000	-740508	2	0
243000	-740508	2	0
244000	-740508	2	0
245000	-740508	2	0
246000	-740508	2	0
247000	-740508	2	0
248000	-740508	2	0
249000	-740502	2	0
250000	-740502	2	0
251000	-740502	2	0
252000	-740502	2	0
253000	-740502	2	0
254000	-740502	2	0
255000	-740502	2	0
256000	-740502	2	0
257000	-740502	2	0
258000	-740502	2	0
259000	-740501	2	0
260000	-740501	2	0
261000	-740501	2	0
262000	-740501	2	0
263000	-740501	2	0
264000	-740501	2	0
265000	-740501	2	0
266000	-740501	2	0
267000	-740501	2	0
268000	-740501	2	0
269000	-740499	2	0
270000	-740499	2	0
271000	-740499	2	0
272000	-740499	2	0
273000	-740499	2	0
274000	-740499	2	0
275000	-740499	2	0
276000	-740499	2	0
277000	-740499	2	0
278000	-740499	2	0
279000	-740496	2	0
280000	-740496	2	0
281000	-740496	2	0
282000	-740496	2	0
283000	-740496	2	0
284000	-740496	2	0
285000	-740496	2	0
286000	-740496	2	0
287000	-740496	2	0
288000	-740496	2	0
289000	-740494	2	0
290000	-740494	2	0
291000	-740494	2	0
292000	-740494	2	0
293000	-740494	2	0
294000	-740494	2	0
295000	-740494	2	0
296000	-740494	2	0
297000	-740494	2	0
298000	-740494	3	0
299000	-740488	3	0
300000	-740488	3	0
301000	-740488	3	0
302000	-740488	3	0
303000	-740488	3	0
304000	-740488	3	0
305000	-740488	3	0
306000	-740488	3	0
307000	-740488	3	0
308000	-740481	3	0
309000	-740481	3	0
310000	-740481	3	0
311000	-740481	3	0
312000	-740481	3	0
313000	-740481	3	0
314000	-740481	3	0
315000	-740481	3	0
316000	-740481	3	0
317000	-740481	3	0
318000	-740474	3	0
319000	-740474	3	0
320000	-740474	3	0
321000	-740474	3	0
322000	-740474	3	0
323000	-740474	3	0
324000	-740474	3	0
325000	-740474	3	0
326000	-740474	3	0
327000	-740474	3	0
328000	-740468	3	0
329000	-740468	3	0
330000	-740468	3	0
331000	-740468	3	0
332000	-740468	3	0
333000	-740468	3	0
334000	-740468	3	0
335000	-740468	3	0
336000	-740468	3	0
337000	-740468	3	0
338000	-740459	3	0
339000	-740459	3	0
340000	-740459	3	0
341000	-740459	3	0
342000	-740459	3	0
343000	-740459	3	0
344000	-740459	3	0
345000	-740459	3	0
346000	-740459	3	0
347000	-740459	3	0
348000	-740451	3	0
349000	-740451	3	0
350000	-740451	3	0
351000	-740451	3	0
352000	-740451	3	0
353000	-740451	3	0
354000	-740451	3	0
355000	-740451	3	0
356000	-740451	3	0
357000	-740451	3	0
358000	-740448	3	0
359000	-740448	3	0
360000	-740448	3	0
361000	-740448	3	0
362000	-740448	3	0
363000	-740448	3	0
364000	-740448	3	0
365000	-740448	3	0
366000	-740448	3	0
367000	-740448	3	0
368000	-740445	3	0
369000	-740445	3	0
370000	-740445	3	0
371000	-740445	3	0
372000	-740445	3	0
373000	-740445	3	0
374000	-740445	3	0
375000	-740445	3	0
376000	-740445	3	0
377000	-740445	3	0
378000	-740444	3	0
379000	-740444	3	0
380000	-740444	3	0
381000	-740444	3	0
382000	-740444	3	0
383000	-740444	3	0
384000	-740444	3	0
385000	-740444	3	0
386000	-740444	3	0
387000	-740442	3	0
388000	-740442	3	0
389000	-740442	3	0
390000	-740442	3	0
391000	-740442	3	0
392000	-740442	3	0
393000	-740442	3	0
394000	-740442	3	0
395000	-740442	3	0
396000	-740442	3	0
397000	-740441	4	0
398000	-740441	4	0
399000	-740441	4	0
400000	-740441	4	0
401000	-740441	4	0
402000	-740441	4	0
403000	-740441	4	0
404000	-740441	4	0
405000	-740441	4	0
406000	-740441	4	0
407000	-740441	4	0
408000	-740441	4	0
409000	-740441	4	0
410000	-740441	4	0
411000	-740441	4	0
412000	-740441	4	0
413000	-740441	4	0
414000	-740441	4	0
415000	-740441	4	0
416000	-740441	4	0
417000	-740441	4	0
418000	-740441	4	0
419000	-740441	4	0
420000	-740441	4	0
421000	-740441	4	0
422000	-740441	4	0
423000	-740441	4	0
424000	-740441	4	0
425000	-740441	4	0
426000	-740441	4	0
427000	-740434	4	0
428000	-740434	4	0
429000	-740434	4	0
430000	-740434	4	0
431000	-740434	4	0
432000	-740434	4	0
433000	-740434	4	0
434000	-740434	4	0
435000	-740434	4	0
436000	-740434	4	0
437000	-740432	4	0
438000	-740432	4	0
439000	-740432	4	0
440000	-740432	4	0
441000	-740432	4	0
442000	-740432	4	0
443000	-740432	4	0
444000	-740432	4	0
445000	-740432	4	0
446000	-740432	4	0
447000	-740428	4	0
448000	-740428	4	0
449000	-740428	4	0
450000	-740428	4	0
451000	-740428	4	0
452000	-740428	4	0
453000	-740428	4	0
454000	-740428	4	0
455000	-740428	4	0
456000	-740428	4	0
457000	-740424	4	0
458000	-740424	4	0
459000	-740424	4	0
460000	-740424	4	0
461000	-740424	4	0
462000	-740424	4	0
463000	-740424	4	0
464000	-740424	4	0
465000	-740424	4	0
466000	-740421	4	0
467000	-740421	4	0
468000	-740421	4	0
469000	-740421	4	0
470000	-740421	4	0
471000	-740421	4	0
472000	-740421	4	0
473000	-740421	4	0
474000	-740421	4	0
475000	-740421	4	0
476000	-740415	4	0
477000	-740415	4	0
478000	-740415	4	0
479000	-740415	4	0
480000	-740415	4	0
481000	-740415	4	0
482000	-740415	4	0
483000	-740415	4	0
484000	-740415	4	0
485000	-740415	4	0
486000	-740407	4	0
487000	-740407	4	0
488000	-740407	4	0
489000	-740407	4	0
490000	-740407	4	0
491000	-740407	4	0
492000	-740407	4	0
493000	-740407	4	0
494000	-740407	4	0
495000	-740407	4	0
496000	-740400	5	0
497000	-740400	5	0
498000	-740400	5	0
499000	-740400	5	0
500000	-740400	5	0
501000	-740400	5	0
502000	-740400	5	0
503000	-740400	5	0
504000	-740400	5	0
505000	-740400	5	0
506000	-740395	5	0
507000	-740395	5	0
508000	-740395	5	0
509000	-740395	5	0
510000	-740395	5	0
511000	-740395	5	0
512000	-740395	5	0
513000	-740395	5	0
514000	-740395	5	0
515000	-740395	5	0
516000	-740386	5	0
517000	-740386	5	0
518000	-740386	5	0
519000	-740386	5	0
520000	-740386	5	0
521000	-740386	5	0
522000	-740386	5	0
523000	-740386	5	0
524000	-740386	5	0
525000	-740386	5	0
526000	-740378	5	0
527000	-740378	5	0
528000	-740378	5	0
529000	-740378	5	0
530000	-740378	5	0
531000	-740378	5	0
532000	-740378	5	0
533000	-740378	5	0
534000	-740378	5	0
535000	-740378	5	0
536000	-740369	5	0
537000	-740369	5	0
538000	-740369	5	0
539000	-740369	5	0
540000	-740369	5	0
541000	-740369	5	0
542000	-740369	5	0
543000	-740369	5	0
544000	-740369	5	0
545000	-740367	5	0
546000	-740367	5	0
547000	-740367	5	0
548000	-740367	5	0
549000	-740367	5	0
550000	-740367	5	0
551000	-740367	5	0
552000	-740367	5	0
553000	-740367	5	0
554000	-740367	5	0
555000	-740367	5	0
556000	-740367	5	0
557000	-740367	5	0
558000	-740367	5	0
559000	-740367	5	0
560000	-740367	5	0
561000	-740367	5	0
562000	-740367	5	0
563000	-740367	5	0
564000	-740367	5	0
565000	-740369	5	0
566000	-740369	5	0
567000	-740369	5	0
568000	-740369	5	0
569000	-740369	5	0
570000	-740369	5	0
571000	-740369	5	0
572000	-740369	5	0
573000	-740369	5	0
574000	-740369	5	0
575000	-740370	5	0
576000	-740370	5	0
577000	-740370	5	0
578000	-740370	5	0
579000	-740370	5	0
580000	-740370	5	0
581000	-740370	5	0
582000	-740370	5	0
583000	-740370	5	0
584000	-740370	5	0
585000	-740372	5	0
586000	-740372	5	0
587000	-740372	5	0
588000	-740372	5	0
589000	-740372	5	0
590000	-740372	5	0
591000	-740372	5	0
592000	-740372	5	0
593000	-740372	5	0
594000	-740372	5	0
595000	-740365	6	0
596000	-740365	6	0
597000	-740365	6	0
598000	-740365	6	0
599000	-740365	6	0
600000	-740365	6	0
601000	-740365	6	0
602000	-740365	6	0
603000	-740365	6	0
604000	-740365	6	0
605000	-740360	6	0
606000	-740360	6	0
607000	-740360	6	0
608000	-740360	6	0
609000	-740360	6	0
610000	-740360	6	0
611000	-740360	6	0
612000	-740360	6	0
613000	-740360	6	0
614000	-740360	6	0
615000	-740360	6	0
616000	-740360	6	0
617000	-740360	6	0
618000	-740360	6	0
619000	-740360	6	0
620000	-740360	6	0
621000	-740360	6	0
622000	-740360	6	0
623000	-740360	6	0
624000	-740361	6	0
625000	-740361	6	0
626000	-740361	6	0
627000	-740361	6	0
628000	-740361	6	0
629000	-740361	6	0
630000	-740361	6	0
631000	-740361	6	0
632000	-740361	6	0
633000	-740361	6	0
634000	-740362	6	0
635000	-740362	6	0
636000	-740362	6	0
637000	-740362	6	0
638000	-740362	6	0
639000	-740362	6	0
640000	-740362	6	0
641000	-740362	6	0
642000	-740362	6	0
643000	-740362	6	0
644000	-740361	6	0
645000	-740361	6	0
646000	-740361	6	0
647000	-740361	6	0
648000	-740361	6	0
649000	-740361	6	0
650000	-740361	6	0
651000	-740361	6	0
652000	-740361	6	0
653000	-740361	6	0
654000	-740360	6	0
655000	-740360	6	0
656000	-740360	6	0
657000	-740360	6	0
658000	-740360	6	0
659000	-740360	6	0
660000	-740360	6	0
661000	-740360	6	0
662000	-740360	6	0
663000	-740360	6	0
664000	-740357	6	0
665000	-740357	6	0
666000	-740357	6	0
667000	-740357	6	0
668000	-740357	6	0
669000	-740357	6	0
670000	-740357	6	0
671000	-740357	6	0
672000	-740357	6	0
673000	-740357	6	0
674000	-740354	6	0
675000	-740354	6	0
676000	-740354	6	0
677000	-740354	6	0
678000	-740354	6	0
679000	-740354	6	0
680000	-740354	6	0
681000	-740354	6	0
682000	-740354	6	0
683000	-740355	6	0
684000	-740355	6	0
685000	-740355	6	0
686000	-740355	6	0
687000	-740355	6	0
688000	-740355	6	0
689000	-740355	6	0
690000	-740355	6	0
691000	-740355	6	0
692000	-740355	6	0
693000	-740355	7	0
694000	-740353	7	0
695000	-740353	7	0
696000	-740353	7	0
697000	-740353	7	0
698000	-740353	7	0
699000	-740353	7	0
700000	-740353	7	0
701000	-740353	7	0
702000	-740353	7	0
703000	-740350	7	0
704000	-740350	7	0
705000	-740350	7	0
706000	-740350	7	0
707000	-740350	7	0
708000	-740350	7	0
709000	-740350	7	0
710000	-740350	7	0
711000	-740350	7	0
712000	-740350	7	0
713000	-740347	7	0
714000	-740347	7	0
715000	-740347	7	0
716000	-740347	7	0
717000	-740347	7	0
718000	-740347	7	0
719000	-740347	7	0
720000	-740347	7	0
721000	-740347	7	0
722000	-740347	7	0
723000	-740346	7	0
724000	-740346	7	0
725000	-740346	7	0
726000	-740346	7	0
727000	-740346	7	0
728000	-740346	7	0
729000	-740346	7	0
730000	-740346	7	0
731000	-740346	7	0
732000	-740346	7	0
733000	-740345	7	0
734000	-740345	7	0
735000	-740345	7	0
736000	-740345	7	0
737000	-740345	7	0
738000	-740345	7	0
739000	-740345	7	0
740000	-740345	7	0
741000	-740345	7	0
742000	-740345	7	0
743000	-740340	7	0
744000	-740340	7	0
745000	-740340	7	0
746000	-740340	7	0
747000	-740340	7	0
748000	-740340	7	0
749000	-740340	7	0
750000	-740340	7	0
751000	-740340	7	0
752000	-740340	7	0
753000	-740334	7	0
754000	-740334	7	0
755000	-740334	7	0
756000	-740334	7	0
757000	-740334	7	0
758000	-740334	7	0
759000	-740334	7	0
760000	-740334	7	0
761000	-740334	7	0
762000	-740334	7	0
763000	-740333	7	0
764000	-740333	7	0
765000	-740333	7	0
766000	-740333	7	0
767000	-740333	7	0
768000	-740333	7	0
769000	-740333	7	0
770000	-740333	7	0
771000	-740333	7	0
772000	-740333	7	0
773000	-740331	7	0
774000	-740331	7	0
775000	-740331	7	0
776000	-740331	7	0
777000	-740331	7	0
778000	-740331	7	0
779000	-740331	7	0
780000	-740331	7	0
781000	-740331	7	0
782000	-740325	7	0
783000	-740325	7	0
784000	-740325	7	0
785000	-740325	7	0
786000	-740325	7	0
787000	-740325	7	0
788000	-740325	7	0
789000	-740325	7	0
790000	-740325	7	0
791000	-740325	7	0
792000	-740324	8	0
793000	-740324	8	0
794000	-740324	8	0
795000	-740324	8	0
796000	-740324	8	0
797000	-740324	8	0
798000	-740324	8	0
799000	-740324	8	0
800000	-740324	8	0
801000	-740324	8	0
802000	-740323	8	0
803000	-740323	8	0
804000	-740323	8	0
805000	-740323	8	0
806000	-740323	8	0
807000	-740323	8	0
808000	-740323	8	0
809000	-740323	8	0
810000	-740323	8	0
811000	-740323	8	0
812000	-740319	8	0
813000	-740319	8	0
814000	-740319	8	0
815000	-740319	8	0
816000	-740319	8	0
817000	-740319	8	0
818000	-740319	8	0
819000	-740319	8	0
820000	-740319	8	0
821000	-740319	8	0
822000	-740313	8	0
823000	-740313	8	0
824000	-740313	8	0
825000	-740313	8	0
826000	-740313	8	0
827000	-740313	8	0
828000	-740313	8	0
829000	-740313	8	0
830000	-740313	8	0
831000	-740313	8	0
832000	-740306	8	0
833000	-740306	8	0
834000	-740306	8	0
835000	-740306	8	0
836000	-740306	8	0
837000	-740306	8	0
838000	-740306	8	0
839000	-740306	8	0
840000	-740306	8	0
841000	-740306	8	0
842000	-740299	8	0
843000	-740299	8	0
844000	-740299	8	0
845000	-740299	8	0
846000	-740299	8	0
847000	-740299	8	0
848000	-740299	8	0
849000	-740299	8	0
850000	-740299	8	0
851000	-740299	8	0
852000	-740295	8	0
853000	-740295	8	0
854000	-740295	8	0
855000	-740295	8	0
856000	-740295	8	0
857000	-740295	8	0
858000	-740295	8	0
859000	-740295	8	0
860000	-740295	8	0
861000	-740290	8	0
862000	-740290	8	0
863000	-740290	8	0
864000	-740290	8	0
865000	-740290	8	0
866000	-740290	8	0
867000	-740290	8	0
868000	-740290	8	0
869000	-740290	8	0
870000	-740290	8	0
871000	-740285	8	0
872000	-740285	8	0
873000	-740285	8	0
874000	-740285	8	0
875000	-740285	8	0
876000	-740285	8	0
877000	-740285	8	0
878000	-740285	8	0
879000	-740285	8	0
880000	-740285	8	0
881000	-740279	8	0
882000	-740279	8	0
883000	-740279	8	0
884000	-740279	8	0
885000	-740279	8	0
886000	-740279	8	0
887000	-740279	8	0
888000	-740279	8	0
889000	-740279	8	0
890000	-740279	8	0
891000	-740271	9	0
892000	-740271	9	0
893000	-740271	9	0
894000	-740271	9	0
895000	-740271	9	0
896000	-740271	9	0
897000	-740271	9	0
898000	-740271	9	0
899000	-740271	9	0
900000	-740271	9	0
901000	-740265	9	0
902000	-740265	9	0
903000	-740265	9	0
904000	-740265	9	0
905000	-740265	9	0
906000	-740265	9	0
907000	-740265	9	0
908000	-740265	9	0
909000	-740265	9	0
910000	-740265	9	0
911000	-740262	9	0
912000	-740262	9	0
913000	-740262	9	0
914000	-740262	9	0
915000	-740262	9	0
916000	-740262	9	0
917000	-740262	9	0
918000	-740262	9	0
919000	-740262	9	0
920000	-740262	9	0
921000	-740259	9	0
922000	-740259	9	0
923000	-740259	9	0
924000	-740259	9	0
925000	-740259	9	0
926000	-740259	9	0
927000	-740259	9	0
928000	-740259	9	0
929000	-740259	9	0
930000	-740259	9	0
931000	-740257	9	0
932000	-740257	9	0
933000	-740257	9	0
934000	-740257	9	0
935000	-740257	9	0
936000	-740257	9	0
937000	-740257	9	0
938000	-740257	9	0
939000	-740257	9	0
940000	-740250	9	0
941000	-740250	9	0
942000	-740250	9	0
943000	-740250	9	0
944000	-740250	9	0
945000	-740250	9	0
946000	-740250	9	0
947000	-740250	9	0
948000	-740250	9	0
949000	-740250	9	0
950000	-740249	9	0
951000	-740249	9	0
952000	-740249	9	0
953000	-740249	9	0
954000	-740249	9	0
955000	-740249	9	0
956000	-740249	9	0
957000	-740249	9	0
958000	-740249	9	0
959000	-740249	9	0
960000	-740249	9	0
961000	-740249	9	0
962000	-740249	9	0
963000	-740249	9	0
964000	-740249	9	0
965000	-740249	9	0
966000	-740249	9	0
967000	-740249	9	0
968000	-740249	9	0
969000	-740249	9	0
970000	-740249	9	0
971000	-740249	9	0
972000	-740249	9	0
973000	-740249	9	0
974000	-740249	9	0
975000	-740249	9	0
976000	-740249	9	0
977000	-740249	9	0
978000	-740249	9	0
979000	-740249	9	0
980000	-740254	9	0
981000	-740254	9	0
982000	-740254	9	0
983000	-740254	9	0
984000	-740254	9	0
985000	-740254	9	0
986000	-740254	9	0
987000	-740254	9	0
988000	-740254	9	0
989000	-740254	9	0
990000	-740258	10	0
991000	-740258	10	0
992000	-740258	10	0
993000	-740258	10	0
994000	-740258	10	0
995000	-740258	10	0
996000	-740258	10	0
997000	-740258	10	0
998000	-740258	10	0
999000	-740258	10	0
1000000	-657976	10	0
1001000	-657976	10	0
1002000	-657976	10	0
1003000	-657976	10	0
1004000	-657976	10	0
1005000	-657976	10	0
1006000	-657976	10	0
1007000	-657976	10	0
1008000	-657976	10	0
1009000	-657976	10	0
1010000	-575698	10	0
1011000	-575698	10	0
1012000	-575698	10	0
1013000	-575698	10	0
1014000	-575698	10	0
1015000	-575698	10	0
1016000	-575698	10	0
1017000	-575698	10	0
1018000	-575698	10	0
1019000	-493417	10	0
1020000	-493417	10	0
1021000	-493417	10	0
1022000	-493417	10	0
1023000	-493417	10	0
1024000	-493417	10	0
1025000	-493417	10	0
1026000	-493417	10	0
1027000	-493417	10	0
1028000	-493417	10	0
1029000	-411129	10	0
1030000	-411129	10	0
1031000	-411129	10	0
1032000	-411129	10	0
1033000	-411129	10	0
1034000	-411129	10	0
1035000	-411129	10	0
1036000	-411129	10	0
1037000	-411129	10	0
1038000	-411129	10	0
1039000	-328837	10	0
1040000	-328837	10	0
1041000	-328837	10	0
1042000	-328837	10	0
1043000	-328837	10	0
1044000	-328837	10	0
1045000	-328837	10	0
1046000	-328837	10	0
1047000	-328837	10	0
1048000	-328837	10	0
1049000	-246539	10	0
1050000	-246539	10	0
1051000	-246539	10	0
1052000	-246539	10	0
1053000	-246539	10	0
1054000	-246539	10	0
1055000	-246539	10	0
1056000	-246539	10	0
1057000	-246539	10	0
1058000	-246539	10	0
1059000	-164246	10	0
1060000	-164246	10	0
1061000	-164246	10	0
1062000	-164246	10	0
1063000	-164246	10	0
1064000	-164246	10	0
1065000	-164246	10	0
1066000	-164246	10	0
1067000	-164246	10	0
1068000	-164246	10	0
1069000	-81956	10	0
1070000	-81956	10	0
1071000	-81956	10	0
1072000	-81956	10	0
1073000	-81956	10	0
1074000	-81956	10	0
1075000	-81956	10	0
1076000	-81956	10	0
1077000	-81956	10	0
1078000	-81956	10	0
1079000	321	10	0
1080000	321	10	0
1081000	321	10	0
1082000	321	10	0
1083000	321	10	0
1084000	321	10	0
1085000	321	10	0
1086000	321	10	0
1087000	321	10	0
1088000	321	11	0
1089000	315	11	0
1090000	315	11	0
1091000	315	11	0
1092000	315	11	0
1093000	315	11	0
1094000	315	11	0
1095000	315	11	0
1096000	315	11	0
1097000	315	11	0
1098000	309	11	0
1099000	309	11	0
1100000	309	11	0
1101000	309	11	0
1102000	309	11	0
1103000	309	11	0
1104000	309	11	0
1105000	309	11	0
1106000	309	11	0
1107000	309	11	0
1108000	303	11	0
1109000	303	11	0
1110000	303	11	0
1111000	303	11	0
1112000	303	11	0
1113000	303	11	0
1114000	303	11	0
1115000	303	11	0
1116000	303	11	0
1117000	303	11	0
1118000	309	11	0
1119000	309	11	0
1120000	309	11	0
1121000	309	11	0
1122000	309	11	0
1123000	309	11	0
1124000	309	11	0
1125000	309	11	0
1126000	309	11	0
1127000	309	11	0
1128000	293	11	0
1129000	293	11	0
1130000	293	11	0
1131000	293	11	0
1132000	293	11	0
1133000	293	11	0
1134000	293	11	0
1135000	293	11	0
1136000	293	11	0
1137000	293	11	0
1138000	277	11	0
1139000	277	11	0
1140000	277	11	0
1141000	277	11	0
1142000	277	11	0
1143000	277	11	0
1144000	277	11	0
1145000	277	11	0
1146000	277	11	0
1147000	277	11	0
1148000	262	11	0
1149000	262	11	0
1150000	262	11	0
1151000	262	11	0
1152000	262	11	0
1153000	262	11	0
1154000	262	11	0
1155000	262	11	0
1156000	262	11	0
1157000	262	11	0
1158000	257	11	0
1159000	257	11	0
1160000	257	11	0
1161000	257	11	0
1162000	257	11	0
1163000	257	11	0
1164000	257	11	0
1165000	257	11	0
1166000	257	11	0
1167000	257	11	0
1168000	250	11	0
1169000	250	11	0
1170000	250	11	0
1171000	250	11	0
1172000	250	11	0
1173000	250	11	0
1174000	250	11	0
1175000	250	11	0
1176000	250	11	0
1177000	250	11	0
1178000	250	11	0
1179000	250	11	0
1180000	250	11	0
1181000	250	11	0
1182000	250	11	0
1183000	250	11	0
1184000	250	11	0
1185000	250	11	0
1186000	250	11	0
1187000	253	12	0
1188000	253	12	0
1189000	253	12	0
1190000	253	12	0
1191000	253	12	0
1192000	253	12	0
1193000	253	12	0
1194000	253	12	0
1195000	253	12	0
1196000	253	12	0
1197000	248	12	0
1198000	248	12	0
1199000	248	12	0
1200000	248	12	0
1201000	248	12	0
1202000	248	12	0
1203000	248	12	0
1204000	248	12	0
1205000	248	12	0
1206000	248	12	0
1207000	241	12	0
1208000	241	12	0
1209000	241	12	0
1210000	241	12	0
1211000	241	12	0
1212000	241	12	0
1213000	241	12	0
1214000	241	12	0
1215000	241	12	0
1216000	241	12	0
1217000	233	12	0
1218000	233	12	0
1219000	233	12	0
1220000	233	12	0
1221000	233	12	0
1222000	233	12	0
1223000	233	12	0
1224000	233	12	0
1225000	233	12	0
1226000	233	12	0
1227000	225	12	0
1228000	225	12	0
1229000	225	12	0
1230000	225	12	0
1231000	225	12	0
1232000	225	12	0
1233000	225	12	0
1234000	225	12	0
1235000	225	12	0
1236000	225	12	0
1237000	217	12	0
1238000	217	12	0
1239000	217	12	0
1240000	217	12	0
1241000	217	12	0
1242000	217	12	0
1243000	217	12	0
1244000	217	12	0
1245000	217	12	0
1246000	217	12	0
1247000	225	12	0
1248000	225	12	0
1249000	225	12	0
1250000	225	12	0
1251000	225	12	0
1252000	225	12	0
1253000	225	12	0
1254000	225	12	0
1255000	225	12	0
1256000	229	12	0
1257000	229	12	0
1258000	229	12	0
1259000	229	12	0
1260000	229	12	0
1261000	229	12	0
1262000	229	12	0
1263000	229	12	0
1264000	229	12	0
1265000	229	12	0
1266000	235	12	0
1267000	235	12	0
1268000	235	12	0
1269000	235	12	0
1270000	235	12	0
1271000	235	12	0
1272000	235	12	0
1273000	235	12	0
1274000	235	12	0
1275000	235	12	0
1276000	240	12	0
1277000	240	12	0
1278000	240	12	0
1279000	240	12	0
1280000	240	12	0
1281000	240	12	0
1282000	240	12	0
1283000	240	12	0
1284000	240	12	0
1285000	240	12	0
1286000	238	13	0
1287000	238	13	0
1288000	238	13	0
1289000	238	13	0
1290000	238	13	0
1291000	238	13	0
1292000	238	13	0
1293000	238	13	0
1294000	238	13	0
1295000	238	13	0
1296000	227	13	0
1297000	227	13	0
1298000	227	13	0
1299000	227	13	0
1300000	227	13	0
1301000	227	13	0
1302000	227	13	0
1303000	227	13	0
1304000	227	13	0
1305000	227	13	0
1306000	222	13	0
1307000	222	13	0
1308000	222	13	0
1309000	222	13	0
1310000	222	13	0
1311000	222	13	0
1312000	222	13	0
1313000	222	13	0
1314000	222	13	0
1315000	222	13	0
1316000	216	13	0
1317000	216	13	0
1318000	216	13	0
1319000	216	13	0
1320000	216	13	0
1321000	216	13	0
1322000	216	13	0
1323000	216	13	0
1324000	216	13	0
1325000	216	13	0
1326000	208	13	0
1327000	208	13	0
1328000	208	13	0
1329000	208	13	0
1330000	208	13	0
1331000	208	13	0
1332000	208	13	0
1333000	208	13	0
1334000	208	13	0
1335000	199	13	0
1336000	199	13	0
1337000	199	13	0
1338000	199	13	0
1339000	199	13	0
1340000	199	13	0
1341000	199	13	0
1342000	199	13	0
1343000	199	13	0
1344000	199	13	0
1345000	195	13	0
1346000	195	13	0
1347000	195	13	0
1348000	195	13	0
1349000	195	13	0
1350000	195	13	0
1351000	195	13	0
1352000	195	13	0
1353000	195	13	0
1354000	195	13	0
1355000	197	13	0
1356000	197	13	0
1357000	197	13	0
1358000	197	13	0
1359000	197	13	0
1360000	197	13	0
1361000	197	13	0
1362000	197	13	0
1363000	197	13	0
1364000	197	13	0
1365000	200	13	0
1366000	200	13	0
1367000	200	13	0
1368000	200	13	0
1369000	200	13	0
1370000	200	13	0
1371000	200	13	0
1372000	200	13	0
1373000	200	13	0
1374000	200	13	0
1375000	190	13	0
1376000	190	13	0
1377000	190	13	0
1378000	190	13	0
1379000	190	13	0
1380000	190	13	0
1381000	190	13	0
1382000	190	13	0
1383000	190	13	0
1384000	190	13	0
1385000	184	14	0
1386000	184	14	0
1387000	184	14	0
1388000	184	14	0
1389000	184	14	0
1390000	184	14	0
1391000	184	14	0
1392000	184	14	0
1393000	184	14	0
1394000	184	14	0
1395000	185	14	0
1396000	185	14	0
1397000	185	14	0
1398000	185	14	0
1399000	185	14	0
1400000	185	14	0
1401000	185	14	0
1402000	185	14	0
1403000	185	14	0
1404000	185	14	0
1405000	185	14	0
1406000	185	14	0
1407000	185	14	0
1408000	185	14	0
1409000	185	14	0
1410000	185	14	0
1411000	185	14	0
1412000	185	14	0
1413000	185	14	0
1414000	182	14	0
1415000	182	14	0
1416000	182	14	0
1417000	182	14	0
1418000	182	14	0
1419000	182	14	0
1420000	182	14	0
1421000	182	14	0
1422000	182	14	0
1423000	182	14	0
1424000	190	14	0
1425000	190	14	0
1426000	190	14	0
1427000	190	14	0
1428000	190	14	0
1429000	190	14	0
1430000	190	14	0
1431000	190	14	0
1432000	190	14	0
1433000	190	14	0
1434000	195	14	0
1435000	195	14	0
1436000	195	14	0
1437000	195	14	0
1438000	195	14	0
1439000	195	14	0
1440000	195	14	0
1441000	195	14	0
1442000	195	14	0
1443000	195	14	0
1444000	200	14	0
1445000	200	14	0
1446000	200	14	0
1447000	200	14	0
1448000	200	14	0
1449000	200	14	0
1450000	200	14	0
1451000	200	14	0
1452000	200	14	0
1453000	200	14	0
1454000	192	14	0
1455000	192	14	0
1456000	192	14	0
1457000	192	14	0
1458000	192	14	0
1459000	192	14	0
1460000	192	14	0
1461000	192	14	0
1462000	192	14	0
1463000	192	14	0
1464000	193	14	0
1465000	193	14	0
1466000	193	14	0
1467000	193	14	0
1468000	193	14	0
1469000	193	14	0
1470000	193	14	0
1471000	193	14	0
1472000	193	14	0
1473000	193	14	0
1474000	188	14	0
1475000	188	14	0
1476000	188	14	0
1477000	188	14	0
1478000	188	14	0
1479000	188	14	0
1480000	188	14	0
1481000	188	14	0
1482000	188	14	0
1483000	188	15	0
1484000	171	15	0
1485000	171	15	0
1486000	171	15	0
1487000	171	15	0
1488000	171	15	0
1489000	171	15	0
1490000	171	15	0
1491000	171	15	0
1492000	171	15	0
1493000	156	15	0
1494000	156	15	0
1495000	156	15	0
1496000	156	15	0
1497000	156	15	0
1498000	156	15	0
1499000	156	15	0
1500000	156	15	0
1501000	156	15	0
1502000	156	15	0
1503000	145	15	0
1504000	145	15	0
1505000	145	15	0
1506000	145	15	0
1507000	145	15	0
1508000	145	15	0
1509000	145	15	0
1510000	145	15	0
1511000	145	15	0
1512000	145	15	0
1513000	135	15	0
1514000	135	15	0
1515000	135	15	0
1516000	135	15	0
1517000	135	15	0
1518000	135	15	0
1519000	135	15	0
1520000	135	15	0
1521000	135	15	0
1522000	135	15	0
1523000	128	15	0
1524000	128	15	0
1525000	128	15	0
1526000	128	15	0
1527000	128	15	0
1528000	128	15	0
1529000	128	15	0
1530000	128	15	0
1531000	128	15	0
1532000	128	15	0
1533000	128	15	0
1534000	128	15	0
1535000	128	15	0
1536000	128	15	0
1537000	128	15	0
1538000	128	15	0
1539000	128	15	0
1540000	128	15	0
1541000	128	15	0
1542000	128	15	0
1543000	131	15	0
1544000	131	15	0
1545000	131	15	0
1546000	131	15	0
1547000	131	15	0
1548000	131	15	0
1549000	131	15	0
1550000	131	15	0
1551000	131	15	0
1552000	131	15	0
1553000	133	15	0
1554000	133	15	0
1555000	133	15	0
1556000	133	15	0
1557000	133	15	0
1558000	133	15	0
1559000	133	15	0
1560000	133	15	0
1561000	133	15	0
1562000	133	15	0
1563000	126	15	0
1564000	126	15	0
1565000	126	15	0
1566000	126	15	0
1567000	126	15	0
1568000	126	15	0
1569000	126	15	0
1570000	126	15	0
1571000	126	15	0
1572000	119	15	24
1573000	119	15	24
1574000	119	15	24
1575000	119	15	24
1576000	119	15	24
1577000	119	15	24
1578000	119	15	24
1579000	119	15	24
1580000	119	15	24
1581000	119	15	24
1582000	111	16	0
1583000	111	16	0
1584000	111	16	0
1585000	111	16	0
1586000	111	16	0
1587000	111	16	0
1588000	111	16	0
1589000	111	16	0
1590000	111	16	0
1591000	111	16	0
1592000	118	16	0
1593000	118	16	0
1594000	118	16	0
1595000	118	16	0
1596000	118	16	0
1597000	118	16	0
1598000	118	16	0
1599000	118	16	0
1600000	118	16	0
1601000	118	16	0
1602000	139	16	0
1603000	139	16	0
1604000	139	16	0
1605000	139	16	0
1606000	139	16	0
1607000	139	16	0
1608000	139	16	0
1609000	139	16	0
1610000	139	16	0
1611000	139	16	0
1612000	102	16	0
1613000	102	16	0
1614000	102	16	0
1615000	102	16	0
1616000	102	16	0
1617000	102	16	0
1618000	102	16	0
1619000	102	16	0
1620000	102	16	0
1621000	102	16	0
1622000	66	16	0
1623000	66	16	0
1624000	66	16	0
1625000	66	16	0
1626000	66	16	0
1627000	66	16	0
1628000	66	16	0
1629000	66	16	0
1630000	66	16	0
1631000	66	16	0
1632000	13	16	0
1633000	13	16	0
1634000	13	16	0
1635000	13	16	0
1636000	13	16	0
1637000	13	16	0
1638000	13	16	0
1639000	13	16	0
1640000	13	16	0
1641000	13	16	0
1642000	17	16	0
1643000	17	16	0
1644000	17	16	0
1645000	17	16	0
1646000	17	16	0
1647000	17	16	0
1648000	17	16	0
1649000	17	16	0
1650000	17	16	0
1651000	58	16	0
1652000	58	16	0
1653000	58	16	0
1654000	58	16	0
1655000	58	16	0
1656000	58	16	0
1657000	58	16	0
1658000	58	16	0
1659000	58	16	0
1660000	58	16	0
1661000	100	16	0
1662000	100	16	0
1663000	100	16	0
1664000	100	16	0
1665000	100	16	0
1666000	100	16	0
1667000	100	16	0
1668000	100	16	0
1669000	100	16	0
1670000	100	16	0
1671000	158	16	0
1672000	158	16	0
1673000	158	16	0
1674000	158	16	0
1675000	158	16	0
1676000	158	16	0
1677000	158	16	0
1678000	158	16	0
1679000	158	16	0
1680000	158	16	0
1681000	132	17	0
1682000	132	17	0
1683000	132	17	0
1684000	132	17	0
1685000	132	17	0
1686000	132	17	0
1687000	132	17	0
1688000	132	17	0
1689000	132	17	0
1690000	132	17	0
1691000	110	17	0
1692000	110	17	0
1693000	110	17	0
1694000	110	17	0
1695000	110	17	0
1696000	110	17	0
1697000	110	17	0
1698000	110	17	0
1699000	110	17	0
1700000	110	17	0
1701000	63	17	0
1702000	63	17	0
1703000	63	17	0
1704000	63	17	0
1705000	63	17	0
1706000	63	17	0
1707000	63	17	0
1708000	63	17	0
1709000	63	17	0
1710000	63	17	0
1711000	17	17	0
1712000	17	17	0
1713000	17	17	0
1714000	17	17	0
1715000	17	17	0
1716000	17	17	0
1717000	17	17	0
1718000	17	17	0
1719000	17	17	0
1720000	17	17	0
1721000	-14	17	0
1722000	-14	17	0
1723000	-14	17	0
1724000	-14	17	0
1725000	-14	17	0
1726000	-14	17	0
1727000	-14	17	0
1728000	-14	17	0
1729000	-14	17	0
1730000	8	17	0
1731000	8	17	0
1732000	8	17	0
1733000	8	17	0
1734000	8	17	0
1735000	8	17	0
1736000	8	17	0
1737000	8	17	0
1738000	8	17	0
1739000	8	17	0
1740000	54	17	0
1741000	54	17	0
1742000	54	17	0
1743000	54	17	0
1744000	54	17	0
1745000	54	17	0
1746000	54	17	0
1747000	54	17	0
1748000	54	17	0
1749000	54	17	0
1750000	103	17	0
1751000	103	17	0
1752000	103	17	0
1753000	103	17	0
1754000	103	17	0
1755000	103	17	0
1756000	103	17	0
1757000	103	17	0
1758000	103	17	0
1759000	103	17	0
1760000	133	17	0
1761000	133	17	0
1762000	133	17	0
1763000	133	17	0
1764000	133	17	0
1765000	133	17	0
1766000	133	17	0
1767000	133	17	0
1768000	133	17	0
1769000	133	17	0
1770000	104	17	0
1771000	104	17	0
1772000	104	17	0
1773000	104	17	0
1774000	104	17	0
1775000	104	17	0
1776000	104	17	0
1777000	104	17	0
1778000	104	17	0
1779000	104	17	0
1780000	64	18	0
1781000	64	18	0
1782000	64	18	0
1783000	64	18	0
1784000	64	18	0
1785000	64	18	0
1786000	64	18	0
1787000	64	18	0
1788000	64	18	0
1789000	64	18	0
1790000	24	18	0
1791000	24	18	0
1792000	24	18	0
1793000	24	18	0
1794000	24	18	0
1795000	24	18	0
1796000	24	18	0
1797000	24	18	0
1798000	24	18	0
1799000	25	18	0
1800000	25	18	0
1801000	25	18	0
1802000	25	18	0
1803000	25	18	0
1804000	25	18	0
1805000	25	18	0
1806000	25	18	0
1807000	25	18	0
1808000	25	18	0
1809000	-12	18	0
1810000	-12	18	0
1811000	-12	18	0
1812000	-12	18	0
1813000	-12	18	0
1814000	-12	18	0
1815000	-12	18	0
1816000	-12	18	0
1817000	-12	18	0
1818000	-12	18	0
1819000	-53	18	0
1820000	-53	18	0
1821000	-53	18	0
1822000	-53	18	0
1823000	-53	18	0
1824000	-53	18	0
1825000	-53	18	0
1826000	-53	18	0
1827000	-53	18	0
1828000	-53	18	0
1829000	-29	18	24
1830000	-29	18	24
1831000	-29	18	24
1832000	-29	18	24
1833000	-29	18	24
1834000	-29	18	24
1835000	-29	18	24
1836000	-29	18	24
1837000	-29	18	24
1838000	-29	18	24
1839000	-1	18	0
1840000	-1	18	0
1841000	-1	18	0
1842000	-1	18	0
1843000	-1	18	0
1844000	-1	18	0
1845000	-1	18	0
1846000	-1	18	0
1847000	-1	18	0
1848000	-1	18	0
1849000	135	18	24
1850000	135	18	24
1851000	135	18	24
1852000	135	18	24
1853000	135	18	24
1854000	135	18	24
1855000	135	18	24
1856000	135	18	24
1857000	135	18	24
1858000	135	18	24
1859000	56	18	0
1860000	56	18	0
1861000	56	18	0
1862000	56	18	0
1863000	56	18	0
1864000	56	18	0
1865000	56	18	0
1866000	56	18	0
1867000	56	18	0
1868000	56	18	0
1869000	158	18	24
1870000	158	18	24
1871000	158	18	24
1872000	158	18	24
1873000	158	18	24
1874000	158	18	24
1875000	158	18	24
1876000	158	18	24
1877000	158	18	24
1878000	158	18	0
1879000	258	19	0
1880000	258	19	0
1881000	258	19	0
1882000	258	19	0
1883000	258	19	0
1884000	258	19	0
1885000	258	19	0
1886000	258	19	0
1887000	258	19	0
1888000	258	19	0
1889000	342	19	0
1890000	342	19	0
1891000	342	19	0
1892000	342	19	0
1893000	342	19	0
1894000	342	19	0
1895000	342	19	0
1896000	342	19	0
1897000	342	19	0
1898000	211	19	0
1899000	211	19	0
1900000	211	19	0
1901000	211	19	0
1902000	211	19	0
1903000	211	19	0
1904000	211	19	0
1905000	211	19	0
1906000	211	19	0
1907000	211	19	0
1908000	-62	19	0
1909000	-62	19	0
1910000	-62	19	0
1911000	-62	19	0
1912000	-62	19	0
1913000	-62	19	0
1914000	-62	19	0
1915000	-62	19	0
1916000	-62	19	0
1917000	-62	19	0
1918000	-268	19	24
1919000	-268	19	24
1920000	-268	19	24
1921000	-268	19	24
1922000	-268	19	24
1923000	-268	19	24
1924000	-268	19	24
1925000	-268	19	24
1926000	-268	19	24
1927000	-268	19	24
1928000	-479	19	0
1929000	-479	19	0
1930000	-479	19	0
1931000	-479	19	0
1932000	-479	19	0
1933000	-479	19	0
1934000	-479	19	0
1935000	-479	19	0
1936000	-479	19	0
1937000	-479	19	0
1938000	-277	19	0
1939000	-277	19	0
1940000	-277	19	0
1941000	-277	19	0
1942000	-277	19	0
1943000	-277	19	0
1944000	-277	19	0
1945000	-277	19	0
1946000	-277	19	0
1947000	-277	19	0
1948000	234	19	24
1949000	234	19	24
1950000	234	19	24
1951000	234	19	24
1952000	234	19	24
1953000	234	19	24
1954000	234	19	24
1955000	234	19	24
1956000	234	19	24
1957000	234	19	0
1958000	526	19	0
1959000	526	19	0
1960000	526	19	0
1961000	526	19	0
1962000	526	19	0
1963000	526	19	0
1964000	526	19	0
1965000	526	19	0
1966000	526	19	0
1967000	824	19	0
1968000	824	19	0
1969000	824	19	0
1970000	824	19	0
1971000	824	19	0
1972000	824	19	0
1973000	824	19	0
1974000	824	19	0
1975000	824	19	0
1976000	824	19	0
1977000	693	20	0
1978000	693	20	0
1979000	693	20	0
1980000	693	20	0
1981000	693	20	0
1982000	693	20	0
1983000	693	20	0
1984000	693	20	0
1985000	693	20	0
1986000	693	20	0
1987000	573	20	24
1988000	573	20	24
1989000	573	20	24
1990000	573	20	24
1991000	573	20	24
1992000	573	20	24
1993000	573	20	24
1994000	573	20	24
1995000	573	20	24
1996000	573	20	24
1997000	230	20	0
1998000	230	20	0
1999000	230	20	0
[truncated: 30,603 more rows]
