# Supplementary material for: Empirical optimization of an angled spoke paddling wheel with self-rotating mechanism
Source: Sci Rep. 2022 Nov 28;12:20511. doi: 10.1038/s41598-022-25181-7 (PMC9705443; doi:10.1038/s41598-022-25181-7)
Supplement: Supplementary file 1 — Supplementary Information. [file 41598_2022_25181_MOESM1_ESM.zip › 2nd_test_Loadcell_raw_data/R6/Test2_R6_60RPM_Set2.csv]

Timestamp	RMS_Val_G	Target_Vel_G	Vel_Cur_G
0	0	0	0
2000	0	0	0
3000	0	0	0
4000	0	0	0
5000	0	0	0
6000	0	0	0
7000	0	0	0
8000	0	0	0
9000	0	0	0
10000	0	0	0
11000	0	0	0
12000	-82635	0	0
13000	-82635	0	0
14000	-82635	0	0
15000	-82635	0	0
16000	-82635	0	0
17000	-82635	0	0
18000	-82635	0	0
19000	-82635	0	0
20000	-82635	0	0
21000	-82635	0	0
22000	-165271	0	0
23000	-165271	0	0
24000	-165271	0	0
25000	-165271	0	0
26000	-165271	0	0
27000	-165271	0	0
28000	-165271	0	0
29000	-165271	0	0
30000	-165271	0	0
31000	-165271	0	0
32000	-247905	0	0
33000	-247905	0	0
34000	-247905	0	0
35000	-247905	0	0
36000	-247905	0	0
37000	-247905	0	0
38000	-247905	0	0
39000	-247905	0	0
40000	-247905	0	0
41000	-247905	0	0
42000	-330535	0	0
43000	-330535	0	0
44000	-330535	0	0
45000	-330535	0	0
46000	-330535	0	0
47000	-330535	0	0
48000	-330535	0	0
49000	-330535	0	0
50000	-330535	0	0
51000	-413174	0	0
52000	-413174	0	0
53000	-413174	0	0
54000	-413174	0	0
55000	-413174	0	0
56000	-413174	0	0
57000	-413174	0	0
58000	-413174	0	0
59000	-413174	0	0
60000	-413174	0	0
61000	-495813	0	0
62000	-495813	0	0
63000	-495813	0	0
64000	-495813	0	0
65000	-495813	0	0
66000	-495813	0	0
67000	-495813	0	0
68000	-495813	0	0
69000	-495813	0	0
70000	-495813	0	0
71000	-578447	0	0
72000	-578447	0	0
73000	-578447	0	0
74000	-578447	0	0
75000	-578447	0	0
76000	-578447	0	0
77000	-578447	0	0
78000	-578447	0	0
79000	-578447	0	0
80000	-578447	0	0
81000	-661090	0	0
82000	-661090	0	0
83000	-661090	0	0
84000	-661090	0	0
85000	-661090	0	0
86000	-661090	0	0
87000	-661090	0	0
88000	-661090	0	0
89000	-661090	0	0
90000	-661090	0	0
91000	-743724	0	0
92000	-743724	0	0
93000	-743724	0	0
94000	-743724	0	0
95000	-743724	0	0
96000	-743724	0	0
97000	-743724	0	0
98000	-743724	0	0
99000	-743724	0	0
100000	-743724	0	0
101000	-743724	1	0
102000	-743724	1	0
103000	-743724	1	0
104000	-743724	1	0
105000	-743724	1	0
106000	-743724	1	0
107000	-743724	1	0
108000	-743724	1	0
109000	-743724	1	0
110000	-743724	1	0
111000	-743724	1	0
112000	-743724	1	0
113000	-743724	1	0
114000	-743724	1	0
115000	-743724	1	0
116000	-743724	1	0
117000	-743724	1	0
118000	-743724	1	0
119000	-743724	1	0
120000	-743724	1	0
121000	-743720	1	0
122000	-743720	1	0
123000	-743720	1	0
124000	-743720	1	0
125000	-743720	1	0
126000	-743720	1	0
127000	-743720	1	0
128000	-743720	1	0
129000	-743720	1	0
130000	-743717	1	0
131000	-743717	1	0
132000	-743717	1	0
133000	-743717	1	0
134000	-743717	1	0
135000	-743717	1	0
136000	-743717	1	0
137000	-743717	1	0
138000	-743717	1	0
139000	-743717	1	0
140000	-743708	1	0
141000	-743708	1	0
142000	-743708	1	0
143000	-743708	1	0
144000	-743708	1	0
145000	-743708	1	0
146000	-743708	1	0
147000	-743708	1	0
148000	-743708	1	0
149000	-743708	1	0
150000	-743699	1	0
151000	-743699	1	0
152000	-743699	1	0
153000	-743699	1	0
154000	-743699	1	0
155000	-743699	1	0
156000	-743699	1	0
157000	-743699	1	0
158000	-743699	1	0
159000	-743699	1	0
160000	-743692	1	0
161000	-743692	1	0
162000	-743692	1	0
163000	-743692	1	0
164000	-743692	1	0
165000	-743692	1	0
166000	-743692	1	0
167000	-743692	1	0
168000	-743692	1	0
169000	-743692	1	0
170000	-743681	1	0
171000	-743681	1	0
172000	-743681	1	0
173000	-743681	1	0
174000	-743681	1	0
175000	-743681	1	0
176000	-743681	1	0
177000	-743681	1	0
178000	-743681	1	0
179000	-743681	1	0
180000	-743672	1	0
181000	-743672	1	0
182000	-743672	1	0
183000	-743672	1	0
184000	-743672	1	0
185000	-743672	1	0
186000	-743672	1	0
187000	-743672	1	0
188000	-743672	1	0
189000	-743672	1	0
190000	-743663	1	0
191000	-743663	1	0
192000	-743663	1	0
193000	-743663	1	0
194000	-743663	1	0
195000	-743663	1	0
196000	-743663	1	0
197000	-743663	1	0
198000	-743663	1	0
199000	-743663	2	0
200000	-743653	2	0
201000	-743653	2	0
202000	-743653	2	0
203000	-743653	2	0
204000	-743653	2	0
205000	-743653	2	0
206000	-743653	2	0
207000	-743653	2	0
208000	-743653	2	0
209000	-743643	2	0
210000	-743643	2	0
211000	-743643	2	0
212000	-743643	2	0
213000	-743643	2	0
214000	-743643	2	0
215000	-743643	2	0
216000	-743643	2	0
217000	-743643	2	0
218000	-743643	2	0
219000	-743642	2	0
220000	-743642	2	0
221000	-743642	2	0
222000	-743642	2	0
223000	-743642	2	0
224000	-743642	2	0
225000	-743642	2	0
226000	-743642	2	0
227000	-743642	2	0
228000	-743642	2	0
229000	-743636	2	0
230000	-743636	2	0
231000	-743636	2	0
232000	-743636	2	0
233000	-743636	2	0
234000	-743636	2	0
235000	-743636	2	0
236000	-743636	2	0
237000	-743636	2	0
238000	-743636	2	0
239000	-743630	2	0
240000	-743630	2	0
241000	-743630	2	0
242000	-743630	2	0
243000	-743630	2	0
244000	-743630	2	0
245000	-743630	2	0
246000	-743630	2	0
247000	-743630	2	0
248000	-743630	2	0
249000	-743624	2	0
250000	-743624	2	0
251000	-743624	2	0
252000	-743624	2	0
253000	-743624	2	0
254000	-743624	2	0
255000	-743624	2	0
256000	-743624	2	0
257000	-743624	2	0
258000	-743624	2	0
259000	-743617	2	0
260000	-743617	2	0
261000	-743617	2	0
262000	-743617	2	0
263000	-743617	2	0
264000	-743617	2	0
265000	-743617	2	0
266000	-743617	2	0
267000	-743617	2	0
268000	-743617	2	0
269000	-743615	2	0
270000	-743615	2	0
271000	-743615	2	0
272000	-743615	2	0
273000	-743615	2	0
274000	-743615	2	0
275000	-743615	2	0
276000	-743615	2	0
277000	-743615	2	0
278000	-743613	2	0
279000	-743613	2	0
280000	-743613	2	0
281000	-743613	2	0
282000	-743613	2	0
283000	-743613	2	0
284000	-743613	2	0
285000	-743613	2	0
286000	-743613	2	0
287000	-743613	2	0
288000	-743596	2	0
289000	-743596	2	0
290000	-743596	2	0
291000	-743596	2	0
292000	-743596	2	0
293000	-743596	2	0
294000	-743596	2	0
295000	-743596	2	0
296000	-743596	2	0
297000	-743596	2	0
298000	-743582	3	0
299000	-743582	3	0
300000	-743582	3	0
301000	-743582	3	0
302000	-743582	3	0
303000	-743582	3	0
304000	-743582	3	0
305000	-743582	3	0
306000	-743582	3	0
307000	-743582	3	0
308000	-743571	3	0
309000	-743571	3	0
310000	-743571	3	0
311000	-743571	3	0
312000	-743571	3	0
313000	-743571	3	0
314000	-743571	3	0
315000	-743571	3	0
316000	-743571	3	0
317000	-743571	3	0
318000	-743559	3	0
319000	-743559	3	0
320000	-743559	3	0
321000	-743559	3	0
322000	-743559	3	0
323000	-743559	3	0
324000	-743559	3	0
325000	-743559	3	0
326000	-743559	3	0
327000	-743559	3	0
328000	-743548	3	0
329000	-743548	3	0
330000	-743548	3	0
331000	-743548	3	0
332000	-743548	3	0
333000	-743548	3	0
334000	-743548	3	0
335000	-743548	3	0
336000	-743548	3	0
337000	-743548	3	0
338000	-743541	3	0
339000	-743541	3	0
340000	-743541	3	0
341000	-743541	3	0
342000	-743541	3	0
343000	-743541	3	0
344000	-743541	3	0
345000	-743541	3	0
346000	-743541	3	0
347000	-743541	3	0
348000	-743536	3	0
349000	-743536	3	0
350000	-743536	3	0
351000	-743536	3	0
352000	-743536	3	0
353000	-743536	3	0
354000	-743536	3	0
355000	-743536	3	0
356000	-743536	3	0
357000	-743533	3	0
358000	-743533	3	0
359000	-743533	3	0
360000	-743533	3	0
361000	-743533	3	0
362000	-743533	3	0
363000	-743533	3	0
364000	-743533	3	0
365000	-743533	3	0
366000	-743533	3	0
367000	-743529	3	0
368000	-743529	3	0
369000	-743529	3	0
370000	-743529	3	0
371000	-743529	3	0
372000	-743529	3	0
373000	-743529	3	0
374000	-743529	3	0
375000	-743529	3	0
376000	-743529	3	0
377000	-743523	3	0
378000	-743523	3	0
379000	-743523	3	0
380000	-743523	3	0
381000	-743523	3	0
382000	-743523	3	0
383000	-743523	3	0
384000	-743523	3	0
385000	-743523	3	0
386000	-743523	3	0
387000	-743517	3	0
388000	-743517	3	0
389000	-743517	3	0
390000	-743517	3	0
391000	-743517	3	0
392000	-743517	3	0
393000	-743517	3	0
394000	-743517	3	0
395000	-743517	3	0
396000	-743517	3	0
397000	-743510	4	0
398000	-743510	4	0
399000	-743510	4	0
400000	-743510	4	0
401000	-743510	4	0
402000	-743510	4	0
403000	-743510	4	0
404000	-743510	4	0
405000	-743510	4	0
406000	-743510	4	0
407000	-743502	4	0
408000	-743502	4	0
409000	-743502	4	0
410000	-743502	4	0
411000	-743502	4	0
412000	-743502	4	0
413000	-743502	4	0
414000	-743502	4	0
415000	-743502	4	0
416000	-743502	4	0
417000	-743495	4	0
418000	-743495	4	0
419000	-743495	4	0
420000	-743495	4	0
421000	-743495	4	0
422000	-743495	4	0
423000	-743495	4	0
424000	-743495	4	0
425000	-743495	4	0
426000	-743495	4	0
427000	-743482	4	0
428000	-743482	4	0
429000	-743482	4	0
430000	-743482	4	0
431000	-743482	4	0
432000	-743482	4	0
433000	-743482	4	0
434000	-743482	4	0
435000	-743482	4	0
436000	-743469	4	0
437000	-743469	4	0
438000	-743469	4	0
439000	-743469	4	0
440000	-743469	4	0
441000	-743469	4	0
442000	-743469	4	0
443000	-743469	4	0
444000	-743469	4	0
445000	-743469	4	0
446000	-743456	4	0
447000	-743456	4	0
448000	-743456	4	0
449000	-743456	4	0
450000	-743456	4	0
451000	-743456	4	0
452000	-743456	4	0
453000	-743456	4	0
454000	-743456	4	0
455000	-743456	4	0
456000	-743443	4	0
457000	-743443	4	0
458000	-743443	4	0
459000	-743443	4	0
460000	-743443	4	0
461000	-743443	4	0
462000	-743443	4	0
463000	-743443	4	0
464000	-743443	4	0
465000	-743443	4	0
466000	-743435	4	0
467000	-743435	4	0
468000	-743435	4	0
469000	-743435	4	0
470000	-743435	4	0
471000	-743435	4	0
472000	-743435	4	0
473000	-743435	4	0
474000	-743435	4	0
475000	-743435	4	0
476000	-743426	4	0
477000	-743426	4	0
478000	-743426	4	0
479000	-743426	4	0
480000	-743426	4	0
481000	-743426	4	0
482000	-743426	4	0
483000	-743426	4	0
484000	-743426	4	0
485000	-743426	4	0
486000	-743423	4	0
487000	-743423	4	0
488000	-743423	4	0
489000	-743423	4	0
490000	-743423	4	0
491000	-743423	4	0
492000	-743423	4	0
493000	-743423	4	0
494000	-743423	4	0
495000	-743423	4	0
496000	-743420	5	0
497000	-743420	5	0
498000	-743420	5	0
499000	-743420	5	0
500000	-743420	5	0
501000	-743420	5	0
502000	-743420	5	0
503000	-743420	5	0
504000	-743420	5	0
505000	-743420	5	0
506000	-743412	5	0
507000	-743412	5	0
508000	-743412	5	0
509000	-743412	5	0
510000	-743412	5	0
511000	-743412	5	0
512000	-743412	5	0
513000	-743412	5	0
514000	-743412	5	0
515000	-743405	5	0
516000	-743405	5	0
517000	-743405	5	0
518000	-743405	5	0
519000	-743405	5	0
520000	-743405	5	0
521000	-743405	5	0
522000	-743405	5	0
523000	-743405	5	0
524000	-743405	5	0
525000	-743398	5	0
526000	-743398	5	0
527000	-743398	5	0
528000	-743398	5	0
529000	-743398	5	0
530000	-743398	5	0
531000	-743398	5	0
532000	-743398	5	0
533000	-743398	5	0
534000	-743398	5	0
535000	-743391	5	0
536000	-743391	5	0
537000	-743391	5	0
538000	-743391	5	0
539000	-743391	5	0
540000	-743391	5	0
541000	-743391	5	0
542000	-743391	5	0
543000	-743391	5	0
544000	-743391	5	0
545000	-743385	5	0
546000	-743385	5	0
547000	-743385	5	0
548000	-743385	5	0
549000	-743385	5	0
550000	-743385	5	0
551000	-743385	5	0
552000	-743385	5	0
553000	-743385	5	0
554000	-743385	5	0
555000	-743377	5	0
556000	-743377	5	0
557000	-743377	5	0
558000	-743377	5	0
559000	-743377	5	0
560000	-743377	5	0
561000	-743377	5	0
562000	-743377	5	0
563000	-743377	5	0
564000	-743377	5	0
565000	-743372	5	0
566000	-743372	5	0
567000	-743372	5	0
568000	-743372	5	0
569000	-743372	5	0
570000	-743372	5	0
571000	-743372	5	0
572000	-743372	5	0
573000	-743372	5	0
574000	-743372	5	0
575000	-743366	5	0
576000	-743366	5	0
577000	-743366	5	0
578000	-743366	5	0
579000	-743366	5	0
580000	-743366	5	0
581000	-743366	5	0
582000	-743366	5	0
583000	-743366	5	0
584000	-743366	5	0
585000	-743361	5	0
586000	-743361	5	0
587000	-743361	5	0
588000	-743361	5	0
589000	-743361	5	0
590000	-743361	5	0
591000	-743361	5	0
592000	-743361	5	0
593000	-743361	5	0
594000	-743347	6	0
595000	-743347	6	0
596000	-743347	6	0
597000	-743347	6	0
598000	-743347	6	0
599000	-743347	6	0
600000	-743347	6	0
601000	-743347	6	0
602000	-743347	6	0
603000	-743347	6	0
604000	-743335	6	0
605000	-743335	6	0
606000	-743335	6	0
607000	-743335	6	0
608000	-743335	6	0
609000	-743335	6	0
610000	-743335	6	0
611000	-743335	6	0
612000	-743335	6	0
613000	-743335	6	0
614000	-743327	6	0
615000	-743327	6	0
616000	-743327	6	0
617000	-743327	6	0
618000	-743327	6	0
619000	-743327	6	0
620000	-743327	6	0
621000	-743327	6	0
622000	-743327	6	0
623000	-743327	6	0
624000	-743320	6	0
625000	-743320	6	0
626000	-743320	6	0
627000	-743320	6	0
628000	-743320	6	0
629000	-743320	6	0
630000	-743320	6	0
631000	-743320	6	0
632000	-743320	6	0
633000	-743320	6	0
634000	-743319	6	0
635000	-743319	6	0
636000	-743319	6	0
637000	-743319	6	0
638000	-743319	6	0
639000	-743319	6	0
640000	-743319	6	0
641000	-743319	6	0
642000	-743319	6	0
643000	-743319	6	0
644000	-743309	6	0
645000	-743309	6	0
646000	-743309	6	0
647000	-743309	6	0
648000	-743309	6	0
649000	-743309	6	0
650000	-743309	6	0
651000	-743309	6	0
652000	-743309	6	0
653000	-743309	6	0
654000	-743295	6	0
655000	-743295	6	0
656000	-743295	6	0
657000	-743295	6	0
658000	-743295	6	0
659000	-743295	6	0
660000	-743295	6	0
661000	-743295	6	0
662000	-743295	6	0
663000	-743285	6	0
664000	-743285	6	0
665000	-743285	6	0
666000	-743285	6	0
667000	-743285	6	0
668000	-743285	6	0
669000	-743285	6	0
670000	-743285	6	0
671000	-743285	6	0
672000	-743285	6	0
673000	-743275	6	0
674000	-743275	6	0
675000	-743275	6	0
676000	-743275	6	0
677000	-743275	6	0
678000	-743275	6	0
679000	-743275	6	0
680000	-743275	6	0
681000	-743275	6	0
682000	-743275	6	0
683000	-743265	6	0
684000	-743265	6	0
685000	-743265	6	0
686000	-743265	6	0
687000	-743265	6	0
688000	-743265	6	0
689000	-743265	6	0
690000	-743265	6	0
691000	-743265	6	0
692000	-743265	6	0
693000	-743256	7	0
694000	-743256	7	0
695000	-743256	7	0
696000	-743256	7	0
697000	-743256	7	0
698000	-743256	7	0
699000	-743256	7	0
700000	-743256	7	0
701000	-743256	7	0
702000	-743256	7	0
703000	-743242	7	0
704000	-743242	7	0
705000	-743242	7	0
706000	-743242	7	0
707000	-743242	7	0
708000	-743242	7	0
709000	-743242	7	0
710000	-743242	7	0
711000	-743242	7	0
712000	-743242	7	0
713000	-743229	7	0
714000	-743229	7	0
715000	-743229	7	0
716000	-743229	7	0
717000	-743229	7	0
718000	-743229	7	0
719000	-743229	7	0
720000	-743229	7	0
721000	-743229	7	0
722000	-743229	7	0
723000	-743221	7	0
724000	-743221	7	0
725000	-743221	7	0
726000	-743221	7	0
727000	-743221	7	0
728000	-743221	7	0
729000	-743221	7	0
730000	-743221	7	0
731000	-743221	7	0
732000	-743221	7	0
733000	-743207	7	0
734000	-743207	7	0
735000	-743207	7	0
736000	-743207	7	0
737000	-743207	7	0
738000	-743207	7	0
739000	-743207	7	0
740000	-743207	7	0
741000	-743207	7	0
742000	-743207	7	0
743000	-743204	7	0
744000	-743204	7	0
745000	-743204	7	0
746000	-743204	7	0
747000	-743204	7	0
748000	-743204	7	0
749000	-743204	7	0
750000	-743204	7	0
751000	-743204	7	0
752000	-743201	7	0
753000	-743201	7	0
754000	-743201	7	0
755000	-743201	7	0
756000	-743201	7	0
757000	-743201	7	0
758000	-743201	7	0
759000	-743201	7	0
760000	-743201	7	0
761000	-743201	7	0
762000	-743194	7	0
763000	-743194	7	0
764000	-743194	7	0
765000	-743194	7	0
766000	-743194	7	0
767000	-743194	7	0
768000	-743194	7	0
769000	-743194	7	0
770000	-743194	7	0
771000	-743194	7	0
772000	-743184	7	0
773000	-743184	7	0
774000	-743184	7	0
775000	-743184	7	0
776000	-743184	7	0
777000	-743184	7	0
778000	-743184	7	0
779000	-743184	7	0
780000	-743184	7	0
781000	-743184	7	0
782000	-743173	7	0
783000	-743173	7	0
784000	-743173	7	0
785000	-743173	7	0
786000	-743173	7	0
787000	-743173	7	0
788000	-743173	7	0
789000	-743173	7	0
790000	-743173	7	0
791000	-743173	7	0
792000	-743165	8	0
793000	-743165	8	0
794000	-743165	8	0
795000	-743165	8	0
796000	-743165	8	0
797000	-743165	8	0
798000	-743165	8	0
799000	-743165	8	0
800000	-743165	8	0
801000	-743165	8	0
802000	-743158	8	0
803000	-743158	8	0
804000	-743158	8	0
805000	-743158	8	0
806000	-743158	8	0
807000	-743158	8	0
808000	-743158	8	0
809000	-743158	8	0
810000	-743158	8	0
811000	-743158	8	0
812000	-743151	8	0
813000	-743151	8	0
814000	-743151	8	0
815000	-743151	8	0
816000	-743151	8	0
817000	-743151	8	0
818000	-743151	8	0
819000	-743151	8	0
820000	-743151	8	0
821000	-743143	8	0
822000	-743143	8	0
823000	-743143	8	0
824000	-743143	8	0
825000	-743143	8	0
826000	-743143	8	0
827000	-743143	8	0
828000	-743143	8	0
829000	-743143	8	0
830000	-743143	8	0
831000	-743139	8	0
832000	-743139	8	0
833000	-743139	8	0
834000	-743139	8	0
835000	-743139	8	0
836000	-743139	8	0
837000	-743139	8	0
838000	-743139	8	0
839000	-743139	8	0
840000	-743139	8	0
841000	-743136	8	0
842000	-743136	8	0
843000	-743136	8	0
844000	-743136	8	0
845000	-743136	8	0
846000	-743136	8	0
847000	-743136	8	0
848000	-743136	8	0
849000	-743136	8	0
850000	-743136	8	0
851000	-743122	8	0
852000	-743122	8	0
853000	-743122	8	0
854000	-743122	8	0
855000	-743122	8	0
856000	-743122	8	0
857000	-743122	8	0
858000	-743122	8	0
859000	-743122	8	0
860000	-743122	8	0
861000	-743115	8	0
862000	-743115	8	0
863000	-743115	8	0
864000	-743115	8	0
865000	-743115	8	0
866000	-743115	8	0
867000	-743115	8	0
868000	-743115	8	0
869000	-743115	8	0
870000	-743115	8	0
871000	-743104	8	0
872000	-743104	8	0
873000	-743104	8	0
874000	-743104	8	0
875000	-743104	8	0
876000	-743104	8	0
877000	-743104	8	0
878000	-743104	8	0
879000	-743104	8	0
880000	-743104	8	0
881000	-743094	8	0
882000	-743094	8	0
883000	-743094	8	0
884000	-743094	8	0
885000	-743094	8	0
886000	-743094	8	0
887000	-743094	8	0
888000	-743094	8	0
889000	-743094	8	0
890000	-743094	8	0
891000	-743084	9	0
892000	-743084	9	0
893000	-743084	9	0
894000	-743084	9	0
895000	-743084	9	0
896000	-743084	9	0
897000	-743084	9	0
898000	-743084	9	0
899000	-743084	9	0
900000	-743073	9	0
901000	-743073	9	0
902000	-743073	9	0
903000	-743073	9	0
904000	-743073	9	0
905000	-743073	9	0
906000	-743073	9	0
907000	-743073	9	0
908000	-743073	9	0
909000	-743073	9	0
910000	-743063	9	0
911000	-743063	9	0
912000	-743063	9	0
913000	-743063	9	0
914000	-743063	9	0
915000	-743063	9	0
916000	-743063	9	0
917000	-743063	9	0
918000	-743063	9	0
919000	-743063	9	0
920000	-743056	9	0
921000	-743056	9	0
922000	-743056	9	0
923000	-743056	9	0
924000	-743056	9	0
925000	-743056	9	0
926000	-743056	9	0
927000	-743056	9	0
928000	-743056	9	0
929000	-743056	9	0
930000	-743048	9	0
931000	-743048	9	0
932000	-743048	9	0
933000	-743048	9	0
934000	-743048	9	0
935000	-743048	9	0
936000	-743048	9	0
937000	-743048	9	0
938000	-743048	9	0
939000	-743048	9	0
940000	-743035	9	0
941000	-743035	9	0
942000	-743035	9	0
943000	-743035	9	0
944000	-743035	9	0
945000	-743035	9	0
946000	-743035	9	0
947000	-743035	9	0
948000	-743035	9	0
949000	-743035	9	0
950000	-743018	9	0
951000	-743018	9	0
952000	-743018	9	0
953000	-743018	9	0
954000	-743018	9	0
955000	-743018	9	0
956000	-743018	9	0
957000	-743018	9	0
958000	-743018	9	0
959000	-743018	9	0
960000	-743001	9	0
961000	-743001	9	0
962000	-743001	9	0
963000	-743001	9	0
964000	-743001	9	0
965000	-743001	9	0
966000	-743001	9	0
967000	-743001	9	0
968000	-743001	9	0
969000	-743001	9	0
970000	-742984	9	0
971000	-742984	9	0
972000	-742984	9	0
973000	-742984	9	0
974000	-742984	9	0
975000	-742984	9	0
976000	-742984	9	0
977000	-742984	9	0
978000	-742984	9	0
979000	-742975	9	0
980000	-742975	9	0
981000	-742975	9	0
982000	-742975	9	0
983000	-742975	9	0
984000	-742975	9	0
985000	-742975	9	0
986000	-742975	9	0
987000	-742975	9	0
988000	-742975	9	0
989000	-742968	10	0
990000	-742968	10	0
991000	-742968	10	0
992000	-742968	10	0
993000	-742968	10	0
994000	-742968	10	0
995000	-742968	10	0
996000	-742968	10	0
997000	-742968	10	0
998000	-742968	10	0
999000	-660332	10	0
1000000	-660332	10	0
1001000	-660332	10	0
1002000	-660332	10	0
1003000	-660332	10	0
1004000	-660332	10	0
1005000	-660332	10	0
1006000	-660332	10	0
1007000	-660332	10	0
1008000	-660332	10	0
1009000	-577690	10	0
1010000	-577690	10	0
1011000	-577690	10	0
1012000	-577690	10	0
1013000	-577690	10	0
1014000	-577690	10	0
1015000	-577690	10	0
1016000	-577690	10	0
1017000	-577690	10	0
1018000	-577690	10	0
1019000	-495051	10	0
1020000	-495051	10	0
1021000	-495051	10	0
1022000	-495051	10	0
1023000	-495051	10	0
1024000	-495051	10	0
1025000	-495051	10	0
1026000	-495051	10	0
1027000	-495051	10	0
1028000	-495051	10	0
1029000	-412416	10	0
1030000	-412416	10	0
1031000	-412416	10	0
1032000	-412416	10	0
1033000	-412416	10	0
1034000	-412416	10	0
1035000	-412416	10	0
1036000	-412416	10	0
1037000	-412416	10	0
1038000	-412416	10	0
1039000	-329769	10	0
1040000	-329769	10	0
1041000	-329769	10	0
1042000	-329769	10	0
1043000	-329769	10	0
1044000	-329769	10	0
1045000	-329769	10	0
1046000	-329769	10	0
1047000	-329769	10	0
1048000	-329769	10	0
1049000	-247128	10	0
1050000	-247128	10	0
1051000	-247128	10	0
1052000	-247128	10	0
1053000	-247128	10	0
1054000	-247128	10	0
1055000	-247128	10	0
1056000	-247128	10	0
1057000	-247128	10	0
1058000	-164491	10	0
1059000	-164491	10	0
1060000	-164491	10	0
1061000	-164491	10	0
1062000	-164491	10	0
1063000	-164491	10	0
1064000	-164491	10	0
1065000	-164491	10	0
1066000	-164491	10	0
1067000	-164491	10	0
1068000	-81844	10	0
1069000	-81844	10	0
1070000	-81844	10	0
1071000	-81844	10	0
1072000	-81844	10	0
1073000	-81844	10	0
1074000	-81844	10	0
1075000	-81844	10	0
1076000	-81844	10	0
1077000	-81844	10	0
1078000	791	10	0
1079000	791	10	0
1080000	791	10	0
1081000	791	10	0
1082000	791	10	0
1083000	791	10	0
1084000	791	10	0
1085000	791	10	0
1086000	791	10	0
1087000	791	10	0
1088000	802	11	0
1089000	802	11	0
1090000	802	11	0
1091000	802	11	0
1092000	802	11	0
1093000	802	11	0
1094000	802	11	0
1095000	802	11	0
1096000	802	11	0
1097000	802	11	0
1098000	813	11	0
1099000	813	11	0
1100000	813	11	0
1101000	813	11	0
1102000	813	11	0
1103000	813	11	0
1104000	813	11	0
1105000	813	11	0
1106000	813	11	0
1107000	813	11	0
1108000	821	11	0
1109000	821	11	0
1110000	821	11	0
1111000	821	11	0
1112000	821	11	0
1113000	821	11	0
1114000	821	11	0
1115000	821	11	0
1116000	821	11	0
1117000	821	11	0
1118000	830	11	0
1119000	830	11	0
1120000	830	11	0
1121000	830	11	0
1122000	830	11	0
1123000	830	11	0
1124000	830	11	0
1125000	830	11	0
1126000	830	11	0
1127000	830	11	0
1128000	822	11	0
1129000	822	11	0
1130000	822	11	0
1131000	822	11	0
1132000	822	11	0
1133000	822	11	0
1134000	822	11	0
1135000	822	11	0
1136000	822	11	0
1137000	816	11	0
1138000	816	11	0
1139000	816	11	0
1140000	816	11	0
1141000	816	11	0
1142000	816	11	0
1143000	816	11	0
1144000	816	11	0
1145000	816	11	0
1146000	816	11	0
1147000	811	11	0
1148000	811	11	0
1149000	811	11	0
1150000	811	11	0
1151000	811	11	0
1152000	811	11	0
1153000	811	11	0
1154000	811	11	0
1155000	811	11	0
1156000	811	11	0
1157000	807	11	0
1158000	807	11	0
1159000	807	11	0
1160000	807	11	0
1161000	807	11	0
1162000	807	11	0
1163000	807	11	0
1164000	807	11	0
1165000	807	11	0
1166000	807	11	0
1167000	807	11	0
1168000	807	11	0
1169000	807	11	0
1170000	807	11	0
1171000	807	11	0
1172000	807	11	0
1173000	807	11	0
1174000	807	11	0
1175000	807	11	0
1176000	807	11	0
1177000	812	11	0
1178000	812	11	0
1179000	812	11	0
1180000	812	11	0
1181000	812	11	0
1182000	812	11	0
1183000	812	11	0
1184000	812	11	0
1185000	812	11	0
1186000	812	11	0
1187000	816	12	0
1188000	816	12	0
1189000	816	12	0
1190000	816	12	0
1191000	816	12	0
1192000	816	12	0
1193000	816	12	0
1194000	816	12	0
1195000	816	12	0
1196000	816	12	0
1197000	816	12	0
1198000	816	12	0
1199000	816	12	0
1200000	816	12	0
1201000	816	12	0
1202000	816	12	0
1203000	816	12	0
1204000	816	12	0
1205000	816	12	0
1206000	816	12	0
1207000	824	12	0
1208000	824	12	0
1209000	824	12	0
1210000	824	12	0
1211000	824	12	0
1212000	824	12	0
1213000	824	12	0
1214000	824	12	0
1215000	824	12	0
1216000	817	12	0
1217000	817	12	0
1218000	817	12	0
1219000	817	12	0
1220000	817	12	0
1221000	817	12	0
1222000	817	12	0
1223000	817	12	0
1224000	817	12	0
1225000	817	12	0
1226000	811	12	0
1227000	811	12	0
1228000	811	12	0
1229000	811	12	0
1230000	811	12	0
1231000	811	12	0
1232000	811	12	0
1233000	811	12	0
1234000	811	12	0
1235000	811	12	0
1236000	801	12	0
1237000	801	12	0
1238000	801	12	0
1239000	801	12	0
1240000	801	12	0
1241000	801	12	0
1242000	801	12	0
1243000	801	12	0
1244000	801	12	0
1245000	801	12	0
1246000	814	12	0
1247000	814	12	0
1248000	814	12	0
1249000	814	12	0
1250000	814	12	0
1251000	814	12	0
1252000	814	12	0
1253000	814	12	0
1254000	814	12	0
1255000	814	12	0
1256000	821	12	0
1257000	821	12	0
1258000	821	12	0
1259000	821	12	0
1260000	821	12	0
1261000	821	12	0
1262000	821	12	0
1263000	821	12	0
1264000	821	12	0
1265000	821	12	0
1266000	823	12	0
1267000	823	12	0
1268000	823	12	0
1269000	823	12	0
1270000	823	12	0
1271000	823	12	0
1272000	823	12	0
1273000	823	12	0
1274000	823	12	0
1275000	823	12	0
1276000	810	12	0
1277000	810	12	0
1278000	810	12	0
1279000	810	12	0
1280000	810	12	0
1281000	810	12	0
1282000	810	12	0
1283000	810	12	0
1284000	810	12	0
1285000	810	13	0
1286000	785	13	0
1287000	785	13	0
1288000	785	13	0
1289000	785	13	0
1290000	785	13	0
1291000	785	13	0
1292000	785	13	0
1293000	785	13	0
1294000	785	13	0
1295000	772	13	0
1296000	772	13	0
1297000	772	13	0
1298000	772	13	0
1299000	772	13	0
1300000	772	13	0
1301000	772	13	0
1302000	772	13	0
1303000	772	13	0
1304000	772	13	0
1305000	762	13	0
1306000	762	13	0
1307000	762	13	0
1308000	762	13	0
1309000	762	13	0
1310000	762	13	0
1311000	762	13	0
1312000	762	13	0
1313000	762	13	0
1314000	762	13	0
1315000	752	13	0
1316000	752	13	0
1317000	752	13	0
1318000	752	13	0
1319000	752	13	0
1320000	752	13	0
1321000	752	13	0
1322000	752	13	0
1323000	752	13	0
1324000	752	13	0
1325000	769	13	0
1326000	769	13	0
1327000	769	13	0
1328000	769	13	0
1329000	769	13	0
1330000	769	13	0
1331000	769	13	0
1332000	769	13	0
1333000	769	13	0
1334000	769	13	0
1335000	785	13	0
1336000	785	13	0
1337000	785	13	0
1338000	785	13	0
1339000	785	13	0
1340000	785	13	0
1341000	785	13	0
1342000	785	13	0
1343000	785	13	0
1344000	785	13	0
1345000	772	13	0
1346000	772	13	0
1347000	772	13	0
1348000	772	13	0
1349000	772	13	0
1350000	772	13	0
1351000	772	13	0
1352000	772	13	0
1353000	772	13	0
1354000	772	13	0
1355000	750	13	0
1356000	750	13	0
1357000	750	13	0
1358000	750	13	0
1359000	750	13	0
1360000	750	13	0
1361000	750	13	0
1362000	750	13	0
1363000	750	13	0
1364000	725	13	0
1365000	725	13	0
1366000	725	13	0
1367000	725	13	0
1368000	725	13	0
1369000	725	13	0
1370000	725	13	0
1371000	725	13	0
1372000	725	13	0
1373000	725	13	0
1374000	706	13	0
1375000	706	13	0
1376000	706	13	0
1377000	706	13	0
1378000	706	13	0
1379000	706	13	0
1380000	706	13	0
1381000	706	13	0
1382000	706	13	0
1383000	706	13	0
1384000	712	14	0
1385000	712	14	0
1386000	712	14	0
1387000	712	14	0
1388000	712	14	0
1389000	712	14	0
1390000	712	14	0
1391000	712	14	0
1392000	712	14	0
1393000	712	14	0
1394000	730	14	0
1395000	730	14	0
1396000	730	14	0
1397000	730	14	0
1398000	730	14	0
1399000	730	14	0
1400000	730	14	0
1401000	730	14	0
1402000	730	14	0
1403000	730	14	0
1404000	747	14	0
1405000	747	14	0
1406000	747	14	0
1407000	747	14	0
1408000	747	14	0
1409000	747	14	0
1410000	747	14	0
1411000	747	14	0
1412000	747	14	0
1413000	747	14	0
1414000	756	14	0
1415000	756	14	0
1416000	756	14	0
1417000	756	14	0
1418000	756	14	0
1419000	756	14	0
1420000	756	14	0
1421000	756	14	0
1422000	756	14	0
1423000	756	14	0
1424000	761	14	0
1425000	761	14	0
1426000	761	14	0
1427000	761	14	0
1428000	761	14	0
1429000	761	14	0
1430000	761	14	0
1431000	761	14	0
1432000	761	14	0
1433000	761	14	0
1434000	759	14	0
1435000	759	14	0
1436000	759	14	0
1437000	759	14	0
1438000	759	14	0
1439000	759	14	0
1440000	759	14	0
1441000	759	14	0
1442000	759	14	0
1443000	756	14	0
1444000	756	14	0
1445000	756	14	0
1446000	756	14	0
1447000	756	14	0
1448000	756	14	0
1449000	756	14	0
1450000	756	14	0
1451000	756	14	0
1452000	756	14	0
1453000	742	14	0
1454000	742	14	0
1455000	742	14	0
1456000	742	14	0
1457000	742	14	0
1458000	742	14	0
1459000	742	14	0
1460000	742	14	0
1461000	742	14	0
1462000	742	14	0
1463000	729	14	0
1464000	729	14	0
1465000	729	14	0
1466000	729	14	0
1467000	729	14	0
1468000	729	14	0
1469000	729	14	0
1470000	729	14	0
1471000	729	14	0
1472000	729	14	0
1473000	744	14	0
1474000	744	14	0
1475000	744	14	0
1476000	744	14	0
1477000	744	14	0
1478000	744	14	0
1479000	744	14	0
1480000	744	14	0
1481000	744	14	0
1482000	744	14	0
1483000	779	15	0
1484000	779	15	0
1485000	779	15	0
1486000	779	15	0
1487000	779	15	0
1488000	779	15	0
1489000	779	15	0
1490000	779	15	0
1491000	779	15	0
1492000	779	15	0
1493000	809	15	0
1494000	809	15	0
1495000	809	15	0
1496000	809	15	0
1497000	809	15	0
1498000	809	15	0
1499000	809	15	0
1500000	809	15	0
1501000	809	15	0
1502000	809	15	0
1503000	824	15	0
1504000	824	15	0
1505000	824	15	0
1506000	824	15	0
1507000	824	15	0
1508000	824	15	0
1509000	824	15	0
1510000	824	15	0
1511000	824	15	0
1512000	810	15	0
1513000	810	15	0
1514000	810	15	0
1515000	810	15	0
1516000	810	15	0
1517000	810	15	0
1518000	810	15	0
1519000	810	15	0
1520000	810	15	0
1521000	810	15	0
1522000	772	15	0
1523000	772	15	0
1524000	772	15	0
1525000	772	15	0
1526000	772	15	0
1527000	772	15	0
1528000	772	15	0
1529000	772	15	0
1530000	772	15	0
1531000	772	15	0
1532000	735	15	0
1533000	735	15	0
1534000	735	15	0
1535000	735	15	0
1536000	735	15	0
1537000	735	15	0
1538000	735	15	0
1539000	735	15	0
1540000	735	15	0
1541000	735	15	0
1542000	734	15	0
1543000	734	15	0
1544000	734	15	0
1545000	734	15	0
1546000	734	15	0
1547000	734	15	0
1548000	734	15	0
1549000	734	15	0
1550000	734	15	0
1551000	734	15	0
1552000	754	15	0
1553000	754	15	0
1554000	754	15	0
1555000	754	15	0
1556000	754	15	0
1557000	754	15	0
1558000	754	15	0
1559000	754	15	0
1560000	754	15	0
1561000	754	15	0
1562000	785	15	0
1563000	785	15	0
1564000	785	15	0
1565000	785	15	0
1566000	785	15	0
1567000	785	15	0
1568000	785	15	0
1569000	785	15	0
1570000	785	15	0
1571000	785	15	0
1572000	816	15	0
1573000	816	15	0
1574000	816	15	0
1575000	816	15	0
1576000	816	15	0
1577000	816	15	0
1578000	816	15	0
1579000	816	15	0
1580000	816	15	0
1581000	816	15	0
1582000	824	16	0
1583000	824	16	0
1584000	824	16	0
1585000	824	16	0
1586000	824	16	0
1587000	824	16	0
1588000	824	16	0
1589000	824	16	0
1590000	824	16	0
1591000	792	16	0
1592000	792	16	0
1593000	792	16	0
1594000	792	16	0
1595000	792	16	0
1596000	792	16	0
1597000	792	16	0
1598000	792	16	0
1599000	792	16	0
1600000	792	16	0
1601000	747	16	0
1602000	747	16	0
1603000	747	16	0
1604000	747	16	0
1605000	747	16	0
1606000	747	16	0
1607000	747	16	0
1608000	747	16	0
1609000	747	16	0
1610000	747	16	0
1611000	718	16	0
1612000	718	16	0
1613000	718	16	0
1614000	718	16	0
1615000	718	16	0
1616000	718	16	0
1617000	718	16	0
1618000	718	16	0
1619000	718	16	0
1620000	718	16	0
1621000	695	16	0
1622000	695	16	0
1623000	695	16	0
1624000	695	16	0
1625000	695	16	0
1626000	695	16	0
1627000	695	16	0
1628000	695	16	0
1629000	695	16	0
1630000	695	16	0
1631000	738	16	0
1632000	738	16	0
1633000	738	16	0
1634000	738	16	0
1635000	738	16	0
1636000	738	16	0
1637000	738	16	0
1638000	738	16	0
1639000	738	16	0
1640000	738	16	0
1641000	802	16	0
1642000	802	16	0
1643000	802	16	0
1644000	802	16	0
1645000	802	16	0
1646000	802	16	0
1647000	802	16	0
1648000	802	16	0
1649000	802	16	0
1650000	802	16	0
1651000	802	16	0
1652000	802	16	0
1653000	802	16	0
1654000	802	16	0
1655000	802	16	0
1656000	802	16	0
1657000	802	16	0
1658000	802	16	0
1659000	802	16	0
1660000	802	16	0
1661000	802	16	0
1662000	802	16	0
1663000	802	16	0
1664000	802	16	0
1665000	802	16	0
1666000	802	16	0
1667000	802	16	0
1668000	802	16	0
1669000	802	16	0
1670000	745	16	0
1671000	745	16	0
1672000	745	16	0
1673000	745	16	0
1674000	745	16	0
1675000	745	16	0
1676000	745	16	0
1677000	745	16	0
1678000	745	16	0
1679000	745	16	0
1680000	706	17	0
1681000	706	17	0
1682000	706	17	0
1683000	706	17	0
1684000	706	17	0
1685000	706	17	0
1686000	706	17	0
1687000	706	17	0
1688000	706	17	0
1689000	706	17	0
1690000	724	17	0
1691000	724	17	0
1692000	724	17	0
1693000	724	17	0
1694000	724	17	0
1695000	724	17	0
1696000	724	17	0
1697000	724	17	0
1698000	724	17	0
1699000	724	17	0
1700000	742	17	0
1701000	742	17	0
1702000	742	17	0
1703000	742	17	0
1704000	742	17	0
1705000	742	17	0
1706000	742	17	0
1707000	742	17	0
1708000	742	17	0
1709000	742	17	0
1710000	791	17	0
1711000	791	17	0
1712000	791	17	0
1713000	791	17	0
1714000	791	17	0
1715000	791	17	0
1716000	791	17	0
1717000	791	17	0
1718000	791	17	0
1719000	791	17	0
1720000	753	17	0
1721000	753	17	0
1722000	753	17	0
1723000	753	17	0
1724000	753	17	0
1725000	753	17	0
1726000	753	17	0
1727000	753	17	0
1728000	753	17	0
1729000	753	17	0
1730000	704	17	0
1731000	704	17	0
1732000	704	17	0
1733000	704	17	0
1734000	704	17	0
1735000	704	17	0
1736000	704	17	0
1737000	704	17	0
1738000	704	17	0
1739000	704	17	0
1740000	663	17	0
1741000	663	17	0
1742000	663	17	0
1743000	663	17	0
1744000	663	17	0
1745000	663	17	0
1746000	663	17	0
1747000	663	17	0
1748000	663	17	0
1749000	618	17	0
1750000	618	17	0
1751000	618	17	0
1752000	618	17	0
1753000	618	17	0
1754000	618	17	0
1755000	618	17	0
1756000	618	17	0
1757000	618	17	0
1758000	618	17	0
1759000	633	17	0
1760000	633	17	0
1761000	633	17	0
1762000	633	17	0
1763000	633	17	0
1764000	633	17	0
1765000	633	17	0
1766000	633	17	0
1767000	633	17	0
1768000	633	17	0
1769000	680	17	0
1770000	680	17	0
1771000	680	17	0
1772000	680	17	0
1773000	680	17	0
1774000	680	17	0
1775000	680	17	0
1776000	680	17	0
1777000	680	17	0
1778000	680	17	0
1779000	706	18	0
1780000	706	18	0
1781000	706	18	0
1782000	706	18	0
1783000	706	18	0
1784000	706	18	0
1785000	706	18	0
1786000	706	18	0
1787000	706	18	0
1788000	706	18	0
1789000	733	18	0
1790000	733	18	0
1791000	733	18	0
1792000	733	18	0
1793000	733	18	0
1794000	733	18	0
1795000	733	18	0
1796000	733	18	0
1797000	733	18	0
1798000	733	18	0
1799000	703	18	0
1800000	703	18	0
1801000	703	18	0
1802000	703	18	0
1803000	703	18	0
1804000	703	18	0
1805000	703	18	0
1806000	703	18	0
1807000	703	18	0
1808000	703	18	0
1809000	633	18	0
1810000	633	18	0
1811000	633	18	0
1812000	633	18	0
1813000	633	18	0
1814000	633	18	0
1815000	633	18	0
1816000	633	18	0
1817000	633	18	0
1818000	585	18	0
1819000	585	18	0
1820000	585	18	0
1821000	585	18	0
1822000	585	18	0
1823000	585	18	0
1824000	585	18	0
1825000	585	18	0
1826000	585	18	0
1827000	585	18	0
1828000	711	18	0
1829000	711	18	0
1830000	711	18	0
1831000	711	18	0
1832000	711	18	0
1833000	711	18	0
1834000	711	18	0
1835000	711	18	0
1836000	711	18	0
1837000	711	18	0
1838000	828	18	0
1839000	828	18	0
1840000	828	18	0
1841000	828	18	0
1842000	828	18	0
1843000	828	18	0
1844000	828	18	0
1845000	828	18	0
1846000	828	18	0
1847000	828	18	0
1848000	856	18	0
1849000	856	18	0
1850000	856	18	0
1851000	856	18	0
1852000	856	18	0
1853000	856	18	0
1854000	856	18	0
1855000	856	18	0
1856000	856	18	0
1857000	856	18	0
1858000	774	18	0
1859000	774	18	0
1860000	774	18	0
1861000	774	18	0
1862000	774	18	0
1863000	774	18	0
1864000	774	18	0
1865000	774	18	0
1866000	774	18	0
1867000	774	18	0
1868000	779	18	0
1869000	779	18	0
1870000	779	18	0
1871000	779	18	0
1872000	779	18	0
1873000	779	18	0
1874000	779	18	0
1875000	779	18	0
1876000	779	18	0
1877000	779	18	0
1878000	786	19	0
1879000	786	19	0
1880000	786	19	0
1881000	786	19	0
1882000	786	19	0
1883000	786	19	0
1884000	786	19	0
1885000	786	19	0
1886000	786	19	0
1887000	786	19	0
1888000	748	19	0
1889000	748	19	0
1890000	748	19	0
1891000	748	19	0
1892000	748	19	0
1893000	748	19	0
1894000	748	19	0
1895000	748	19	0
1896000	748	19	0
1897000	746	19	0
1898000	746	19	0
1899000	746	19	0
1900000	746	19	0
1901000	746	19	0
1902000	746	19	0
1903000	746	19	0
1904000	746	19	0
1905000	746	19	0
1906000	746	19	0
1907000	719	19	0
1908000	719	19	0
1909000	719	19	0
1910000	719	19	0
1911000	719	19	0
1912000	719	19	0
1913000	719	19	0
1914000	719	19	0
1915000	719	19	0
1916000	719	19	0
1917000	691	19	0
1918000	691	19	0
1919000	691	19	0
1920000	691	19	0
1921000	691	19	0
1922000	691	19	0
1923000	691	19	0
1924000	691	19	0
1925000	691	19	0
1926000	691	19	0
1927000	712	19	0
1928000	712	19	0
1929000	712	19	0
1930000	712	19	0
1931000	712	19	0
1932000	712	19	0
1933000	712	19	0
1934000	712	19	0
1935000	712	19	0
1936000	712	19	0
1937000	732	19	0
1938000	732	19	0
1939000	732	19	0
1940000	732	19	0
1941000	732	19	0
1942000	732	19	0
1943000	732	19	0
1944000	732	19	0
1945000	732	19	0
1946000	732	19	0
1947000	683	19	0
1948000	683	19	0
1949000	683	19	0
1950000	683	19	0
1951000	683	19	0
1952000	683	19	0
1953000	683	19	0
1954000	683	19	0
1955000	683	19	0
1956000	683	19	0
1957000	628	19	0
1958000	628	19	0
1959000	628	19	0
1960000	628	19	0
1961000	628	19	0
1962000	628	19	0
1963000	628	19	0
1964000	628	19	0
1965000	628	19	0
1966000	628	19	24
1967000	581	19	24
1968000	581	19	24
1969000	581	19	24
1970000	581	19	24
1971000	581	19	24
1972000	581	19	24
1973000	581	19	24
1974000	581	19	24
1975000	581	19	24
1976000	574	20	0
1977000	574	20	0
1978000	574	20	0
1979000	574	20	0
1980000	574	20	0
1981000	574	20	0
1982000	574	20	0
1983000	574	20	0
1984000	574	20	0
1985000	574	20	0
1986000	603	20	0
1987000	603	20	0
1988000	603	20	0
1989000	603	20	0
1990000	603	20	0
1991000	603	20	0
1992000	603	20	0
1993000	603	20	0
1994000	603	20	0
1995000	603	20	0
1996000	740	20	0
1997000	740	20	0
1998000	740	20	0
1999000	740	20	0
[truncated: 30,848 more rows]
