# Supplementary material for: Empirical optimization of an angled spoke paddling wheel with self-rotating mechanism
Source: Sci Rep. 2022 Nov 28;12:20511. doi: 10.1038/s41598-022-25181-7 (PMC9705443; doi:10.1038/s41598-022-25181-7)
Supplement: Supplementary file 1 — Supplementary Information. [file 41598_2022_25181_MOESM1_ESM.zip › 2nd_test_Loadcell_raw_data/R6/Test2_R6_60RPM_Set3.csv]

Timestamp	RMS_Val_G	Target_Vel_G	Vel_Cur_G
0	0	0	0
2000	0	0	0
3000	0	0	0
4000	0	0	0
5000	0	0	0
6000	0	0	0
7000	0	0	0
8000	0	0	0
9000	0	0	0
10000	0	0	0
11000	0	0	0
12000	-82864	0	0
13000	-82864	0	0
14000	-82864	0	0
15000	-82864	0	0
16000	-82864	0	0
17000	-82864	0	0
18000	-82864	0	0
19000	-82864	0	0
20000	-82864	0	0
21000	-82864	0	0
22000	-165730	0	0
23000	-165730	0	0
24000	-165730	0	0
25000	-165730	0	0
26000	-165730	0	0
27000	-165730	0	0
28000	-165730	0	0
29000	-165730	0	0
30000	-165730	0	0
31000	-165730	0	0
32000	-248597	0	0
33000	-248597	0	0
34000	-248597	0	0
35000	-248597	0	0
36000	-248597	0	0
37000	-248597	0	0
38000	-248597	0	0
39000	-248597	0	0
40000	-248597	0	0
41000	-248597	0	0
42000	-331467	0	0
43000	-331467	0	0
44000	-331467	0	0
45000	-331467	0	0
46000	-331467	0	0
47000	-331467	0	0
48000	-331467	0	0
49000	-331467	0	0
50000	-331467	0	0
51000	-331467	0	0
52000	-414335	0	0
53000	-414335	0	0
54000	-414335	0	0
55000	-414335	0	0
56000	-414335	0	0
57000	-414335	0	0
58000	-414335	0	0
59000	-414335	0	0
60000	-414335	0	0
61000	-497201	0	0
62000	-497201	0	0
63000	-497201	0	0
64000	-497201	0	0
65000	-497201	0	0
66000	-497201	0	0
67000	-497201	0	0
68000	-497201	0	0
69000	-497201	0	0
70000	-497201	0	0
71000	-580067	0	0
72000	-580067	0	0
73000	-580067	0	0
74000	-580067	0	0
75000	-580067	0	0
76000	-580067	0	0
77000	-580067	0	0
78000	-580067	0	0
79000	-580067	0	0
80000	-580067	0	0
81000	-662932	0	0
82000	-662932	0	0
83000	-662932	0	0
84000	-662932	0	0
85000	-662932	0	0
86000	-662932	0	0
87000	-662932	0	0
88000	-662932	0	0
89000	-662932	0	0
90000	-662932	0	0
91000	-745798	0	0
92000	-745798	0	0
93000	-745798	0	0
94000	-745798	0	0
95000	-745798	0	0
96000	-745798	0	0
97000	-745798	0	0
98000	-745798	0	0
99000	-745798	0	0
100000	-745798	0	0
101000	-745798	1	0
102000	-745798	1	0
103000	-745798	1	0
104000	-745798	1	0
105000	-745798	1	0
106000	-745798	1	0
107000	-745798	1	0
108000	-745798	1	0
109000	-745798	1	0
110000	-745798	1	0
111000	-745797	1	0
112000	-745797	1	0
113000	-745797	1	0
114000	-745797	1	0
115000	-745797	1	0
116000	-745797	1	0
117000	-745797	1	0
118000	-745797	1	0
119000	-745797	1	0
120000	-745797	1	0
121000	-745797	1	0
122000	-745797	1	0
123000	-745797	1	0
124000	-745797	1	0
125000	-745797	1	0
126000	-745797	1	0
127000	-745797	1	0
128000	-745797	1	0
129000	-745797	1	0
130000	-745794	1	0
131000	-745794	1	0
132000	-745794	1	0
133000	-745794	1	0
134000	-745794	1	0
135000	-745794	1	0
136000	-745794	1	0
137000	-745794	1	0
138000	-745794	1	0
139000	-745794	1	0
140000	-745790	1	0
141000	-745790	1	0
142000	-745790	1	0
143000	-745790	1	0
144000	-745790	1	0
145000	-745790	1	0
146000	-745790	1	0
147000	-745790	1	0
148000	-745790	1	0
149000	-745790	1	0
150000	-745785	1	0
151000	-745785	1	0
152000	-745785	1	0
153000	-745785	1	0
154000	-745785	1	0
155000	-745785	1	0
156000	-745785	1	0
157000	-745785	1	0
158000	-745785	1	0
159000	-745785	1	0
160000	-745780	1	0
161000	-745780	1	0
162000	-745780	1	0
163000	-745780	1	0
164000	-745780	1	0
165000	-745780	1	0
166000	-745780	1	0
167000	-745780	1	0
168000	-745780	1	0
169000	-745780	1	0
170000	-745778	1	0
171000	-745778	1	0
172000	-745778	1	0
173000	-745778	1	0
174000	-745778	1	0
175000	-745778	1	0
176000	-745778	1	0
177000	-745778	1	0
178000	-745778	1	0
179000	-745778	1	0
180000	-745779	1	0
181000	-745779	1	0
182000	-745779	1	0
183000	-745779	1	0
184000	-745779	1	0
185000	-745779	1	0
186000	-745779	1	0
187000	-745779	1	0
188000	-745779	1	0
189000	-745779	1	0
190000	-745778	1	0
191000	-745778	1	0
192000	-745778	1	0
193000	-745778	1	0
194000	-745778	1	0
195000	-745778	1	0
196000	-745778	1	0
197000	-745778	1	0
198000	-745778	1	0
199000	-745778	1	0
200000	-745781	2	0
201000	-745781	2	0
202000	-745781	2	0
203000	-745781	2	0
204000	-745781	2	0
205000	-745781	2	0
206000	-745781	2	0
207000	-745781	2	0
208000	-745781	2	0
209000	-745783	2	0
210000	-745783	2	0
211000	-745783	2	0
212000	-745783	2	0
213000	-745783	2	0
214000	-745783	2	0
215000	-745783	2	0
216000	-745783	2	0
217000	-745783	2	0
218000	-745783	2	0
219000	-745782	2	0
220000	-745782	2	0
221000	-745782	2	0
222000	-745782	2	0
223000	-745782	2	0
224000	-745782	2	0
225000	-745782	2	0
226000	-745782	2	0
227000	-745782	2	0
228000	-745782	2	0
229000	-745780	2	0
230000	-745780	2	0
231000	-745780	2	0
232000	-745780	2	0
233000	-745780	2	0
234000	-745780	2	0
235000	-745780	2	0
236000	-745780	2	0
237000	-745780	2	0
238000	-745780	2	0
239000	-745778	2	0
240000	-745778	2	0
241000	-745778	2	0
242000	-745778	2	0
243000	-745778	2	0
244000	-745778	2	0
245000	-745778	2	0
246000	-745778	2	0
247000	-745778	2	0
248000	-745778	2	0
249000	-745777	2	0
250000	-745777	2	0
251000	-745777	2	0
252000	-745777	2	0
253000	-745777	2	0
254000	-745777	2	0
255000	-745777	2	0
256000	-745777	2	0
257000	-745777	2	0
258000	-745777	2	0
259000	-745773	2	0
260000	-745773	2	0
261000	-745773	2	0
262000	-745773	2	0
263000	-745773	2	0
264000	-745773	2	0
265000	-745773	2	0
266000	-745773	2	0
267000	-745773	2	0
268000	-745773	2	0
269000	-745772	2	0
270000	-745772	2	0
271000	-745772	2	0
272000	-745772	2	0
273000	-745772	2	0
274000	-745772	2	0
275000	-745772	2	0
276000	-745772	2	0
277000	-745772	2	0
278000	-745772	2	0
279000	-745768	2	0
280000	-745768	2	0
281000	-745768	2	0
282000	-745768	2	0
283000	-745768	2	0
284000	-745768	2	0
285000	-745768	2	0
286000	-745768	2	0
287000	-745768	2	0
288000	-745765	2	0
289000	-745765	2	0
290000	-745765	2	0
291000	-745765	2	0
292000	-745765	2	0
293000	-745765	2	0
294000	-745765	2	0
295000	-745765	2	0
296000	-745765	2	0
297000	-745765	2	0
298000	-745766	3	0
299000	-745766	3	0
300000	-745766	3	0
301000	-745766	3	0
302000	-745766	3	0
303000	-745766	3	0
304000	-745766	3	0
305000	-745766	3	0
306000	-745766	3	0
307000	-745766	3	0
308000	-745772	3	0
309000	-745772	3	0
310000	-745772	3	0
311000	-745772	3	0
312000	-745772	3	0
313000	-745772	3	0
314000	-745772	3	0
315000	-745772	3	0
316000	-745772	3	0
317000	-745772	3	0
318000	-745771	3	0
319000	-745771	3	0
320000	-745771	3	0
321000	-745771	3	0
322000	-745771	3	0
323000	-745771	3	0
324000	-745771	3	0
325000	-745771	3	0
326000	-745771	3	0
327000	-745771	3	0
328000	-745770	3	0
329000	-745770	3	0
330000	-745770	3	0
331000	-745770	3	0
332000	-745770	3	0
333000	-745770	3	0
334000	-745770	3	0
335000	-745770	3	0
336000	-745770	3	0
337000	-745770	3	0
338000	-745768	3	0
339000	-745768	3	0
340000	-745768	3	0
341000	-745768	3	0
342000	-745768	3	0
343000	-745768	3	0
344000	-745768	3	0
345000	-745768	3	0
346000	-745768	3	0
347000	-745768	3	0
348000	-745772	3	0
349000	-745772	3	0
350000	-745772	3	0
351000	-745772	3	0
352000	-745772	3	0
353000	-745772	3	0
354000	-745772	3	0
355000	-745772	3	0
356000	-745772	3	0
357000	-745781	3	0
358000	-745781	3	0
359000	-745781	3	0
360000	-745781	3	0
361000	-745781	3	0
362000	-745781	3	0
363000	-745781	3	0
364000	-745781	3	0
365000	-745781	3	0
366000	-745781	3	0
367000	-745783	3	0
368000	-745783	3	0
369000	-745783	3	0
370000	-745783	3	0
371000	-745783	3	0
372000	-745783	3	0
373000	-745783	3	0
374000	-745783	3	0
375000	-745783	3	0
376000	-745783	3	0
377000	-745785	3	0
378000	-745785	3	0
379000	-745785	3	0
380000	-745785	3	0
381000	-745785	3	0
382000	-745785	3	0
383000	-745785	3	0
384000	-745785	3	0
385000	-745785	3	0
386000	-745785	3	0
387000	-745785	3	0
388000	-745785	3	0
389000	-745785	3	0
390000	-745785	3	0
391000	-745785	3	0
392000	-745785	3	0
393000	-745785	3	0
394000	-745785	3	0
395000	-745785	3	0
396000	-745785	3	0
397000	-745787	4	0
398000	-745787	4	0
399000	-745787	4	0
400000	-745787	4	0
401000	-745787	4	0
402000	-745787	4	0
403000	-745787	4	0
404000	-745787	4	0
405000	-745787	4	0
406000	-745787	4	0
407000	-745794	4	0
408000	-745794	4	0
409000	-745794	4	0
410000	-745794	4	0
411000	-745794	4	0
412000	-745794	4	0
413000	-745794	4	0
414000	-745794	4	0
415000	-745794	4	0
416000	-745794	4	0
417000	-745802	4	0
418000	-745802	4	0
419000	-745802	4	0
420000	-745802	4	0
421000	-745802	4	0
422000	-745802	4	0
423000	-745802	4	0
424000	-745802	4	0
425000	-745802	4	0
426000	-745802	4	0
427000	-745803	4	0
428000	-745803	4	0
429000	-745803	4	0
430000	-745803	4	0
431000	-745803	4	0
432000	-745803	4	0
433000	-745803	4	0
434000	-745803	4	0
435000	-745803	4	0
436000	-745809	4	0
437000	-745809	4	0
438000	-745809	4	0
439000	-745809	4	0
440000	-745809	4	0
441000	-745809	4	0
442000	-745809	4	0
443000	-745809	4	0
444000	-745809	4	0
445000	-745809	4	0
446000	-745807	4	0
447000	-745807	4	0
448000	-745807	4	0
449000	-745807	4	0
450000	-745807	4	0
451000	-745807	4	0
452000	-745807	4	0
453000	-745807	4	0
454000	-745807	4	0
455000	-745807	4	0
456000	-745813	4	0
457000	-745813	4	0
458000	-745813	4	0
459000	-745813	4	0
460000	-745813	4	0
461000	-745813	4	0
462000	-745813	4	0
463000	-745813	4	0
464000	-745813	4	0
465000	-745813	4	0
466000	-745819	4	0
467000	-745819	4	0
468000	-745819	4	0
469000	-745819	4	0
470000	-745819	4	0
471000	-745819	4	0
472000	-745819	4	0
473000	-745819	4	0
474000	-745819	4	0
475000	-745819	4	0
476000	-745823	4	0
477000	-745823	4	0
478000	-745823	4	0
479000	-745823	4	0
480000	-745823	4	0
481000	-745823	4	0
482000	-745823	4	0
483000	-745823	4	0
484000	-745823	4	0
485000	-745823	4	0
486000	-745825	4	0
487000	-745825	4	0
488000	-745825	4	0
489000	-745825	4	0
490000	-745825	4	0
491000	-745825	4	0
492000	-745825	4	0
493000	-745825	4	0
494000	-745825	4	0
495000	-745825	4	0
496000	-745820	5	0
497000	-745820	5	0
498000	-745820	5	0
499000	-745820	5	0
500000	-745820	5	0
501000	-745820	5	0
502000	-745820	5	0
503000	-745820	5	0
504000	-745820	5	0
505000	-745820	5	0
506000	-745815	5	0
507000	-745815	5	0
508000	-745815	5	0
509000	-745815	5	0
510000	-745815	5	0
511000	-745815	5	0
512000	-745815	5	0
513000	-745815	5	0
514000	-745815	5	0
515000	-745820	5	0
516000	-745820	5	0
517000	-745820	5	0
518000	-745820	5	0
519000	-745820	5	0
520000	-745820	5	0
521000	-745820	5	0
522000	-745820	5	0
523000	-745820	5	0
524000	-745820	5	0
525000	-745814	5	0
526000	-745814	5	0
527000	-745814	5	0
528000	-745814	5	0
529000	-745814	5	0
530000	-745814	5	0
531000	-745814	5	0
532000	-745814	5	0
533000	-745814	5	0
534000	-745814	5	0
535000	-745819	5	0
536000	-745819	5	0
537000	-745819	5	0
538000	-745819	5	0
539000	-745819	5	0
540000	-745819	5	0
541000	-745819	5	0
542000	-745819	5	0
543000	-745819	5	0
544000	-745819	5	0
545000	-745825	5	0
546000	-745825	5	0
547000	-745825	5	0
548000	-745825	5	0
549000	-745825	5	0
550000	-745825	5	0
551000	-745825	5	0
552000	-745825	5	0
553000	-745825	5	0
554000	-745825	5	0
555000	-745813	5	0
556000	-745813	5	0
557000	-745813	5	0
558000	-745813	5	0
559000	-745813	5	0
560000	-745813	5	0
561000	-745813	5	0
562000	-745813	5	0
563000	-745813	5	0
564000	-745813	5	0
565000	-745825	5	0
566000	-745825	5	0
567000	-745825	5	0
568000	-745825	5	0
569000	-745825	5	0
570000	-745825	5	0
571000	-745825	5	0
572000	-745825	5	0
573000	-745825	5	0
574000	-745825	5	0
575000	-745825	5	0
576000	-745825	5	0
577000	-745825	5	0
578000	-745825	5	0
579000	-745825	5	0
580000	-745825	5	0
581000	-745825	5	0
582000	-745825	5	0
583000	-745825	5	0
584000	-745825	5	0
585000	-745843	5	0
586000	-745843	5	0
587000	-745843	5	0
588000	-745843	5	0
589000	-745843	5	0
590000	-745843	5	0
591000	-745843	5	0
592000	-745843	5	0
593000	-745843	5	0
594000	-745862	6	0
595000	-745862	6	0
596000	-745862	6	0
597000	-745862	6	0
598000	-745862	6	0
599000	-745862	6	0
600000	-745862	6	0
601000	-745862	6	0
602000	-745862	6	0
603000	-745862	6	0
604000	-745857	6	0
605000	-745857	6	0
606000	-745857	6	0
607000	-745857	6	0
608000	-745857	6	0
609000	-745857	6	0
610000	-745857	6	0
611000	-745857	6	0
612000	-745857	6	0
613000	-745857	6	0
614000	-745864	6	0
615000	-745864	6	0
616000	-745864	6	0
617000	-745864	6	0
618000	-745864	6	0
619000	-745864	6	0
620000	-745864	6	0
621000	-745864	6	0
622000	-745864	6	0
623000	-745864	6	0
624000	-745852	6	0
625000	-745852	6	0
626000	-745852	6	0
627000	-745852	6	0
628000	-745852	6	0
629000	-745852	6	0
630000	-745852	6	0
631000	-745852	6	0
632000	-745852	6	0
633000	-745852	6	0
634000	-745840	6	0
635000	-745840	6	0
636000	-745840	6	0
637000	-745840	6	0
638000	-745840	6	0
639000	-745840	6	0
640000	-745840	6	0
641000	-745840	6	0
642000	-745840	6	0
643000	-745840	6	0
644000	-745848	6	0
645000	-745848	6	0
646000	-745848	6	0
647000	-745848	6	0
648000	-745848	6	0
649000	-745848	6	0
650000	-745848	6	0
651000	-745848	6	0
652000	-745848	6	0
653000	-745848	6	0
654000	-745842	6	0
655000	-745842	6	0
656000	-745842	6	0
657000	-745842	6	0
658000	-745842	6	0
659000	-745842	6	0
660000	-745842	6	0
661000	-745842	6	0
662000	-745842	6	0
663000	-745848	6	0
664000	-745848	6	0
665000	-745848	6	0
666000	-745848	6	0
667000	-745848	6	0
668000	-745848	6	0
669000	-745848	6	0
670000	-745848	6	0
671000	-745848	6	0
672000	-745848	6	0
673000	-745839	6	0
674000	-745839	6	0
675000	-745839	6	0
676000	-745839	6	0
677000	-745839	6	0
678000	-745839	6	0
679000	-745839	6	0
680000	-745839	6	0
681000	-745839	6	0
682000	-745839	6	0
683000	-745831	6	0
684000	-745831	6	0
685000	-745831	6	0
686000	-745831	6	0
687000	-745831	6	0
688000	-745831	6	0
689000	-745831	6	0
690000	-745831	6	0
691000	-745831	6	0
692000	-745831	6	0
693000	-745841	7	0
694000	-745841	7	0
695000	-745841	7	0
696000	-745841	7	0
697000	-745841	7	0
698000	-745841	7	0
699000	-745841	7	0
700000	-745841	7	0
701000	-745841	7	0
702000	-745841	7	0
703000	-745834	7	0
704000	-745834	7	0
705000	-745834	7	0
706000	-745834	7	0
707000	-745834	7	0
708000	-745834	7	0
709000	-745834	7	0
710000	-745834	7	0
711000	-745834	7	0
712000	-745834	7	0
713000	-745844	7	0
714000	-745844	7	0
715000	-745844	7	0
716000	-745844	7	0
717000	-745844	7	0
718000	-745844	7	0
719000	-745844	7	0
720000	-745844	7	0
721000	-745844	7	0
722000	-745844	7	0
723000	-745854	7	0
724000	-745854	7	0
725000	-745854	7	0
726000	-745854	7	0
727000	-745854	7	0
728000	-745854	7	0
729000	-745854	7	0
730000	-745854	7	0
731000	-745854	7	0
732000	-745854	7	0
733000	-745848	7	0
734000	-745848	7	0
735000	-745848	7	0
736000	-745848	7	0
737000	-745848	7	0
738000	-745848	7	0
739000	-745848	7	0
740000	-745848	7	0
741000	-745848	7	0
742000	-745849	7	0
743000	-745849	7	0
744000	-745849	7	0
745000	-745849	7	0
746000	-745849	7	0
747000	-745849	7	0
748000	-745849	7	0
749000	-745849	7	0
750000	-745849	7	0
751000	-745849	7	0
752000	-745839	7	0
753000	-745839	7	0
754000	-745839	7	0
755000	-745839	7	0
756000	-745839	7	0
757000	-745839	7	0
758000	-745839	7	0
759000	-745839	7	0
760000	-745839	7	0
761000	-745839	7	0
762000	-745828	7	0
763000	-745828	7	0
764000	-745828	7	0
765000	-745828	7	0
766000	-745828	7	0
767000	-745828	7	0
768000	-745828	7	0
769000	-745828	7	0
770000	-745828	7	0
771000	-745828	7	0
772000	-745832	7	0
773000	-745832	7	0
774000	-745832	7	0
775000	-745832	7	0
776000	-745832	7	0
777000	-745832	7	0
778000	-745832	7	0
779000	-745832	7	0
780000	-745832	7	0
781000	-745832	7	0
782000	-745838	7	0
783000	-745838	7	0
784000	-745838	7	0
785000	-745838	7	0
786000	-745838	7	0
787000	-745838	7	0
788000	-745838	7	0
789000	-745838	7	0
790000	-745838	7	0
791000	-745838	7	0
792000	-745836	8	0
793000	-745836	8	0
794000	-745836	8	0
795000	-745836	8	0
796000	-745836	8	0
797000	-745836	8	0
798000	-745836	8	0
799000	-745836	8	0
800000	-745836	8	0
801000	-745836	8	0
802000	-745840	8	0
803000	-745840	8	0
804000	-745840	8	0
805000	-745840	8	0
806000	-745840	8	0
807000	-745840	8	0
808000	-745840	8	0
809000	-745840	8	0
810000	-745840	8	0
811000	-745845	8	0
812000	-745845	8	0
813000	-745845	8	0
814000	-745845	8	0
815000	-745845	8	0
816000	-745845	8	0
817000	-745845	8	0
818000	-745845	8	0
819000	-745845	8	0
820000	-745845	8	0
821000	-745843	8	0
822000	-745843	8	0
823000	-745843	8	0
824000	-745843	8	0
825000	-745843	8	0
826000	-745843	8	0
827000	-745843	8	0
828000	-745843	8	0
829000	-745843	8	0
830000	-745843	8	0
831000	-745858	8	0
832000	-745858	8	0
833000	-745858	8	0
834000	-745858	8	0
835000	-745858	8	0
836000	-745858	8	0
837000	-745858	8	0
838000	-745858	8	0
839000	-745858	8	0
840000	-745858	8	0
841000	-745855	8	0
842000	-745855	8	0
843000	-745855	8	0
844000	-745855	8	0
845000	-745855	8	0
846000	-745855	8	0
847000	-745855	8	0
848000	-745855	8	0
849000	-745855	8	0
850000	-745855	8	0
851000	-745852	8	0
852000	-745852	8	0
853000	-745852	8	0
854000	-745852	8	0
855000	-745852	8	0
856000	-745852	8	0
857000	-745852	8	0
858000	-745852	8	0
859000	-745852	8	0
860000	-745852	8	0
861000	-745860	8	0
862000	-745860	8	0
863000	-745860	8	0
864000	-745860	8	0
865000	-745860	8	0
866000	-745860	8	0
867000	-745860	8	0
868000	-745860	8	0
869000	-745860	8	0
870000	-745860	8	0
871000	-745854	8	0
872000	-745854	8	0
873000	-745854	8	0
874000	-745854	8	0
875000	-745854	8	0
876000	-745854	8	0
877000	-745854	8	0
878000	-745854	8	0
879000	-745854	8	0
880000	-745854	8	0
881000	-745867	8	0
882000	-745867	8	0
883000	-745867	8	0
884000	-745867	8	0
885000	-745867	8	0
886000	-745867	8	0
887000	-745867	8	0
888000	-745867	8	0
889000	-745867	8	0
890000	-745880	9	0
891000	-745880	9	0
892000	-745880	9	0
893000	-745880	9	0
894000	-745880	9	0
895000	-745880	9	0
896000	-745880	9	0
897000	-745880	9	0
898000	-745880	9	0
899000	-745880	9	0
900000	-745875	9	0
901000	-745875	9	0
902000	-745875	9	0
903000	-745875	9	0
904000	-745875	9	0
905000	-745875	9	0
906000	-745875	9	0
907000	-745875	9	0
908000	-745875	9	0
909000	-745875	9	0
910000	-745879	9	0
911000	-745879	9	0
912000	-745879	9	0
913000	-745879	9	0
914000	-745879	9	0
915000	-745879	9	0
916000	-745879	9	0
917000	-745879	9	0
918000	-745879	9	0
919000	-745879	9	0
920000	-745869	9	0
921000	-745869	9	0
922000	-745869	9	0
923000	-745869	9	0
924000	-745869	9	0
925000	-745869	9	0
926000	-745869	9	0
927000	-745869	9	0
928000	-745869	9	0
929000	-745869	9	0
930000	-745873	9	0
931000	-745873	9	0
932000	-745873	9	0
933000	-745873	9	0
934000	-745873	9	0
935000	-745873	9	0
936000	-745873	9	0
937000	-745873	9	0
938000	-745873	9	0
939000	-745873	9	0
940000	-745877	9	0
941000	-745877	9	0
942000	-745877	9	0
943000	-745877	9	0
944000	-745877	9	0
945000	-745877	9	0
946000	-745877	9	0
947000	-745877	9	0
948000	-745877	9	0
949000	-745877	9	0
950000	-745871	9	0
951000	-745871	9	0
952000	-745871	9	0
953000	-745871	9	0
954000	-745871	9	0
955000	-745871	9	0
956000	-745871	9	0
957000	-745871	9	0
958000	-745871	9	0
959000	-745885	9	0
960000	-745885	9	0
961000	-745885	9	0
962000	-745885	9	0
963000	-745885	9	0
964000	-745885	9	0
965000	-745885	9	0
966000	-745885	9	0
967000	-745885	9	0
968000	-745885	9	0
969000	-745884	9	0
970000	-745884	9	0
971000	-745884	9	0
972000	-745884	9	0
973000	-745884	9	0
974000	-745884	9	0
975000	-745884	9	0
976000	-745884	9	0
977000	-745884	9	0
978000	-745884	9	0
979000	-745882	9	0
980000	-745882	9	0
981000	-745882	9	0
982000	-745882	9	0
983000	-745882	9	0
984000	-745882	9	0
985000	-745882	9	0
986000	-745882	9	0
987000	-745882	9	0
988000	-745882	9	0
989000	-745881	10	0
990000	-745881	10	0
991000	-745881	10	0
992000	-745881	10	0
993000	-745881	10	0
994000	-745881	10	0
995000	-745881	10	0
996000	-745881	10	0
997000	-745881	10	0
998000	-745881	10	0
999000	-663011	10	0
1000000	-663011	10	0
1001000	-663011	10	0
1002000	-663011	10	0
1003000	-663011	10	0
1004000	-663011	10	0
1005000	-663011	10	0
1006000	-663011	10	0
1007000	-663011	10	0
1008000	-663011	10	0
1009000	-580147	10	0
1010000	-580147	10	0
1011000	-580147	10	0
1012000	-580147	10	0
1013000	-580147	10	0
1014000	-580147	10	0
1015000	-580147	10	0
1016000	-580147	10	0
1017000	-580147	10	0
1018000	-580147	10	0
1019000	-497283	10	0
1020000	-497283	10	0
1021000	-497283	10	0
1022000	-497283	10	0
1023000	-497283	10	0
1024000	-497283	10	0
1025000	-497283	10	0
1026000	-497283	10	0
1027000	-497283	10	0
1028000	-497283	10	0
1029000	-414406	10	0
1030000	-414406	10	0
1031000	-414406	10	0
1032000	-414406	10	0
1033000	-414406	10	0
1034000	-414406	10	0
1035000	-414406	10	0
1036000	-414406	10	0
1037000	-414406	10	0
1038000	-331540	10	0
1039000	-331540	10	0
1040000	-331540	10	0
1041000	-331540	10	0
1042000	-331540	10	0
1043000	-331540	10	0
1044000	-331540	10	0
1045000	-331540	10	0
1046000	-331540	10	0
1047000	-331540	10	0
1048000	-248673	10	0
1049000	-248673	10	0
1050000	-248673	10	0
1051000	-248673	10	0
1052000	-248673	10	0
1053000	-248673	10	0
1054000	-248673	10	0
1055000	-248673	10	0
1056000	-248673	10	0
1057000	-248673	10	0
1058000	-165806	10	0
1059000	-165806	10	0
1060000	-165806	10	0
1061000	-165806	10	0
1062000	-165806	10	0
1063000	-165806	10	0
1064000	-165806	10	0
1065000	-165806	10	0
1066000	-165806	10	0
1067000	-165806	10	0
1068000	-82939	10	0
1069000	-82939	10	0
1070000	-82939	10	0
1071000	-82939	10	0
1072000	-82939	10	0
1073000	-82939	10	0
1074000	-82939	10	0
1075000	-82939	10	0
1076000	-82939	10	0
1077000	-82939	10	0
1078000	-64	10	0
1079000	-64	10	0
1080000	-64	10	0
1081000	-64	10	0
1082000	-64	10	0
1083000	-64	10	0
1084000	-64	10	0
1085000	-64	10	0
1086000	-64	10	0
1087000	-64	10	0
1088000	-54	11	0
1089000	-54	11	0
1090000	-54	11	0
1091000	-54	11	0
1092000	-54	11	0
1093000	-54	11	0
1094000	-54	11	0
1095000	-54	11	0
1096000	-54	11	0
1097000	-54	11	0
1098000	-56	11	0
1099000	-56	11	0
1100000	-56	11	0
1101000	-56	11	0
1102000	-56	11	0
1103000	-56	11	0
1104000	-56	11	0
1105000	-56	11	0
1106000	-56	11	0
1107000	-56	11	0
1108000	-58	11	0
1109000	-58	11	0
1110000	-58	11	0
1111000	-58	11	0
1112000	-58	11	0
1113000	-58	11	0
1114000	-58	11	0
1115000	-58	11	0
1116000	-58	11	0
1117000	-68	11	0
1118000	-68	11	0
1119000	-68	11	0
1120000	-68	11	0
1121000	-68	11	0
1122000	-68	11	0
1123000	-68	11	0
1124000	-68	11	0
1125000	-68	11	0
1126000	-68	11	0
1127000	-78	11	0
1128000	-78	11	0
1129000	-78	11	0
1130000	-78	11	0
1131000	-78	11	0
1132000	-78	11	0
1133000	-78	11	0
1134000	-78	11	0
1135000	-78	11	0
1136000	-78	11	0
1137000	-89	11	0
1138000	-89	11	0
1139000	-89	11	0
1140000	-89	11	0
1141000	-89	11	0
1142000	-89	11	0
1143000	-89	11	0
1144000	-89	11	0
1145000	-89	11	0
1146000	-89	11	0
1147000	-93	11	0
1148000	-93	11	0
1149000	-93	11	0
1150000	-93	11	0
1151000	-93	11	0
1152000	-93	11	0
1153000	-93	11	0
1154000	-93	11	0
1155000	-93	11	0
1156000	-93	11	0
1157000	-94	11	0
1158000	-94	11	0
1159000	-94	11	0
1160000	-94	11	0
1161000	-94	11	0
1162000	-94	11	0
1163000	-94	11	0
1164000	-94	11	0
1165000	-94	11	0
1166000	-94	11	0
1167000	-93	11	0
1168000	-93	11	0
1169000	-93	11	0
1170000	-93	11	0
1171000	-93	11	0
1172000	-93	11	0
1173000	-93	11	0
1174000	-93	11	0
1175000	-93	11	0
1176000	-93	11	0
1177000	-96	11	0
1178000	-96	11	0
1179000	-96	11	0
1180000	-96	11	0
1181000	-96	11	0
1182000	-96	11	0
1183000	-96	11	0
1184000	-96	11	0
1185000	-96	11	0
1186000	-102	12	0
1187000	-102	12	0
1188000	-102	12	0
1189000	-102	12	0
1190000	-102	12	0
1191000	-102	12	0
1192000	-102	12	0
1193000	-102	12	0
1194000	-102	12	0
1195000	-102	12	0
1196000	-108	12	0
1197000	-108	12	0
1198000	-108	12	0
1199000	-108	12	0
1200000	-108	12	0
1201000	-108	12	0
1202000	-108	12	0
1203000	-108	12	0
1204000	-108	12	0
1205000	-108	12	0
1206000	-113	12	0
1207000	-113	12	0
1208000	-113	12	0
1209000	-113	12	0
1210000	-113	12	0
1211000	-113	12	0
1212000	-113	12	0
1213000	-113	12	0
1214000	-113	12	0
1215000	-113	12	0
1216000	-119	12	0
1217000	-119	12	0
1218000	-119	12	0
1219000	-119	12	0
1220000	-119	12	0
1221000	-119	12	0
1222000	-119	12	0
1223000	-119	12	0
1224000	-119	12	0
1225000	-119	12	0
1226000	-124	12	0
1227000	-124	12	0
1228000	-124	12	0
1229000	-124	12	0
1230000	-124	12	0
1231000	-124	12	0
1232000	-124	12	0
1233000	-124	12	0
1234000	-124	12	0
1235000	-124	12	0
1236000	-128	12	0
1237000	-128	12	0
1238000	-128	12	0
1239000	-128	12	0
1240000	-128	12	0
1241000	-128	12	0
1242000	-128	12	0
1243000	-128	12	0
1244000	-128	12	0
1245000	-128	12	0
1246000	-131	12	0
1247000	-131	12	0
1248000	-131	12	0
1249000	-131	12	0
1250000	-131	12	0
1251000	-131	12	0
1252000	-131	12	0
1253000	-131	12	0
1254000	-131	12	0
1255000	-131	12	0
1256000	-132	12	0
1257000	-132	12	0
1258000	-132	12	0
1259000	-132	12	0
1260000	-132	12	0
1261000	-132	12	0
1262000	-132	12	0
1263000	-132	12	0
1264000	-132	12	0
1265000	-137	12	0
1266000	-137	12	0
1267000	-137	12	0
1268000	-137	12	0
1269000	-137	12	0
1270000	-137	12	0
1271000	-137	12	0
1272000	-137	12	0
1273000	-137	12	0
1274000	-137	12	0
1275000	-137	12	0
1276000	-137	12	0
1277000	-137	12	0
1278000	-137	12	0
1279000	-137	12	0
1280000	-137	12	0
1281000	-137	12	0
1282000	-137	12	0
1283000	-137	12	0
1284000	-137	12	0
1285000	-132	13	0
1286000	-132	13	0
1287000	-132	13	0
1288000	-132	13	0
1289000	-132	13	0
1290000	-132	13	0
1291000	-132	13	0
1292000	-132	13	0
1293000	-132	13	0
1294000	-132	13	0
1295000	-124	13	0
1296000	-124	13	0
1297000	-124	13	0
1298000	-124	13	0
1299000	-124	13	0
1300000	-124	13	0
1301000	-124	13	0
1302000	-124	13	0
1303000	-124	13	0
1304000	-124	13	0
1305000	-126	13	0
1306000	-126	13	0
1307000	-126	13	0
1308000	-126	13	0
1309000	-126	13	0
1310000	-126	13	0
1311000	-126	13	0
1312000	-126	13	0
1313000	-126	13	0
1314000	-126	13	0
1315000	-129	13	0
1316000	-129	13	0
1317000	-129	13	0
1318000	-129	13	0
1319000	-129	13	0
1320000	-129	13	0
1321000	-129	13	0
1322000	-129	13	0
1323000	-129	13	0
1324000	-129	13	0
1325000	-131	13	0
1326000	-131	13	0
1327000	-131	13	0
1328000	-131	13	0
1329000	-131	13	0
1330000	-131	13	0
1331000	-131	13	0
1332000	-131	13	0
1333000	-131	13	0
1334000	-131	13	0
1335000	-130	13	0
1336000	-130	13	0
1337000	-130	13	0
1338000	-130	13	0
1339000	-130	13	0
1340000	-130	13	0
1341000	-130	13	0
1342000	-130	13	0
1343000	-130	13	0
1344000	-110	13	0
1345000	-110	13	0
1346000	-110	13	0
1347000	-110	13	0
1348000	-110	13	0
1349000	-110	13	0
1350000	-110	13	0
1351000	-110	13	0
1352000	-110	13	0
1353000	-110	13	0
1354000	-110	13	0
1355000	-110	13	0
1356000	-110	13	0
1357000	-110	13	0
1358000	-110	13	0
1359000	-110	13	0
1360000	-110	13	0
1361000	-110	13	0
1362000	-110	13	0
1363000	-110	13	0
1364000	-110	13	0
1365000	-110	13	0
1366000	-110	13	0
1367000	-110	13	0
1368000	-110	13	0
1369000	-110	13	0
1370000	-110	13	0
1371000	-110	13	0
1372000	-110	13	0
1373000	-110	13	0
1374000	-118	13	0
1375000	-118	13	0
1376000	-118	13	0
1377000	-118	13	0
1378000	-118	13	0
1379000	-118	13	0
1380000	-118	13	0
1381000	-118	13	0
1382000	-118	13	0
1383000	-118	13	0
1384000	-120	14	0
1385000	-120	14	0
1386000	-120	14	0
1387000	-120	14	0
1388000	-120	14	0
1389000	-120	14	0
1390000	-120	14	0
1391000	-120	14	0
1392000	-120	14	0
1393000	-120	14	0
1394000	-116	14	0
1395000	-116	14	0
1396000	-116	14	0
1397000	-116	14	0
1398000	-116	14	0
1399000	-116	14	0
1400000	-116	14	0
1401000	-116	14	0
1402000	-116	14	0
1403000	-116	14	0
1404000	-113	14	0
1405000	-113	14	0
1406000	-113	14	0
1407000	-113	14	0
1408000	-113	14	0
1409000	-113	14	0
1410000	-113	14	0
1411000	-113	14	0
1412000	-113	14	0
1413000	-115	14	0
1414000	-115	14	0
1415000	-115	14	0
1416000	-115	14	0
1417000	-115	14	0
1418000	-115	14	0
1419000	-115	14	0
1420000	-115	14	0
1421000	-115	14	0
1422000	-115	14	0
1423000	-108	14	0
1424000	-108	14	0
1425000	-108	14	0
1426000	-108	14	0
1427000	-108	14	0
1428000	-108	14	0
1429000	-108	14	0
1430000	-108	14	0
1431000	-108	14	0
1432000	-108	14	0
1433000	-117	14	0
1434000	-117	14	0
1435000	-117	14	0
1436000	-117	14	0
1437000	-117	14	0
1438000	-117	14	0
1439000	-117	14	0
1440000	-117	14	0
1441000	-117	14	0
1442000	-117	14	0
1443000	-113	14	0
1444000	-113	14	0
1445000	-113	14	0
1446000	-113	14	0
1447000	-113	14	0
1448000	-113	14	0
1449000	-113	14	0
1450000	-113	14	0
1451000	-113	14	0
1452000	-113	14	0
1453000	-108	14	0
1454000	-108	14	0
1455000	-108	14	0
1456000	-108	14	0
1457000	-108	14	0
1458000	-108	14	0
1459000	-108	14	0
1460000	-108	14	0
1461000	-108	14	0
1462000	-108	14	0
1463000	-106	14	0
1464000	-106	14	0
1465000	-106	14	0
1466000	-106	14	0
1467000	-106	14	0
1468000	-106	14	0
1469000	-106	14	0
1470000	-106	14	0
1471000	-106	14	0
1472000	-106	14	0
1473000	-90	14	0
1474000	-90	14	0
1475000	-90	14	0
1476000	-90	14	0
1477000	-90	14	0
1478000	-90	14	0
1479000	-90	14	0
1480000	-90	14	0
1481000	-90	14	0
1482000	-90	15	0
1483000	-106	15	0
1484000	-106	15	0
1485000	-106	15	0
1486000	-106	15	0
1487000	-106	15	0
1488000	-106	15	0
1489000	-106	15	0
1490000	-106	15	0
1491000	-106	15	0
1492000	-122	15	24
1493000	-122	15	24
1494000	-122	15	24
1495000	-122	15	24
1496000	-122	15	24
1497000	-122	15	24
1498000	-122	15	24
1499000	-122	15	24
1500000	-122	15	24
1501000	-122	15	24
1502000	-128	15	0
1503000	-128	15	0
1504000	-128	15	0
1505000	-128	15	0
1506000	-128	15	0
1507000	-128	15	0
1508000	-128	15	0
1509000	-128	15	0
1510000	-128	15	0
1511000	-128	15	0
1512000	-108	15	0
1513000	-108	15	0
1514000	-108	15	0
1515000	-108	15	0
1516000	-108	15	0
1517000	-108	15	0
1518000	-108	15	0
1519000	-108	15	0
1520000	-108	15	0
1521000	-108	15	0
1522000	-68	15	0
1523000	-68	15	0
1524000	-68	15	0
1525000	-68	15	0
1526000	-68	15	0
1527000	-68	15	0
1528000	-68	15	0
1529000	-68	15	0
1530000	-68	15	0
1531000	-68	15	0
1532000	-119	15	0
1533000	-119	15	0
1534000	-119	15	0
1535000	-119	15	0
1536000	-119	15	0
1537000	-119	15	0
1538000	-119	15	0
1539000	-119	15	0
1540000	-119	15	0
1541000	-119	15	0
1542000	-187	15	0
1543000	-187	15	0
1544000	-187	15	0
1545000	-187	15	0
1546000	-187	15	0
1547000	-187	15	0
1548000	-187	15	0
1549000	-187	15	0
1550000	-187	15	0
1551000	-187	15	0
1552000	-230	15	0
1553000	-230	15	0
1554000	-230	15	0
1555000	-230	15	0
1556000	-230	15	0
1557000	-230	15	0
1558000	-230	15	0
1559000	-230	15	0
1560000	-230	15	0
1561000	-190	15	0
1562000	-190	15	0
1563000	-190	15	0
1564000	-190	15	0
1565000	-190	15	0
1566000	-190	15	0
1567000	-190	15	0
1568000	-190	15	0
1569000	-190	15	0
1570000	-190	15	0
1571000	-102	15	0
1572000	-102	15	0
1573000	-102	15	0
1574000	-102	15	0
1575000	-102	15	0
1576000	-102	15	0
1577000	-102	15	0
1578000	-102	15	0
1579000	-102	15	0
1580000	-102	15	0
1581000	-14	16	0
1582000	-14	16	0
1583000	-14	16	0
1584000	-14	16	0
1585000	-14	16	0
1586000	-14	16	0
1587000	-14	16	0
1588000	-14	16	0
1589000	-14	16	0
1590000	-14	16	0
1591000	17	16	0
1592000	17	16	0
1593000	17	16	0
1594000	17	16	0
1595000	17	16	0
1596000	17	16	0
1597000	17	16	0
1598000	17	16	0
1599000	17	16	0
1600000	17	16	0
1601000	-13	16	0
1602000	-13	16	0
1603000	-13	16	0
1604000	-13	16	0
1605000	-13	16	0
1606000	-13	16	0
1607000	-13	16	0
1608000	-13	16	0
1609000	-13	16	0
1610000	-13	16	0
1611000	-91	16	0
1612000	-91	16	0
1613000	-91	16	0
1614000	-91	16	0
1615000	-91	16	0
1616000	-91	16	0
1617000	-91	16	0
1618000	-91	16	0
1619000	-91	16	0
1620000	-91	16	0
1621000	-131	16	0
1622000	-131	16	0
1623000	-131	16	0
1624000	-131	16	0
1625000	-131	16	0
1626000	-131	16	0
1627000	-131	16	0
1628000	-131	16	0
1629000	-131	16	0
1630000	-151	16	0
1631000	-151	16	0
1632000	-151	16	0
1633000	-151	16	0
1634000	-151	16	0
1635000	-151	16	0
1636000	-151	16	0
1637000	-151	16	0
1638000	-151	16	0
1639000	-151	16	0
1640000	-121	16	0
1641000	-121	16	0
1642000	-121	16	0
1643000	-121	16	0
1644000	-121	16	0
1645000	-121	16	0
1646000	-121	16	0
1647000	-121	16	0
1648000	-121	16	0
1649000	-121	16	0
1650000	-61	16	0
1651000	-61	16	0
1652000	-61	16	0
1653000	-61	16	0
1654000	-61	16	0
1655000	-61	16	0
1656000	-61	16	0
1657000	-61	16	0
1658000	-61	16	0
1659000	-61	16	0
1660000	-68	16	0
1661000	-68	16	0
1662000	-68	16	0
1663000	-68	16	0
1664000	-68	16	0
1665000	-68	16	0
1666000	-68	16	0
1667000	-68	16	0
1668000	-68	16	0
1669000	-68	16	0
1670000	-75	16	0
1671000	-75	16	0
1672000	-75	16	0
1673000	-75	16	0
1674000	-75	16	0
1675000	-75	16	0
1676000	-75	16	0
1677000	-75	16	0
1678000	-75	16	0
1679000	-75	16	0
1680000	-110	17	0
1681000	-110	17	0
1682000	-110	17	0
1683000	-110	17	0
1684000	-110	17	0
1685000	-110	17	0
1686000	-110	17	0
1687000	-110	17	0
1688000	-110	17	0
1689000	-110	17	0
1690000	-173	17	0
1691000	-173	17	0
1692000	-173	17	0
1693000	-173	17	0
1694000	-173	17	0
1695000	-173	17	0
1696000	-173	17	0
1697000	-173	17	0
1698000	-173	17	0
1699000	-173	17	0
1700000	-173	17	0
1701000	-173	17	0
1702000	-173	17	0
1703000	-173	17	0
1704000	-173	17	0
1705000	-173	17	0
1706000	-173	17	0
1707000	-173	17	0
1708000	-173	17	0
1709000	-173	17	0
1710000	-173	17	0
1711000	-173	17	0
1712000	-173	17	0
1713000	-173	17	0
1714000	-173	17	0
1715000	-173	17	0
1716000	-173	17	0
1717000	-173	17	0
1718000	-173	17	0
1719000	-147	17	0
1720000	-147	17	0
1721000	-147	17	0
1722000	-147	17	0
1723000	-147	17	0
1724000	-147	17	0
1725000	-147	17	0
1726000	-147	17	0
1727000	-147	17	0
1728000	-147	17	0
1729000	-112	17	0
1730000	-112	17	0
1731000	-112	17	0
1732000	-112	17	0
1733000	-112	17	0
1734000	-112	17	0
1735000	-112	17	0
1736000	-112	17	0
1737000	-112	17	0
1738000	-112	17	0
1739000	-147	17	0
1740000	-147	17	0
1741000	-147	17	0
1742000	-147	17	0
1743000	-147	17	0
1744000	-147	17	0
1745000	-147	17	0
1746000	-147	17	0
1747000	-147	17	0
1748000	-147	17	0
1749000	-188	17	0
1750000	-188	17	0
1751000	-188	17	0
1752000	-188	17	0
1753000	-188	17	0
1754000	-188	17	0
1755000	-188	17	0
1756000	-188	17	0
1757000	-188	17	0
1758000	-188	17	0
1759000	-214	17	0
1760000	-214	17	0
1761000	-214	17	0
1762000	-214	17	0
1763000	-214	17	0
1764000	-214	17	0
1765000	-214	17	0
1766000	-214	17	0
1767000	-214	17	0
1768000	-214	17	0
1769000	-215	17	0
1770000	-215	17	0
1771000	-215	17	0
1772000	-215	17	0
1773000	-215	17	0
1774000	-215	17	0
1775000	-215	17	0
1776000	-215	17	0
1777000	-215	17	0
1778000	-215	18	0
1779000	-201	18	0
1780000	-201	18	0
1781000	-201	18	0
1782000	-201	18	0
1783000	-201	18	0
1784000	-201	18	0
1785000	-201	18	0
1786000	-201	18	0
1787000	-201	18	0
1788000	-135	18	24
1789000	-135	18	24
1790000	-135	18	24
1791000	-135	18	24
1792000	-135	18	24
1793000	-135	18	24
1794000	-135	18	24
1795000	-135	18	24
1796000	-135	18	24
1797000	-135	18	24
1798000	-70	18	0
1799000	-70	18	0
1800000	-70	18	0
1801000	-70	18	0
1802000	-70	18	0
1803000	-70	18	0
1804000	-70	18	0
1805000	-70	18	0
1806000	-70	18	0
1807000	-70	18	0
1808000	-99	18	0
1809000	-99	18	0
1810000	-99	18	0
1811000	-99	18	0
1812000	-99	18	0
1813000	-99	18	0
1814000	-99	18	0
1815000	-99	18	0
1816000	-99	18	0
1817000	-99	18	0
1818000	-129	18	0
1819000	-129	18	0
1820000	-129	18	0
1821000	-129	18	0
1822000	-129	18	0
1823000	-129	18	0
1824000	-129	18	0
1825000	-129	18	0
1826000	-129	18	0
1827000	-129	18	0
1828000	-204	18	0
1829000	-204	18	0
1830000	-204	18	0
1831000	-204	18	0
1832000	-204	18	0
1833000	-204	18	0
1834000	-204	18	0
1835000	-204	18	0
1836000	-204	18	0
1837000	-204	18	0
1838000	-280	18	0
1839000	-280	18	0
1840000	-280	18	0
1841000	-280	18	0
1842000	-280	18	0
1843000	-280	18	0
1844000	-280	18	0
1845000	-280	18	0
1846000	-280	18	0
1847000	-280	18	0
1848000	-366	18	0
1849000	-366	18	0
1850000	-366	18	0
1851000	-366	18	0
1852000	-366	18	0
1853000	-366	18	0
1854000	-366	18	0
1855000	-366	18	0
1856000	-366	18	0
1857000	-270	18	0
1858000	-270	18	0
1859000	-270	18	0
1860000	-270	18	0
1861000	-270	18	0
1862000	-270	18	0
1863000	-270	18	0
1864000	-270	18	0
1865000	-270	18	0
1866000	-270	18	0
1867000	-150	18	0
1868000	-150	18	0
1869000	-150	18	0
1870000	-150	18	0
1871000	-150	18	0
1872000	-150	18	0
1873000	-150	18	0
1874000	-150	18	0
1875000	-150	18	0
1876000	-150	18	0
1877000	-97	19	0
1878000	-97	19	0
1879000	-97	19	0
1880000	-97	19	0
1881000	-97	19	0
1882000	-97	19	0
1883000	-97	19	0
1884000	-97	19	0
1885000	-97	19	0
1886000	-97	19	0
1887000	-62	19	24
1888000	-62	19	24
1889000	-62	19	24
1890000	-62	19	24
1891000	-62	19	24
1892000	-62	19	24
1893000	-62	19	24
1894000	-62	19	24
1895000	-62	19	24
1896000	-62	19	24
1897000	-174	19	0
1898000	-174	19	0
1899000	-174	19	0
1900000	-174	19	0
1901000	-174	19	0
1902000	-174	19	0
1903000	-174	19	0
1904000	-174	19	0
1905000	-174	19	0
1906000	-174	19	0
1907000	-270	19	0
1908000	-270	19	0
1909000	-270	19	0
1910000	-270	19	0
1911000	-270	19	0
1912000	-270	19	0
1913000	-270	19	0
1914000	-270	19	0
1915000	-270	19	0
1916000	-270	19	0
1917000	-219	19	0
1918000	-219	19	0
1919000	-219	19	0
1920000	-219	19	0
1921000	-219	19	0
1922000	-219	19	0
1923000	-219	19	0
1924000	-219	19	0
1925000	-219	19	0
1926000	-167	19	24
1927000	-167	19	24
1928000	-167	19	24
1929000	-167	19	24
1930000	-167	19	24
1931000	-167	19	24
1932000	-167	19	24
1933000	-167	19	24
1934000	-167	19	24
1935000	-167	19	24
1936000	-21	19	0
1937000	-21	19	0
1938000	-21	19	0
1939000	-21	19	0
1940000	-21	19	0
1941000	-21	19	0
1942000	-21	19	0
1943000	-21	19	0
1944000	-21	19	0
1945000	-21	19	0
1946000	59	19	24
1947000	59	19	24
1948000	59	19	24
1949000	59	19	24
1950000	59	19	24
1951000	59	19	24
1952000	59	19	24
1953000	59	19	24
1954000	59	19	24
1955000	59	19	24
1956000	202	19	0
1957000	202	19	0
1958000	202	19	0
1959000	202	19	0
1960000	202	19	0
1961000	202	19	0
1962000	202	19	0
1963000	202	19	0
1964000	202	19	0
1965000	202	19	0
1966000	141	19	24
1967000	141	19	24
1968000	141	19	24
1969000	141	19	24
1970000	141	19	24
1971000	141	19	24
1972000	141	19	24
1973000	141	19	24
1974000	141	19	24
1975000	141	19	24
1976000	80	20	24
1977000	80	20	24
1978000	80	20	24
1979000	80	20	24
1980000	80	20	24
1981000	80	20	24
1982000	80	20	24
1983000	80	20	24
1984000	80	20	24
1985000	80	20	24
1986000	-123	20	24
1987000	-123	20	24
1988000	-123	20	24
1989000	-123	20	24
1990000	-123	20	24
1991000	-123	20	24
1992000	-123	20	24
1993000	-123	20	24
1994000	-123	20	24
1995000	-123	20	0
1996000	396	20	0
1997000	396	20	0
1998000	396	20	0
1999000	396	20	0
[truncated: 30,501 more rows]
