# Supplementary material for: Empirical optimization of an angled spoke paddling wheel with self-rotating mechanism
Source: Sci Rep. 2022 Nov 28;12:20511. doi: 10.1038/s41598-022-25181-7 (PMC9705443; doi:10.1038/s41598-022-25181-7)
Supplement: Supplementary file 1 — Supplementary Information. [file 41598_2022_25181_MOESM1_ESM.zip › 2nd_test_Loadcell_raw_data/R6/Test2_R6_90RPM_Set2.csv]

Timestamp	RMS_Val_G	Target_Vel_G	Vel_Cur_G
0	0	0	0
2000	0	0	0
3000	0	0	0
4000	0	0	0
5000	0	0	0
6000	0	0	0
7000	0	0	0
8000	0	0	0
9000	0	0	0
10000	0	0	0
11000	0	0	0
12000	-83176	0	0
13000	-83176	0	0
14000	-83176	0	0
15000	-83176	0	0
16000	-83176	0	0
17000	-83176	0	0
18000	-83176	0	0
19000	-83176	0	0
20000	-83176	0	0
21000	-83176	0	0
22000	-166354	0	0
23000	-166354	0	0
24000	-166354	0	0
25000	-166354	0	0
26000	-166354	0	0
27000	-166354	0	0
28000	-166354	0	0
29000	-166354	0	0
30000	-166354	0	0
31000	-166354	0	0
32000	-249524	0	0
33000	-249524	0	0
34000	-249524	0	0
35000	-249524	0	0
36000	-249524	0	0
37000	-249524	0	0
38000	-249524	0	0
39000	-249524	0	0
40000	-249524	0	0
41000	-249524	0	0
42000	-332694	0	0
43000	-332694	0	0
44000	-332694	0	0
45000	-332694	0	0
46000	-332694	0	0
47000	-332694	0	0
48000	-332694	0	0
49000	-332694	0	0
50000	-332694	0	0
51000	-332694	0	0
52000	-415868	0	0
53000	-415868	0	0
54000	-415868	0	0
55000	-415868	0	0
56000	-415868	0	0
57000	-415868	0	0
58000	-415868	0	0
59000	-415868	0	0
60000	-415868	0	0
61000	-499043	0	0
62000	-499043	0	0
63000	-499043	0	0
64000	-499043	0	0
65000	-499043	0	0
66000	-499043	0	0
67000	-499043	0	0
68000	-499043	0	0
69000	-499043	0	0
70000	-499043	0	0
71000	-582216	0	0
72000	-582216	0	0
73000	-582216	0	0
74000	-582216	0	0
75000	-582216	0	0
76000	-582216	0	0
77000	-582216	0	0
78000	-582216	0	0
79000	-582216	0	0
80000	-582216	0	0
81000	-665389	0	0
82000	-665389	0	0
83000	-665389	0	0
84000	-665389	0	0
85000	-665389	0	0
86000	-665389	0	0
87000	-665389	0	0
88000	-665389	0	0
89000	-665389	0	0
90000	-665389	0	0
91000	-748559	0	0
92000	-748559	0	0
93000	-748559	0	0
94000	-748559	0	0
95000	-748559	0	0
96000	-748559	0	0
97000	-748559	0	0
98000	-748559	0	0
99000	-748559	0	0
100000	-748559	0	0
101000	-748559	1	0
102000	-748559	1	0
103000	-748559	1	0
104000	-748559	1	0
105000	-748559	1	0
106000	-748559	1	0
107000	-748559	1	0
108000	-748559	1	0
109000	-748559	1	0
110000	-748559	1	0
111000	-748560	1	0
112000	-748560	1	0
113000	-748560	1	0
114000	-748560	1	0
115000	-748560	1	0
116000	-748560	1	0
117000	-748560	1	0
118000	-748560	1	0
119000	-748560	1	0
120000	-748560	1	0
121000	-748561	1	0
122000	-748561	1	0
123000	-748561	1	0
124000	-748561	1	0
125000	-748561	1	0
126000	-748561	1	0
127000	-748561	1	0
128000	-748561	1	0
129000	-748561	1	0
130000	-748561	1	0
131000	-748562	1	0
132000	-748562	1	0
133000	-748562	1	0
134000	-748562	1	0
135000	-748562	1	0
136000	-748562	1	0
137000	-748562	1	0
138000	-748562	1	0
139000	-748562	1	0
140000	-748565	1	0
141000	-748565	1	0
142000	-748565	1	0
143000	-748565	1	0
144000	-748565	1	0
145000	-748565	1	0
146000	-748565	1	0
147000	-748565	1	0
148000	-748565	1	0
149000	-748565	1	0
150000	-748565	1	0
151000	-748565	1	0
152000	-748565	1	0
153000	-748565	1	0
154000	-748565	1	0
155000	-748565	1	0
156000	-748565	1	0
157000	-748565	1	0
158000	-748565	1	0
159000	-748565	1	0
160000	-748567	1	0
161000	-748567	1	0
162000	-748567	1	0
163000	-748567	1	0
164000	-748567	1	0
165000	-748567	1	0
166000	-748567	1	0
167000	-748567	1	0
168000	-748567	1	0
169000	-748567	1	0
170000	-748568	1	0
171000	-748568	1	0
172000	-748568	1	0
173000	-748568	1	0
174000	-748568	1	0
175000	-748568	1	0
176000	-748568	1	0
177000	-748568	1	0
178000	-748568	1	0
179000	-748568	1	0
180000	-748568	1	0
181000	-748568	1	0
182000	-748568	1	0
183000	-748568	1	0
184000	-748568	1	0
185000	-748568	1	0
186000	-748568	1	0
187000	-748568	1	0
188000	-748568	1	0
189000	-748568	1	0
190000	-748566	1	0
191000	-748566	1	0
192000	-748566	1	0
193000	-748566	1	0
194000	-748566	1	0
195000	-748566	1	0
196000	-748566	1	0
197000	-748566	1	0
198000	-748566	1	0
199000	-748566	1	0
200000	-748563	2	0
201000	-748563	2	0
202000	-748563	2	0
203000	-748563	2	0
204000	-748563	2	0
205000	-748563	2	0
206000	-748563	2	0
207000	-748563	2	0
208000	-748563	2	0
209000	-748560	2	0
210000	-748560	2	0
211000	-748560	2	0
212000	-748560	2	0
213000	-748560	2	0
214000	-748560	2	0
215000	-748560	2	0
216000	-748560	2	0
217000	-748560	2	0
218000	-748560	2	0
219000	-748561	2	0
220000	-748561	2	0
221000	-748561	2	0
222000	-748561	2	0
223000	-748561	2	0
224000	-748561	2	0
225000	-748561	2	0
226000	-748561	2	0
227000	-748561	2	0
228000	-748561	2	0
229000	-748564	2	0
230000	-748564	2	0
231000	-748564	2	0
232000	-748564	2	0
233000	-748564	2	0
234000	-748564	2	0
235000	-748564	2	0
236000	-748564	2	0
237000	-748564	2	0
238000	-748564	2	0
239000	-748562	2	0
240000	-748562	2	0
241000	-748562	2	0
242000	-748562	2	0
243000	-748562	2	0
244000	-748562	2	0
245000	-748562	2	0
246000	-748562	2	0
247000	-748562	2	0
248000	-748562	2	0
249000	-748560	2	0
250000	-748560	2	0
251000	-748560	2	0
252000	-748560	2	0
253000	-748560	2	0
254000	-748560	2	0
255000	-748560	2	0
256000	-748560	2	0
257000	-748560	2	0
258000	-748560	2	0
259000	-748555	2	0
260000	-748555	2	0
261000	-748555	2	0
262000	-748555	2	0
263000	-748555	2	0
264000	-748555	2	0
265000	-748555	2	0
266000	-748555	2	0
267000	-748555	2	0
268000	-748555	2	0
269000	-748548	2	0
270000	-748548	2	0
271000	-748548	2	0
272000	-748548	2	0
273000	-748548	2	0
274000	-748548	2	0
275000	-748548	2	0
276000	-748548	2	0
277000	-748548	2	0
278000	-748546	2	0
279000	-748546	2	0
280000	-748546	2	0
281000	-748546	2	0
282000	-748546	2	0
283000	-748546	2	0
284000	-748546	2	0
285000	-748546	2	0
286000	-748546	2	0
287000	-748546	2	0
288000	-748549	2	0
289000	-748549	2	0
290000	-748549	2	0
291000	-748549	2	0
292000	-748549	2	0
293000	-748549	2	0
294000	-748549	2	0
295000	-748549	2	0
296000	-748549	2	0
297000	-748549	2	0
298000	-748552	3	0
299000	-748552	3	0
300000	-748552	3	0
301000	-748552	3	0
302000	-748552	3	0
303000	-748552	3	0
304000	-748552	3	0
305000	-748552	3	0
306000	-748552	3	0
307000	-748552	3	0
308000	-748549	3	0
309000	-748549	3	0
310000	-748549	3	0
311000	-748549	3	0
312000	-748549	3	0
313000	-748549	3	0
314000	-748549	3	0
315000	-748549	3	0
316000	-748549	3	0
317000	-748549	3	0
318000	-748541	3	0
319000	-748541	3	0
320000	-748541	3	0
321000	-748541	3	0
322000	-748541	3	0
323000	-748541	3	0
324000	-748541	3	0
325000	-748541	3	0
326000	-748541	3	0
327000	-748541	3	0
328000	-748537	3	0
329000	-748537	3	0
330000	-748537	3	0
331000	-748537	3	0
332000	-748537	3	0
333000	-748537	3	0
334000	-748537	3	0
335000	-748537	3	0
336000	-748537	3	0
337000	-748537	3	0
338000	-748533	3	0
339000	-748533	3	0
340000	-748533	3	0
341000	-748533	3	0
342000	-748533	3	0
343000	-748533	3	0
344000	-748533	3	0
345000	-748533	3	0
346000	-748533	3	0
347000	-748533	3	0
348000	-748532	3	0
349000	-748532	3	0
350000	-748532	3	0
351000	-748532	3	0
352000	-748532	3	0
353000	-748532	3	0
354000	-748532	3	0
355000	-748532	3	0
356000	-748532	3	0
357000	-748531	3	0
358000	-748531	3	0
359000	-748531	3	0
360000	-748531	3	0
361000	-748531	3	0
362000	-748531	3	0
363000	-748531	3	0
364000	-748531	3	0
365000	-748531	3	0
366000	-748531	3	0
367000	-748535	3	0
368000	-748535	3	0
369000	-748535	3	0
370000	-748535	3	0
371000	-748535	3	0
372000	-748535	3	0
373000	-748535	3	0
374000	-748535	3	0
375000	-748535	3	0
376000	-748535	3	0
377000	-748535	3	0
378000	-748535	3	0
379000	-748535	3	0
380000	-748535	3	0
381000	-748535	3	0
382000	-748535	3	0
383000	-748535	3	0
384000	-748535	3	0
385000	-748535	3	0
386000	-748535	3	0
387000	-748534	3	0
388000	-748534	3	0
389000	-748534	3	0
390000	-748534	3	0
391000	-748534	3	0
392000	-748534	3	0
393000	-748534	3	0
394000	-748534	3	0
395000	-748534	3	0
396000	-748534	3	0
397000	-748533	4	0
398000	-748533	4	0
399000	-748533	4	0
400000	-748533	4	0
401000	-748533	4	0
402000	-748533	4	0
403000	-748533	4	0
404000	-748533	4	0
405000	-748533	4	0
406000	-748533	4	0
407000	-748526	4	0
408000	-748526	4	0
409000	-748526	4	0
410000	-748526	4	0
411000	-748526	4	0
412000	-748526	4	0
413000	-748526	4	0
414000	-748526	4	0
415000	-748526	4	0
416000	-748526	4	0
417000	-748522	4	0
418000	-748522	4	0
419000	-748522	4	0
420000	-748522	4	0
421000	-748522	4	0
422000	-748522	4	0
423000	-748522	4	0
424000	-748522	4	0
425000	-748522	4	0
426000	-748517	4	0
427000	-748517	4	0
428000	-748517	4	0
429000	-748517	4	0
430000	-748517	4	0
431000	-748517	4	0
432000	-748517	4	0
433000	-748517	4	0
434000	-748517	4	0
435000	-748517	4	0
436000	-748515	4	0
437000	-748515	4	0
438000	-748515	4	0
439000	-748515	4	0
440000	-748515	4	0
441000	-748515	4	0
442000	-748515	4	0
443000	-748515	4	0
444000	-748515	4	0
445000	-748515	4	0
446000	-748523	4	0
447000	-748523	4	0
448000	-748523	4	0
449000	-748523	4	0
450000	-748523	4	0
451000	-748523	4	0
452000	-748523	4	0
453000	-748523	4	0
454000	-748523	4	0
455000	-748523	4	0
456000	-748526	4	0
457000	-748526	4	0
458000	-748526	4	0
459000	-748526	4	0
460000	-748526	4	0
461000	-748526	4	0
462000	-748526	4	0
463000	-748526	4	0
464000	-748526	4	0
465000	-748526	4	0
466000	-748528	4	0
467000	-748528	4	0
468000	-748528	4	0
469000	-748528	4	0
470000	-748528	4	0
471000	-748528	4	0
472000	-748528	4	0
473000	-748528	4	0
474000	-748528	4	0
475000	-748528	4	0
476000	-748526	4	0
477000	-748526	4	0
478000	-748526	4	0
479000	-748526	4	0
480000	-748526	4	0
481000	-748526	4	0
482000	-748526	4	0
483000	-748526	4	0
484000	-748526	4	0
485000	-748526	4	0
486000	-748526	4	0
487000	-748526	4	0
488000	-748526	4	0
489000	-748526	4	0
490000	-748526	4	0
491000	-748526	4	0
492000	-748526	4	0
493000	-748526	4	0
494000	-748526	4	0
495000	-748525	5	0
496000	-748525	5	0
497000	-748525	5	0
498000	-748525	5	0
499000	-748525	5	0
500000	-748525	5	0
501000	-748525	5	0
502000	-748525	5	0
503000	-748525	5	0
504000	-748525	5	0
505000	-748525	5	0
506000	-748525	5	0
507000	-748525	5	0
508000	-748525	5	0
509000	-748525	5	0
510000	-748525	5	0
511000	-748525	5	0
512000	-748525	5	0
513000	-748525	5	0
514000	-748525	5	0
515000	-748525	5	0
516000	-748525	5	0
517000	-748525	5	0
518000	-748525	5	0
519000	-748525	5	0
520000	-748525	5	0
521000	-748525	5	0
522000	-748525	5	0
523000	-748525	5	0
524000	-748525	5	0
525000	-748527	5	0
526000	-748527	5	0
527000	-748527	5	0
528000	-748527	5	0
529000	-748527	5	0
530000	-748527	5	0
531000	-748527	5	0
532000	-748527	5	0
533000	-748527	5	0
534000	-748527	5	0
535000	-748527	5	0
536000	-748527	5	0
537000	-748527	5	0
538000	-748527	5	0
539000	-748527	5	0
540000	-748527	5	0
541000	-748527	5	0
542000	-748527	5	0
543000	-748527	5	0
544000	-748527	5	0
545000	-748525	5	0
546000	-748525	5	0
547000	-748525	5	0
548000	-748525	5	0
549000	-748525	5	0
550000	-748525	5	0
551000	-748525	5	0
552000	-748525	5	0
553000	-748525	5	0
554000	-748525	5	0
555000	-748523	5	0
556000	-748523	5	0
557000	-748523	5	0
558000	-748523	5	0
559000	-748523	5	0
560000	-748523	5	0
561000	-748523	5	0
562000	-748523	5	0
563000	-748523	5	0
564000	-748523	5	0
565000	-748523	5	0
566000	-748523	5	0
567000	-748523	5	0
568000	-748523	5	0
569000	-748523	5	0
570000	-748523	5	0
571000	-748523	5	0
572000	-748523	5	0
573000	-748523	5	0
574000	-748530	5	0
575000	-748530	5	0
576000	-748530	5	0
577000	-748530	5	0
578000	-748530	5	0
579000	-748530	5	0
580000	-748530	5	0
581000	-748530	5	0
582000	-748530	5	0
583000	-748530	5	0
584000	-748543	5	0
585000	-748543	5	0
586000	-748543	5	0
587000	-748543	5	0
588000	-748543	5	0
589000	-748543	5	0
590000	-748543	5	0
591000	-748543	5	0
592000	-748543	5	0
593000	-748543	5	0
594000	-748556	6	0
595000	-748556	6	0
596000	-748556	6	0
597000	-748556	6	0
598000	-748556	6	0
599000	-748556	6	0
600000	-748556	6	0
601000	-748556	6	0
602000	-748556	6	0
603000	-748556	6	0
604000	-748564	6	0
605000	-748564	6	0
606000	-748564	6	0
607000	-748564	6	0
608000	-748564	6	0
609000	-748564	6	0
610000	-748564	6	0
611000	-748564	6	0
612000	-748564	6	0
613000	-748564	6	0
614000	-748567	6	0
615000	-748567	6	0
616000	-748567	6	0
617000	-748567	6	0
618000	-748567	6	0
619000	-748567	6	0
620000	-748567	6	0
621000	-748567	6	0
622000	-748567	6	0
623000	-748567	6	0
624000	-748567	6	0
625000	-748567	6	0
626000	-748567	6	0
627000	-748567	6	0
628000	-748567	6	0
629000	-748567	6	0
630000	-748567	6	0
631000	-748567	6	0
632000	-748567	6	0
633000	-748571	6	0
634000	-748571	6	0
635000	-748571	6	0
636000	-748571	6	0
637000	-748571	6	0
638000	-748571	6	0
639000	-748571	6	0
640000	-748571	6	0
641000	-748571	6	0
642000	-748571	6	0
643000	-748575	6	0
644000	-748575	6	0
645000	-748575	6	0
646000	-748575	6	0
647000	-748575	6	0
648000	-748575	6	0
649000	-748575	6	0
650000	-748575	6	0
651000	-748575	6	0
652000	-748575	6	0
653000	-748583	6	0
654000	-748583	6	0
655000	-748583	6	0
656000	-748583	6	0
657000	-748583	6	0
658000	-748583	6	0
659000	-748583	6	0
660000	-748583	6	0
661000	-748583	6	0
662000	-748583	6	0
663000	-748590	6	0
664000	-748590	6	0
665000	-748590	6	0
666000	-748590	6	0
667000	-748590	6	0
668000	-748590	6	0
669000	-748590	6	0
670000	-748590	6	0
671000	-748590	6	0
672000	-748590	6	0
673000	-748594	6	0
674000	-748594	6	0
675000	-748594	6	0
676000	-748594	6	0
677000	-748594	6	0
678000	-748594	6	0
679000	-748594	6	0
680000	-748594	6	0
681000	-748594	6	0
682000	-748594	6	0
683000	-748599	6	0
684000	-748599	6	0
685000	-748599	6	0
686000	-748599	6	0
687000	-748599	6	0
688000	-748599	6	0
689000	-748599	6	0
690000	-748599	6	0
691000	-748599	6	0
692000	-748599	6	0
693000	-748603	7	0
694000	-748603	7	0
695000	-748603	7	0
696000	-748603	7	0
697000	-748603	7	0
698000	-748603	7	0
699000	-748603	7	0
700000	-748603	7	0
701000	-748603	7	0
702000	-748603	7	0
703000	-748602	7	0
704000	-748602	7	0
705000	-748602	7	0
706000	-748602	7	0
707000	-748602	7	0
708000	-748602	7	0
709000	-748602	7	0
710000	-748602	7	0
711000	-748602	7	0
712000	-748599	7	0
713000	-748599	7	0
714000	-748599	7	0
715000	-748599	7	0
716000	-748599	7	0
717000	-748599	7	0
718000	-748599	7	0
719000	-748599	7	0
720000	-748599	7	0
721000	-748599	7	0
722000	-748596	7	0
723000	-748596	7	0
724000	-748596	7	0
725000	-748596	7	0
726000	-748596	7	0
727000	-748596	7	0
728000	-748596	7	0
729000	-748596	7	0
730000	-748596	7	0
731000	-748596	7	0
732000	-748596	7	0
733000	-748596	7	0
734000	-748596	7	0
735000	-748596	7	0
736000	-748596	7	0
737000	-748596	7	0
738000	-748596	7	0
739000	-748596	7	0
740000	-748596	7	0
741000	-748596	7	0
742000	-748603	7	0
743000	-748603	7	0
744000	-748603	7	0
745000	-748603	7	0
746000	-748603	7	0
747000	-748603	7	0
748000	-748603	7	0
749000	-748603	7	0
750000	-748603	7	0
751000	-748603	7	0
752000	-748614	7	0
753000	-748614	7	0
754000	-748614	7	0
755000	-748614	7	0
756000	-748614	7	0
757000	-748614	7	0
758000	-748614	7	0
759000	-748614	7	0
760000	-748614	7	0
761000	-748614	7	0
762000	-748617	7	0
763000	-748617	7	0
764000	-748617	7	0
765000	-748617	7	0
766000	-748617	7	0
767000	-748617	7	0
768000	-748617	7	0
769000	-748617	7	0
770000	-748617	7	0
771000	-748617	7	0
772000	-748619	7	0
773000	-748619	7	0
774000	-748619	7	0
775000	-748619	7	0
776000	-748619	7	0
777000	-748619	7	0
778000	-748619	7	0
779000	-748619	7	0
780000	-748619	7	0
781000	-748617	7	0
782000	-748617	7	0
783000	-748617	7	0
784000	-748617	7	0
785000	-748617	7	0
786000	-748617	7	0
787000	-748617	7	0
788000	-748617	7	0
789000	-748617	7	0
790000	-748617	7	0
791000	-748618	8	0
792000	-748618	8	0
793000	-748618	8	0
794000	-748618	8	0
795000	-748618	8	0
796000	-748618	8	0
797000	-748618	8	0
798000	-748618	8	0
799000	-748618	8	0
800000	-748618	8	0
801000	-748624	8	0
802000	-748624	8	0
803000	-748624	8	0
804000	-748624	8	0
805000	-748624	8	0
806000	-748624	8	0
807000	-748624	8	0
808000	-748624	8	0
809000	-748624	8	0
810000	-748624	8	0
811000	-748630	8	0
812000	-748630	8	0
813000	-748630	8	0
814000	-748630	8	0
815000	-748630	8	0
816000	-748630	8	0
817000	-748630	8	0
818000	-748630	8	0
819000	-748630	8	0
820000	-748630	8	0
821000	-748632	8	0
822000	-748632	8	0
823000	-748632	8	0
824000	-748632	8	0
825000	-748632	8	0
826000	-748632	8	0
827000	-748632	8	0
828000	-748632	8	0
829000	-748632	8	0
830000	-748632	8	0
831000	-748634	8	0
832000	-748634	8	0
833000	-748634	8	0
834000	-748634	8	0
835000	-748634	8	0
836000	-748634	8	0
837000	-748634	8	0
838000	-748634	8	0
839000	-748634	8	0
840000	-748634	8	0
841000	-748638	8	0
842000	-748638	8	0
843000	-748638	8	0
844000	-748638	8	0
845000	-748638	8	0
846000	-748638	8	0
847000	-748638	8	0
848000	-748638	8	0
849000	-748638	8	0
850000	-748638	8	0
851000	-748642	8	0
852000	-748642	8	0
853000	-748642	8	0
854000	-748642	8	0
855000	-748642	8	0
856000	-748642	8	0
857000	-748642	8	0
858000	-748642	8	0
859000	-748642	8	0
860000	-748642	8	0
861000	-748642	8	0
862000	-748642	8	0
863000	-748642	8	0
864000	-748642	8	0
865000	-748642	8	0
866000	-748642	8	0
867000	-748642	8	0
868000	-748642	8	0
869000	-748642	8	0
870000	-748642	8	0
871000	-748642	8	0
872000	-748642	8	0
873000	-748642	8	0
874000	-748642	8	0
875000	-748642	8	0
876000	-748642	8	0
877000	-748642	8	0
878000	-748642	8	0
879000	-748642	8	0
880000	-748643	8	0
881000	-748643	8	0
882000	-748643	8	0
883000	-748643	8	0
884000	-748643	8	0
885000	-748643	8	0
886000	-748643	8	0
887000	-748643	8	0
888000	-748643	8	0
889000	-748643	8	0
890000	-748644	9	0
891000	-748644	9	0
892000	-748644	9	0
893000	-748644	9	0
894000	-748644	9	0
895000	-748644	9	0
896000	-748644	9	0
897000	-748644	9	0
898000	-748644	9	0
899000	-748644	9	0
900000	-748646	9	0
901000	-748646	9	0
902000	-748646	9	0
903000	-748646	9	0
904000	-748646	9	0
905000	-748646	9	0
906000	-748646	9	0
907000	-748646	9	0
908000	-748646	9	0
909000	-748646	9	0
910000	-748649	9	0
911000	-748649	9	0
912000	-748649	9	0
913000	-748649	9	0
914000	-748649	9	0
915000	-748649	9	0
916000	-748649	9	0
917000	-748649	9	0
918000	-748649	9	0
919000	-748649	9	0
920000	-748645	9	0
921000	-748645	9	0
922000	-748645	9	0
923000	-748645	9	0
924000	-748645	9	0
925000	-748645	9	0
926000	-748645	9	0
927000	-748645	9	0
928000	-748645	9	0
929000	-748647	9	0
930000	-748647	9	0
931000	-748647	9	0
932000	-748647	9	0
933000	-748647	9	0
934000	-748647	9	0
935000	-748647	9	0
936000	-748647	9	0
937000	-748647	9	0
938000	-748647	9	0
939000	-748649	9	0
940000	-748649	9	0
941000	-748649	9	0
942000	-748649	9	0
943000	-748649	9	0
944000	-748649	9	0
945000	-748649	9	0
946000	-748649	9	0
947000	-748649	9	0
948000	-748649	9	0
949000	-748651	9	0
950000	-748651	9	0
951000	-748651	9	0
952000	-748651	9	0
953000	-748651	9	0
954000	-748651	9	0
955000	-748651	9	0
956000	-748651	9	0
957000	-748651	9	0
958000	-748651	9	0
959000	-748658	9	0
960000	-748658	9	0
961000	-748658	9	0
962000	-748658	9	0
963000	-748658	9	0
964000	-748658	9	0
965000	-748658	9	0
966000	-748658	9	0
967000	-748658	9	0
968000	-748658	9	0
969000	-748661	9	0
970000	-748661	9	0
971000	-748661	9	0
972000	-748661	9	0
973000	-748661	9	0
974000	-748661	9	0
975000	-748661	9	0
976000	-748661	9	0
977000	-748661	9	0
978000	-748661	9	0
979000	-748653	9	0
980000	-748653	9	0
981000	-748653	9	0
982000	-748653	9	0
983000	-748653	9	0
984000	-748653	9	0
985000	-748653	9	0
986000	-748653	9	0
987000	-748653	9	0
988000	-748653	9	0
989000	-748645	10	0
990000	-748645	10	0
991000	-748645	10	0
992000	-748645	10	0
993000	-748645	10	0
994000	-748645	10	0
995000	-748645	10	0
996000	-748645	10	0
997000	-748645	10	0
998000	-665452	10	0
999000	-665452	10	0
1000000	-665452	10	0
1001000	-665452	10	0
1002000	-665452	10	0
1003000	-665452	10	0
1004000	-665452	10	0
1005000	-665452	10	0
1006000	-665452	10	0
1007000	-665452	10	0
1008000	-582271	10	0
1009000	-582271	10	0
1010000	-582271	10	0
1011000	-582271	10	0
1012000	-582271	10	0
1013000	-582271	10	0
1014000	-582271	10	0
1015000	-582271	10	0
1016000	-582271	10	0
1017000	-582271	10	0
1018000	-499102	10	0
1019000	-499102	10	0
1020000	-499102	10	0
1021000	-499102	10	0
1022000	-499102	10	0
1023000	-499102	10	0
1024000	-499102	10	0
1025000	-499102	10	0
1026000	-499102	10	0
1027000	-499102	10	0
1028000	-415934	10	0
1029000	-415934	10	0
1030000	-415934	10	0
1031000	-415934	10	0
1032000	-415934	10	0
1033000	-415934	10	0
1034000	-415934	10	0
1035000	-415934	10	0
1036000	-415934	10	0
1037000	-415934	10	0
1038000	-332765	10	0
1039000	-332765	10	0
1040000	-332765	10	0
1041000	-332765	10	0
1042000	-332765	10	0
1043000	-332765	10	0
1044000	-332765	10	0
1045000	-332765	10	0
1046000	-332765	10	0
1047000	-332765	10	0
1048000	-249590	10	0
1049000	-249590	10	0
1050000	-249590	10	0
1051000	-249590	10	0
1052000	-249590	10	0
1053000	-249590	10	0
1054000	-249590	10	0
1055000	-249590	10	0
1056000	-249590	10	0
1057000	-249590	10	0
1058000	-166412	10	0
1059000	-166412	10	0
1060000	-166412	10	0
1061000	-166412	10	0
1062000	-166412	10	0
1063000	-166412	10	0
1064000	-166412	10	0
1065000	-166412	10	0
1066000	-166412	10	0
1067000	-166412	10	0
1068000	-83234	10	0
1069000	-83234	10	0
1070000	-83234	10	0
1071000	-83234	10	0
1072000	-83234	10	0
1073000	-83234	10	0
1074000	-83234	10	0
1075000	-83234	10	0
1076000	-83234	10	0
1077000	-56	10	0
1078000	-56	10	0
1079000	-56	10	0
1080000	-56	10	0
1081000	-56	10	0
1082000	-56	10	0
1083000	-56	10	0
1084000	-56	10	0
1085000	-56	10	0
1086000	-56	10	0
1087000	-51	11	0
1088000	-51	11	0
1089000	-51	11	0
1090000	-51	11	0
1091000	-51	11	0
1092000	-51	11	0
1093000	-51	11	0
1094000	-51	11	0
1095000	-51	11	0
1096000	-51	11	0
1097000	-50	11	0
1098000	-50	11	0
1099000	-50	11	0
1100000	-50	11	0
1101000	-50	11	0
1102000	-50	11	0
1103000	-50	11	0
1104000	-50	11	0
1105000	-50	11	0
1106000	-50	11	0
1107000	-45	11	0
1108000	-45	11	0
1109000	-45	11	0
1110000	-45	11	0
1111000	-45	11	0
1112000	-45	11	0
1113000	-45	11	0
1114000	-45	11	0
1115000	-45	11	0
1116000	-45	11	0
1117000	-42	11	0
1118000	-42	11	0
1119000	-42	11	0
1120000	-42	11	0
1121000	-42	11	0
1122000	-42	11	0
1123000	-42	11	0
1124000	-42	11	0
1125000	-42	11	0
1126000	-42	11	0
1127000	-34	11	0
1128000	-34	11	0
1129000	-34	11	0
1130000	-34	11	0
1131000	-34	11	0
1132000	-34	11	0
1133000	-34	11	0
1134000	-34	11	0
1135000	-34	11	0
1136000	-34	11	0
1137000	-31	11	0
1138000	-31	11	0
1139000	-31	11	0
1140000	-31	11	0
1141000	-31	11	0
1142000	-31	11	0
1143000	-31	11	0
1144000	-31	11	0
1145000	-31	11	0
1146000	-20	11	0
1147000	-20	11	0
1148000	-20	11	0
1149000	-20	11	0
1150000	-20	11	0
1151000	-20	11	0
1152000	-20	11	0
1153000	-20	11	0
1154000	-20	11	0
1155000	-20	11	0
1156000	-8	11	0
1157000	-8	11	0
1158000	-8	11	0
1159000	-8	11	0
1160000	-8	11	0
1161000	-8	11	0
1162000	-8	11	0
1163000	-8	11	0
1164000	-8	11	0
1165000	-8	11	0
1166000	0	11	0
1167000	0	11	0
1168000	0	11	0
1169000	0	11	0
1170000	0	11	0
1171000	0	11	0
1172000	0	11	0
1173000	0	11	0
1174000	0	11	0
1175000	0	11	0
1176000	-1	11	0
1177000	-1	11	0
1178000	-1	11	0
1179000	-1	11	0
1180000	-1	11	0
1181000	-1	11	0
1182000	-1	11	0
1183000	-1	11	0
1184000	-1	11	0
1185000	-1	11	0
1186000	-6	12	0
1187000	-6	12	0
1188000	-6	12	0
1189000	-6	12	0
1190000	-6	12	0
1191000	-6	12	0
1192000	-6	12	0
1193000	-6	12	0
1194000	-6	12	0
1195000	-6	12	0
1196000	-11	12	0
1197000	-11	12	0
1198000	-11	12	0
1199000	-11	12	0
1200000	-11	12	0
1201000	-11	12	0
1202000	-11	12	0
1203000	-11	12	0
1204000	-11	12	0
1205000	-11	12	0
1206000	-10	12	0
1207000	-10	12	0
1208000	-10	12	0
1209000	-10	12	0
1210000	-10	12	0
1211000	-10	12	0
1212000	-10	12	0
1213000	-10	12	0
1214000	-10	12	0
1215000	-5	12	0
1216000	-5	12	0
1217000	-5	12	0
1218000	-5	12	0
1219000	-5	12	0
1220000	-5	12	0
1221000	-5	12	0
1222000	-5	12	0
1223000	-5	12	0
1224000	-5	12	0
1225000	-4	12	0
1226000	-4	12	0
1227000	-4	12	0
1228000	-4	12	0
1229000	-4	12	0
1230000	-4	12	0
1231000	-4	12	0
1232000	-4	12	0
1233000	-4	12	0
1234000	-4	12	0
1235000	-1	12	0
1236000	-1	12	0
1237000	-1	12	0
1238000	-1	12	0
1239000	-1	12	0
1240000	-1	12	0
1241000	-1	12	0
1242000	-1	12	0
1243000	-1	12	0
1244000	-1	12	0
1245000	-1	12	0
1246000	-1	12	0
1247000	-1	12	0
1248000	-1	12	0
1249000	-1	12	0
1250000	-1	12	0
1251000	-1	12	0
1252000	-1	12	0
1253000	-1	12	0
1254000	-1	12	0
1255000	-12	12	0
1256000	-12	12	0
1257000	-12	12	0
1258000	-12	12	0
1259000	-12	12	0
1260000	-12	12	0
1261000	-12	12	0
1262000	-12	12	0
1263000	-12	12	0
1264000	-12	12	0
1265000	-25	12	0
1266000	-25	12	0
1267000	-25	12	0
1268000	-25	12	0
1269000	-25	12	0
1270000	-25	12	0
1271000	-25	12	0
1272000	-25	12	0
1273000	-25	12	0
1274000	-25	12	0
1275000	-25	12	0
1276000	-25	12	0
1277000	-25	12	0
1278000	-25	12	0
1279000	-25	12	0
1280000	-25	12	0
1281000	-25	12	0
1282000	-25	12	0
1283000	-25	12	0
1284000	-25	13	0
1285000	-25	13	0
1286000	-25	13	0
1287000	-25	13	0
1288000	-25	13	0
1289000	-25	13	0
1290000	-25	13	0
1291000	-25	13	0
1292000	-25	13	0
1293000	-25	13	0
1294000	-25	13	0
1295000	-25	13	0
1296000	-25	13	0
1297000	-25	13	0
1298000	-25	13	0
1299000	-25	13	0
1300000	-25	13	0
1301000	-25	13	0
1302000	-25	13	0
1303000	-25	13	0
1304000	-23	13	0
1305000	-23	13	0
1306000	-23	13	0
1307000	-23	13	0
1308000	-23	13	0
1309000	-23	13	0
1310000	-23	13	0
1311000	-23	13	0
1312000	-23	13	0
1313000	-23	13	0
1314000	-13	13	0
1315000	-13	13	0
1316000	-13	13	0
1317000	-13	13	0
1318000	-13	13	0
1319000	-13	13	0
1320000	-13	13	0
1321000	-13	13	0
1322000	-13	13	0
1323000	-13	13	0
1324000	-3	13	0
1325000	-3	13	0
1326000	-3	13	0
1327000	-3	13	0
1328000	-3	13	0
1329000	-3	13	0
1330000	-3	13	0
1331000	-3	13	0
1332000	-3	13	0
1333000	-3	13	0
1334000	-4	13	0
1335000	-4	13	0
1336000	-4	13	0
1337000	-4	13	0
1338000	-4	13	0
1339000	-4	13	0
1340000	-4	13	0
1341000	-4	13	0
1342000	-4	13	0
1343000	-4	13	0
1344000	-36	13	0
1345000	-36	13	0
1346000	-36	13	0
1347000	-36	13	0
1348000	-36	13	0
1349000	-36	13	0
1350000	-36	13	0
1351000	-36	13	0
1352000	-36	13	0
1353000	-36	13	0
1354000	-48	13	0
1355000	-48	13	0
1356000	-48	13	0
1357000	-48	13	0
1358000	-48	13	0
1359000	-48	13	0
1360000	-48	13	0
1361000	-48	13	0
1362000	-48	13	0
1363000	-48	13	0
1364000	-53	13	0
1365000	-53	13	0
1366000	-53	13	0
1367000	-53	13	0
1368000	-53	13	0
1369000	-53	13	0
1370000	-53	13	0
1371000	-53	13	0
1372000	-53	13	0
1373000	-57	13	0
1374000	-57	13	0
1375000	-57	13	0
1376000	-57	13	0
1377000	-57	13	0
1378000	-57	13	0
1379000	-57	13	0
1380000	-57	13	0
1381000	-57	13	0
1382000	-57	13	0
1383000	-28	14	0
1384000	-28	14	0
1385000	-28	14	0
1386000	-28	14	0
1387000	-28	14	0
1388000	-28	14	0
1389000	-28	14	0
1390000	-28	14	0
1391000	-28	14	0
1392000	-28	14	0
1393000	-13	14	0
1394000	-13	14	0
1395000	-13	14	0
1396000	-13	14	0
1397000	-13	14	0
1398000	-13	14	0
1399000	-13	14	0
1400000	-13	14	0
1401000	-13	14	0
1402000	-13	14	0
1403000	-54	14	0
1404000	-54	14	0
1405000	-54	14	0
1406000	-54	14	0
1407000	-54	14	0
1408000	-54	14	0
1409000	-54	14	0
1410000	-54	14	0
1411000	-54	14	0
1412000	-54	14	0
1413000	-96	14	0
1414000	-96	14	0
1415000	-96	14	0
1416000	-96	14	0
1417000	-96	14	0
1418000	-96	14	0
1419000	-96	14	0
1420000	-96	14	0
1421000	-96	14	0
1422000	-96	14	0
1423000	-130	14	0
1424000	-130	14	0
1425000	-130	14	0
1426000	-130	14	0
1427000	-130	14	0
1428000	-130	14	0
1429000	-130	14	0
1430000	-130	14	0
1431000	-130	14	0
1432000	-130	14	0
1433000	-153	14	0
1434000	-153	14	0
1435000	-153	14	0
1436000	-153	14	0
1437000	-153	14	0
1438000	-153	14	0
1439000	-153	14	0
1440000	-153	14	0
1441000	-153	14	0
1442000	-76	14	0
1443000	-76	14	0
1444000	-76	14	0
1445000	-76	14	0
1446000	-76	14	0
1447000	-76	14	0
1448000	-76	14	0
1449000	-76	14	0
1450000	-76	14	0
1451000	-76	14	0
1452000	-55	14	0
1453000	-55	14	0
1454000	-55	14	0
1455000	-55	14	0
1456000	-55	14	0
1457000	-55	14	0
1458000	-55	14	0
1459000	-55	14	0
1460000	-55	14	0
1461000	-55	14	0
1462000	-39	14	0
1463000	-39	14	0
1464000	-39	14	0
1465000	-39	14	0
1466000	-39	14	0
1467000	-39	14	0
1468000	-39	14	0
1469000	-39	14	0
1470000	-39	14	0
1471000	-39	14	0
1472000	-59	14	0
1473000	-59	14	0
1474000	-59	14	0
1475000	-59	14	0
1476000	-59	14	0
1477000	-59	14	0
1478000	-59	14	0
1479000	-59	14	0
1480000	-59	14	0
1481000	-59	14	0
1482000	-112	15	0
1483000	-112	15	0
1484000	-112	15	0
1485000	-112	15	0
1486000	-112	15	0
1487000	-112	15	0
1488000	-112	15	0
1489000	-112	15	0
1490000	-112	15	0
1491000	-112	15	0
1492000	-125	15	0
1493000	-125	15	0
1494000	-125	15	0
1495000	-125	15	0
1496000	-125	15	0
1497000	-125	15	0
1498000	-125	15	0
1499000	-125	15	0
1500000	-125	15	0
1501000	-138	15	0
1502000	-138	15	0
1503000	-138	15	0
1504000	-138	15	0
1505000	-138	15	0
1506000	-138	15	0
1507000	-138	15	0
1508000	-138	15	0
1509000	-138	15	0
1510000	-138	15	0
1511000	-103	15	0
1512000	-103	15	0
1513000	-103	15	0
1514000	-103	15	0
1515000	-103	15	0
1516000	-103	15	0
1517000	-103	15	0
1518000	-103	15	0
1519000	-103	15	0
1520000	-103	15	0
1521000	-61	15	0
1522000	-61	15	0
1523000	-61	15	0
1524000	-61	15	0
1525000	-61	15	0
1526000	-61	15	0
1527000	-61	15	0
1528000	-61	15	0
1529000	-61	15	0
1530000	-61	15	0
1531000	-32	15	0
1532000	-32	15	0
1533000	-32	15	0
1534000	-32	15	0
1535000	-32	15	0
1536000	-32	15	0
1537000	-32	15	0
1538000	-32	15	0
1539000	-32	15	0
1540000	-32	15	0
1541000	-3	15	0
1542000	-3	15	0
1543000	-3	15	0
1544000	-3	15	0
1545000	-3	15	0
1546000	-3	15	0
1547000	-3	15	0
1548000	-3	15	0
1549000	-3	15	0
1550000	-3	15	0
1551000	-52	15	0
1552000	-52	15	0
1553000	-52	15	0
1554000	-52	15	0
1555000	-52	15	0
1556000	-52	15	0
1557000	-52	15	0
1558000	-52	15	0
1559000	-52	15	0
1560000	-52	15	0
1561000	-105	15	0
1562000	-105	15	0
1563000	-105	15	0
1564000	-105	15	0
1565000	-105	15	0
1566000	-105	15	0
1567000	-105	15	0
1568000	-105	15	0
1569000	-105	15	0
1570000	-105	15	0
1571000	-99	15	0
1572000	-99	15	0
1573000	-99	15	0
1574000	-99	15	0
1575000	-99	15	0
1576000	-99	15	0
1577000	-99	15	0
1578000	-99	15	0
1579000	-99	15	0
1580000	-29	16	0
1581000	-29	16	0
1582000	-29	16	0
1583000	-29	16	0
1584000	-29	16	0
1585000	-29	16	0
1586000	-29	16	0
1587000	-29	16	0
1588000	-29	16	0
1589000	-29	16	0
1590000	35	16	0
1591000	35	16	0
1592000	35	16	0
1593000	35	16	0
1594000	35	16	0
1595000	35	16	0
1596000	35	16	0
1597000	35	16	0
1598000	35	16	0
1599000	35	16	0
1600000	86	16	0
1601000	86	16	0
1602000	86	16	0
1603000	86	16	0
1604000	86	16	0
1605000	86	16	0
1606000	86	16	0
1607000	86	16	0
1608000	86	16	0
1609000	86	16	0
1610000	84	16	0
1611000	84	16	0
1612000	84	16	0
1613000	84	16	0
1614000	84	16	0
1615000	84	16	0
1616000	84	16	0
1617000	84	16	0
1618000	84	16	0
1619000	84	16	0
1620000	50	16	0
1621000	50	16	0
1622000	50	16	0
1623000	50	16	0
1624000	50	16	0
1625000	50	16	0
1626000	50	16	0
1627000	50	16	0
1628000	50	16	0
1629000	50	16	0
1630000	16	16	0
1631000	16	16	0
1632000	16	16	0
1633000	16	16	0
1634000	16	16	0
1635000	16	16	0
1636000	16	16	0
1637000	16	16	0
1638000	16	16	0
1639000	16	16	0
1640000	-59	16	0
1641000	-59	16	0
1642000	-59	16	0
1643000	-59	16	0
1644000	-59	16	0
1645000	-59	16	0
1646000	-59	16	0
1647000	-59	16	0
1648000	-59	16	0
1649000	-59	16	24
1650000	-56	16	24
1651000	-56	16	24
1652000	-56	16	24
1653000	-56	16	24
1654000	-56	16	24
1655000	-56	16	24
1656000	-56	16	24
1657000	-56	16	24
1658000	-56	16	24
1659000	33	16	0
1660000	33	16	0
1661000	33	16	0
1662000	33	16	0
1663000	33	16	0
1664000	33	16	0
1665000	33	16	0
1666000	33	16	0
1667000	33	16	0
1668000	33	16	0
1669000	124	16	0
1670000	124	16	0
1671000	124	16	0
1672000	124	16	0
1673000	124	16	0
1674000	124	16	0
1675000	124	16	0
1676000	124	16	0
1677000	124	16	0
1678000	124	16	0
1679000	214	17	0
1680000	214	17	0
1681000	214	17	0
1682000	214	17	0
1683000	214	17	0
1684000	214	17	0
1685000	214	17	0
1686000	214	17	0
1687000	214	17	0
1688000	214	17	0
1689000	332	17	0
1690000	332	17	0
1691000	332	17	0
1692000	332	17	0
1693000	332	17	0
1694000	332	17	0
1695000	332	17	0
1696000	332	17	0
1697000	332	17	0
1698000	332	17	0
1699000	69	17	0
1700000	69	17	0
1701000	69	17	0
1702000	69	17	0
1703000	69	17	0
1704000	69	17	0
1705000	69	17	0
1706000	69	17	0
1707000	69	17	0
1708000	69	17	0
1709000	-50	17	0
1710000	-50	17	0
1711000	-50	17	0
1712000	-50	17	0
1713000	-50	17	0
1714000	-50	17	0
1715000	-50	17	0
1716000	-50	17	0
1717000	-50	17	0
1718000	-50	17	0
1719000	-167	17	0
1720000	-167	17	0
1721000	-167	17	0
1722000	-167	17	0
1723000	-167	17	0
1724000	-167	17	0
1725000	-167	17	0
1726000	-167	17	0
1727000	-167	17	0
1728000	-145	17	0
1729000	-145	17	0
1730000	-145	17	0
1731000	-145	17	0
1732000	-145	17	0
1733000	-145	17	0
1734000	-145	17	0
1735000	-145	17	0
1736000	-145	17	0
1737000	-145	17	0
1738000	101	17	0
1739000	101	17	0
1740000	101	17	0
1741000	101	17	0
1742000	101	17	0
1743000	101	17	0
1744000	101	17	0
1745000	101	17	0
1746000	101	17	0
1747000	101	17	0
1748000	225	17	0
1749000	225	17	0
1750000	225	17	0
1751000	225	17	0
1752000	225	17	0
1753000	225	17	0
1754000	225	17	0
1755000	225	17	0
1756000	225	17	0
1757000	225	17	0
1758000	349	17	0
1759000	349	17	0
1760000	349	17	0
1761000	349	17	0
1762000	349	17	0
1763000	349	17	0
1764000	349	17	0
1765000	349	17	0
1766000	349	17	0
1767000	349	17	0
1768000	281	17	24
1769000	281	17	24
1770000	281	17	24
1771000	281	17	24
1772000	281	17	24
1773000	281	17	24
1774000	281	17	24
1775000	281	17	24
1776000	281	17	24
1777000	281	17	24
1778000	103	18	0
1779000	103	18	0
1780000	103	18	0
1781000	103	18	0
1782000	103	18	0
1783000	103	18	0
1784000	103	18	0
1785000	103	18	0
1786000	103	18	0
1787000	103	18	0
1788000	11	18	0
1789000	11	18	0
1790000	11	18	0
1791000	11	18	0
1792000	11	18	0
1793000	11	18	0
1794000	11	18	0
1795000	11	18	0
1796000	11	18	0
1797000	-80	18	0
1798000	-80	18	0
1799000	-80	18	0
1800000	-80	18	0
1801000	-80	18	0
1802000	-80	18	0
1803000	-80	18	0
1804000	-80	18	0
1805000	-80	18	0
1806000	-80	18	0
1807000	131	18	24
1808000	131	18	24
1809000	131	18	24
1810000	131	18	24
1811000	131	18	24
1812000	131	18	24
1813000	131	18	24
1814000	131	18	24
1815000	131	18	24
1816000	131	18	24
1817000	225	18	0
1818000	225	18	0
1819000	225	18	0
1820000	225	18	0
1821000	225	18	0
1822000	225	18	0
1823000	225	18	0
1824000	225	18	0
1825000	225	18	0
1826000	225	18	0
1827000	215	18	24
1828000	215	18	24
1829000	215	18	24
1830000	215	18	24
1831000	215	18	24
1832000	215	18	24
1833000	215	18	24
1834000	215	18	24
1835000	215	18	24
1836000	215	18	24
1837000	419	18	0
1838000	419	18	0
1839000	419	18	0
1840000	419	18	0
1841000	419	18	0
1842000	419	18	0
1843000	419	18	0
1844000	419	18	0
1845000	419	18	0
1846000	419	18	0
1847000	620	18	0
1848000	620	18	0
1849000	620	18	0
1850000	620	18	0
1851000	620	18	0
1852000	620	18	0
1853000	620	18	0
1854000	620	18	0
1855000	620	18	0
1856000	620	18	24
1857000	402	18	24
1858000	402	18	24
1859000	402	18	24
1860000	402	18	24
1861000	402	18	24
1862000	402	18	24
1863000	402	18	24
1864000	402	18	24
1865000	402	18	24
1866000	102	18	0
1867000	102	18	0
1868000	102	18	0
1869000	102	18	0
1870000	102	18	0
1871000	102	18	0
1872000	102	18	0
1873000	102	18	0
1874000	102	18	0
1875000	102	18	0
1876000	218	19	24
1877000	218	19	24
1878000	218	19	24
1879000	218	19	24
1880000	218	19	24
1881000	218	19	24
1882000	218	19	24
1883000	218	19	24
1884000	218	19	24
1885000	218	19	24
1886000	333	19	0
1887000	333	19	0
1888000	333	19	0
1889000	333	19	0
1890000	333	19	0
1891000	333	19	0
1892000	333	19	0
1893000	333	19	0
1894000	333	19	0
1895000	333	19	0
1896000	999	19	24
1897000	999	19	24
1898000	999	19	24
1899000	999	19	24
1900000	999	19	24
1901000	999	19	24
1902000	999	19	24
1903000	999	19	24
1904000	999	19	24
1905000	999	19	24
1906000	1012	19	24
1907000	1012	19	24
1908000	1012	19	24
1909000	1012	19	24
1910000	1012	19	24
1911000	1012	19	24
1912000	1012	19	24
1913000	1012	19	24
1914000	1012	19	24
1915000	1012	19	24
1916000	189	19	24
1917000	189	19	24
1918000	189	19	24
1919000	189	19	24
1920000	189	19	24
1921000	189	19	24
1922000	189	19	24
1923000	189	19	24
1924000	189	19	24
1925000	189	19	0
1926000	-633	19	0
1927000	-633	19	0
1928000	-633	19	0
1929000	-633	19	0
1930000	-633	19	0
1931000	-633	19	0
1932000	-633	19	0
1933000	-633	19	0
1934000	-633	19	0
1935000	-633	19	24
1936000	-934	19	24
1937000	-934	19	24
1938000	-934	19	24
1939000	-934	19	24
1940000	-934	19	24
1941000	-934	19	24
1942000	-934	19	24
1943000	-934	19	24
1944000	-934	19	24
1945000	-70	19	24
1946000	-70	19	24
1947000	-70	19	24
1948000	-70	19	24
1949000	-70	19	24
1950000	-70	19	24
1951000	-70	19	24
1952000	-70	19	24
1953000	-70	19	24
1954000	-70	19	24
1955000	467	19	0
1956000	467	19	0
1957000	467	19	0
1958000	467	19	0
1959000	467	19	0
1960000	467	19	0
1961000	467	19	0
1962000	467	19	0
1963000	467	19	0
1964000	467	19	0
1965000	774	19	24
1966000	774	19	24
1967000	774	19	24
1968000	774	19	24
1969000	774	19	24
1970000	774	19	24
1971000	774	19	24
1972000	774	19	24
1973000	774	19	24
1974000	774	19	24
1975000	1081	20	0
1976000	1081	20	0
1977000	1081	20	0
1978000	1081	20	0
1979000	1081	20	0
1980000	1081	20	0
1981000	1081	20	0
1982000	1081	20	0
1983000	1081	20	0
1984000	1081	20	0
1985000	809	20	0
1986000	809	20	0
1987000	809	20	0
1988000	809	20	0
1989000	809	20	0
1990000	809	20	0
1991000	809	20	0
1992000	809	20	0
1993000	809	20	0
1994000	809	20	0
1995000	-902	20	0
1996000	-902	20	0
1997000	-902	20	0
1998000	-902	20	0
1999000	-902	20	0
[truncated: 34,340 more rows]
