# Supplementary material for: Empirical optimization of an angled spoke paddling wheel with self-rotating mechanism
Source: Sci Rep. 2022 Nov 28;12:20511. doi: 10.1038/s41598-022-25181-7 (PMC9705443; doi:10.1038/s41598-022-25181-7)
Supplement: Supplementary file 1 — Supplementary Information. [file 41598_2022_25181_MOESM1_ESM.zip › 2nd_test_Loadcell_raw_data/R6/Test2_R6_90RPM_Set3.csv]

Timestamp	RMS_Val_G	Target_Vel_G	Vel_Cur_G
0	0	0	0
1000	0	0	0
2000	0	0	0
3000	0	0	0
4000	0	0	0
5000	0	0	0
6000	0	0	0
7000	0	0	0
8000	0	0	0
9000	0	0	0
10000	0	0	0
11000	0	0	0
12000	-82364	0	0
13000	-82364	0	0
14000	-82364	0	0
15000	-82364	0	0
16000	-82364	0	0
17000	-82364	0	0
18000	-82364	0	0
19000	-82364	0	0
20000	-82364	0	0
21000	-82364	0	0
22000	-164729	0	0
23000	-164729	0	0
24000	-164729	0	0
25000	-164729	0	0
26000	-164729	0	0
27000	-164729	0	0
28000	-164729	0	0
29000	-164729	0	0
30000	-164729	0	0
31000	-164729	0	0
32000	-247094	0	0
33000	-247094	0	0
34000	-247094	0	0
35000	-247094	0	0
36000	-247094	0	0
37000	-247094	0	0
38000	-247094	0	0
39000	-247094	0	0
40000	-247094	0	0
41000	-329453	0	0
42000	-329453	0	0
43000	-329453	0	0
44000	-329453	0	0
45000	-329453	0	0
46000	-329453	0	0
47000	-329453	0	0
48000	-329453	0	0
49000	-329453	0	0
50000	-329453	0	0
51000	-411812	0	0
52000	-411812	0	0
53000	-411812	0	0
54000	-411812	0	0
55000	-411812	0	0
56000	-411812	0	0
57000	-411812	0	0
58000	-411812	0	0
59000	-411812	0	0
60000	-411812	0	0
61000	-494171	0	0
62000	-494171	0	0
63000	-494171	0	0
64000	-494171	0	0
65000	-494171	0	0
66000	-494171	0	0
67000	-494171	0	0
68000	-494171	0	0
69000	-494171	0	0
70000	-494171	0	0
71000	-576530	0	0
72000	-576530	0	0
73000	-576530	0	0
74000	-576530	0	0
75000	-576530	0	0
76000	-576530	0	0
77000	-576530	0	0
78000	-576530	0	0
79000	-576530	0	0
80000	-576530	0	0
81000	-658887	0	0
82000	-658887	0	0
83000	-658887	0	0
84000	-658887	0	0
85000	-658887	0	0
86000	-658887	0	0
87000	-658887	0	0
88000	-658887	0	0
89000	-658887	0	0
90000	-658887	0	0
91000	-741243	0	0
92000	-741243	0	0
93000	-741243	0	0
94000	-741243	0	0
95000	-741243	0	0
96000	-741243	0	0
97000	-741243	0	0
98000	-741243	0	0
99000	-741243	0	0
100000	-741243	0	0
101000	-741243	1	0
102000	-741243	1	0
103000	-741243	1	0
104000	-741243	1	0
105000	-741243	1	0
106000	-741243	1	0
107000	-741243	1	0
108000	-741243	1	0
109000	-741243	1	0
110000	-741243	1	0
111000	-741243	1	0
112000	-741243	1	0
113000	-741243	1	0
114000	-741243	1	0
115000	-741243	1	0
116000	-741243	1	0
117000	-741243	1	0
118000	-741243	1	0
119000	-741243	1	0
120000	-741241	1	0
121000	-741241	1	0
122000	-741241	1	0
123000	-741241	1	0
124000	-741241	1	0
125000	-741241	1	0
126000	-741241	1	0
127000	-741241	1	0
128000	-741241	1	0
129000	-741241	1	0
130000	-741236	1	0
131000	-741236	1	0
132000	-741236	1	0
133000	-741236	1	0
134000	-741236	1	0
135000	-741236	1	0
136000	-741236	1	0
137000	-741236	1	0
138000	-741236	1	0
139000	-741236	1	0
140000	-741230	1	0
141000	-741230	1	0
142000	-741230	1	0
143000	-741230	1	0
144000	-741230	1	0
145000	-741230	1	0
146000	-741230	1	0
147000	-741230	1	0
148000	-741230	1	0
149000	-741230	1	0
150000	-741228	1	0
151000	-741228	1	0
152000	-741228	1	0
153000	-741228	1	0
154000	-741228	1	0
155000	-741228	1	0
156000	-741228	1	0
157000	-741228	1	0
158000	-741228	1	0
159000	-741228	1	0
160000	-741227	1	0
161000	-741227	1	0
162000	-741227	1	0
163000	-741227	1	0
164000	-741227	1	0
165000	-741227	1	0
166000	-741227	1	0
167000	-741227	1	0
168000	-741227	1	0
169000	-741227	1	0
170000	-741225	1	0
171000	-741225	1	0
172000	-741225	1	0
173000	-741225	1	0
174000	-741225	1	0
175000	-741225	1	0
176000	-741225	1	0
177000	-741225	1	0
178000	-741225	1	0
179000	-741225	1	0
180000	-741219	1	0
181000	-741219	1	0
182000	-741219	1	0
183000	-741219	1	0
184000	-741219	1	0
185000	-741219	1	0
186000	-741219	1	0
187000	-741219	1	0
188000	-741219	1	0
189000	-741219	1	0
190000	-741218	1	0
191000	-741218	1	0
192000	-741218	1	0
193000	-741218	1	0
194000	-741218	1	0
195000	-741218	1	0
196000	-741218	1	0
197000	-741218	1	0
198000	-741218	1	0
199000	-741218	2	0
200000	-741216	2	0
201000	-741216	2	0
202000	-741216	2	0
203000	-741216	2	0
204000	-741216	2	0
205000	-741216	2	0
206000	-741216	2	0
207000	-741216	2	0
208000	-741216	2	0
209000	-741209	2	0
210000	-741209	2	0
211000	-741209	2	0
212000	-741209	2	0
213000	-741209	2	0
214000	-741209	2	0
215000	-741209	2	0
216000	-741209	2	0
217000	-741209	2	0
218000	-741209	2	0
219000	-741211	2	0
220000	-741211	2	0
221000	-741211	2	0
222000	-741211	2	0
223000	-741211	2	0
224000	-741211	2	0
225000	-741211	2	0
226000	-741211	2	0
227000	-741211	2	0
228000	-741211	2	0
229000	-741207	2	0
230000	-741207	2	0
231000	-741207	2	0
232000	-741207	2	0
233000	-741207	2	0
234000	-741207	2	0
235000	-741207	2	0
236000	-741207	2	0
237000	-741207	2	0
238000	-741207	2	0
239000	-741202	2	0
240000	-741202	2	0
241000	-741202	2	0
242000	-741202	2	0
243000	-741202	2	0
244000	-741202	2	0
245000	-741202	2	0
246000	-741202	2	0
247000	-741202	2	0
248000	-741202	2	0
249000	-741202	2	0
250000	-741202	2	0
251000	-741202	2	0
252000	-741202	2	0
253000	-741202	2	0
254000	-741202	2	0
255000	-741202	2	0
256000	-741202	2	0
257000	-741202	2	0
258000	-741202	2	0
259000	-741201	2	0
260000	-741201	2	0
261000	-741201	2	0
262000	-741201	2	0
263000	-741201	2	0
264000	-741201	2	0
265000	-741201	2	0
266000	-741201	2	0
267000	-741201	2	0
268000	-741201	2	0
269000	-741193	2	0
270000	-741193	2	0
271000	-741193	2	0
272000	-741193	2	0
273000	-741193	2	0
274000	-741193	2	0
275000	-741193	2	0
276000	-741193	2	0
277000	-741193	2	0
278000	-741193	2	0
279000	-741187	2	0
280000	-741187	2	0
281000	-741187	2	0
282000	-741187	2	0
283000	-741187	2	0
284000	-741187	2	0
285000	-741187	2	0
286000	-741187	2	0
287000	-741187	2	0
288000	-741182	2	0
289000	-741182	2	0
290000	-741182	2	0
291000	-741182	2	0
292000	-741182	2	0
293000	-741182	2	0
294000	-741182	2	0
295000	-741182	2	0
296000	-741182	2	0
297000	-741182	2	0
298000	-741175	3	0
299000	-741175	3	0
300000	-741175	3	0
301000	-741175	3	0
302000	-741175	3	0
303000	-741175	3	0
304000	-741175	3	0
305000	-741175	3	0
306000	-741175	3	0
307000	-741175	3	0
308000	-741174	3	0
309000	-741174	3	0
310000	-741174	3	0
311000	-741174	3	0
312000	-741174	3	0
313000	-741174	3	0
314000	-741174	3	0
315000	-741174	3	0
316000	-741174	3	0
317000	-741174	3	0
318000	-741166	3	0
319000	-741166	3	0
320000	-741166	3	0
321000	-741166	3	0
322000	-741166	3	0
323000	-741166	3	0
324000	-741166	3	0
325000	-741166	3	0
326000	-741166	3	0
327000	-741166	3	0
328000	-741158	3	0
329000	-741158	3	0
330000	-741158	3	0
331000	-741158	3	0
332000	-741158	3	0
333000	-741158	3	0
334000	-741158	3	0
335000	-741158	3	0
336000	-741158	3	0
337000	-741158	3	0
338000	-741160	3	0
339000	-741160	3	0
340000	-741160	3	0
341000	-741160	3	0
342000	-741160	3	0
343000	-741160	3	0
344000	-741160	3	0
345000	-741160	3	0
346000	-741160	3	0
347000	-741160	3	0
348000	-741157	3	0
349000	-741157	3	0
350000	-741157	3	0
351000	-741157	3	0
352000	-741157	3	0
353000	-741157	3	0
354000	-741157	3	0
355000	-741157	3	0
356000	-741157	3	0
357000	-741157	3	0
358000	-741154	3	0
359000	-741154	3	0
360000	-741154	3	0
361000	-741154	3	0
362000	-741154	3	0
363000	-741154	3	0
364000	-741154	3	0
365000	-741154	3	0
366000	-741154	3	0
367000	-741154	3	0
368000	-741149	3	0
369000	-741149	3	0
370000	-741149	3	0
371000	-741149	3	0
372000	-741149	3	0
373000	-741149	3	0
374000	-741149	3	0
375000	-741149	3	0
376000	-741149	3	0
377000	-741144	3	0
378000	-741144	3	0
379000	-741144	3	0
380000	-741144	3	0
381000	-741144	3	0
382000	-741144	3	0
383000	-741144	3	0
384000	-741144	3	0
385000	-741144	3	0
386000	-741144	3	0
387000	-741139	3	0
388000	-741139	3	0
389000	-741139	3	0
390000	-741139	3	0
391000	-741139	3	0
392000	-741139	3	0
393000	-741139	3	0
394000	-741139	3	0
395000	-741139	3	0
396000	-741139	3	0
397000	-741132	4	0
398000	-741132	4	0
399000	-741132	4	0
400000	-741132	4	0
401000	-741132	4	0
402000	-741132	4	0
403000	-741132	4	0
404000	-741132	4	0
405000	-741132	4	0
406000	-741132	4	0
407000	-741129	4	0
408000	-741129	4	0
409000	-741129	4	0
410000	-741129	4	0
411000	-741129	4	0
412000	-741129	4	0
413000	-741129	4	0
414000	-741129	4	0
415000	-741129	4	0
416000	-741129	4	0
417000	-741127	4	0
418000	-741127	4	0
419000	-741127	4	0
420000	-741127	4	0
421000	-741127	4	0
422000	-741127	4	0
423000	-741127	4	0
424000	-741127	4	0
425000	-741127	4	0
426000	-741127	4	0
427000	-741123	4	0
428000	-741123	4	0
429000	-741123	4	0
430000	-741123	4	0
431000	-741123	4	0
432000	-741123	4	0
433000	-741123	4	0
434000	-741123	4	0
435000	-741123	4	0
436000	-741123	4	0
437000	-741123	4	0
438000	-741123	4	0
439000	-741123	4	0
440000	-741123	4	0
441000	-741123	4	0
442000	-741123	4	0
443000	-741123	4	0
444000	-741123	4	0
445000	-741123	4	0
446000	-741123	4	0
447000	-741122	4	0
448000	-741122	4	0
449000	-741122	4	0
450000	-741122	4	0
451000	-741122	4	0
452000	-741122	4	0
453000	-741122	4	0
454000	-741122	4	0
455000	-741122	4	0
456000	-741121	4	0
457000	-741121	4	0
458000	-741121	4	0
459000	-741121	4	0
460000	-741121	4	0
461000	-741121	4	0
462000	-741121	4	0
463000	-741121	4	0
464000	-741121	4	0
465000	-741121	4	0
466000	-741120	4	0
467000	-741120	4	0
468000	-741120	4	0
469000	-741120	4	0
470000	-741120	4	0
471000	-741120	4	0
472000	-741120	4	0
473000	-741120	4	0
474000	-741120	4	0
475000	-741120	4	0
476000	-741118	4	0
477000	-741118	4	0
478000	-741118	4	0
479000	-741118	4	0
480000	-741118	4	0
481000	-741118	4	0
482000	-741118	4	0
483000	-741118	4	0
484000	-741118	4	0
485000	-741118	4	0
486000	-741116	4	0
487000	-741116	4	0
488000	-741116	4	0
489000	-741116	4	0
490000	-741116	4	0
491000	-741116	4	0
492000	-741116	4	0
493000	-741116	4	0
494000	-741116	4	0
495000	-741116	4	0
496000	-741112	5	0
497000	-741112	5	0
498000	-741112	5	0
499000	-741112	5	0
500000	-741112	5	0
501000	-741112	5	0
502000	-741112	5	0
503000	-741112	5	0
504000	-741112	5	0
505000	-741112	5	0
506000	-741108	5	0
507000	-741108	5	0
508000	-741108	5	0
509000	-741108	5	0
510000	-741108	5	0
511000	-741108	5	0
512000	-741108	5	0
513000	-741108	5	0
514000	-741108	5	0
515000	-741108	5	0
516000	-741107	5	0
517000	-741107	5	0
518000	-741107	5	0
519000	-741107	5	0
520000	-741107	5	0
521000	-741107	5	0
522000	-741107	5	0
523000	-741107	5	0
524000	-741107	5	0
525000	-741107	5	0
526000	-741098	5	0
527000	-741098	5	0
528000	-741098	5	0
529000	-741098	5	0
530000	-741098	5	0
531000	-741098	5	0
532000	-741098	5	0
533000	-741098	5	0
534000	-741098	5	0
535000	-741096	5	0
536000	-741096	5	0
537000	-741096	5	0
538000	-741096	5	0
539000	-741096	5	0
540000	-741096	5	0
541000	-741096	5	0
542000	-741096	5	0
543000	-741096	5	0
544000	-741096	5	0
545000	-741094	5	0
546000	-741094	5	0
547000	-741094	5	0
548000	-741094	5	0
549000	-741094	5	0
550000	-741094	5	0
551000	-741094	5	0
552000	-741094	5	0
553000	-741094	5	0
554000	-741094	5	0
555000	-741093	5	0
556000	-741093	5	0
557000	-741093	5	0
558000	-741093	5	0
559000	-741093	5	0
560000	-741093	5	0
561000	-741093	5	0
562000	-741093	5	0
563000	-741093	5	0
564000	-741093	5	0
565000	-741088	5	0
566000	-741088	5	0
567000	-741088	5	0
568000	-741088	5	0
569000	-741088	5	0
570000	-741088	5	0
571000	-741088	5	0
572000	-741088	5	0
573000	-741088	5	0
574000	-741088	5	0
575000	-741088	5	0
576000	-741088	5	0
577000	-741088	5	0
578000	-741088	5	0
579000	-741088	5	0
580000	-741088	5	0
581000	-741088	5	0
582000	-741088	5	0
583000	-741088	5	0
584000	-741088	5	0
585000	-741091	5	0
586000	-741091	5	0
587000	-741091	5	0
588000	-741091	5	0
589000	-741091	5	0
590000	-741091	5	0
591000	-741091	5	0
592000	-741091	5	0
593000	-741091	5	0
594000	-741091	6	0
595000	-741094	6	0
596000	-741094	6	0
597000	-741094	6	0
598000	-741094	6	0
599000	-741094	6	0
600000	-741094	6	0
601000	-741094	6	0
602000	-741094	6	0
603000	-741094	6	0
604000	-741099	6	0
605000	-741099	6	0
606000	-741099	6	0
607000	-741099	6	0
608000	-741099	6	0
609000	-741099	6	0
610000	-741099	6	0
611000	-741099	6	0
612000	-741099	6	0
613000	-741099	6	0
614000	-741095	6	0
615000	-741095	6	0
616000	-741095	6	0
617000	-741095	6	0
618000	-741095	6	0
619000	-741095	6	0
620000	-741095	6	0
621000	-741095	6	0
622000	-741095	6	0
623000	-741095	6	0
624000	-741096	6	0
625000	-741096	6	0
626000	-741096	6	0
627000	-741096	6	0
628000	-741096	6	0
629000	-741096	6	0
630000	-741096	6	0
631000	-741096	6	0
632000	-741096	6	0
633000	-741096	6	0
634000	-741098	6	0
635000	-741098	6	0
636000	-741098	6	0
637000	-741098	6	0
638000	-741098	6	0
639000	-741098	6	0
640000	-741098	6	0
641000	-741098	6	0
642000	-741098	6	0
643000	-741098	6	0
644000	-741091	6	0
645000	-741091	6	0
646000	-741091	6	0
647000	-741091	6	0
648000	-741091	6	0
649000	-741091	6	0
650000	-741091	6	0
651000	-741091	6	0
652000	-741091	6	0
653000	-741091	6	0
654000	-741092	6	0
655000	-741092	6	0
656000	-741092	6	0
657000	-741092	6	0
658000	-741092	6	0
659000	-741092	6	0
660000	-741092	6	0
661000	-741092	6	0
662000	-741092	6	0
663000	-741092	6	0
664000	-741092	6	0
665000	-741092	6	0
666000	-741092	6	0
667000	-741092	6	0
668000	-741092	6	0
669000	-741092	6	0
670000	-741092	6	0
671000	-741092	6	0
672000	-741092	6	0
673000	-741092	6	0
674000	-741092	6	0
675000	-741092	6	0
676000	-741092	6	0
677000	-741092	6	0
678000	-741092	6	0
679000	-741092	6	0
680000	-741092	6	0
681000	-741092	6	0
682000	-741092	6	0
683000	-741092	6	0
684000	-741093	6	0
685000	-741093	6	0
686000	-741093	6	0
687000	-741093	6	0
688000	-741093	6	0
689000	-741093	6	0
690000	-741093	6	0
691000	-741093	6	0
692000	-741093	6	0
693000	-741085	7	0
694000	-741085	7	0
695000	-741085	7	0
696000	-741085	7	0
697000	-741085	7	0
698000	-741085	7	0
699000	-741085	7	0
700000	-741085	7	0
701000	-741085	7	0
702000	-741085	7	0
703000	-741078	7	0
704000	-741078	7	0
705000	-741078	7	0
706000	-741078	7	0
707000	-741078	7	0
708000	-741078	7	0
709000	-741078	7	0
710000	-741078	7	0
711000	-741078	7	0
712000	-741078	7	0
713000	-741077	7	0
714000	-741077	7	0
715000	-741077	7	0
716000	-741077	7	0
717000	-741077	7	0
718000	-741077	7	0
719000	-741077	7	0
720000	-741077	7	0
721000	-741077	7	0
722000	-741077	7	0
723000	-741077	7	0
724000	-741077	7	0
725000	-741077	7	0
726000	-741077	7	0
727000	-741077	7	0
728000	-741077	7	0
729000	-741077	7	0
730000	-741077	7	0
731000	-741077	7	0
732000	-741077	7	0
733000	-741078	7	0
734000	-741078	7	0
735000	-741078	7	0
736000	-741078	7	0
737000	-741078	7	0
738000	-741078	7	0
739000	-741078	7	0
740000	-741078	7	0
741000	-741078	7	0
742000	-741078	7	0
743000	-741083	7	0
744000	-741083	7	0
745000	-741083	7	0
746000	-741083	7	0
747000	-741083	7	0
748000	-741083	7	0
749000	-741083	7	0
750000	-741083	7	0
751000	-741083	7	0
752000	-741083	7	0
753000	-741084	7	0
754000	-741084	7	0
755000	-741084	7	0
756000	-741084	7	0
757000	-741084	7	0
758000	-741084	7	0
759000	-741084	7	0
760000	-741084	7	0
761000	-741084	7	0
762000	-741084	7	0
763000	-741085	7	0
764000	-741085	7	0
765000	-741085	7	0
766000	-741085	7	0
767000	-741085	7	0
768000	-741085	7	0
769000	-741085	7	0
770000	-741085	7	0
771000	-741085	7	0
772000	-741087	7	0
773000	-741087	7	0
774000	-741087	7	0
775000	-741087	7	0
776000	-741087	7	0
777000	-741087	7	0
778000	-741087	7	0
779000	-741087	7	0
780000	-741087	7	0
781000	-741087	7	0
782000	-741087	7	0
783000	-741087	7	0
784000	-741087	7	0
785000	-741087	7	0
786000	-741087	7	0
787000	-741087	7	0
788000	-741087	7	0
789000	-741087	7	0
790000	-741087	7	0
791000	-741087	7	0
792000	-741089	8	0
793000	-741089	8	0
794000	-741089	8	0
795000	-741089	8	0
796000	-741089	8	0
797000	-741089	8	0
798000	-741089	8	0
799000	-741089	8	0
800000	-741089	8	0
801000	-741089	8	0
802000	-741092	8	0
803000	-741092	8	0
804000	-741092	8	0
805000	-741092	8	0
806000	-741092	8	0
807000	-741092	8	0
808000	-741092	8	0
809000	-741092	8	0
810000	-741092	8	0
811000	-741092	8	0
812000	-741091	8	0
813000	-741091	8	0
814000	-741091	8	0
815000	-741091	8	0
816000	-741091	8	0
817000	-741091	8	0
818000	-741091	8	0
819000	-741091	8	0
820000	-741091	8	0
821000	-741091	8	0
822000	-741087	8	0
823000	-741087	8	0
824000	-741087	8	0
825000	-741087	8	0
826000	-741087	8	0
827000	-741087	8	0
828000	-741087	8	0
829000	-741087	8	0
830000	-741087	8	0
831000	-741087	8	0
832000	-741088	8	0
833000	-741088	8	0
834000	-741088	8	0
835000	-741088	8	0
836000	-741088	8	0
837000	-741088	8	0
838000	-741088	8	0
839000	-741088	8	0
840000	-741088	8	0
841000	-741088	8	0
842000	-741083	8	0
843000	-741083	8	0
844000	-741083	8	0
845000	-741083	8	0
846000	-741083	8	0
847000	-741083	8	0
848000	-741083	8	0
849000	-741083	8	0
850000	-741083	8	0
851000	-741079	8	0
852000	-741079	8	0
853000	-741079	8	0
854000	-741079	8	0
855000	-741079	8	0
856000	-741079	8	0
857000	-741079	8	0
858000	-741079	8	0
859000	-741079	8	0
860000	-741079	8	0
861000	-741074	8	0
862000	-741074	8	0
863000	-741074	8	0
864000	-741074	8	0
865000	-741074	8	0
866000	-741074	8	0
867000	-741074	8	0
868000	-741074	8	0
869000	-741074	8	0
870000	-741074	8	0
871000	-741076	8	0
872000	-741076	8	0
873000	-741076	8	0
874000	-741076	8	0
875000	-741076	8	0
876000	-741076	8	0
877000	-741076	8	0
878000	-741076	8	0
879000	-741076	8	0
880000	-741076	8	0
881000	-741083	8	0
882000	-741083	8	0
883000	-741083	8	0
884000	-741083	8	0
885000	-741083	8	0
886000	-741083	8	0
887000	-741083	8	0
888000	-741083	8	0
889000	-741083	8	0
890000	-741083	8	0
891000	-741090	9	0
892000	-741090	9	0
893000	-741090	9	0
894000	-741090	9	0
895000	-741090	9	0
896000	-741090	9	0
897000	-741090	9	0
898000	-741090	9	0
899000	-741090	9	0
900000	-741090	9	0
901000	-741092	9	0
902000	-741092	9	0
903000	-741092	9	0
904000	-741092	9	0
905000	-741092	9	0
906000	-741092	9	0
907000	-741092	9	0
908000	-741092	9	0
909000	-741092	9	0
910000	-741092	9	0
911000	-741092	9	0
912000	-741092	9	0
913000	-741092	9	0
914000	-741092	9	0
915000	-741092	9	0
916000	-741092	9	0
917000	-741092	9	0
918000	-741092	9	0
919000	-741092	9	0
920000	-741092	9	0
921000	-741093	9	0
922000	-741093	9	0
923000	-741093	9	0
924000	-741093	9	0
925000	-741093	9	0
926000	-741093	9	0
927000	-741093	9	0
928000	-741093	9	0
929000	-741093	9	0
930000	-741088	9	0
931000	-741088	9	0
932000	-741088	9	0
933000	-741088	9	0
934000	-741088	9	0
935000	-741088	9	0
936000	-741088	9	0
937000	-741088	9	0
938000	-741088	9	0
939000	-741088	9	0
940000	-741084	9	0
941000	-741084	9	0
942000	-741084	9	0
943000	-741084	9	0
944000	-741084	9	0
945000	-741084	9	0
946000	-741084	9	0
947000	-741084	9	0
948000	-741084	9	0
949000	-741084	9	0
950000	-741078	9	0
951000	-741078	9	0
952000	-741078	9	0
953000	-741078	9	0
954000	-741078	9	0
955000	-741078	9	0
956000	-741078	9	0
957000	-741078	9	0
958000	-741078	9	0
959000	-741078	9	0
960000	-741077	9	0
961000	-741077	9	0
962000	-741077	9	0
963000	-741077	9	0
964000	-741077	9	0
965000	-741077	9	0
966000	-741077	9	0
967000	-741077	9	0
968000	-741077	9	0
969000	-741077	9	0
970000	-741074	9	0
971000	-741074	9	0
972000	-741074	9	0
973000	-741074	9	0
974000	-741074	9	0
975000	-741074	9	0
976000	-741074	9	0
977000	-741074	9	0
978000	-741074	9	0
979000	-741074	9	0
980000	-741070	9	0
981000	-741070	9	0
982000	-741070	9	0
983000	-741070	9	0
984000	-741070	9	0
985000	-741070	9	0
986000	-741070	9	0
987000	-741070	9	0
988000	-741070	9	0
989000	-741070	9	0
990000	-741070	10	0
991000	-741070	10	0
992000	-741070	10	0
993000	-741070	10	0
994000	-741070	10	0
995000	-741070	10	0
996000	-741070	10	0
997000	-741070	10	0
998000	-741070	10	0
999000	-741070	10	0
1000000	-658703	10	0
1001000	-658703	10	0
1002000	-658703	10	0
1003000	-658703	10	0
1004000	-658703	10	0
1005000	-658703	10	0
1006000	-658703	10	0
1007000	-658703	10	0
1008000	-658703	10	0
1009000	-576344	10	0
1010000	-576344	10	0
1011000	-576344	10	0
1012000	-576344	10	0
1013000	-576344	10	0
1014000	-576344	10	0
1015000	-576344	10	0
1016000	-576344	10	0
1017000	-576344	10	0
1018000	-576344	10	0
1019000	-493986	10	0
1020000	-493986	10	0
1021000	-493986	10	0
1022000	-493986	10	0
1023000	-493986	10	0
1024000	-493986	10	0
1025000	-493986	10	0
1026000	-493986	10	0
1027000	-493986	10	0
1028000	-493986	10	0
1029000	-411621	10	0
1030000	-411621	10	0
1031000	-411621	10	0
1032000	-411621	10	0
1033000	-411621	10	0
1034000	-411621	10	0
1035000	-411621	10	0
1036000	-411621	10	0
1037000	-411621	10	0
1038000	-411621	10	0
1039000	-329257	10	0
1040000	-329257	10	0
1041000	-329257	10	0
1042000	-329257	10	0
1043000	-329257	10	0
1044000	-329257	10	0
1045000	-329257	10	0
1046000	-329257	10	0
1047000	-329257	10	0
1048000	-329257	10	0
1049000	-246900	10	0
1050000	-246900	10	0
1051000	-246900	10	0
1052000	-246900	10	0
1053000	-246900	10	0
1054000	-246900	10	0
1055000	-246900	10	0
1056000	-246900	10	0
1057000	-246900	10	0
1058000	-246900	10	0
1059000	-164537	10	0
1060000	-164537	10	0
1061000	-164537	10	0
1062000	-164537	10	0
1063000	-164537	10	0
1064000	-164537	10	0
1065000	-164537	10	0
1066000	-164537	10	0
1067000	-164537	10	0
1068000	-164537	10	0
1069000	-82176	10	0
1070000	-82176	10	0
1071000	-82176	10	0
1072000	-82176	10	0
1073000	-82176	10	0
1074000	-82176	10	0
1075000	-82176	10	0
1076000	-82176	10	0
1077000	-82176	10	0
1078000	-82176	10	0
1079000	179	10	0
1080000	179	10	0
1081000	179	10	0
1082000	179	10	0
1083000	179	10	0
1084000	179	10	0
1085000	179	10	0
1086000	179	10	0
1087000	179	10	0
1088000	189	11	0
1089000	189	11	0
1090000	189	11	0
1091000	189	11	0
1092000	189	11	0
1093000	189	11	0
1094000	189	11	0
1095000	189	11	0
1096000	189	11	0
1097000	189	11	0
1098000	191	11	0
1099000	191	11	0
1100000	191	11	0
1101000	191	11	0
1102000	191	11	0
1103000	191	11	0
1104000	191	11	0
1105000	191	11	0
1106000	191	11	0
1107000	191	11	0
1108000	191	11	0
1109000	191	11	0
1110000	191	11	0
1111000	191	11	0
1112000	191	11	0
1113000	191	11	0
1114000	191	11	0
1115000	191	11	0
1116000	191	11	0
1117000	191	11	0
1118000	185	11	0
1119000	185	11	0
1120000	185	11	0
1121000	185	11	0
1122000	185	11	0
1123000	185	11	0
1124000	185	11	0
1125000	185	11	0
1126000	185	11	0
1127000	185	11	0
1128000	179	11	0
1129000	179	11	0
1130000	179	11	0
1131000	179	11	0
1132000	179	11	0
1133000	179	11	0
1134000	179	11	0
1135000	179	11	0
1136000	179	11	0
1137000	179	11	0
1138000	177	11	0
1139000	177	11	0
1140000	177	11	0
1141000	177	11	0
1142000	177	11	0
1143000	177	11	0
1144000	177	11	0
1145000	177	11	0
1146000	177	11	0
1147000	177	11	0
1148000	176	11	0
1149000	176	11	0
1150000	176	11	0
1151000	176	11	0
1152000	176	11	0
1153000	176	11	0
1154000	176	11	0
1155000	176	11	0
1156000	176	11	0
1157000	176	11	0
1158000	162	11	0
1159000	162	11	0
1160000	162	11	0
1161000	162	11	0
1162000	162	11	0
1163000	162	11	0
1164000	162	11	0
1165000	162	11	0
1166000	162	11	0
1167000	158	11	0
1168000	158	11	0
1169000	158	11	0
1170000	158	11	0
1171000	158	11	0
1172000	158	11	0
1173000	158	11	0
1174000	158	11	0
1175000	158	11	0
1176000	158	11	0
1177000	155	11	0
1178000	155	11	0
1179000	155	11	0
1180000	155	11	0
1181000	155	11	0
1182000	155	11	0
1183000	155	11	0
1184000	155	11	0
1185000	155	11	0
1186000	155	11	0
1187000	159	12	0
1188000	159	12	0
1189000	159	12	0
1190000	159	12	0
1191000	159	12	0
1192000	159	12	0
1193000	159	12	0
1194000	159	12	0
1195000	159	12	0
1196000	159	12	0
1197000	157	12	0
1198000	157	12	0
1199000	157	12	0
1200000	157	12	0
1201000	157	12	0
1202000	157	12	0
1203000	157	12	0
1204000	157	12	0
1205000	157	12	0
1206000	157	12	0
1207000	167	12	0
1208000	167	12	0
1209000	167	12	0
1210000	167	12	0
1211000	167	12	0
1212000	167	12	0
1213000	167	12	0
1214000	167	12	0
1215000	167	12	0
1216000	167	12	0
1217000	171	12	0
1218000	171	12	0
1219000	171	12	0
1220000	171	12	0
1221000	171	12	0
1222000	171	12	0
1223000	171	12	0
1224000	171	12	0
1225000	171	12	0
1226000	171	12	0
1227000	158	12	0
1228000	158	12	0
1229000	158	12	0
1230000	158	12	0
1231000	158	12	0
1232000	158	12	0
1233000	158	12	0
1234000	158	12	0
1235000	158	12	0
1236000	158	12	0
1237000	149	12	0
1238000	149	12	0
1239000	149	12	0
1240000	149	12	0
1241000	149	12	0
1242000	149	12	0
1243000	149	12	0
1244000	149	12	0
1245000	149	12	0
1246000	149	12	0
1247000	139	12	0
1248000	139	12	0
1249000	139	12	0
1250000	139	12	0
1251000	139	12	0
1252000	139	12	0
1253000	139	12	0
1254000	139	12	0
1255000	139	12	0
1256000	124	12	0
1257000	124	12	0
1258000	124	12	0
1259000	124	12	0
1260000	124	12	0
1261000	124	12	0
1262000	124	12	0
1263000	124	12	0
1264000	124	12	0
1265000	124	12	0
1266000	116	12	0
1267000	116	12	0
1268000	116	12	0
1269000	116	12	0
1270000	116	12	0
1271000	116	12	0
1272000	116	12	0
1273000	116	12	0
1274000	116	12	0
1275000	116	12	0
1276000	112	12	0
1277000	112	12	0
1278000	112	12	0
1279000	112	12	0
1280000	112	12	0
1281000	112	12	0
1282000	112	12	0
1283000	112	12	0
1284000	112	12	0
1285000	112	12	0
1286000	108	13	0
1287000	108	13	0
1288000	108	13	0
1289000	108	13	0
1290000	108	13	0
1291000	108	13	0
1292000	108	13	0
1293000	108	13	0
1294000	108	13	0
1295000	108	13	0
1296000	113	13	0
1297000	113	13	0
1298000	113	13	0
1299000	113	13	0
1300000	113	13	0
1301000	113	13	0
1302000	113	13	0
1303000	113	13	0
1304000	113	13	0
1305000	113	13	0
1306000	116	13	0
1307000	116	13	0
1308000	116	13	0
1309000	116	13	0
1310000	116	13	0
1311000	116	13	0
1312000	116	13	0
1313000	116	13	0
1314000	116	13	0
1315000	116	13	0
1316000	104	13	0
1317000	104	13	0
1318000	104	13	0
1319000	104	13	0
1320000	104	13	0
1321000	104	13	0
1322000	104	13	0
1323000	104	13	0
1324000	104	13	0
1325000	104	13	0
1326000	103	13	0
1327000	103	13	0
1328000	103	13	0
1329000	103	13	0
1330000	103	13	0
1331000	103	13	0
1332000	103	13	0
1333000	103	13	0
1334000	103	13	0
1335000	57	13	0
1336000	57	13	0
1337000	57	13	0
1338000	57	13	0
1339000	57	13	0
1340000	57	13	0
1341000	57	13	0
1342000	57	13	0
1343000	57	13	0
1344000	57	13	0
1345000	70	13	0
1346000	70	13	0
1347000	70	13	0
1348000	70	13	0
1349000	70	13	0
1350000	70	13	0
1351000	70	13	0
1352000	70	13	0
1353000	70	13	0
1354000	70	13	0
1355000	60	13	0
1356000	60	13	0
1357000	60	13	0
1358000	60	13	0
1359000	60	13	0
1360000	60	13	0
1361000	60	13	0
1362000	60	13	0
1363000	60	13	0
1364000	60	13	0
1365000	49	13	0
1366000	49	13	0
1367000	49	13	0
1368000	49	13	0
1369000	49	13	0
1370000	49	13	0
1371000	49	13	0
1372000	49	13	0
1373000	49	13	0
1374000	49	13	0
1375000	59	13	0
1376000	59	13	0
1377000	59	13	0
1378000	59	13	0
1379000	59	13	0
1380000	59	13	0
1381000	59	13	0
1382000	59	13	0
1383000	59	13	0
1384000	59	13	0
1385000	68	14	0
1386000	68	14	0
1387000	68	14	0
1388000	68	14	0
1389000	68	14	0
1390000	68	14	0
1391000	68	14	0
1392000	68	14	0
1393000	68	14	0
1394000	68	14	0
1395000	65	14	0
1396000	65	14	0
1397000	65	14	0
1398000	65	14	0
1399000	65	14	0
1400000	65	14	0
1401000	65	14	0
1402000	65	14	0
1403000	65	14	0
1404000	65	14	0
1405000	44	14	0
1406000	44	14	0
1407000	44	14	0
1408000	44	14	0
1409000	44	14	0
1410000	44	14	0
1411000	44	14	0
1412000	44	14	0
1413000	44	14	0
1414000	21	14	0
1415000	21	14	0
1416000	21	14	0
1417000	21	14	0
1418000	21	14	0
1419000	21	14	0
1420000	21	14	0
1421000	21	14	0
1422000	21	14	0
1423000	21	14	0
1424000	-16	14	0
1425000	-16	14	0
1426000	-16	14	0
1427000	-16	14	0
1428000	-16	14	0
1429000	-16	14	0
1430000	-16	14	0
1431000	-16	14	0
1432000	-16	14	0
1433000	-16	14	0
1434000	-25	14	0
1435000	-25	14	0
1436000	-25	14	0
1437000	-25	14	0
1438000	-25	14	0
1439000	-25	14	0
1440000	-25	14	0
1441000	-25	14	0
1442000	-25	14	0
1443000	-25	14	0
1444000	30	14	0
1445000	30	14	0
1446000	30	14	0
1447000	30	14	0
1448000	30	14	0
1449000	30	14	0
1450000	30	14	0
1451000	30	14	0
1452000	30	14	0
1453000	30	14	0
1454000	86	14	0
1455000	86	14	0
1456000	86	14	0
1457000	86	14	0
1458000	86	14	0
1459000	86	14	0
1460000	86	14	0
1461000	86	14	0
1462000	86	14	0
1463000	86	14	0
1464000	167	14	0
1465000	167	14	0
1466000	167	14	0
1467000	167	14	0
1468000	167	14	0
1469000	167	14	0
1470000	167	14	0
1471000	167	14	0
1472000	167	14	0
1473000	167	14	0
1474000	84	14	0
1475000	84	14	0
1476000	84	14	0
1477000	84	14	0
1478000	84	14	0
1479000	84	14	0
1480000	84	14	0
1481000	84	14	0
1482000	84	14	0
1483000	84	15	0
1484000	-10	15	0
1485000	-10	15	0
1486000	-10	15	0
1487000	-10	15	0
1488000	-10	15	0
1489000	-10	15	0
1490000	-10	15	0
1491000	-10	15	0
1492000	-10	15	0
1493000	-105	15	0
1494000	-105	15	0
1495000	-105	15	0
1496000	-105	15	0
1497000	-105	15	0
1498000	-105	15	0
1499000	-105	15	0
1500000	-105	15	0
1501000	-105	15	0
1502000	-105	15	0
1503000	-148	15	0
1504000	-148	15	0
1505000	-148	15	0
1506000	-148	15	0
1507000	-148	15	0
1508000	-148	15	0
1509000	-148	15	0
1510000	-148	15	0
1511000	-148	15	0
1512000	-148	15	0
1513000	-59	15	0
1514000	-59	15	0
1515000	-59	15	0
1516000	-59	15	0
1517000	-59	15	0
1518000	-59	15	0
1519000	-59	15	0
1520000	-59	15	0
1521000	-59	15	0
1522000	-59	15	0
1523000	-2	15	0
1524000	-2	15	0
1525000	-2	15	0
1526000	-2	15	0
1527000	-2	15	0
1528000	-2	15	0
1529000	-2	15	0
1530000	-2	15	0
1531000	-2	15	0
1532000	-2	15	0
1533000	16	15	0
1534000	16	15	0
1535000	16	15	0
1536000	16	15	0
1537000	16	15	0
1538000	16	15	0
1539000	16	15	0
1540000	16	15	0
1541000	16	15	0
1542000	16	15	0
1543000	37	15	0
1544000	37	15	0
1545000	37	15	0
1546000	37	15	0
1547000	37	15	0
1548000	37	15	0
1549000	37	15	0
1550000	37	15	0
1551000	37	15	0
1552000	37	15	0
1553000	-98	15	0
1554000	-98	15	0
1555000	-98	15	0
1556000	-98	15	0
1557000	-98	15	0
1558000	-98	15	0
1559000	-98	15	0
1560000	-98	15	0
1561000	-98	15	0
1562000	-98	15	0
1563000	-108	15	0
1564000	-108	15	0
1565000	-108	15	0
1566000	-108	15	0
1567000	-108	15	0
1568000	-108	15	0
1569000	-108	15	0
1570000	-108	15	0
1571000	-108	15	0
1572000	-114	15	0
1573000	-114	15	0
1574000	-114	15	0
1575000	-114	15	0
1576000	-114	15	0
1577000	-114	15	0
1578000	-114	15	0
1579000	-114	15	0
1580000	-114	15	0
1581000	-114	15	0
1582000	-119	16	0
1583000	-119	16	0
1584000	-119	16	0
1585000	-119	16	0
1586000	-119	16	0
1587000	-119	16	0
1588000	-119	16	0
1589000	-119	16	0
1590000	-119	16	0
1591000	-119	16	0
1592000	-69	16	0
1593000	-69	16	0
1594000	-69	16	0
1595000	-69	16	0
1596000	-69	16	0
1597000	-69	16	0
1598000	-69	16	0
1599000	-69	16	0
1600000	-69	16	0
1601000	-69	16	0
1602000	-57	16	24
1603000	-57	16	24
1604000	-57	16	24
1605000	-57	16	24
1606000	-57	16	24
1607000	-57	16	24
1608000	-57	16	24
1609000	-57	16	24
1610000	-57	16	24
1611000	-57	16	24
1612000	-72	16	0
1613000	-72	16	0
1614000	-72	16	0
1615000	-72	16	0
1616000	-72	16	0
1617000	-72	16	0
1618000	-72	16	0
1619000	-72	16	0
1620000	-72	16	0
1621000	-72	16	0
1622000	-152	16	0
1623000	-152	16	0
1624000	-152	16	0
1625000	-152	16	0
1626000	-152	16	0
1627000	-152	16	0
1628000	-152	16	0
1629000	-152	16	0
1630000	-152	16	0
1631000	-152	16	0
1632000	-240	16	0
1633000	-240	16	0
1634000	-240	16	0
1635000	-240	16	0
1636000	-240	16	0
1637000	-240	16	0
1638000	-240	16	0
1639000	-240	16	0
1640000	-240	16	0
1641000	-240	16	0
1642000	-235	16	0
1643000	-235	16	0
1644000	-235	16	0
1645000	-235	16	0
1646000	-235	16	0
1647000	-235	16	0
1648000	-235	16	0
1649000	-235	16	0
1650000	-235	16	0
1651000	-332	16	24
1652000	-332	16	24
1653000	-332	16	24
1654000	-332	16	24
1655000	-332	16	24
1656000	-332	16	24
1657000	-332	16	24
1658000	-332	16	24
1659000	-332	16	24
1660000	-332	16	24
1661000	-330	16	0
1662000	-330	16	0
1663000	-330	16	0
1664000	-330	16	0
1665000	-330	16	0
1666000	-330	16	0
1667000	-330	16	0
1668000	-330	16	0
1669000	-330	16	0
1670000	-330	16	0
1671000	-327	16	0
1672000	-327	16	0
1673000	-327	16	0
1674000	-327	16	0
1675000	-327	16	0
1676000	-327	16	0
1677000	-327	16	0
1678000	-327	16	0
1679000	-327	16	0
1680000	-327	16	0
1681000	54	17	24
1682000	54	17	24
1683000	54	17	24
1684000	54	17	24
1685000	54	17	24
1686000	54	17	24
1687000	54	17	24
1688000	54	17	24
1689000	54	17	24
1690000	54	17	24
1691000	790	17	0
1692000	790	17	0
1693000	790	17	0
1694000	790	17	0
1695000	790	17	0
1696000	790	17	0
1697000	790	17	0
1698000	790	17	0
1699000	790	17	0
1700000	790	17	0
1701000	369	17	24
1702000	369	17	24
1703000	369	17	24
1704000	369	17	24
1705000	369	17	24
1706000	369	17	24
1707000	369	17	24
1708000	369	17	24
1709000	369	17	24
1710000	369	17	0
1711000	-50	17	0
1712000	-50	17	0
1713000	-50	17	0
1714000	-50	17	0
1715000	-50	17	0
1716000	-50	17	0
1717000	-50	17	0
1718000	-50	17	0
1719000	-50	17	0
1720000	-50	17	0
1721000	-1118	17	0
1722000	-1118	17	0
1723000	-1118	17	0
1724000	-1118	17	0
1725000	-1118	17	0
1726000	-1118	17	0
1727000	-1118	17	0
1728000	-1118	17	0
1729000	-1118	17	0
1730000	-1782	17	0
1731000	-1782	17	0
1732000	-1782	17	0
1733000	-1782	17	0
1734000	-1782	17	0
1735000	-1782	17	0
1736000	-1782	17	0
1737000	-1782	17	0
1738000	-1782	17	0
1739000	-1782	17	0
1740000	-1327	17	24
1741000	-1327	17	24
1742000	-1327	17	24
1743000	-1327	17	24
1744000	-1327	17	24
1745000	-1327	17	24
1746000	-1327	17	24
1747000	-1327	17	24
1748000	-1327	17	24
1749000	-1327	17	24
1750000	-358	17	0
1751000	-358	17	0
1752000	-358	17	0
1753000	-358	17	0
1754000	-358	17	0
1755000	-358	17	0
1756000	-358	17	0
1757000	-358	17	0
1758000	-358	17	0
1759000	-358	17	0
1760000	612	17	0
1761000	612	17	0
1762000	612	17	0
1763000	612	17	0
1764000	612	17	0
1765000	612	17	0
1766000	612	17	0
1767000	612	17	0
1768000	612	17	0
1769000	612	17	0
1770000	1407	17	24
1771000	1407	17	24
1772000	1407	17	24
1773000	1407	17	24
1774000	1407	17	24
1775000	1407	17	24
1776000	1407	17	24
1777000	1407	17	24
1778000	1407	17	24
1779000	1407	17	24
1780000	1301	18	0
1781000	1301	18	0
1782000	1301	18	0
1783000	1301	18	0
1784000	1301	18	0
1785000	1301	18	0
1786000	1301	18	0
1787000	1301	18	0
1788000	1301	18	0
1789000	1301	18	0
1790000	-6	18	0
1791000	-6	18	0
1792000	-6	18	0
1793000	-6	18	0
1794000	-6	18	0
1795000	-6	18	0
1796000	-6	18	0
1797000	-6	18	0
1798000	-6	18	0
1799000	-6	18	0
1800000	-1316	18	0
1801000	-1316	18	0
1802000	-1316	18	0
1803000	-1316	18	0
1804000	-1316	18	0
1805000	-1316	18	0
1806000	-1316	18	0
1807000	-1316	18	0
1808000	-1316	18	0
1809000	-2239	18	0
1810000	-2239	18	0
1811000	-2239	18	0
1812000	-2239	18	0
1813000	-2239	18	0
1814000	-2239	18	0
1815000	-2239	18	0
1816000	-2239	18	0
1817000	-2239	18	0
1818000	-2239	18	0
1819000	-2079	18	0
1820000	-2079	18	0
1821000	-2079	18	0
1822000	-2079	18	0
1823000	-2079	18	0
1824000	-2079	18	0
1825000	-2079	18	0
1826000	-2079	18	0
1827000	-2079	18	0
1828000	-2079	18	0
1829000	-1186	18	24
1830000	-1186	18	24
1831000	-1186	18	24
1832000	-1186	18	24
1833000	-1186	18	24
1834000	-1186	18	24
1835000	-1186	18	24
1836000	-1186	18	24
1837000	-1186	18	24
1838000	-1186	18	24
1839000	-293	18	0
1840000	-293	18	0
1841000	-293	18	0
1842000	-293	18	0
1843000	-293	18	0
1844000	-293	18	0
1845000	-293	18	0
1846000	-293	18	0
1847000	-293	18	0
1848000	-293	18	0
1849000	513	18	0
1850000	513	18	0
1851000	513	18	0
1852000	513	18	0
1853000	513	18	0
1854000	513	18	0
1855000	513	18	0
1856000	513	18	0
1857000	513	18	0
1858000	513	18	0
1859000	526	18	24
1860000	526	18	24
1861000	526	18	24
1862000	526	18	24
1863000	526	18	24
1864000	526	18	24
1865000	526	18	24
1866000	526	18	24
1867000	526	18	24
1868000	526	18	0
1869000	-212	18	0
1870000	-212	18	0
1871000	-212	18	0
1872000	-212	18	0
1873000	-212	18	0
1874000	-212	18	0
1875000	-212	18	0
1876000	-212	18	0
1877000	-212	18	0
1878000	-212	19	24
1879000	-986	19	24
1880000	-986	19	24
1881000	-986	19	24
1882000	-986	19	24
1883000	-986	19	24
1884000	-986	19	24
1885000	-986	19	24
1886000	-986	19	24
1887000	-986	19	24
1888000	-1765	19	0
1889000	-1765	19	0
1890000	-1765	19	0
1891000	-1765	19	0
1892000	-1765	19	0
1893000	-1765	19	0
1894000	-1765	19	0
1895000	-1765	19	0
1896000	-1765	19	0
1897000	-1765	19	0
1898000	-1721	19	24
1899000	-1721	19	24
1900000	-1721	19	24
1901000	-1721	19	24
1902000	-1721	19	24
1903000	-1721	19	24
1904000	-1721	19	24
1905000	-1721	19	24
1906000	-1721	19	24
1907000	-1721	19	24
1908000	-1005	19	0
1909000	-1005	19	0
1910000	-1005	19	0
1911000	-1005	19	0
1912000	-1005	19	0
1913000	-1005	19	0
1914000	-1005	19	0
1915000	-1005	19	0
1916000	-1005	19	0
1917000	-1005	19	0
1918000	124	19	24
1919000	124	19	24
1920000	124	19	24
1921000	124	19	24
1922000	124	19	24
1923000	124	19	24
1924000	124	19	24
1925000	124	19	24
1926000	124	19	24
1927000	124	19	24
1928000	1255	19	0
1929000	1255	19	0
1930000	1255	19	0
1931000	1255	19	0
1932000	1255	19	0
1933000	1255	19	0
1934000	1255	19	0
1935000	1255	19	0
1936000	1255	19	0
1937000	1255	19	24
1938000	1322	19	24
1939000	1322	19	24
1940000	1322	19	24
1941000	1322	19	24
1942000	1322	19	24
1943000	1322	19	24
1944000	1322	19	24
1945000	1322	19	24
1946000	1322	19	24
1947000	1322	19	24
1948000	310	19	0
1949000	310	19	0
1950000	310	19	0
1951000	310	19	0
1952000	310	19	0
1953000	310	19	0
1954000	310	19	0
1955000	310	19	0
1956000	310	19	0
1957000	310	19	24
1958000	-1104	19	24
1959000	-1104	19	24
1960000	-1104	19	24
1961000	-1104	19	24
1962000	-1104	19	24
1963000	-1104	19	24
1964000	-1104	19	24
1965000	-1104	19	24
1966000	-1104	19	24
1967000	-1419	19	0
1968000	-1419	19	0
1969000	-1419	19	0
1970000	-1419	19	0
1971000	-1419	19	0
1972000	-1419	19	0
1973000	-1419	19	0
1974000	-1419	19	0
1975000	-1419	19	0
1976000	-1419	19	0
1977000	-1731	20	0
1978000	-1731	20	0
1979000	-1731	20	0
1980000	-1731	20	0
1981000	-1731	20	0
1982000	-1731	20	0
1983000	-1731	20	0
1984000	-1731	20	0
1985000	-1731	20	0
1986000	-1731	20	0
1987000	-432	20	24
1988000	-432	20	24
1989000	-432	20	24
1990000	-432	20	24
1991000	-432	20	24
1992000	-432	20	24
1993000	-432	20	24
1994000	-432	20	24
1995000	-432	20	24
1996000	-432	20	24
1997000	1166	20	0
1998000	1166	20	0
[truncated: 34,780 more rows]
