# Supplementary material for: Empirical optimization of an angled spoke paddling wheel with self-rotating mechanism
Source: Sci Rep. 2022 Nov 28;12:20511. doi: 10.1038/s41598-022-25181-7 (PMC9705443; doi:10.1038/s41598-022-25181-7)
Supplement: Supplementary file 1 — Supplementary Information. [file 41598_2022_25181_MOESM1_ESM.zip › 2nd_test_Loadcell_raw_data/R6/Test2_R6_90RPM_Set3_fail.csv]

Timestamp	RMS_Val_G	Target_Vel_G	Vel_Cur_G
0	0	0	0
1000	0	0	0
2000	0	0	0
3000	0	0	0
4000	0	0	0
5000	0	0	0
6000	0	0	0
7000	0	0	0
8000	0	0	0
9000	0	0	0
10000	0	0	0
11000	-83322	0	0
12000	-83322	0	0
13000	-83322	0	0
14000	-83322	0	0
15000	-83322	0	0
16000	-83322	0	0
17000	-83322	0	0
18000	-83322	0	0
19000	-83322	0	0
20000	-83322	0	0
21000	-166647	0	0
22000	-166647	0	0
23000	-166647	0	0
24000	-166647	0	0
25000	-166647	0	0
26000	-166647	0	0
27000	-166647	0	0
28000	-166647	0	0
29000	-166647	0	0
30000	-166647	0	0
31000	-249973	0	0
32000	-249973	0	0
33000	-249973	0	0
34000	-249973	0	0
35000	-249973	0	0
36000	-249973	0	0
37000	-249973	0	0
38000	-249973	0	0
39000	-249973	0	0
40000	-249973	0	0
41000	-333296	0	0
42000	-333296	0	0
43000	-333296	0	0
44000	-333296	0	0
45000	-333296	0	0
46000	-333296	0	0
47000	-333296	0	0
48000	-333296	0	0
49000	-333296	0	0
50000	-333296	0	0
51000	-416628	0	0
52000	-416628	0	0
53000	-416628	0	0
54000	-416628	0	0
55000	-416628	0	0
56000	-416628	0	0
57000	-416628	0	0
58000	-416628	0	0
59000	-416628	0	0
60000	-416628	0	0
61000	-499958	0	0
62000	-499958	0	0
63000	-499958	0	0
64000	-499958	0	0
65000	-499958	0	0
66000	-499958	0	0
67000	-499958	0	0
68000	-499958	0	0
69000	-499958	0	0
70000	-499958	0	0
71000	-583288	0	0
72000	-583288	0	0
73000	-583288	0	0
74000	-583288	0	0
75000	-583288	0	0
76000	-583288	0	0
77000	-583288	0	0
78000	-583288	0	0
79000	-583288	0	0
80000	-583288	0	0
81000	-666615	0	0
82000	-666615	0	0
83000	-666615	0	0
84000	-666615	0	0
85000	-666615	0	0
86000	-666615	0	0
87000	-666615	0	0
88000	-666615	0	0
89000	-666615	0	0
90000	-749937	0	0
91000	-749937	0	0
92000	-749937	0	0
93000	-749937	0	0
94000	-749937	0	0
95000	-749937	0	0
96000	-749937	0	0
97000	-749937	0	0
98000	-749937	0	0
99000	-749937	0	0
100000	-749937	1	0
101000	-749937	1	0
102000	-749937	1	0
103000	-749937	1	0
104000	-749937	1	0
105000	-749937	1	0
106000	-749937	1	0
107000	-749937	1	0
108000	-749937	1	0
109000	-749937	1	0
110000	-749937	1	0
111000	-749937	1	0
112000	-749937	1	0
113000	-749937	1	0
114000	-749937	1	0
115000	-749937	1	0
116000	-749937	1	0
117000	-749937	1	0
118000	-749937	1	0
119000	-749937	1	0
120000	-749931	1	0
121000	-749931	1	0
122000	-749931	1	0
123000	-749931	1	0
124000	-749931	1	0
125000	-749931	1	0
126000	-749931	1	0
127000	-749931	1	0
128000	-749931	1	0
129000	-749931	1	0
130000	-749928	1	0
131000	-749928	1	0
132000	-749928	1	0
133000	-749928	1	0
134000	-749928	1	0
135000	-749928	1	0
136000	-749928	1	0
137000	-749928	1	0
138000	-749928	1	0
139000	-749928	1	0
140000	-749925	1	0
141000	-749925	1	0
142000	-749925	1	0
143000	-749925	1	0
144000	-749925	1	0
145000	-749925	1	0
146000	-749925	1	0
147000	-749925	1	0
148000	-749925	1	0
149000	-749925	1	0
150000	-749919	1	0
151000	-749919	1	0
152000	-749919	1	0
153000	-749919	1	0
154000	-749919	1	0
155000	-749919	1	0
156000	-749919	1	0
157000	-749919	1	0
158000	-749919	1	0
159000	-749919	1	0
160000	-749914	1	0
161000	-749914	1	0
162000	-749914	1	0
163000	-749914	1	0
164000	-749914	1	0
165000	-749914	1	0
166000	-749914	1	0
167000	-749914	1	0
168000	-749914	1	0
169000	-749908	1	0
170000	-749908	1	0
171000	-749908	1	0
172000	-749908	1	0
173000	-749908	1	0
174000	-749908	1	0
175000	-749908	1	0
176000	-749908	1	0
177000	-749908	1	0
178000	-749908	1	0
179000	-749906	1	0
180000	-749906	1	0
181000	-749906	1	0
182000	-749906	1	0
183000	-749906	1	0
184000	-749906	1	0
185000	-749906	1	0
186000	-749906	1	0
187000	-749906	1	0
188000	-749906	1	0
189000	-749904	1	0
190000	-749904	1	0
191000	-749904	1	0
192000	-749904	1	0
193000	-749904	1	0
194000	-749904	1	0
195000	-749904	1	0
196000	-749904	1	0
197000	-749904	1	0
198000	-749904	1	0
199000	-749903	2	0
200000	-749903	2	0
201000	-749903	2	0
202000	-749903	2	0
203000	-749903	2	0
204000	-749903	2	0
205000	-749903	2	0
206000	-749903	2	0
207000	-749903	2	0
208000	-749903	2	0
209000	-749901	2	0
210000	-749901	2	0
211000	-749901	2	0
212000	-749901	2	0
213000	-749901	2	0
214000	-749901	2	0
215000	-749901	2	0
216000	-749901	2	0
217000	-749901	2	0
218000	-749901	2	0
219000	-749897	2	0
220000	-749897	2	0
221000	-749897	2	0
222000	-749897	2	0
223000	-749897	2	0
224000	-749897	2	0
225000	-749897	2	0
226000	-749897	2	0
227000	-749897	2	0
228000	-749897	2	0
229000	-749895	2	0
230000	-749895	2	0
231000	-749895	2	0
232000	-749895	2	0
233000	-749895	2	0
234000	-749895	2	0
235000	-749895	2	0
236000	-749895	2	0
237000	-749895	2	0
238000	-749895	2	0
239000	-749884	2	0
240000	-749884	2	0
241000	-749884	2	0
242000	-749884	2	0
243000	-749884	2	0
244000	-749884	2	0
245000	-749884	2	0
246000	-749884	2	0
247000	-749884	2	0
248000	-749874	2	0
249000	-749874	2	0
250000	-749874	2	0
251000	-749874	2	0
252000	-749874	2	0
253000	-749874	2	0
254000	-749874	2	0
255000	-749874	2	0
256000	-749874	2	0
257000	-749874	2	0
258000	-749875	2	0
259000	-749875	2	0
260000	-749875	2	0
261000	-749875	2	0
262000	-749875	2	0
263000	-749875	2	0
264000	-749875	2	0
265000	-749875	2	0
266000	-749875	2	0
267000	-749875	2	0
268000	-749877	2	0
269000	-749877	2	0
270000	-749877	2	0
271000	-749877	2	0
272000	-749877	2	0
273000	-749877	2	0
274000	-749877	2	0
275000	-749877	2	0
276000	-749877	2	0
277000	-749877	2	0
278000	-749879	2	0
279000	-749879	2	0
280000	-749879	2	0
281000	-749879	2	0
282000	-749879	2	0
283000	-749879	2	0
284000	-749879	2	0
285000	-749879	2	0
286000	-749879	2	0
287000	-749879	2	0
288000	-749880	2	0
289000	-749880	2	0
290000	-749880	2	0
291000	-749880	2	0
292000	-749880	2	0
293000	-749880	2	0
294000	-749880	2	0
295000	-749880	2	0
296000	-749880	2	0
297000	-749880	2	0
298000	-749876	3	0
299000	-749876	3	0
300000	-749876	3	0
301000	-749876	3	0
302000	-749876	3	0
303000	-749876	3	0
304000	-749876	3	0
305000	-749876	3	0
306000	-749876	3	0
307000	-749876	3	0
308000	-749873	3	0
309000	-749873	3	0
310000	-749873	3	0
311000	-749873	3	0
312000	-749873	3	0
313000	-749873	3	0
314000	-749873	3	0
315000	-749873	3	0
316000	-749873	3	0
317000	-749873	3	0
318000	-749868	3	0
319000	-749868	3	0
320000	-749868	3	0
321000	-749868	3	0
322000	-749868	3	0
323000	-749868	3	0
324000	-749868	3	0
325000	-749868	3	0
326000	-749868	3	0
327000	-749863	3	0
328000	-749863	3	0
329000	-749863	3	0
330000	-749863	3	0
331000	-749863	3	0
332000	-749863	3	0
333000	-749863	3	0
334000	-749863	3	0
335000	-749863	3	0
336000	-749863	3	0
337000	-749863	3	0
338000	-749863	3	0
339000	-749863	3	0
340000	-749863	3	0
341000	-749863	3	0
342000	-749863	3	0
343000	-749863	3	0
344000	-749863	3	0
345000	-749863	3	0
346000	-749863	3	0
347000	-749860	3	0
348000	-749860	3	0
349000	-749860	3	0
350000	-749860	3	0
351000	-749860	3	0
352000	-749860	3	0
353000	-749860	3	0
354000	-749860	3	0
355000	-749860	3	0
356000	-749860	3	0
357000	-749860	3	0
358000	-749860	3	0
359000	-749860	3	0
360000	-749860	3	0
361000	-749860	3	0
362000	-749860	3	0
363000	-749860	3	0
364000	-749860	3	0
365000	-749860	3	0
366000	-749860	3	0
367000	-749862	3	0
368000	-749862	3	0
369000	-749862	3	0
370000	-749862	3	0
371000	-749862	3	0
372000	-749862	3	0
373000	-749862	3	0
374000	-749862	3	0
375000	-749862	3	0
376000	-749862	3	0
377000	-749864	3	0
378000	-749864	3	0
379000	-749864	3	0
380000	-749864	3	0
381000	-749864	3	0
382000	-749864	3	0
383000	-749864	3	0
384000	-749864	3	0
385000	-749864	3	0
386000	-749864	3	0
387000	-749866	3	0
388000	-749866	3	0
389000	-749866	3	0
390000	-749866	3	0
391000	-749866	3	0
392000	-749866	3	0
393000	-749866	3	0
394000	-749866	3	0
395000	-749866	3	0
396000	-749862	4	0
397000	-749862	4	0
398000	-749862	4	0
399000	-749862	4	0
400000	-749862	4	0
401000	-749862	4	0
402000	-749862	4	0
403000	-749862	4	0
404000	-749862	4	0
405000	-749862	4	0
406000	-749862	4	0
407000	-749862	4	0
408000	-749862	4	0
409000	-749862	4	0
410000	-749862	4	0
411000	-749862	4	0
412000	-749862	4	0
413000	-749862	4	0
414000	-749862	4	0
415000	-749862	4	0
416000	-749862	4	0
417000	-749862	4	0
418000	-749862	4	0
419000	-749862	4	0
420000	-749862	4	0
421000	-749862	4	0
422000	-749862	4	0
423000	-749862	4	0
424000	-749862	4	0
425000	-749862	4	0
426000	-749864	4	0
427000	-749864	4	0
428000	-749864	4	0
429000	-749864	4	0
430000	-749864	4	0
431000	-749864	4	0
432000	-749864	4	0
433000	-749864	4	0
434000	-749864	4	0
435000	-749864	4	0
436000	-749870	4	0
437000	-749870	4	0
438000	-749870	4	0
439000	-749870	4	0
440000	-749870	4	0
441000	-749870	4	0
442000	-749870	4	0
443000	-749870	4	0
444000	-749870	4	0
445000	-749870	4	0
446000	-749873	4	0
447000	-749873	4	0
448000	-749873	4	0
449000	-749873	4	0
450000	-749873	4	0
451000	-749873	4	0
452000	-749873	4	0
453000	-749873	4	0
454000	-749873	4	0
455000	-749873	4	0
456000	-749876	4	0
457000	-749876	4	0
458000	-749876	4	0
459000	-749876	4	0
460000	-749876	4	0
461000	-749876	4	0
462000	-749876	4	0
463000	-749876	4	0
464000	-749876	4	0
465000	-749876	4	0
466000	-749884	4	0
467000	-749884	4	0
468000	-749884	4	0
469000	-749884	4	0
470000	-749884	4	0
471000	-749884	4	0
472000	-749884	4	0
473000	-749884	4	0
474000	-749884	4	0
475000	-749884	4	0
476000	-749884	4	0
477000	-749884	4	0
478000	-749884	4	0
479000	-749884	4	0
480000	-749884	4	0
481000	-749884	4	0
482000	-749884	4	0
483000	-749884	4	0
484000	-749884	4	0
485000	-749888	4	0
486000	-749888	4	0
487000	-749888	4	0
488000	-749888	4	0
489000	-749888	4	0
490000	-749888	4	0
491000	-749888	4	0
492000	-749888	4	0
493000	-749888	4	0
494000	-749888	4	0
495000	-749893	5	0
496000	-749893	5	0
497000	-749893	5	0
498000	-749893	5	0
499000	-749893	5	0
500000	-749893	5	0
501000	-749893	5	0
502000	-749893	5	0
503000	-749893	5	0
504000	-749893	5	0
505000	-749898	5	0
506000	-749898	5	0
507000	-749898	5	0
508000	-749898	5	0
509000	-749898	5	0
510000	-749898	5	0
511000	-749898	5	0
512000	-749898	5	0
513000	-749898	5	0
514000	-749898	5	0
515000	-749908	5	0
516000	-749908	5	0
517000	-749908	5	0
518000	-749908	5	0
519000	-749908	5	0
520000	-749908	5	0
521000	-749908	5	0
522000	-749908	5	0
523000	-749908	5	0
524000	-749908	5	0
525000	-749918	5	0
526000	-749918	5	0
527000	-749918	5	0
528000	-749918	5	0
529000	-749918	5	0
530000	-749918	5	0
531000	-749918	5	0
532000	-749918	5	0
533000	-749918	5	0
534000	-749918	5	0
535000	-749921	5	0
536000	-749921	5	0
537000	-749921	5	0
538000	-749921	5	0
539000	-749921	5	0
540000	-749921	5	0
541000	-749921	5	0
542000	-749921	5	0
543000	-749921	5	0
544000	-749921	5	0
545000	-749924	5	0
546000	-749924	5	0
547000	-749924	5	0
548000	-749924	5	0
549000	-749924	5	0
550000	-749924	5	0
551000	-749924	5	0
552000	-749924	5	0
553000	-749924	5	0
554000	-749932	5	0
555000	-749932	5	0
556000	-749932	5	0
557000	-749932	5	0
558000	-749932	5	0
559000	-749932	5	0
560000	-749932	5	0
561000	-749932	5	0
562000	-749932	5	0
563000	-749932	5	0
564000	-749944	5	0
565000	-749944	5	0
566000	-749944	5	0
567000	-749944	5	0
568000	-749944	5	0
569000	-749944	5	0
570000	-749944	5	0
571000	-749944	5	0
572000	-749944	5	0
573000	-749944	5	0
574000	-749960	5	0
575000	-749960	5	0
576000	-749960	5	0
577000	-749960	5	0
578000	-749960	5	0
579000	-749960	5	0
580000	-749960	5	0
581000	-749960	5	0
582000	-749960	5	0
583000	-749960	5	0
584000	-749976	5	0
585000	-749976	5	0
586000	-749976	5	0
587000	-749976	5	0
588000	-749976	5	0
589000	-749976	5	0
590000	-749976	5	0
591000	-749976	5	0
592000	-749976	5	0
593000	-749976	5	0
594000	-749981	6	0
595000	-749981	6	0
596000	-749981	6	0
597000	-749981	6	0
598000	-749981	6	0
599000	-749981	6	0
600000	-749981	6	0
601000	-749981	6	0
602000	-749981	6	0
603000	-749981	6	0
604000	-749986	6	0
605000	-749986	6	0
606000	-749986	6	0
607000	-749986	6	0
608000	-749986	6	0
609000	-749986	6	0
610000	-749986	6	0
611000	-749986	6	0
612000	-749986	6	0
613000	-749986	6	0
614000	-749987	6	0
615000	-749987	6	0
616000	-749987	6	0
617000	-749987	6	0
618000	-749987	6	0
619000	-749987	6	0
620000	-749987	6	0
621000	-749987	6	0
622000	-749987	6	0
623000	-749987	6	0
624000	-749997	6	0
625000	-749997	6	0
626000	-749997	6	0
627000	-749997	6	0
628000	-749997	6	0
629000	-749997	6	0
630000	-749997	6	0
631000	-749997	6	0
632000	-749997	6	0
633000	-750006	6	0
634000	-750006	6	0
635000	-750006	6	0
636000	-750006	6	0
637000	-750006	6	0
638000	-750006	6	0
639000	-750006	6	0
640000	-750006	6	0
641000	-750006	6	0
642000	-750006	6	0
643000	-750013	6	0
644000	-750013	6	0
645000	-750013	6	0
646000	-750013	6	0
647000	-750013	6	0
648000	-750013	6	0
649000	-750013	6	0
650000	-750013	6	0
651000	-750013	6	0
652000	-750013	6	0
653000	-750027	6	0
654000	-750027	6	0
655000	-750027	6	0
656000	-750027	6	0
657000	-750027	6	0
658000	-750027	6	0
659000	-750027	6	0
660000	-750027	6	0
661000	-750027	6	0
662000	-750027	6	0
663000	-750033	6	0
664000	-750033	6	0
665000	-750033	6	0
666000	-750033	6	0
667000	-750033	6	0
668000	-750033	6	0
669000	-750033	6	0
670000	-750033	6	0
671000	-750033	6	0
672000	-750033	6	0
673000	-750039	6	0
674000	-750039	6	0
675000	-750039	6	0
676000	-750039	6	0
677000	-750039	6	0
678000	-750039	6	0
679000	-750039	6	0
680000	-750039	6	0
681000	-750039	6	0
682000	-750039	6	0
683000	-750041	6	0
684000	-750041	6	0
685000	-750041	6	0
686000	-750041	6	0
687000	-750041	6	0
688000	-750041	6	0
689000	-750041	6	0
690000	-750041	6	0
691000	-750041	6	0
692000	-750041	6	0
693000	-750039	7	0
694000	-750039	7	0
695000	-750039	7	0
696000	-750039	7	0
697000	-750039	7	0
698000	-750039	7	0
699000	-750039	7	0
700000	-750039	7	0
701000	-750039	7	0
702000	-750039	7	0
703000	-750039	7	0
704000	-750039	7	0
705000	-750039	7	0
706000	-750039	7	0
707000	-750039	7	0
708000	-750039	7	0
709000	-750039	7	0
710000	-750039	7	0
711000	-750039	7	0
712000	-750043	7	0
713000	-750043	7	0
714000	-750043	7	0
715000	-750043	7	0
716000	-750043	7	0
717000	-750043	7	0
718000	-750043	7	0
719000	-750043	7	0
720000	-750043	7	0
721000	-750043	7	0
722000	-750047	7	0
723000	-750047	7	0
724000	-750047	7	0
725000	-750047	7	0
726000	-750047	7	0
727000	-750047	7	0
728000	-750047	7	0
729000	-750047	7	0
730000	-750047	7	0
731000	-750047	7	0
732000	-750052	7	0
733000	-750052	7	0
734000	-750052	7	0
735000	-750052	7	0
736000	-750052	7	0
737000	-750052	7	0
738000	-750052	7	0
739000	-750052	7	0
740000	-750052	7	0
741000	-750052	7	0
742000	-750059	7	0
743000	-750059	7	0
744000	-750059	7	0
745000	-750059	7	0
746000	-750059	7	0
747000	-750059	7	0
748000	-750059	7	0
749000	-750059	7	0
750000	-750059	7	0
751000	-750059	7	0
752000	-750061	7	0
753000	-750061	7	0
754000	-750061	7	0
755000	-750061	7	0
756000	-750061	7	0
757000	-750061	7	0
758000	-750061	7	0
759000	-750061	7	0
760000	-750061	7	0
761000	-750061	7	0
762000	-750062	7	0
763000	-750062	7	0
764000	-750062	7	0
765000	-750062	7	0
766000	-750062	7	0
767000	-750062	7	0
768000	-750062	7	0
769000	-750062	7	0
770000	-750062	7	0
771000	-750062	7	0
772000	-750067	7	0
773000	-750067	7	0
774000	-750067	7	0
775000	-750067	7	0
776000	-750067	7	0
777000	-750067	7	0
778000	-750067	7	0
779000	-750067	7	0
780000	-750067	7	0
781000	-750069	7	0
782000	-750069	7	0
783000	-750069	7	0
784000	-750069	7	0
785000	-750069	7	0
786000	-750069	7	0
787000	-750069	7	0
788000	-750069	7	0
789000	-750069	7	0
790000	-750069	7	0
791000	-750074	8	0
792000	-750074	8	0
793000	-750074	8	0
794000	-750074	8	0
795000	-750074	8	0
796000	-750074	8	0
797000	-750074	8	0
798000	-750074	8	0
799000	-750074	8	0
800000	-750074	8	0
801000	-750079	8	0
802000	-750079	8	0
803000	-750079	8	0
804000	-750079	8	0
805000	-750079	8	0
806000	-750079	8	0
807000	-750079	8	0
808000	-750079	8	0
809000	-750079	8	0
810000	-750079	8	0
811000	-750092	8	0
812000	-750092	8	0
813000	-750092	8	0
814000	-750092	8	0
815000	-750092	8	0
816000	-750092	8	0
817000	-750092	8	0
818000	-750092	8	0
819000	-750092	8	0
820000	-750092	8	0
821000	-750104	8	0
822000	-750104	8	0
823000	-750104	8	0
824000	-750104	8	0
825000	-750104	8	0
826000	-750104	8	0
827000	-750104	8	0
828000	-750104	8	0
829000	-750104	8	0
830000	-750104	8	0
831000	-750116	8	0
832000	-750116	8	0
833000	-750116	8	0
834000	-750116	8	0
835000	-750116	8	0
836000	-750116	8	0
837000	-750116	8	0
838000	-750116	8	0
839000	-750116	8	0
840000	-750116	8	0
841000	-750114	8	0
842000	-750114	8	0
843000	-750114	8	0
844000	-750114	8	0
845000	-750114	8	0
846000	-750114	8	0
847000	-750114	8	0
848000	-750114	8	0
849000	-750114	8	0
850000	-750112	8	0
851000	-750112	8	0
852000	-750112	8	0
853000	-750112	8	0
854000	-750112	8	0
855000	-750112	8	0
856000	-750112	8	0
857000	-750112	8	0
858000	-750112	8	0
859000	-750112	8	0
860000	-750107	8	0
861000	-750107	8	0
862000	-750107	8	0
863000	-750107	8	0
864000	-750107	8	0
865000	-750107	8	0
866000	-750107	8	0
867000	-750107	8	0
868000	-750107	8	0
869000	-750107	8	0
870000	-750108	8	0
871000	-750108	8	0
872000	-750108	8	0
873000	-750108	8	0
874000	-750108	8	0
875000	-750108	8	0
876000	-750108	8	0
877000	-750108	8	0
878000	-750108	8	0
879000	-750108	8	0
880000	-750112	8	0
881000	-750112	8	0
882000	-750112	8	0
883000	-750112	8	0
884000	-750112	8	0
885000	-750112	8	0
886000	-750112	8	0
887000	-750112	8	0
888000	-750112	8	0
889000	-750112	8	0
890000	-750116	9	0
891000	-750116	9	0
892000	-750116	9	0
893000	-750116	9	0
894000	-750116	9	0
895000	-750116	9	0
896000	-750116	9	0
897000	-750116	9	0
898000	-750116	9	0
899000	-750116	9	0
900000	-750108	9	0
901000	-750108	9	0
902000	-750108	9	0
903000	-750108	9	0
904000	-750108	9	0
905000	-750108	9	0
906000	-750108	9	0
907000	-750108	9	0
908000	-750108	9	0
909000	-750108	9	0
910000	-750103	9	0
911000	-750103	9	0
912000	-750103	9	0
913000	-750103	9	0
914000	-750103	9	0
915000	-750103	9	0
916000	-750103	9	0
917000	-750103	9	0
918000	-750103	9	0
919000	-750103	9	0
920000	-750087	9	0
921000	-750087	9	0
922000	-750087	9	0
923000	-750087	9	0
924000	-750087	9	0
925000	-750087	9	0
926000	-750087	9	0
927000	-750087	9	0
928000	-750087	9	0
929000	-750072	9	0
930000	-750072	9	0
931000	-750072	9	0
932000	-750072	9	0
933000	-750072	9	0
934000	-750072	9	0
935000	-750072	9	0
936000	-750072	9	0
937000	-750072	9	0
938000	-750072	9	0
939000	-750065	9	0
940000	-750065	9	0
941000	-750065	9	0
942000	-750065	9	0
943000	-750065	9	0
944000	-750065	9	0
945000	-750065	9	0
946000	-750065	9	0
947000	-750065	9	0
948000	-750065	9	0
949000	-750063	9	0
950000	-750063	9	0
951000	-750063	9	0
952000	-750063	9	0
953000	-750063	9	0
954000	-750063	9	0
955000	-750063	9	0
956000	-750063	9	0
957000	-750063	9	0
958000	-750063	9	0
959000	-750067	9	0
960000	-750067	9	0
961000	-750067	9	0
962000	-750067	9	0
963000	-750067	9	0
964000	-750067	9	0
965000	-750067	9	0
966000	-750067	9	0
967000	-750067	9	0
968000	-750067	9	0
969000	-750066	9	0
970000	-750066	9	0
971000	-750066	9	0
972000	-750066	9	0
973000	-750066	9	0
974000	-750066	9	0
975000	-750066	9	0
976000	-750066	9	0
977000	-750066	9	0
978000	-750066	9	0
979000	-750066	9	0
980000	-750066	9	0
981000	-750066	9	0
982000	-750066	9	0
983000	-750066	9	0
984000	-750066	9	0
985000	-750066	9	0
986000	-750066	9	0
987000	-750066	9	0
988000	-750066	9	0
989000	-750067	10	0
990000	-750067	10	0
991000	-750067	10	0
992000	-750067	10	0
993000	-750067	10	0
994000	-750067	10	0
995000	-750067	10	0
996000	-750067	10	0
997000	-750067	10	0
998000	-666741	10	0
999000	-666741	10	0
1000000	-666741	10	0
1001000	-666741	10	0
1002000	-666741	10	0
1003000	-666741	10	0
1004000	-666741	10	0
1005000	-666741	10	0
1006000	-666741	10	0
1007000	-666741	10	0
1008000	-583419	10	0
1009000	-583419	10	0
1010000	-583419	10	0
1011000	-583419	10	0
1012000	-583419	10	0
1013000	-583419	10	0
1014000	-583419	10	0
1015000	-583419	10	0
1016000	-583419	10	0
1017000	-583419	10	0
1018000	-500096	10	0
1019000	-500096	10	0
1020000	-500096	10	0
1021000	-500096	10	0
1022000	-500096	10	0
1023000	-500096	10	0
1024000	-500096	10	0
1025000	-500096	10	0
1026000	-500096	10	0
1027000	-500096	10	0
1028000	-416769	10	0
1029000	-416769	10	0
1030000	-416769	10	0
1031000	-416769	10	0
1032000	-416769	10	0
1033000	-416769	10	0
1034000	-416769	10	0
1035000	-416769	10	0
1036000	-416769	10	0
1037000	-416769	10	0
1038000	-333431	10	0
1039000	-333431	10	0
1040000	-333431	10	0
1041000	-333431	10	0
1042000	-333431	10	0
1043000	-333431	10	0
1044000	-333431	10	0
1045000	-333431	10	0
1046000	-333431	10	0
1047000	-333431	10	0
1048000	-250109	10	0
1049000	-250109	10	0
1050000	-250109	10	0
1051000	-250109	10	0
1052000	-250109	10	0
1053000	-250109	10	0
1054000	-250109	10	0
1055000	-250109	10	0
1056000	-250109	10	0
1057000	-250109	10	0
1058000	-166788	10	0
1059000	-166788	10	0
1060000	-166788	10	0
1061000	-166788	10	0
1062000	-166788	10	0
1063000	-166788	10	0
1064000	-166788	10	0
1065000	-166788	10	0
1066000	-166788	10	0
1067000	-83452	10	0
1068000	-83452	10	0
1069000	-83452	10	0
1070000	-83452	10	0
1071000	-83452	10	0
1072000	-83452	10	0
1073000	-83452	10	0
1074000	-83452	10	0
1075000	-83452	10	0
1076000	-83452	10	0
1077000	-135	10	0
1078000	-135	10	0
1079000	-135	10	0
1080000	-135	10	0
1081000	-135	10	0
1082000	-135	10	0
1083000	-135	10	0
1084000	-135	10	0
1085000	-135	10	0
1086000	-135	10	0
1087000	-126	11	0
1088000	-126	11	0
1089000	-126	11	0
1090000	-126	11	0
1091000	-126	11	0
1092000	-126	11	0
1093000	-126	11	0
1094000	-126	11	0
1095000	-126	11	0
1096000	-126	11	0
1097000	-139	11	0
1098000	-139	11	0
1099000	-139	11	0
1100000	-139	11	0
1101000	-139	11	0
1102000	-139	11	0
1103000	-139	11	0
1104000	-139	11	0
1105000	-139	11	0
1106000	-139	11	0
1107000	-159	11	0
1108000	-159	11	0
1109000	-159	11	0
1110000	-159	11	0
1111000	-159	11	0
1112000	-159	11	0
1113000	-159	11	0
1114000	-159	11	0
1115000	-159	11	0
1116000	-159	11	0
1117000	-161	11	0
1118000	-161	11	0
1119000	-161	11	0
1120000	-161	11	0
1121000	-161	11	0
1122000	-161	11	0
1123000	-161	11	0
1124000	-161	11	0
1125000	-161	11	0
1126000	-161	11	0
1127000	-161	11	0
1128000	-161	11	0
1129000	-161	11	0
1130000	-161	11	0
1131000	-161	11	0
1132000	-161	11	0
1133000	-161	11	0
1134000	-161	11	0
1135000	-161	11	0
1136000	-161	11	0
1137000	-160	11	0
1138000	-160	11	0
1139000	-160	11	0
1140000	-160	11	0
1141000	-160	11	0
1142000	-160	11	0
1143000	-160	11	0
1144000	-160	11	0
1145000	-160	11	0
1146000	-160	11	0
1147000	-160	11	0
1148000	-160	11	0
1149000	-160	11	0
1150000	-160	11	0
1151000	-160	11	0
1152000	-160	11	0
1153000	-160	11	0
1154000	-160	11	0
1155000	-160	11	0
1156000	-170	11	0
1157000	-170	11	0
1158000	-170	11	0
1159000	-170	11	0
1160000	-170	11	0
1161000	-170	11	0
1162000	-170	11	0
1163000	-170	11	0
1164000	-170	11	0
1165000	-170	11	0
1166000	-182	11	0
1167000	-182	11	0
1168000	-182	11	0
1169000	-182	11	0
1170000	-182	11	0
1171000	-182	11	0
1172000	-182	11	0
1173000	-182	11	0
1174000	-182	11	0
1175000	-182	11	0
1176000	-189	11	0
1177000	-189	11	0
1178000	-189	11	0
1179000	-189	11	0
1180000	-189	11	0
1181000	-189	11	0
1182000	-189	11	0
1183000	-189	11	0
1184000	-189	11	0
1185000	-189	11	0
1186000	-186	12	0
1187000	-186	12	0
1188000	-186	12	0
1189000	-186	12	0
1190000	-186	12	0
1191000	-186	12	0
1192000	-186	12	0
1193000	-186	12	0
1194000	-186	12	0
1195000	-186	12	0
1196000	-182	12	0
1197000	-182	12	0
1198000	-182	12	0
1199000	-182	12	0
1200000	-182	12	0
1201000	-182	12	0
1202000	-182	12	0
1203000	-182	12	0
1204000	-182	12	0
1205000	-182	12	0
1206000	-186	12	0
1207000	-186	12	0
1208000	-186	12	0
1209000	-186	12	0
1210000	-186	12	0
1211000	-186	12	0
1212000	-186	12	0
1213000	-186	12	0
1214000	-186	12	0
1215000	-189	12	0
1216000	-189	12	0
1217000	-189	12	0
1218000	-189	12	0
1219000	-189	12	0
1220000	-189	12	0
1221000	-189	12	0
1222000	-189	12	0
1223000	-189	12	0
1224000	-189	12	0
1225000	-206	12	0
1226000	-206	12	0
1227000	-206	12	0
1228000	-206	12	0
1229000	-206	12	0
1230000	-206	12	0
1231000	-206	12	0
1232000	-206	12	0
1233000	-206	12	0
1234000	-206	12	0
1235000	-222	12	0
1236000	-222	12	0
1237000	-222	12	0
1238000	-222	12	0
1239000	-222	12	0
1240000	-222	12	0
1241000	-222	12	0
1242000	-222	12	0
1243000	-222	12	0
1244000	-222	12	0
1245000	-229	12	0
1246000	-229	12	0
1247000	-229	12	0
1248000	-229	12	0
1249000	-229	12	0
1250000	-229	12	0
1251000	-229	12	0
1252000	-229	12	0
1253000	-229	12	0
1254000	-229	12	0
1255000	-239	12	0
1256000	-239	12	0
1257000	-239	12	0
1258000	-239	12	0
1259000	-239	12	0
1260000	-239	12	0
1261000	-239	12	0
1262000	-239	12	0
1263000	-239	12	0
1264000	-239	12	0
1265000	-243	12	0
1266000	-243	12	0
1267000	-243	12	0
1268000	-243	12	0
1269000	-243	12	0
1270000	-243	12	0
1271000	-243	12	0
1272000	-243	12	0
1273000	-243	12	0
1274000	-243	12	0
1275000	-248	12	0
1276000	-248	12	0
1277000	-248	12	0
1278000	-248	12	0
1279000	-248	12	0
1280000	-248	12	0
1281000	-248	12	0
1282000	-248	12	0
1283000	-248	12	0
1284000	-248	13	0
1285000	-241	13	0
1286000	-241	13	0
1287000	-241	13	0
1288000	-241	13	0
1289000	-241	13	0
1290000	-241	13	0
1291000	-241	13	0
1292000	-241	13	0
1293000	-241	13	0
1294000	-242	13	0
1295000	-242	13	0
1296000	-242	13	0
1297000	-242	13	0
1298000	-242	13	0
1299000	-242	13	0
1300000	-242	13	0
1301000	-242	13	0
1302000	-242	13	0
1303000	-242	13	0
1304000	-262	13	0
1305000	-262	13	0
1306000	-262	13	0
1307000	-262	13	0
1308000	-262	13	0
1309000	-262	13	0
1310000	-262	13	0
1311000	-262	13	0
1312000	-262	13	0
1313000	-262	13	0
1314000	-288	13	0
1315000	-288	13	0
1316000	-288	13	0
1317000	-288	13	0
1318000	-288	13	0
1319000	-288	13	0
1320000	-288	13	0
1321000	-288	13	0
1322000	-288	13	0
1323000	-288	13	0
1324000	-308	13	0
1325000	-308	13	0
1326000	-308	13	0
1327000	-308	13	0
1328000	-308	13	0
1329000	-308	13	0
1330000	-308	13	0
1331000	-308	13	0
1332000	-308	13	0
1333000	-308	13	0
1334000	-322	13	0
1335000	-322	13	0
1336000	-322	13	0
1337000	-322	13	0
1338000	-322	13	0
1339000	-322	13	0
1340000	-322	13	0
1341000	-322	13	0
1342000	-322	13	0
1343000	-322	13	0
1344000	-326	13	0
1345000	-326	13	0
1346000	-326	13	0
1347000	-326	13	0
1348000	-326	13	0
1349000	-326	13	0
1350000	-326	13	0
1351000	-326	13	0
1352000	-326	13	0
1353000	-326	13	0
1354000	-330	13	0
1355000	-330	13	0
1356000	-330	13	0
1357000	-330	13	0
1358000	-330	13	0
1359000	-330	13	0
1360000	-330	13	0
1361000	-330	13	0
1362000	-330	13	0
1363000	-333	13	0
1364000	-333	13	0
1365000	-333	13	0
1366000	-333	13	0
1367000	-333	13	0
1368000	-333	13	0
1369000	-333	13	0
1370000	-333	13	0
1371000	-333	13	0
1372000	-333	13	0
1373000	-339	13	0
1374000	-339	13	0
1375000	-339	13	0
1376000	-339	13	0
1377000	-339	13	0
1378000	-339	13	0
1379000	-339	13	0
1380000	-339	13	0
1381000	-339	13	0
1382000	-339	13	0
1383000	-354	14	0
1384000	-354	14	0
1385000	-354	14	0
1386000	-354	14	0
1387000	-354	14	0
1388000	-354	14	0
1389000	-354	14	0
1390000	-354	14	0
1391000	-354	14	0
1392000	-354	14	0
1393000	-357	14	0
1394000	-357	14	0
1395000	-357	14	0
1396000	-357	14	0
1397000	-357	14	0
1398000	-357	14	0
1399000	-357	14	0
1400000	-357	14	0
1401000	-357	14	0
1402000	-357	14	0
1403000	-360	14	0
1404000	-360	14	0
1405000	-360	14	0
1406000	-360	14	0
1407000	-360	14	0
1408000	-360	14	0
1409000	-360	14	0
1410000	-360	14	0
1411000	-360	14	0
1412000	-360	14	0
1413000	-368	14	0
1414000	-368	14	0
1415000	-368	14	0
1416000	-368	14	0
1417000	-368	14	0
1418000	-368	14	0
1419000	-368	14	0
1420000	-368	14	0
1421000	-368	14	0
1422000	-368	14	0
1423000	-376	14	0
1424000	-376	14	0
1425000	-376	14	0
1426000	-376	14	0
1427000	-376	14	0
1428000	-376	14	0
1429000	-376	14	0
1430000	-376	14	0
1431000	-376	14	0
1432000	-377	14	0
1433000	-377	14	0
1434000	-377	14	0
1435000	-377	14	0
1436000	-377	14	0
1437000	-377	14	0
1438000	-377	14	0
1439000	-377	14	0
1440000	-377	14	0
1441000	-377	14	0
1442000	-380	14	0
1443000	-380	14	0
1444000	-380	14	0
1445000	-380	14	0
1446000	-380	14	0
1447000	-380	14	0
1448000	-380	14	0
1449000	-380	14	0
1450000	-380	14	0
1451000	-380	14	0
1452000	-377	14	0
1453000	-377	14	0
1454000	-377	14	0
1455000	-377	14	0
1456000	-377	14	0
1457000	-377	14	0
1458000	-377	14	0
1459000	-377	14	0
1460000	-377	14	0
1461000	-377	14	0
1462000	-381	14	0
1463000	-381	14	0
1464000	-381	14	0
1465000	-381	14	0
1466000	-381	14	0
1467000	-381	14	0
1468000	-381	14	0
1469000	-381	14	0
1470000	-381	14	0
1471000	-381	14	0
1472000	-389	14	0
1473000	-389	14	0
1474000	-389	14	0
1475000	-389	14	0
1476000	-389	14	0
1477000	-389	14	0
1478000	-389	14	0
1479000	-389	14	0
1480000	-389	14	0
1481000	-389	14	0
1482000	-387	15	0
1483000	-387	15	0
1484000	-387	15	0
1485000	-387	15	0
1486000	-387	15	0
1487000	-387	15	0
1488000	-387	15	0
1489000	-387	15	0
1490000	-387	15	0
1491000	-387	15	0
1492000	-385	15	0
1493000	-385	15	0
1494000	-385	15	0
1495000	-385	15	0
1496000	-385	15	0
1497000	-385	15	0
1498000	-385	15	0
1499000	-385	15	0
1500000	-385	15	0
1501000	-374	15	0
1502000	-374	15	0
1503000	-374	15	0
1504000	-374	15	0
1505000	-374	15	0
1506000	-374	15	0
1507000	-374	15	0
1508000	-374	15	0
1509000	-374	15	0
1510000	-374	15	0
1511000	-364	15	0
1512000	-364	15	0
1513000	-364	15	0
1514000	-364	15	0
1515000	-364	15	0
1516000	-364	15	0
1517000	-364	15	0
1518000	-364	15	0
1519000	-364	15	0
1520000	-364	15	0
1521000	-361	15	0
1522000	-361	15	0
1523000	-361	15	0
1524000	-361	15	0
1525000	-361	15	0
1526000	-361	15	0
1527000	-361	15	0
1528000	-361	15	0
1529000	-361	15	0
1530000	-361	15	0
1531000	-358	15	0
1532000	-358	15	0
1533000	-358	15	0
1534000	-358	15	0
1535000	-358	15	0
1536000	-358	15	0
1537000	-358	15	0
1538000	-358	15	0
1539000	-358	15	0
1540000	-358	15	0
1541000	-339	15	0
1542000	-339	15	0
1543000	-339	15	0
1544000	-339	15	0
1545000	-339	15	0
1546000	-339	15	0
1547000	-339	15	0
1548000	-339	15	0
1549000	-339	15	0
1550000	-339	15	0
1551000	-332	15	0
1552000	-332	15	0
1553000	-332	15	0
1554000	-332	15	0
1555000	-332	15	0
1556000	-332	15	0
1557000	-332	15	0
1558000	-332	15	0
1559000	-332	15	0
1560000	-332	15	0
1561000	-331	15	0
1562000	-331	15	0
1563000	-331	15	0
1564000	-331	15	0
1565000	-331	15	0
1566000	-331	15	0
1567000	-331	15	0
1568000	-331	15	0
1569000	-331	15	0
1570000	-331	15	0
1571000	-322	15	0
1572000	-322	15	0
1573000	-322	15	0
1574000	-322	15	0
1575000	-322	15	0
1576000	-322	15	0
1577000	-322	15	0
1578000	-322	15	0
1579000	-322	15	0
1580000	-322	16	0
1581000	-324	16	0
1582000	-324	16	0
1583000	-324	16	0
1584000	-324	16	0
1585000	-324	16	0
1586000	-324	16	0
1587000	-324	16	0
1588000	-324	16	0
1589000	-324	16	0
1590000	-312	16	0
1591000	-312	16	0
1592000	-312	16	0
1593000	-312	16	0
1594000	-312	16	0
1595000	-312	16	0
1596000	-312	16	0
1597000	-312	16	0
1598000	-312	16	0
1599000	-312	16	0
1600000	-300	16	0
1601000	-300	16	0
1602000	-300	16	0
1603000	-300	16	0
1604000	-300	16	0
1605000	-300	16	0
1606000	-300	16	0
1607000	-300	16	0
1608000	-300	16	0
1609000	-300	16	0
1610000	-289	16	0
1611000	-289	16	0
1612000	-289	16	0
1613000	-289	16	0
1614000	-289	16	0
1615000	-289	16	0
1616000	-289	16	0
1617000	-289	16	0
1618000	-289	16	0
1619000	-289	16	0
1620000	-279	16	0
1621000	-279	16	0
1622000	-279	16	0
1623000	-279	16	0
1624000	-279	16	0
1625000	-279	16	0
1626000	-279	16	0
1627000	-279	16	0
1628000	-279	16	0
1629000	-279	16	0
1630000	-277	16	0
1631000	-277	16	0
1632000	-277	16	0
1633000	-277	16	0
1634000	-277	16	0
1635000	-277	16	0
1636000	-277	16	0
1637000	-277	16	0
1638000	-277	16	0
1639000	-277	16	0
1640000	-270	16	0
1641000	-270	16	0
1642000	-270	16	0
1643000	-270	16	0
1644000	-270	16	0
1645000	-270	16	0
1646000	-270	16	0
1647000	-270	16	0
1648000	-270	16	0
1649000	-270	16	0
1650000	-274	16	0
1651000	-274	16	0
1652000	-274	16	0
1653000	-274	16	0
1654000	-274	16	0
1655000	-274	16	0
1656000	-274	16	0
1657000	-274	16	0
1658000	-274	16	0
1659000	-279	16	0
1660000	-279	16	0
1661000	-279	16	0
1662000	-279	16	0
1663000	-279	16	0
1664000	-279	16	0
1665000	-279	16	0
1666000	-279	16	0
1667000	-279	16	0
1668000	-279	16	0
1669000	-288	16	0
1670000	-288	16	0
1671000	-288	16	0
1672000	-288	16	0
1673000	-288	16	0
1674000	-288	16	0
1675000	-288	16	0
1676000	-288	16	0
1677000	-288	16	0
1678000	-288	16	0
1679000	-277	17	0
1680000	-277	17	0
1681000	-277	17	0
1682000	-277	17	0
1683000	-277	17	0
1684000	-277	17	0
1685000	-277	17	0
1686000	-277	17	0
1687000	-277	17	0
1688000	-277	17	0
1689000	-251	17	0
1690000	-251	17	0
1691000	-251	17	0
1692000	-251	17	0
1693000	-251	17	0
1694000	-251	17	0
1695000	-251	17	0
1696000	-251	17	0
1697000	-251	17	0
1698000	-251	17	0
1699000	-180	17	0
1700000	-180	17	0
1701000	-180	17	0
1702000	-180	17	0
1703000	-180	17	0
1704000	-180	17	0
1705000	-180	17	0
1706000	-180	17	0
1707000	-180	17	0
1708000	-180	17	0
1709000	-108	17	0
1710000	-108	17	0
1711000	-108	17	0
1712000	-108	17	0
1713000	-108	17	0
1714000	-108	17	0
1715000	-108	17	0
1716000	-108	17	0
1717000	-108	17	0
1718000	-108	17	0
1719000	-125	17	0
1720000	-125	17	0
1721000	-125	17	0
1722000	-125	17	0
1723000	-125	17	0
1724000	-125	17	0
1725000	-125	17	0
1726000	-125	17	0
1727000	-125	17	0
1728000	-156	17	24
1729000	-156	17	24
1730000	-156	17	24
1731000	-156	17	24
1732000	-156	17	24
1733000	-156	17	24
1734000	-156	17	24
1735000	-156	17	24
1736000	-156	17	24
1737000	-156	17	24
1738000	-139	17	0
1739000	-139	17	0
1740000	-139	17	0
1741000	-139	17	0
1742000	-139	17	0
1743000	-139	17	0
1744000	-139	17	0
1745000	-139	17	0
1746000	-139	17	0
1747000	-139	17	0
1748000	-123	17	0
1749000	-123	17	0
1750000	-123	17	0
1751000	-123	17	0
1752000	-123	17	0
1753000	-123	17	0
1754000	-123	17	0
1755000	-123	17	0
1756000	-123	17	0
1757000	-123	17	0
1758000	-54	17	0
1759000	-54	17	0
1760000	-54	17	0
1761000	-54	17	0
1762000	-54	17	0
1763000	-54	17	0
1764000	-54	17	0
1765000	-54	17	0
1766000	-54	17	0
1767000	-54	17	0
1768000	-53	17	0
1769000	-53	17	0
1770000	-53	17	0
1771000	-53	17	0
1772000	-53	17	0
1773000	-53	17	0
1774000	-53	17	0
1775000	-53	17	0
1776000	-53	17	0
1777000	-53	17	0
1778000	-246	18	0
1779000	-246	18	0
1780000	-246	18	0
1781000	-246	18	0
1782000	-246	18	0
1783000	-246	18	0
1784000	-246	18	0
1785000	-246	18	0
1786000	-246	18	0
1787000	-246	18	0
1788000	-228	18	0
1789000	-228	18	0
1790000	-228	18	0
1791000	-228	18	0
1792000	-228	18	0
1793000	-228	18	0
1794000	-228	18	0
1795000	-228	18	0
1796000	-228	18	0
1797000	-228	18	0
1798000	-203	18	0
1799000	-203	18	0
1800000	-203	18	0
1801000	-203	18	0
1802000	-203	18	0
1803000	-203	18	0
1804000	-203	18	0
1805000	-203	18	0
1806000	-203	18	0
1807000	-98	18	0
1808000	-98	18	0
1809000	-98	18	0
1810000	-98	18	0
1811000	-98	18	0
1812000	-98	18	0
1813000	-98	18	0
1814000	-98	18	0
1815000	-98	18	0
1816000	-98	18	0
1817000	94	18	0
1818000	94	18	0
1819000	94	18	0
1820000	94	18	0
1821000	94	18	0
1822000	94	18	0
1823000	94	18	0
1824000	94	18	0
1825000	94	18	0
1826000	94	18	0
1827000	120	18	0
1828000	120	18	0
1829000	120	18	0
1830000	120	18	0
1831000	120	18	0
1832000	120	18	0
1833000	120	18	0
1834000	120	18	0
1835000	120	18	0
1836000	120	18	0
1837000	145	18	0
1838000	145	18	0
1839000	145	18	0
1840000	145	18	0
1841000	145	18	0
1842000	145	18	0
1843000	145	18	0
1844000	145	18	0
1845000	145	18	0
1846000	145	18	0
1847000	-100	18	24
1848000	-100	18	24
1849000	-100	18	24
1850000	-100	18	24
1851000	-100	18	24
1852000	-100	18	24
1853000	-100	18	24
1854000	-100	18	24
1855000	-100	18	24
1856000	-100	18	24
1857000	-277	18	0
1858000	-277	18	0
1859000	-277	18	0
1860000	-277	18	0
1861000	-277	18	0
1862000	-277	18	0
1863000	-277	18	0
1864000	-277	18	0
1865000	-277	18	0
1866000	-153	18	0
1867000	-153	18	0
1868000	-153	18	0
1869000	-153	18	0
1870000	-153	18	0
1871000	-153	18	0
1872000	-153	18	0
1873000	-153	18	0
1874000	-153	18	0
1875000	-153	18	0
1876000	-29	19	0
1877000	-29	19	0
1878000	-29	19	0
1879000	-29	19	0
1880000	-29	19	0
1881000	-29	19	0
1882000	-29	19	0
1883000	-29	19	0
1884000	-29	19	0
1885000	-29	19	0
1886000	377	19	24
1887000	377	19	24
1888000	377	19	24
1889000	377	19	24
1890000	377	19	24
1891000	377	19	24
1892000	377	19	24
1893000	377	19	24
1894000	377	19	24
1895000	377	19	24
1896000	410	19	0
1897000	410	19	0
1898000	410	19	0
1899000	410	19	0
1900000	410	19	0
1901000	410	19	0
1902000	410	19	0
1903000	410	19	0
1904000	410	19	0
1905000	410	19	0
1906000	80	19	0
1907000	80	19	0
1908000	80	19	0
1909000	80	19	0
1910000	80	19	0
1911000	80	19	0
1912000	80	19	0
1913000	80	19	0
1914000	80	19	0
1915000	80	19	0
1916000	-42	19	24
1917000	-42	19	24
1918000	-42	19	24
1919000	-42	19	24
1920000	-42	19	24
1921000	-42	19	24
1922000	-42	19	24
1923000	-42	19	24
1924000	-42	19	24
1925000	-42	19	24
1926000	-155	19	0
1927000	-155	19	0
1928000	-155	19	0
1929000	-155	19	0
1930000	-155	19	0
1931000	-155	19	0
1932000	-155	19	0
1933000	-155	19	0
1934000	-155	19	0
1935000	-155	19	0
1936000	-282	19	24
1937000	-282	19	24
1938000	-282	19	24
1939000	-282	19	24
1940000	-282	19	24
1941000	-282	19	24
1942000	-282	19	24
1943000	-282	19	24
1944000	-282	19	24
1945000	-282	19	24
1946000	-396	19	24
1947000	-396	19	24
1948000	-396	19	24
1949000	-396	19	24
1950000	-396	19	24
1951000	-396	19	24
1952000	-396	19	24
1953000	-396	19	24
1954000	-396	19	24
1955000	93	19	0
1956000	93	19	0
1957000	93	19	0
1958000	93	19	0
1959000	93	19	0
1960000	93	19	0
1961000	93	19	0
1962000	93	19	0
1963000	93	19	0
1964000	93	19	0
1965000	583	19	24
1966000	583	19	24
1967000	583	19	24
1968000	583	19	24
1969000	583	19	24
1970000	583	19	24
1971000	583	19	24
1972000	583	19	24
1973000	583	19	24
1974000	583	19	24
1975000	1327	20	0
1976000	1327	20	0
1977000	1327	20	0
1978000	1327	20	0
1979000	1327	20	0
1980000	1327	20	0
1981000	1327	20	0
1982000	1327	20	0
1983000	1327	20	0
1984000	1327	20	0
1985000	1120	20	24
1986000	1120	20	24
1987000	1120	20	24
1988000	1120	20	24
1989000	1120	20	24
1990000	1120	20	24
1991000	1120	20	24
1992000	1120	20	24
1993000	1120	20	24
1994000	1120	20	24
1995000	4	20	0
1996000	4	20	0
1997000	4	20	0
1998000	4	20	0
[truncated: 24,069 more rows]
