# Supplementary material for: Empirical optimization of an angled spoke paddling wheel with self-rotating mechanism
Source: Sci Rep. 2022 Nov 28;12:20511. doi: 10.1038/s41598-022-25181-7 (PMC9705443; doi:10.1038/s41598-022-25181-7)
Supplement: Supplementary file 1 — Supplementary Information. [file 41598_2022_25181_MOESM1_ESM.zip › 2nd_test_Loadcell_raw_data/R7/Test2_R7_120RPM_Set1.csv]

Timestamp	RMS_Val_G	Target_Vel_G	Vel_Cur_G
0	0	0	0
1000	0	0	0
2000	0	0	0
3000	0	0	0
4000	0	0	0
5000	0	0	0
6000	0	0	0
7000	0	0	0
8000	0	0	0
9000	0	0	0
10000	0	0	0
11000	0	0	0
12000	-83371	0	0
13000	-83371	0	0
14000	-83371	0	0
15000	-83371	0	0
16000	-83371	0	0
17000	-83371	0	0
18000	-83371	0	0
19000	-83371	0	0
20000	-83371	0	0
21000	-166747	0	0
22000	-166747	0	0
23000	-166747	0	0
24000	-166747	0	0
25000	-166747	0	0
26000	-166747	0	0
27000	-166747	0	0
28000	-166747	0	0
29000	-166747	0	0
30000	-166747	0	0
31000	-250119	0	0
32000	-250119	0	0
33000	-250119	0	0
34000	-250119	0	0
35000	-250119	0	0
36000	-250119	0	0
37000	-250119	0	0
38000	-250119	0	0
39000	-250119	0	0
40000	-250119	0	0
41000	-333491	0	0
42000	-333491	0	0
43000	-333491	0	0
44000	-333491	0	0
45000	-333491	0	0
46000	-333491	0	0
47000	-333491	0	0
48000	-333491	0	0
49000	-333491	0	0
50000	-333491	0	0
51000	-416860	0	0
52000	-416860	0	0
53000	-416860	0	0
54000	-416860	0	0
55000	-416860	0	0
56000	-416860	0	0
57000	-416860	0	0
58000	-416860	0	0
59000	-416860	0	0
60000	-416860	0	0
61000	-500230	0	0
62000	-500230	0	0
63000	-500230	0	0
64000	-500230	0	0
65000	-500230	0	0
66000	-500230	0	0
67000	-500230	0	0
68000	-500230	0	0
69000	-500230	0	0
70000	-500230	0	0
71000	-583597	0	0
72000	-583597	0	0
73000	-583597	0	0
74000	-583597	0	0
75000	-583597	0	0
76000	-583597	0	0
77000	-583597	0	0
78000	-583597	0	0
79000	-583597	0	0
80000	-583597	0	0
81000	-666965	0	0
82000	-666965	0	0
83000	-666965	0	0
84000	-666965	0	0
85000	-666965	0	0
86000	-666965	0	0
87000	-666965	0	0
88000	-666965	0	0
89000	-666965	0	0
90000	-666965	0	0
91000	-750330	0	0
92000	-750330	0	0
93000	-750330	0	0
94000	-750330	0	0
95000	-750330	0	0
96000	-750330	0	0
97000	-750330	0	0
98000	-750330	0	0
99000	-750330	0	0
100000	-750330	1	0
101000	-750330	1	0
102000	-750330	1	0
103000	-750330	1	0
104000	-750330	1	0
105000	-750330	1	0
106000	-750330	1	0
107000	-750330	1	0
108000	-750330	1	0
109000	-750330	1	0
110000	-750331	1	0
111000	-750331	1	0
112000	-750331	1	0
113000	-750331	1	0
114000	-750331	1	0
115000	-750331	1	0
116000	-750331	1	0
117000	-750331	1	0
118000	-750331	1	0
119000	-750331	1	0
120000	-750333	1	0
121000	-750333	1	0
122000	-750333	1	0
123000	-750333	1	0
124000	-750333	1	0
125000	-750333	1	0
126000	-750333	1	0
127000	-750333	1	0
128000	-750333	1	0
129000	-750333	1	0
130000	-750336	1	0
131000	-750336	1	0
132000	-750336	1	0
133000	-750336	1	0
134000	-750336	1	0
135000	-750336	1	0
136000	-750336	1	0
137000	-750336	1	0
138000	-750336	1	0
139000	-750336	1	0
140000	-750333	1	0
141000	-750333	1	0
142000	-750333	1	0
143000	-750333	1	0
144000	-750333	1	0
145000	-750333	1	0
146000	-750333	1	0
147000	-750333	1	0
148000	-750333	1	0
149000	-750333	1	0
150000	-750327	1	0
151000	-750327	1	0
152000	-750327	1	0
153000	-750327	1	0
154000	-750327	1	0
155000	-750327	1	0
156000	-750327	1	0
157000	-750327	1	0
158000	-750327	1	0
159000	-750327	1	0
160000	-750322	1	0
161000	-750322	1	0
162000	-750322	1	0
163000	-750322	1	0
164000	-750322	1	0
165000	-750322	1	0
166000	-750322	1	0
167000	-750322	1	0
168000	-750322	1	0
169000	-750322	1	0
170000	-750318	1	0
171000	-750318	1	0
172000	-750318	1	0
173000	-750318	1	0
174000	-750318	1	0
175000	-750318	1	0
176000	-750318	1	0
177000	-750318	1	0
178000	-750318	1	0
179000	-750317	1	0
180000	-750317	1	0
181000	-750317	1	0
182000	-750317	1	0
183000	-750317	1	0
184000	-750317	1	0
185000	-750317	1	0
186000	-750317	1	0
187000	-750317	1	0
188000	-750317	1	0
189000	-750313	1	0
190000	-750313	1	0
191000	-750313	1	0
192000	-750313	1	0
193000	-750313	1	0
194000	-750313	1	0
195000	-750313	1	0
196000	-750313	1	0
197000	-750313	1	0
198000	-750313	1	0
199000	-750309	2	0
200000	-750309	2	0
201000	-750309	2	0
202000	-750309	2	0
203000	-750309	2	0
204000	-750309	2	0
205000	-750309	2	0
206000	-750309	2	0
207000	-750309	2	0
208000	-750309	2	0
209000	-750305	2	0
210000	-750305	2	0
211000	-750305	2	0
212000	-750305	2	0
213000	-750305	2	0
214000	-750305	2	0
215000	-750305	2	0
216000	-750305	2	0
217000	-750305	2	0
218000	-750305	2	0
219000	-750301	2	0
220000	-750301	2	0
221000	-750301	2	0
222000	-750301	2	0
223000	-750301	2	0
224000	-750301	2	0
225000	-750301	2	0
226000	-750301	2	0
227000	-750301	2	0
228000	-750301	2	0
229000	-750303	2	0
230000	-750303	2	0
231000	-750303	2	0
232000	-750303	2	0
233000	-750303	2	0
234000	-750303	2	0
235000	-750303	2	0
236000	-750303	2	0
237000	-750303	2	0
238000	-750303	2	0
239000	-750300	2	0
240000	-750300	2	0
241000	-750300	2	0
242000	-750300	2	0
243000	-750300	2	0
244000	-750300	2	0
245000	-750300	2	0
246000	-750300	2	0
247000	-750300	2	0
248000	-750300	2	0
249000	-750298	2	0
250000	-750298	2	0
251000	-750298	2	0
252000	-750298	2	0
253000	-750298	2	0
254000	-750298	2	0
255000	-750298	2	0
256000	-750298	2	0
257000	-750298	2	0
258000	-750296	2	0
259000	-750296	2	0
260000	-750296	2	0
261000	-750296	2	0
262000	-750296	2	0
263000	-750296	2	0
264000	-750296	2	0
265000	-750296	2	0
266000	-750296	2	0
267000	-750296	2	0
268000	-750294	2	0
269000	-750294	2	0
270000	-750294	2	0
271000	-750294	2	0
272000	-750294	2	0
273000	-750294	2	0
274000	-750294	2	0
275000	-750294	2	0
276000	-750294	2	0
277000	-750294	2	0
278000	-750292	2	0
279000	-750292	2	0
280000	-750292	2	0
281000	-750292	2	0
282000	-750292	2	0
283000	-750292	2	0
284000	-750292	2	0
285000	-750292	2	0
286000	-750292	2	0
287000	-750292	2	0
288000	-750286	2	0
289000	-750286	2	0
290000	-750286	2	0
291000	-750286	2	0
292000	-750286	2	0
293000	-750286	2	0
294000	-750286	2	0
295000	-750286	2	0
296000	-750286	2	0
297000	-750286	2	0
298000	-750280	3	0
299000	-750280	3	0
300000	-750280	3	0
301000	-750280	3	0
302000	-750280	3	0
303000	-750280	3	0
304000	-750280	3	0
305000	-750280	3	0
306000	-750280	3	0
307000	-750280	3	0
308000	-750270	3	0
309000	-750270	3	0
310000	-750270	3	0
311000	-750270	3	0
312000	-750270	3	0
313000	-750270	3	0
314000	-750270	3	0
315000	-750270	3	0
316000	-750270	3	0
317000	-750270	3	0
318000	-750255	3	0
319000	-750255	3	0
320000	-750255	3	0
321000	-750255	3	0
322000	-750255	3	0
323000	-750255	3	0
324000	-750255	3	0
325000	-750255	3	0
326000	-750255	3	0
327000	-750255	3	0
328000	-750244	3	0
329000	-750244	3	0
330000	-750244	3	0
331000	-750244	3	0
332000	-750244	3	0
333000	-750244	3	0
334000	-750244	3	0
335000	-750244	3	0
336000	-750244	3	0
337000	-750238	3	0
338000	-750238	3	0
339000	-750238	3	0
340000	-750238	3	0
341000	-750238	3	0
342000	-750238	3	0
343000	-750238	3	0
344000	-750238	3	0
345000	-750238	3	0
346000	-750238	3	0
347000	-750232	3	0
348000	-750232	3	0
349000	-750232	3	0
350000	-750232	3	0
351000	-750232	3	0
352000	-750232	3	0
353000	-750232	3	0
354000	-750232	3	0
355000	-750232	3	0
356000	-750232	3	0
357000	-750226	3	0
358000	-750226	3	0
359000	-750226	3	0
360000	-750226	3	0
361000	-750226	3	0
362000	-750226	3	0
363000	-750226	3	0
364000	-750226	3	0
365000	-750226	3	0
366000	-750226	3	0
367000	-750221	3	0
368000	-750221	3	0
369000	-750221	3	0
370000	-750221	3	0
371000	-750221	3	0
372000	-750221	3	0
373000	-750221	3	0
374000	-750221	3	0
375000	-750221	3	0
376000	-750221	3	0
377000	-750217	3	0
378000	-750217	3	0
379000	-750217	3	0
380000	-750217	3	0
381000	-750217	3	0
382000	-750217	3	0
383000	-750217	3	0
384000	-750217	3	0
385000	-750217	3	0
386000	-750217	3	0
387000	-750213	3	0
388000	-750213	3	0
389000	-750213	3	0
390000	-750213	3	0
391000	-750213	3	0
392000	-750213	3	0
393000	-750213	3	0
394000	-750213	3	0
395000	-750213	3	0
396000	-750213	3	0
397000	-750203	4	0
398000	-750203	4	0
399000	-750203	4	0
400000	-750203	4	0
401000	-750203	4	0
402000	-750203	4	0
403000	-750203	4	0
404000	-750203	4	0
405000	-750203	4	0
406000	-750203	4	0
407000	-750196	4	0
408000	-750196	4	0
409000	-750196	4	0
410000	-750196	4	0
411000	-750196	4	0
412000	-750196	4	0
413000	-750196	4	0
414000	-750196	4	0
415000	-750196	4	0
416000	-750194	4	0
417000	-750194	4	0
418000	-750194	4	0
419000	-750194	4	0
420000	-750194	4	0
421000	-750194	4	0
422000	-750194	4	0
423000	-750194	4	0
424000	-750194	4	0
425000	-750194	4	0
426000	-750192	4	0
427000	-750192	4	0
428000	-750192	4	0
429000	-750192	4	0
430000	-750192	4	0
431000	-750192	4	0
432000	-750192	4	0
433000	-750192	4	0
434000	-750192	4	0
435000	-750192	4	0
436000	-750188	4	0
437000	-750188	4	0
438000	-750188	4	0
439000	-750188	4	0
440000	-750188	4	0
441000	-750188	4	0
442000	-750188	4	0
443000	-750188	4	0
444000	-750188	4	0
445000	-750188	4	0
446000	-750180	4	0
447000	-750180	4	0
448000	-750180	4	0
449000	-750180	4	0
450000	-750180	4	0
451000	-750180	4	0
452000	-750180	4	0
453000	-750180	4	0
454000	-750180	4	0
455000	-750180	4	0
456000	-750171	4	0
457000	-750171	4	0
458000	-750171	4	0
459000	-750171	4	0
460000	-750171	4	0
461000	-750171	4	0
462000	-750171	4	0
463000	-750171	4	0
464000	-750171	4	0
465000	-750171	4	0
466000	-750165	4	0
467000	-750165	4	0
468000	-750165	4	0
469000	-750165	4	0
470000	-750165	4	0
471000	-750165	4	0
472000	-750165	4	0
473000	-750165	4	0
474000	-750165	4	0
475000	-750165	4	0
476000	-750158	4	0
477000	-750158	4	0
478000	-750158	4	0
479000	-750158	4	0
480000	-750158	4	0
481000	-750158	4	0
482000	-750158	4	0
483000	-750158	4	0
484000	-750158	4	0
485000	-750158	4	0
486000	-750154	4	0
487000	-750154	4	0
488000	-750154	4	0
489000	-750154	4	0
490000	-750154	4	0
491000	-750154	4	0
492000	-750154	4	0
493000	-750154	4	0
494000	-750154	4	0
495000	-750148	5	0
496000	-750148	5	0
497000	-750148	5	0
498000	-750148	5	0
499000	-750148	5	0
500000	-750148	5	0
501000	-750148	5	0
502000	-750148	5	0
503000	-750148	5	0
504000	-750148	5	0
505000	-750144	5	0
506000	-750144	5	0
507000	-750144	5	0
508000	-750144	5	0
509000	-750144	5	0
510000	-750144	5	0
511000	-750144	5	0
512000	-750144	5	0
513000	-750144	5	0
514000	-750144	5	0
515000	-750140	5	0
516000	-750140	5	0
517000	-750140	5	0
518000	-750140	5	0
519000	-750140	5	0
520000	-750140	5	0
521000	-750140	5	0
522000	-750140	5	0
523000	-750140	5	0
524000	-750140	5	0
525000	-750132	5	0
526000	-750132	5	0
527000	-750132	5	0
528000	-750132	5	0
529000	-750132	5	0
530000	-750132	5	0
531000	-750132	5	0
532000	-750132	5	0
533000	-750132	5	0
534000	-750132	5	0
535000	-750124	5	0
536000	-750124	5	0
537000	-750124	5	0
538000	-750124	5	0
539000	-750124	5	0
540000	-750124	5	0
541000	-750124	5	0
542000	-750124	5	0
543000	-750124	5	0
544000	-750124	5	0
545000	-750119	5	0
546000	-750119	5	0
547000	-750119	5	0
548000	-750119	5	0
549000	-750119	5	0
550000	-750119	5	0
551000	-750119	5	0
552000	-750119	5	0
553000	-750119	5	0
554000	-750119	5	0
555000	-750118	5	0
556000	-750118	5	0
557000	-750118	5	0
558000	-750118	5	0
559000	-750118	5	0
560000	-750118	5	0
561000	-750118	5	0
562000	-750118	5	0
563000	-750118	5	0
564000	-750118	5	0
565000	-750118	5	0
566000	-750118	5	0
567000	-750118	5	0
568000	-750118	5	0
569000	-750118	5	0
570000	-750118	5	0
571000	-750118	5	0
572000	-750118	5	0
573000	-750118	5	0
574000	-750113	5	0
575000	-750113	5	0
576000	-750113	5	0
577000	-750113	5	0
578000	-750113	5	0
579000	-750113	5	0
580000	-750113	5	0
581000	-750113	5	0
582000	-750113	5	0
583000	-750113	5	0
584000	-750114	5	0
585000	-750114	5	0
586000	-750114	5	0
587000	-750114	5	0
588000	-750114	5	0
589000	-750114	5	0
590000	-750114	5	0
591000	-750114	5	0
592000	-750114	5	0
593000	-750114	5	0
594000	-750113	6	0
595000	-750113	6	0
596000	-750113	6	0
597000	-750113	6	0
598000	-750113	6	0
599000	-750113	6	0
600000	-750113	6	0
601000	-750113	6	0
602000	-750113	6	0
603000	-750113	6	0
604000	-750112	6	0
605000	-750112	6	0
606000	-750112	6	0
607000	-750112	6	0
608000	-750112	6	0
609000	-750112	6	0
610000	-750112	6	0
611000	-750112	6	0
612000	-750112	6	0
613000	-750112	6	0
614000	-750109	6	0
615000	-750109	6	0
616000	-750109	6	0
617000	-750109	6	0
618000	-750109	6	0
619000	-750109	6	0
620000	-750109	6	0
621000	-750109	6	0
622000	-750109	6	0
623000	-750109	6	0
624000	-750100	6	0
625000	-750100	6	0
626000	-750100	6	0
627000	-750100	6	0
628000	-750100	6	0
629000	-750100	6	0
630000	-750100	6	0
631000	-750100	6	0
632000	-750100	6	0
633000	-750100	6	0
634000	-750097	6	0
635000	-750097	6	0
636000	-750097	6	0
637000	-750097	6	0
638000	-750097	6	0
639000	-750097	6	0
640000	-750097	6	0
641000	-750097	6	0
642000	-750097	6	0
643000	-750097	6	0
644000	-750095	6	0
645000	-750095	6	0
646000	-750095	6	0
647000	-750095	6	0
648000	-750095	6	0
649000	-750095	6	0
650000	-750095	6	0
651000	-750095	6	0
652000	-750095	6	0
653000	-750096	6	0
654000	-750096	6	0
655000	-750096	6	0
656000	-750096	6	0
657000	-750096	6	0
658000	-750096	6	0
659000	-750096	6	0
660000	-750096	6	0
661000	-750096	6	0
662000	-750096	6	0
663000	-750098	6	0
664000	-750098	6	0
665000	-750098	6	0
666000	-750098	6	0
667000	-750098	6	0
668000	-750098	6	0
669000	-750098	6	0
670000	-750098	6	0
671000	-750098	6	0
672000	-750098	6	0
673000	-750095	6	0
674000	-750095	6	0
675000	-750095	6	0
676000	-750095	6	0
677000	-750095	6	0
678000	-750095	6	0
679000	-750095	6	0
680000	-750095	6	0
681000	-750095	6	0
682000	-750095	6	0
683000	-750090	6	0
684000	-750090	6	0
685000	-750090	6	0
686000	-750090	6	0
687000	-750090	6	0
688000	-750090	6	0
689000	-750090	6	0
690000	-750090	6	0
691000	-750090	6	0
692000	-750090	6	0
693000	-750085	7	0
694000	-750085	7	0
695000	-750085	7	0
696000	-750085	7	0
697000	-750085	7	0
698000	-750085	7	0
699000	-750085	7	0
700000	-750085	7	0
701000	-750085	7	0
702000	-750085	7	0
703000	-750082	7	0
704000	-750082	7	0
705000	-750082	7	0
706000	-750082	7	0
707000	-750082	7	0
708000	-750082	7	0
709000	-750082	7	0
710000	-750082	7	0
711000	-750082	7	0
712000	-750082	7	0
713000	-750082	7	0
714000	-750082	7	0
715000	-750082	7	0
716000	-750082	7	0
717000	-750082	7	0
718000	-750082	7	0
719000	-750082	7	0
720000	-750082	7	0
721000	-750082	7	0
722000	-750082	7	0
723000	-750085	7	0
724000	-750085	7	0
725000	-750085	7	0
726000	-750085	7	0
727000	-750085	7	0
728000	-750085	7	0
729000	-750085	7	0
730000	-750085	7	0
731000	-750085	7	0
732000	-750085	7	0
733000	-750087	7	0
734000	-750087	7	0
735000	-750087	7	0
736000	-750087	7	0
737000	-750087	7	0
738000	-750087	7	0
739000	-750087	7	0
740000	-750087	7	0
741000	-750087	7	0
742000	-750087	7	0
743000	-750087	7	0
744000	-750087	7	0
745000	-750087	7	0
746000	-750087	7	0
747000	-750087	7	0
748000	-750087	7	0
749000	-750087	7	0
750000	-750087	7	0
751000	-750087	7	0
752000	-750086	7	0
753000	-750086	7	0
754000	-750086	7	0
755000	-750086	7	0
756000	-750086	7	0
757000	-750086	7	0
758000	-750086	7	0
759000	-750086	7	0
760000	-750086	7	0
761000	-750086	7	0
762000	-750092	7	0
763000	-750092	7	0
764000	-750092	7	0
765000	-750092	7	0
766000	-750092	7	0
767000	-750092	7	0
768000	-750092	7	0
769000	-750092	7	0
770000	-750092	7	0
771000	-750092	7	0
772000	-750096	7	0
773000	-750096	7	0
774000	-750096	7	0
775000	-750096	7	0
776000	-750096	7	0
777000	-750096	7	0
778000	-750096	7	0
779000	-750096	7	0
780000	-750096	7	0
781000	-750096	7	0
782000	-750101	7	0
783000	-750101	7	0
784000	-750101	7	0
785000	-750101	7	0
786000	-750101	7	0
787000	-750101	7	0
788000	-750101	7	0
789000	-750101	7	0
790000	-750101	7	0
791000	-750101	7	0
792000	-750105	8	0
793000	-750105	8	0
794000	-750105	8	0
795000	-750105	8	0
796000	-750105	8	0
797000	-750105	8	0
798000	-750105	8	0
799000	-750105	8	0
800000	-750105	8	0
801000	-750105	8	0
802000	-750108	8	0
803000	-750108	8	0
804000	-750108	8	0
805000	-750108	8	0
806000	-750108	8	0
807000	-750108	8	0
808000	-750108	8	0
809000	-750108	8	0
810000	-750108	8	0
811000	-750108	8	0
812000	-750111	8	0
813000	-750111	8	0
814000	-750111	8	0
815000	-750111	8	0
816000	-750111	8	0
817000	-750111	8	0
818000	-750111	8	0
819000	-750111	8	0
820000	-750111	8	0
821000	-750114	8	0
822000	-750114	8	0
823000	-750114	8	0
824000	-750114	8	0
825000	-750114	8	0
826000	-750114	8	0
827000	-750114	8	0
828000	-750114	8	0
829000	-750114	8	0
830000	-750114	8	0
831000	-750110	8	0
832000	-750110	8	0
833000	-750110	8	0
834000	-750110	8	0
835000	-750110	8	0
836000	-750110	8	0
837000	-750110	8	0
838000	-750110	8	0
839000	-750110	8	0
840000	-750110	8	0
841000	-750105	8	0
842000	-750105	8	0
843000	-750105	8	0
844000	-750105	8	0
845000	-750105	8	0
846000	-750105	8	0
847000	-750105	8	0
848000	-750105	8	0
849000	-750105	8	0
850000	-750105	8	0
851000	-750106	8	0
852000	-750106	8	0
853000	-750106	8	0
854000	-750106	8	0
855000	-750106	8	0
856000	-750106	8	0
857000	-750106	8	0
858000	-750106	8	0
859000	-750106	8	0
860000	-750106	8	0
861000	-750107	8	0
862000	-750107	8	0
863000	-750107	8	0
864000	-750107	8	0
865000	-750107	8	0
866000	-750107	8	0
867000	-750107	8	0
868000	-750107	8	0
869000	-750107	8	0
870000	-750107	8	0
871000	-750113	8	0
872000	-750113	8	0
873000	-750113	8	0
874000	-750113	8	0
875000	-750113	8	0
876000	-750113	8	0
877000	-750113	8	0
878000	-750113	8	0
879000	-750113	8	0
880000	-750113	8	0
881000	-750114	8	0
882000	-750114	8	0
883000	-750114	8	0
884000	-750114	8	0
885000	-750114	8	0
886000	-750114	8	0
887000	-750114	8	0
888000	-750114	8	0
889000	-750114	8	0
890000	-750114	9	0
891000	-750106	9	0
892000	-750106	9	0
893000	-750106	9	0
894000	-750106	9	0
895000	-750106	9	0
896000	-750106	9	0
897000	-750106	9	0
898000	-750106	9	0
899000	-750106	9	0
900000	-750096	9	0
901000	-750096	9	0
902000	-750096	9	0
903000	-750096	9	0
904000	-750096	9	0
905000	-750096	9	0
906000	-750096	9	0
907000	-750096	9	0
908000	-750096	9	0
909000	-750096	9	0
910000	-750085	9	0
911000	-750085	9	0
912000	-750085	9	0
913000	-750085	9	0
914000	-750085	9	0
915000	-750085	9	0
916000	-750085	9	0
917000	-750085	9	0
918000	-750085	9	0
919000	-750085	9	0
920000	-750080	9	0
921000	-750080	9	0
922000	-750080	9	0
923000	-750080	9	0
924000	-750080	9	0
925000	-750080	9	0
926000	-750080	9	0
927000	-750080	9	0
928000	-750080	9	0
929000	-750080	9	0
930000	-750086	9	0
931000	-750086	9	0
932000	-750086	9	0
933000	-750086	9	0
934000	-750086	9	0
935000	-750086	9	0
936000	-750086	9	0
937000	-750086	9	0
938000	-750086	9	0
939000	-750086	9	0
940000	-750090	9	0
941000	-750090	9	0
942000	-750090	9	0
943000	-750090	9	0
944000	-750090	9	0
945000	-750090	9	0
946000	-750090	9	0
947000	-750090	9	0
948000	-750090	9	0
949000	-750090	9	0
950000	-750093	9	0
951000	-750093	9	0
952000	-750093	9	0
953000	-750093	9	0
954000	-750093	9	0
955000	-750093	9	0
956000	-750093	9	0
957000	-750093	9	0
958000	-750093	9	0
959000	-750093	9	0
960000	-750096	9	0
961000	-750096	9	0
962000	-750096	9	0
963000	-750096	9	0
964000	-750096	9	0
965000	-750096	9	0
966000	-750096	9	0
967000	-750096	9	0
968000	-750096	9	0
969000	-750096	9	0
970000	-750090	9	0
971000	-750090	9	0
972000	-750090	9	0
973000	-750090	9	0
974000	-750090	9	0
975000	-750090	9	0
976000	-750090	9	0
977000	-750090	9	0
978000	-750090	9	0
979000	-750082	9	0
980000	-750082	9	0
981000	-750082	9	0
982000	-750082	9	0
983000	-750082	9	0
984000	-750082	9	0
985000	-750082	9	0
986000	-750082	9	0
987000	-750082	9	0
988000	-750082	9	0
989000	-750073	10	0
990000	-750073	10	0
991000	-750073	10	0
992000	-750073	10	0
993000	-750073	10	0
994000	-750073	10	0
995000	-750073	10	0
996000	-750073	10	0
997000	-750073	10	0
998000	-750073	10	0
999000	-666692	10	0
1000000	-666692	10	0
1001000	-666692	10	0
1002000	-666692	10	0
1003000	-666692	10	0
1004000	-666692	10	0
1005000	-666692	10	0
1006000	-666692	10	0
1007000	-666692	10	0
1008000	-666692	10	0
1009000	-583308	10	0
1010000	-583308	10	0
1011000	-583308	10	0
1012000	-583308	10	0
1013000	-583308	10	0
1014000	-583308	10	0
1015000	-583308	10	0
1016000	-583308	10	0
1017000	-583308	10	0
1018000	-583308	10	0
1019000	-499930	10	0
1020000	-499930	10	0
1021000	-499930	10	0
1022000	-499930	10	0
1023000	-499930	10	0
1024000	-499930	10	0
1025000	-499930	10	0
1026000	-499930	10	0
1027000	-499930	10	0
1028000	-499930	10	0
1029000	-416553	10	0
1030000	-416553	10	0
1031000	-416553	10	0
1032000	-416553	10	0
1033000	-416553	10	0
1034000	-416553	10	0
1035000	-416553	10	0
1036000	-416553	10	0
1037000	-416553	10	0
1038000	-416553	10	0
1039000	-333179	10	0
1040000	-333179	10	0
1041000	-333179	10	0
1042000	-333179	10	0
1043000	-333179	10	0
1044000	-333179	10	0
1045000	-333179	10	0
1046000	-333179	10	0
1047000	-333179	10	0
1048000	-333179	10	0
1049000	-249805	10	0
1050000	-249805	10	0
1051000	-249805	10	0
1052000	-249805	10	0
1053000	-249805	10	0
1054000	-249805	10	0
1055000	-249805	10	0
1056000	-249805	10	0
1057000	-249805	10	0
1058000	-166434	10	0
1059000	-166434	10	0
1060000	-166434	10	0
1061000	-166434	10	0
1062000	-166434	10	0
1063000	-166434	10	0
1064000	-166434	10	0
1065000	-166434	10	0
1066000	-166434	10	0
1067000	-166434	10	0
1068000	-83064	10	0
1069000	-83064	10	0
1070000	-83064	10	0
1071000	-83064	10	0
1072000	-83064	10	0
1073000	-83064	10	0
1074000	-83064	10	0
1075000	-83064	10	0
1076000	-83064	10	0
1077000	-83064	10	0
1078000	303	10	0
1079000	303	10	0
1080000	303	10	0
1081000	303	10	0
1082000	303	10	0
1083000	303	10	0
1084000	303	10	0
1085000	303	10	0
1086000	303	10	0
1087000	303	10	0
1088000	313	11	0
1089000	313	11	0
1090000	313	11	0
1091000	313	11	0
1092000	313	11	0
1093000	313	11	0
1094000	313	11	0
1095000	313	11	0
1096000	313	11	0
1097000	313	11	0
1098000	325	11	0
1099000	325	11	0
1100000	325	11	0
1101000	325	11	0
1102000	325	11	0
1103000	325	11	0
1104000	325	11	0
1105000	325	11	0
1106000	325	11	0
1107000	325	11	0
1108000	331	11	0
1109000	331	11	0
1110000	331	11	0
1111000	331	11	0
1112000	331	11	0
1113000	331	11	0
1114000	331	11	0
1115000	331	11	0
1116000	331	11	0
1117000	331	11	0
1118000	343	11	0
1119000	343	11	0
1120000	343	11	0
1121000	343	11	0
1122000	343	11	0
1123000	343	11	0
1124000	343	11	0
1125000	343	11	0
1126000	343	11	0
1127000	343	11	0
1128000	350	11	0
1129000	350	11	0
1130000	350	11	0
1131000	350	11	0
1132000	350	11	0
1133000	350	11	0
1134000	350	11	0
1135000	350	11	0
1136000	350	11	0
1137000	350	11	0
1138000	352	11	0
1139000	352	11	0
1140000	352	11	0
1141000	352	11	0
1142000	352	11	0
1143000	352	11	0
1144000	352	11	0
1145000	352	11	0
1146000	352	11	0
1147000	351	11	0
1148000	351	11	0
1149000	351	11	0
1150000	351	11	0
1151000	351	11	0
1152000	351	11	0
1153000	351	11	0
1154000	351	11	0
1155000	351	11	0
1156000	351	11	0
1157000	344	11	0
1158000	344	11	0
1159000	344	11	0
1160000	344	11	0
1161000	344	11	0
1162000	344	11	0
1163000	344	11	0
1164000	344	11	0
1165000	344	11	0
1166000	344	11	0
1167000	342	11	0
1168000	342	11	0
1169000	342	11	0
1170000	342	11	0
1171000	342	11	0
1172000	342	11	0
1173000	342	11	0
1174000	342	11	0
1175000	342	11	0
1176000	342	11	0
1177000	351	11	0
1178000	351	11	0
1179000	351	11	0
1180000	351	11	0
1181000	351	11	0
1182000	351	11	0
1183000	351	11	0
1184000	351	11	0
1185000	351	11	0
1186000	351	11	0
1187000	361	12	0
1188000	361	12	0
1189000	361	12	0
1190000	361	12	0
1191000	361	12	0
1192000	361	12	0
1193000	361	12	0
1194000	361	12	0
1195000	361	12	0
1196000	361	12	0
1197000	361	12	0
1198000	361	12	0
1199000	361	12	0
1200000	361	12	0
1201000	361	12	0
1202000	361	12	0
1203000	361	12	0
1204000	361	12	0
1205000	361	12	0
1206000	361	12	0
1207000	361	12	0
1208000	361	12	0
1209000	361	12	0
1210000	361	12	0
1211000	361	12	0
1212000	361	12	0
1213000	361	12	0
1214000	361	12	0
1215000	361	12	0
1216000	361	12	0
1217000	360	12	0
1218000	360	12	0
1219000	360	12	0
1220000	360	12	0
1221000	360	12	0
1222000	360	12	0
1223000	360	12	0
1224000	360	12	0
1225000	360	12	0
1226000	349	12	0
1227000	349	12	0
1228000	349	12	0
1229000	349	12	0
1230000	349	12	0
1231000	349	12	0
1232000	349	12	0
1233000	349	12	0
1234000	349	12	0
1235000	349	12	0
1236000	372	12	0
1237000	372	12	0
1238000	372	12	0
1239000	372	12	0
1240000	372	12	0
1241000	372	12	0
1242000	372	12	0
1243000	372	12	0
1244000	372	12	0
1245000	372	12	0
1246000	390	12	0
1247000	390	12	0
1248000	390	12	0
1249000	390	12	0
1250000	390	12	0
1251000	390	12	0
1252000	390	12	0
1253000	390	12	0
1254000	390	12	0
1255000	390	12	0
1256000	408	12	0
1257000	408	12	0
1258000	408	12	0
1259000	408	12	0
1260000	408	12	0
1261000	408	12	0
1262000	408	12	0
1263000	408	12	0
1264000	408	12	0
1265000	408	12	0
1266000	403	12	0
1267000	403	12	0
1268000	403	12	0
1269000	403	12	0
1270000	403	12	0
1271000	403	12	0
1272000	403	12	0
1273000	403	12	0
1274000	403	12	0
1275000	403	12	0
1276000	387	12	0
1277000	387	12	0
1278000	387	12	0
1279000	387	12	0
1280000	387	12	0
1281000	387	12	0
1282000	387	12	0
1283000	387	12	0
1284000	387	12	0
1285000	387	12	0
1286000	385	13	0
1287000	385	13	0
1288000	385	13	0
1289000	385	13	0
1290000	385	13	0
1291000	385	13	0
1292000	385	13	0
1293000	385	13	0
1294000	385	13	0
1295000	385	13	0
1296000	378	13	0
1297000	378	13	0
1298000	378	13	0
1299000	378	13	0
1300000	378	13	0
1301000	378	13	0
1302000	378	13	0
1303000	378	13	0
1304000	378	13	0
1305000	374	13	0
1306000	374	13	0
1307000	374	13	0
1308000	374	13	0
1309000	374	13	0
1310000	374	13	0
1311000	374	13	0
1312000	374	13	0
1313000	374	13	0
1314000	374	13	0
1315000	359	13	0
1316000	359	13	0
1317000	359	13	0
1318000	359	13	0
1319000	359	13	0
1320000	359	13	0
1321000	359	13	0
1322000	359	13	0
1323000	359	13	0
1324000	359	13	0
1325000	354	13	0
1326000	354	13	0
1327000	354	13	0
1328000	354	13	0
1329000	354	13	0
1330000	354	13	0
1331000	354	13	0
1332000	354	13	0
1333000	354	13	0
1334000	354	13	0
1335000	336	13	0
1336000	336	13	0
1337000	336	13	0
1338000	336	13	0
1339000	336	13	0
1340000	336	13	0
1341000	336	13	0
1342000	336	13	0
1343000	336	13	0
1344000	336	13	0
1345000	318	13	0
1346000	318	13	0
1347000	318	13	0
1348000	318	13	0
1349000	318	13	0
1350000	318	13	0
1351000	318	13	0
1352000	318	13	0
1353000	318	13	0
1354000	318	13	0
1355000	311	13	0
1356000	311	13	0
1357000	311	13	0
1358000	311	13	0
1359000	311	13	0
1360000	311	13	0
1361000	311	13	0
1362000	311	13	0
1363000	311	13	0
1364000	311	13	0
1365000	302	13	0
1366000	302	13	0
1367000	302	13	0
1368000	302	13	0
1369000	302	13	0
1370000	302	13	0
1371000	302	13	0
1372000	302	13	0
1373000	302	13	0
1374000	302	13	0
1375000	312	13	0
1376000	312	13	0
1377000	312	13	0
1378000	312	13	0
1379000	312	13	0
1380000	312	13	0
1381000	312	13	0
1382000	312	13	0
1383000	312	13	0
1384000	317	14	0
1385000	317	14	0
1386000	317	14	0
1387000	317	14	0
1388000	317	14	0
1389000	317	14	0
1390000	317	14	0
1391000	317	14	0
1392000	317	14	0
1393000	317	14	0
1394000	306	14	0
1395000	306	14	0
1396000	306	14	0
1397000	306	14	0
1398000	306	14	0
1399000	306	14	0
1400000	306	14	0
1401000	306	14	0
1402000	306	14	0
1403000	306	14	0
1404000	306	14	0
1405000	306	14	0
1406000	306	14	0
1407000	306	14	0
1408000	306	14	0
1409000	306	14	0
1410000	306	14	0
1411000	306	14	0
1412000	306	14	0
1413000	306	14	0
1414000	325	14	0
1415000	325	14	0
1416000	325	14	0
1417000	325	14	0
1418000	325	14	0
1419000	325	14	0
1420000	325	14	0
1421000	325	14	0
1422000	325	14	0
1423000	325	14	0
1424000	341	14	0
1425000	341	14	0
1426000	341	14	0
1427000	341	14	0
1428000	341	14	0
1429000	341	14	0
1430000	341	14	0
1431000	341	14	0
1432000	341	14	0
1433000	341	14	0
1434000	321	14	0
1435000	321	14	0
1436000	321	14	0
1437000	321	14	0
1438000	321	14	0
1439000	321	14	0
1440000	321	14	0
1441000	321	14	0
1442000	321	14	0
1443000	321	14	0
1444000	317	14	0
1445000	317	14	0
1446000	317	14	0
1447000	317	14	0
1448000	317	14	0
1449000	317	14	0
1450000	317	14	0
1451000	317	14	0
1452000	317	14	0
1453000	317	14	0
1454000	278	14	0
1455000	278	14	0
1456000	278	14	0
1457000	278	14	0
1458000	278	14	0
1459000	278	14	0
1460000	278	14	0
1461000	278	14	0
1462000	278	14	0
1463000	271	14	0
1464000	271	14	0
1465000	271	14	0
1466000	271	14	0
1467000	271	14	0
1468000	271	14	0
1469000	271	14	0
1470000	271	14	0
1471000	271	14	0
1472000	271	14	0
1473000	266	14	0
1474000	266	14	0
1475000	266	14	0
1476000	266	14	0
1477000	266	14	0
1478000	266	14	0
1479000	266	14	0
1480000	266	14	0
1481000	266	14	0
1482000	266	14	0
1483000	286	15	0
1484000	286	15	0
1485000	286	15	0
1486000	286	15	0
1487000	286	15	0
1488000	286	15	0
1489000	286	15	0
1490000	286	15	0
1491000	286	15	0
1492000	286	15	0
1493000	316	15	0
1494000	316	15	0
1495000	316	15	0
1496000	316	15	0
1497000	316	15	0
1498000	316	15	0
1499000	316	15	0
1500000	316	15	0
1501000	316	15	0
1502000	316	15	0
1503000	296	15	0
1504000	296	15	0
1505000	296	15	0
1506000	296	15	0
1507000	296	15	0
1508000	296	15	0
1509000	296	15	0
1510000	296	15	0
1511000	296	15	0
1512000	296	15	0
1513000	272	15	0
1514000	272	15	0
1515000	272	15	0
1516000	272	15	0
1517000	272	15	0
1518000	272	15	0
1519000	272	15	0
1520000	272	15	0
1521000	272	15	0
1522000	272	15	0
1523000	253	15	0
1524000	253	15	0
1525000	253	15	0
1526000	253	15	0
1527000	253	15	0
1528000	253	15	0
1529000	253	15	0
1530000	253	15	0
1531000	253	15	0
1532000	253	15	0
1533000	247	15	0
1534000	247	15	0
1535000	247	15	0
1536000	247	15	0
1537000	247	15	0
1538000	247	15	0
1539000	247	15	0
1540000	247	15	0
1541000	247	15	0
1542000	267	15	0
1543000	267	15	0
1544000	267	15	0
1545000	267	15	0
1546000	267	15	0
1547000	267	15	0
1548000	267	15	0
1549000	267	15	0
1550000	267	15	0
1551000	267	15	0
1552000	287	15	0
1553000	287	15	0
1554000	287	15	0
1555000	287	15	0
1556000	287	15	0
1557000	287	15	0
1558000	287	15	0
1559000	287	15	0
1560000	287	15	0
1561000	287	15	0
1562000	326	15	0
1563000	326	15	0
1564000	326	15	0
1565000	326	15	0
1566000	326	15	0
1567000	326	15	0
1568000	326	15	0
1569000	326	15	0
1570000	326	15	0
1571000	326	15	0
1572000	276	15	0
1573000	276	15	0
1574000	276	15	0
1575000	276	15	0
1576000	276	15	0
1577000	276	15	0
1578000	276	15	0
1579000	276	15	0
1580000	276	15	0
1581000	276	15	0
1582000	229	16	0
1583000	229	16	0
1584000	229	16	0
1585000	229	16	0
1586000	229	16	0
1587000	229	16	0
1588000	229	16	0
1589000	229	16	0
1590000	229	16	0
1591000	229	16	0
1592000	205	16	0
1593000	205	16	0
1594000	205	16	0
1595000	205	16	0
1596000	205	16	0
1597000	205	16	0
1598000	205	16	0
1599000	205	16	0
1600000	205	16	0
1601000	205	16	0
1602000	180	16	0
1603000	180	16	0
1604000	180	16	0
1605000	180	16	0
1606000	180	16	0
1607000	180	16	0
1608000	180	16	0
1609000	180	16	0
1610000	180	16	0
1611000	180	16	0
1612000	215	16	0
1613000	215	16	0
1614000	215	16	0
1615000	215	16	0
1616000	215	16	0
1617000	215	16	0
1618000	215	16	0
1619000	215	16	0
1620000	215	16	0
1621000	270	16	0
1622000	270	16	0
1623000	270	16	0
1624000	270	16	0
1625000	270	16	0
1626000	270	16	0
1627000	270	16	0
1628000	270	16	0
1629000	270	16	0
1630000	270	16	0
1631000	265	16	0
1632000	265	16	0
1633000	265	16	0
1634000	265	16	0
1635000	265	16	0
1636000	265	16	0
1637000	265	16	0
1638000	265	16	0
1639000	265	16	0
1640000	265	16	0
1641000	263	16	0
1642000	263	16	0
1643000	263	16	0
1644000	263	16	0
1645000	263	16	0
1646000	263	16	0
1647000	263	16	0
1648000	263	16	0
1649000	263	16	0
1650000	263	16	0
1651000	231	16	0
1652000	231	16	0
1653000	231	16	0
1654000	231	16	0
1655000	231	16	0
1656000	231	16	0
1657000	231	16	0
1658000	231	16	0
1659000	231	16	0
1660000	231	16	0
1661000	160	16	0
1662000	160	16	0
1663000	160	16	0
1664000	160	16	0
1665000	160	16	0
1666000	160	16	0
1667000	160	16	0
1668000	160	16	0
1669000	160	16	0
1670000	160	16	0
1671000	117	16	0
1672000	117	16	0
1673000	117	16	0
1674000	117	16	0
1675000	117	16	0
1676000	117	16	0
1677000	117	16	0
1678000	117	16	0
1679000	117	16	0
1680000	117	16	0
1681000	318	17	0
1682000	318	17	0
1683000	318	17	0
1684000	318	17	0
1685000	318	17	0
1686000	318	17	0
1687000	318	17	0
1688000	318	17	0
1689000	318	17	0
1690000	318	17	0
1691000	521	17	0
1692000	521	17	0
1693000	521	17	0
1694000	521	17	0
1695000	521	17	0
1696000	521	17	0
1697000	521	17	0
1698000	521	17	0
1699000	521	17	0
1700000	650	17	0
1701000	650	17	0
1702000	650	17	0
1703000	650	17	0
1704000	650	17	0
1705000	650	17	0
1706000	650	17	0
1707000	650	17	0
1708000	650	17	0
1709000	650	17	0
1710000	461	17	0
1711000	461	17	0
1712000	461	17	0
1713000	461	17	0
1714000	461	17	0
1715000	461	17	0
1716000	461	17	0
1717000	461	17	0
1718000	461	17	0
1719000	461	17	0
1720000	298	17	24
1721000	298	17	24
1722000	298	17	24
1723000	298	17	24
1724000	298	17	24
1725000	298	17	24
1726000	298	17	24
1727000	298	17	24
1728000	298	17	24
1729000	298	17	24
1730000	133	17	0
1731000	133	17	0
1732000	133	17	0
1733000	133	17	0
1734000	133	17	0
1735000	133	17	0
1736000	133	17	0
1737000	133	17	0
1738000	133	17	0
1739000	133	17	0
1740000	99	17	0
1741000	99	17	0
1742000	99	17	0
1743000	99	17	0
1744000	99	17	0
1745000	99	17	0
1746000	99	17	0
1747000	99	17	0
1748000	99	17	0
1749000	99	17	0
1750000	255	17	0
1751000	255	17	0
1752000	255	17	0
1753000	255	17	0
1754000	255	17	0
1755000	255	17	0
1756000	255	17	0
1757000	255	17	0
1758000	255	17	0
1759000	255	17	0
1760000	451	17	0
1761000	451	17	0
1762000	451	17	0
1763000	451	17	0
1764000	451	17	0
1765000	451	17	0
1766000	451	17	0
1767000	451	17	0
1768000	451	17	0
1769000	451	17	0
1770000	647	17	0
1771000	647	17	0
1772000	647	17	0
1773000	647	17	0
1774000	647	17	0
1775000	647	17	0
1776000	647	17	0
1777000	647	17	0
1778000	647	17	0
1779000	663	18	0
1780000	663	18	0
1781000	663	18	0
1782000	663	18	0
1783000	663	18	0
1784000	663	18	0
1785000	663	18	0
1786000	663	18	0
1787000	663	18	0
1788000	663	18	0
1789000	520	18	0
1790000	520	18	0
1791000	520	18	0
1792000	520	18	0
1793000	520	18	0
1794000	520	18	0
1795000	520	18	0
1796000	520	18	0
1797000	520	18	0
1798000	520	18	0
1799000	369	18	0
1800000	369	18	0
1801000	369	18	0
1802000	369	18	0
1803000	369	18	0
1804000	369	18	0
1805000	369	18	0
1806000	369	18	0
1807000	369	18	0
1808000	369	18	0
1809000	354	18	0
1810000	354	18	0
1811000	354	18	0
1812000	354	18	0
1813000	354	18	0
1814000	354	18	0
1815000	354	18	0
1816000	354	18	0
1817000	354	18	0
1818000	354	18	0
1819000	332	18	0
1820000	332	18	0
1821000	332	18	0
1822000	332	18	0
1823000	332	18	0
1824000	332	18	0
1825000	332	18	0
1826000	332	18	0
1827000	332	18	0
1828000	332	18	0
1829000	445	18	0
1830000	445	18	0
1831000	445	18	0
1832000	445	18	0
1833000	445	18	0
1834000	445	18	0
1835000	445	18	0
1836000	445	18	0
1837000	445	18	0
1838000	445	18	0
1839000	619	18	0
1840000	619	18	0
1841000	619	18	0
1842000	619	18	0
1843000	619	18	0
1844000	619	18	0
1845000	619	18	0
1846000	619	18	0
1847000	619	18	0
1848000	619	18	0
1849000	733	18	0
1850000	733	18	0
1851000	733	18	0
1852000	733	18	0
1853000	733	18	0
1854000	733	18	0
1855000	733	18	0
1856000	733	18	0
1857000	733	18	0
1858000	852	18	0
1859000	852	18	0
1860000	852	18	0
1861000	852	18	0
1862000	852	18	0
1863000	852	18	0
1864000	852	18	0
1865000	852	18	0
1866000	852	18	0
1867000	852	18	0
1868000	828	18	24
1869000	828	18	24
1870000	828	18	24
1871000	828	18	24
1872000	828	18	24
1873000	828	18	24
1874000	828	18	24
1875000	828	18	24
1876000	828	18	24
1877000	828	18	24
1878000	642	19	0
1879000	642	19	0
1880000	642	19	0
1881000	642	19	0
1882000	642	19	0
1883000	642	19	0
1884000	642	19	0
1885000	642	19	0
1886000	642	19	0
1887000	642	19	0
1888000	470	19	24
1889000	470	19	24
1890000	470	19	24
1891000	470	19	24
1892000	470	19	24
1893000	470	19	24
1894000	470	19	24
1895000	470	19	24
1896000	470	19	24
1897000	470	19	24
1898000	601	19	0
1899000	601	19	0
1900000	601	19	0
1901000	601	19	0
1902000	601	19	0
1903000	601	19	0
1904000	601	19	0
1905000	601	19	0
1906000	601	19	0
1907000	601	19	0
1908000	736	19	24
1909000	736	19	24
1910000	736	19	24
1911000	736	19	24
1912000	736	19	24
1913000	736	19	24
1914000	736	19	24
1915000	736	19	24
1916000	736	19	24
1917000	736	19	24
1918000	1144	19	24
1919000	1144	19	24
1920000	1144	19	24
1921000	1144	19	24
1922000	1144	19	24
1923000	1144	19	24
1924000	1144	19	24
1925000	1144	19	24
1926000	1144	19	24
1927000	1144	19	0
1928000	1349	19	0
1929000	1349	19	0
1930000	1349	19	0
1931000	1349	19	0
1932000	1349	19	0
1933000	1349	19	0
1934000	1349	19	0
1935000	1349	19	0
1936000	1349	19	0
1937000	1349	19	24
1938000	1076	19	24
1939000	1076	19	24
1940000	1076	19	24
1941000	1076	19	24
1942000	1076	19	24
1943000	1076	19	24
1944000	1076	19	24
1945000	1076	19	24
1946000	1076	19	24
1947000	803	19	24
1948000	803	19	24
1949000	803	19	24
1950000	803	19	24
1951000	803	19	24
1952000	803	19	24
1953000	803	19	24
1954000	803	19	24
1955000	803	19	24
1956000	803	19	24
1957000	1181	19	24
1958000	1181	19	24
1959000	1181	19	24
1960000	1181	19	24
1961000	1181	19	24
1962000	1181	19	24
1963000	1181	19	24
1964000	1181	19	24
1965000	1181	19	24
1966000	1181	19	24
1967000	908	19	24
1968000	908	19	24
1969000	908	19	24
1970000	908	19	24
1971000	908	19	24
1972000	908	19	24
1973000	908	19	24
1974000	908	19	24
1975000	908	19	24
1976000	908	19	24
1977000	492	20	24
1978000	492	20	24
1979000	492	20	24
1980000	492	20	24
1981000	492	20	24
1982000	492	20	24
1983000	492	20	24
1984000	492	20	24
1985000	492	20	24
1986000	492	20	24
1987000	76	20	48
1988000	76	20	48
1989000	76	20	48
1990000	76	20	48
1991000	76	20	48
1992000	76	20	48
1993000	76	20	48
1994000	76	20	48
1995000	76	20	48
1996000	76	20	48
1997000	361	20	0
1998000	361	20	0
[truncated: 38,743 more rows]
