# Supplementary material for: Empirical optimization of an angled spoke paddling wheel with self-rotating mechanism
Source: Sci Rep. 2022 Nov 28;12:20511. doi: 10.1038/s41598-022-25181-7 (PMC9705443; doi:10.1038/s41598-022-25181-7)
Supplement: Supplementary file 1 — Supplementary Information. [file 41598_2022_25181_MOESM1_ESM.zip › 2nd_test_Loadcell_raw_data/R7/Test2_R7_120RPM_Set2.csv]

Timestamp	RMS_Val_G	Target_Vel_G	Vel_Cur_G
0	0	0	0
1000	0	0	0
2000	0	0	0
3000	0	0	0
4000	0	0	0
5000	0	0	0
6000	0	0	0
7000	0	0	0
8000	0	0	0
9000	0	0	0
10000	0	0	0
11000	0	0	0
12000	-83499	0	0
13000	-83499	0	0
14000	-83499	0	0
15000	-83499	0	0
16000	-83499	0	0
17000	-83499	0	0
18000	-83499	0	0
19000	-83499	0	0
20000	-83499	0	0
21000	-83499	0	0
22000	-166999	0	0
23000	-166999	0	0
24000	-166999	0	0
25000	-166999	0	0
26000	-166999	0	0
27000	-166999	0	0
28000	-166999	0	0
29000	-166999	0	0
30000	-166999	0	0
31000	-250498	0	0
32000	-250498	0	0
33000	-250498	0	0
34000	-250498	0	0
35000	-250498	0	0
36000	-250498	0	0
37000	-250498	0	0
38000	-250498	0	0
39000	-250498	0	0
40000	-250498	0	0
41000	-333996	0	0
42000	-333996	0	0
43000	-333996	0	0
44000	-333996	0	0
45000	-333996	0	0
46000	-333996	0	0
47000	-333996	0	0
48000	-333996	0	0
49000	-333996	0	0
50000	-333996	0	0
51000	-417489	0	0
52000	-417489	0	0
53000	-417489	0	0
54000	-417489	0	0
55000	-417489	0	0
56000	-417489	0	0
57000	-417489	0	0
58000	-417489	0	0
59000	-417489	0	0
60000	-417489	0	0
61000	-500981	0	0
62000	-500981	0	0
63000	-500981	0	0
64000	-500981	0	0
65000	-500981	0	0
66000	-500981	0	0
67000	-500981	0	0
68000	-500981	0	0
69000	-500981	0	0
70000	-500981	0	0
71000	-584477	0	0
72000	-584477	0	0
73000	-584477	0	0
74000	-584477	0	0
75000	-584477	0	0
76000	-584477	0	0
77000	-584477	0	0
78000	-584477	0	0
79000	-584477	0	0
80000	-584477	0	0
81000	-667973	0	0
82000	-667973	0	0
83000	-667973	0	0
84000	-667973	0	0
85000	-667973	0	0
86000	-667973	0	0
87000	-667973	0	0
88000	-667973	0	0
89000	-667973	0	0
90000	-667973	0	0
91000	-751476	0	0
92000	-751476	0	0
93000	-751476	0	0
94000	-751476	0	0
95000	-751476	0	0
96000	-751476	0	0
97000	-751476	0	0
98000	-751476	0	0
99000	-751476	0	0
100000	-751476	1	0
101000	-751476	1	0
102000	-751476	1	0
103000	-751476	1	0
104000	-751476	1	0
105000	-751476	1	0
106000	-751476	1	0
107000	-751476	1	0
108000	-751476	1	0
109000	-751476	1	0
110000	-751473	1	0
111000	-751473	1	0
112000	-751473	1	0
113000	-751473	1	0
114000	-751473	1	0
115000	-751473	1	0
116000	-751473	1	0
117000	-751473	1	0
118000	-751473	1	0
119000	-751473	1	0
120000	-751469	1	0
121000	-751469	1	0
122000	-751469	1	0
123000	-751469	1	0
124000	-751469	1	0
125000	-751469	1	0
126000	-751469	1	0
127000	-751469	1	0
128000	-751469	1	0
129000	-751469	1	0
130000	-751465	1	0
131000	-751465	1	0
132000	-751465	1	0
133000	-751465	1	0
134000	-751465	1	0
135000	-751465	1	0
136000	-751465	1	0
137000	-751465	1	0
138000	-751465	1	0
139000	-751465	1	0
140000	-751457	1	0
141000	-751457	1	0
142000	-751457	1	0
143000	-751457	1	0
144000	-751457	1	0
145000	-751457	1	0
146000	-751457	1	0
147000	-751457	1	0
148000	-751457	1	0
149000	-751457	1	0
150000	-751453	1	0
151000	-751453	1	0
152000	-751453	1	0
153000	-751453	1	0
154000	-751453	1	0
155000	-751453	1	0
156000	-751453	1	0
157000	-751453	1	0
158000	-751453	1	0
159000	-751453	1	0
160000	-751451	1	0
161000	-751451	1	0
162000	-751451	1	0
163000	-751451	1	0
164000	-751451	1	0
165000	-751451	1	0
166000	-751451	1	0
167000	-751451	1	0
168000	-751451	1	0
169000	-751451	1	0
170000	-751449	1	0
171000	-751449	1	0
172000	-751449	1	0
173000	-751449	1	0
174000	-751449	1	0
175000	-751449	1	0
176000	-751449	1	0
177000	-751449	1	0
178000	-751449	1	0
179000	-751445	1	0
180000	-751445	1	0
181000	-751445	1	0
182000	-751445	1	0
183000	-751445	1	0
184000	-751445	1	0
185000	-751445	1	0
186000	-751445	1	0
187000	-751445	1	0
188000	-751445	1	0
189000	-751440	1	0
190000	-751440	1	0
191000	-751440	1	0
192000	-751440	1	0
193000	-751440	1	0
194000	-751440	1	0
195000	-751440	1	0
196000	-751440	1	0
197000	-751440	1	0
198000	-751440	1	0
199000	-751441	2	0
200000	-751441	2	0
201000	-751441	2	0
202000	-751441	2	0
203000	-751441	2	0
204000	-751441	2	0
205000	-751441	2	0
206000	-751441	2	0
207000	-751441	2	0
208000	-751441	2	0
209000	-751446	2	0
210000	-751446	2	0
211000	-751446	2	0
212000	-751446	2	0
213000	-751446	2	0
214000	-751446	2	0
215000	-751446	2	0
216000	-751446	2	0
217000	-751446	2	0
218000	-751446	2	0
219000	-751451	2	0
220000	-751451	2	0
221000	-751451	2	0
222000	-751451	2	0
223000	-751451	2	0
224000	-751451	2	0
225000	-751451	2	0
226000	-751451	2	0
227000	-751451	2	0
228000	-751451	2	0
229000	-751451	2	0
230000	-751451	2	0
231000	-751451	2	0
232000	-751451	2	0
233000	-751451	2	0
234000	-751451	2	0
235000	-751451	2	0
236000	-751451	2	0
237000	-751451	2	0
238000	-751451	2	0
239000	-751447	2	0
240000	-751447	2	0
241000	-751447	2	0
242000	-751447	2	0
243000	-751447	2	0
244000	-751447	2	0
245000	-751447	2	0
246000	-751447	2	0
247000	-751447	2	0
248000	-751445	2	0
249000	-751445	2	0
250000	-751445	2	0
251000	-751445	2	0
252000	-751445	2	0
253000	-751445	2	0
254000	-751445	2	0
255000	-751445	2	0
256000	-751445	2	0
257000	-751445	2	0
258000	-751444	2	0
259000	-751444	2	0
260000	-751444	2	0
261000	-751444	2	0
262000	-751444	2	0
263000	-751444	2	0
264000	-751444	2	0
265000	-751444	2	0
266000	-751444	2	0
267000	-751444	2	0
268000	-751440	2	0
269000	-751440	2	0
270000	-751440	2	0
271000	-751440	2	0
272000	-751440	2	0
273000	-751440	2	0
274000	-751440	2	0
275000	-751440	2	0
276000	-751440	2	0
277000	-751440	2	0
278000	-751430	2	0
279000	-751430	2	0
280000	-751430	2	0
281000	-751430	2	0
282000	-751430	2	0
283000	-751430	2	0
284000	-751430	2	0
285000	-751430	2	0
286000	-751430	2	0
287000	-751430	2	0
288000	-751427	2	0
289000	-751427	2	0
290000	-751427	2	0
291000	-751427	2	0
292000	-751427	2	0
293000	-751427	2	0
294000	-751427	2	0
295000	-751427	2	0
296000	-751427	2	0
297000	-751427	2	0
298000	-751424	3	0
299000	-751424	3	0
300000	-751424	3	0
301000	-751424	3	0
302000	-751424	3	0
303000	-751424	3	0
304000	-751424	3	0
305000	-751424	3	0
306000	-751424	3	0
307000	-751424	3	0
308000	-751424	3	0
309000	-751424	3	0
310000	-751424	3	0
311000	-751424	3	0
312000	-751424	3	0
313000	-751424	3	0
314000	-751424	3	0
315000	-751424	3	0
316000	-751424	3	0
317000	-751424	3	0
318000	-751424	3	0
319000	-751424	3	0
320000	-751424	3	0
321000	-751424	3	0
322000	-751424	3	0
323000	-751424	3	0
324000	-751424	3	0
325000	-751424	3	0
326000	-751424	3	0
327000	-751421	3	0
328000	-751421	3	0
329000	-751421	3	0
330000	-751421	3	0
331000	-751421	3	0
332000	-751421	3	0
333000	-751421	3	0
334000	-751421	3	0
335000	-751421	3	0
336000	-751421	3	0
337000	-751422	3	0
338000	-751422	3	0
339000	-751422	3	0
340000	-751422	3	0
341000	-751422	3	0
342000	-751422	3	0
343000	-751422	3	0
344000	-751422	3	0
345000	-751422	3	0
346000	-751422	3	0
347000	-751422	3	0
348000	-751422	3	0
349000	-751422	3	0
350000	-751422	3	0
351000	-751422	3	0
352000	-751422	3	0
353000	-751422	3	0
354000	-751422	3	0
355000	-751422	3	0
356000	-751422	3	0
357000	-751425	3	0
358000	-751425	3	0
359000	-751425	3	0
360000	-751425	3	0
361000	-751425	3	0
362000	-751425	3	0
363000	-751425	3	0
364000	-751425	3	0
365000	-751425	3	0
366000	-751425	3	0
367000	-751423	3	0
368000	-751423	3	0
369000	-751423	3	0
370000	-751423	3	0
371000	-751423	3	0
372000	-751423	3	0
373000	-751423	3	0
374000	-751423	3	0
375000	-751423	3	0
376000	-751423	3	0
377000	-751423	3	0
378000	-751423	3	0
379000	-751423	3	0
380000	-751423	3	0
381000	-751423	3	0
382000	-751423	3	0
383000	-751423	3	0
384000	-751423	3	0
385000	-751423	3	0
386000	-751423	3	0
387000	-751422	3	0
388000	-751422	3	0
389000	-751422	3	0
390000	-751422	3	0
391000	-751422	3	0
392000	-751422	3	0
393000	-751422	3	0
394000	-751422	3	0
395000	-751422	3	0
396000	-751422	4	0
397000	-751422	4	0
398000	-751422	4	0
399000	-751422	4	0
400000	-751422	4	0
401000	-751422	4	0
402000	-751422	4	0
403000	-751422	4	0
404000	-751422	4	0
405000	-751422	4	0
406000	-751424	4	0
407000	-751424	4	0
408000	-751424	4	0
409000	-751424	4	0
410000	-751424	4	0
411000	-751424	4	0
412000	-751424	4	0
413000	-751424	4	0
414000	-751424	4	0
415000	-751424	4	0
416000	-751431	4	0
417000	-751431	4	0
418000	-751431	4	0
419000	-751431	4	0
420000	-751431	4	0
421000	-751431	4	0
422000	-751431	4	0
423000	-751431	4	0
424000	-751431	4	0
425000	-751431	4	0
426000	-751438	4	0
427000	-751438	4	0
428000	-751438	4	0
429000	-751438	4	0
430000	-751438	4	0
431000	-751438	4	0
432000	-751438	4	0
433000	-751438	4	0
434000	-751438	4	0
435000	-751438	4	0
436000	-751435	4	0
437000	-751435	4	0
438000	-751435	4	0
439000	-751435	4	0
440000	-751435	4	0
441000	-751435	4	0
442000	-751435	4	0
443000	-751435	4	0
444000	-751435	4	0
445000	-751435	4	0
446000	-751431	4	0
447000	-751431	4	0
448000	-751431	4	0
449000	-751431	4	0
450000	-751431	4	0
451000	-751431	4	0
452000	-751431	4	0
453000	-751431	4	0
454000	-751431	4	0
455000	-751431	4	0
456000	-751423	4	0
457000	-751423	4	0
458000	-751423	4	0
459000	-751423	4	0
460000	-751423	4	0
461000	-751423	4	0
462000	-751423	4	0
463000	-751423	4	0
464000	-751423	4	0
465000	-751423	4	0
466000	-751425	4	0
467000	-751425	4	0
468000	-751425	4	0
469000	-751425	4	0
470000	-751425	4	0
471000	-751425	4	0
472000	-751425	4	0
473000	-751425	4	0
474000	-751425	4	0
475000	-751425	4	0
476000	-751427	4	0
477000	-751427	4	0
478000	-751427	4	0
479000	-751427	4	0
480000	-751427	4	0
481000	-751427	4	0
482000	-751427	4	0
483000	-751427	4	0
484000	-751427	4	0
485000	-751429	4	0
486000	-751429	4	0
487000	-751429	4	0
488000	-751429	4	0
489000	-751429	4	0
490000	-751429	4	0
491000	-751429	4	0
492000	-751429	4	0
493000	-751429	4	0
494000	-751429	4	0
495000	-751430	5	0
496000	-751430	5	0
497000	-751430	5	0
498000	-751430	5	0
499000	-751430	5	0
500000	-751430	5	0
501000	-751430	5	0
502000	-751430	5	0
503000	-751430	5	0
504000	-751430	5	0
505000	-751427	5	0
506000	-751427	5	0
507000	-751427	5	0
508000	-751427	5	0
509000	-751427	5	0
510000	-751427	5	0
511000	-751427	5	0
512000	-751427	5	0
513000	-751427	5	0
514000	-751427	5	0
515000	-751424	5	0
516000	-751424	5	0
517000	-751424	5	0
518000	-751424	5	0
519000	-751424	5	0
520000	-751424	5	0
521000	-751424	5	0
522000	-751424	5	0
523000	-751424	5	0
524000	-751424	5	0
525000	-751430	5	0
526000	-751430	5	0
527000	-751430	5	0
528000	-751430	5	0
529000	-751430	5	0
530000	-751430	5	0
531000	-751430	5	0
532000	-751430	5	0
533000	-751430	5	0
534000	-751430	5	0
535000	-751430	5	0
536000	-751430	5	0
537000	-751430	5	0
538000	-751430	5	0
539000	-751430	5	0
540000	-751430	5	0
541000	-751430	5	0
542000	-751430	5	0
543000	-751430	5	0
544000	-751430	5	0
545000	-751436	5	0
546000	-751436	5	0
547000	-751436	5	0
548000	-751436	5	0
549000	-751436	5	0
550000	-751436	5	0
551000	-751436	5	0
552000	-751436	5	0
553000	-751436	5	0
554000	-751436	5	0
555000	-751437	5	0
556000	-751437	5	0
557000	-751437	5	0
558000	-751437	5	0
559000	-751437	5	0
560000	-751437	5	0
561000	-751437	5	0
562000	-751437	5	0
563000	-751437	5	0
564000	-751439	5	0
565000	-751439	5	0
566000	-751439	5	0
567000	-751439	5	0
568000	-751439	5	0
569000	-751439	5	0
570000	-751439	5	0
571000	-751439	5	0
572000	-751439	5	0
573000	-751439	5	0
574000	-751445	5	0
575000	-751445	5	0
576000	-751445	5	0
577000	-751445	5	0
578000	-751445	5	0
579000	-751445	5	0
580000	-751445	5	0
581000	-751445	5	0
582000	-751445	5	0
583000	-751445	5	0
584000	-751445	5	0
585000	-751445	5	0
586000	-751445	5	0
587000	-751445	5	0
588000	-751445	5	0
589000	-751445	5	0
590000	-751445	5	0
591000	-751445	5	0
592000	-751445	5	0
593000	-751445	5	0
594000	-751445	6	0
595000	-751445	6	0
596000	-751445	6	0
597000	-751445	6	0
598000	-751445	6	0
599000	-751445	6	0
600000	-751445	6	0
601000	-751445	6	0
602000	-751445	6	0
603000	-751445	6	0
604000	-751445	6	0
605000	-751445	6	0
606000	-751445	6	0
607000	-751445	6	0
608000	-751445	6	0
609000	-751445	6	0
610000	-751445	6	0
611000	-751445	6	0
612000	-751445	6	0
613000	-751445	6	0
614000	-751445	6	0
615000	-751445	6	0
616000	-751445	6	0
617000	-751445	6	0
618000	-751445	6	0
619000	-751445	6	0
620000	-751445	6	0
621000	-751445	6	0
622000	-751445	6	0
623000	-751445	6	0
624000	-751447	6	0
625000	-751447	6	0
626000	-751447	6	0
627000	-751447	6	0
628000	-751447	6	0
629000	-751447	6	0
630000	-751447	6	0
631000	-751447	6	0
632000	-751447	6	0
633000	-751443	6	0
634000	-751443	6	0
635000	-751443	6	0
636000	-751443	6	0
637000	-751443	6	0
638000	-751443	6	0
639000	-751443	6	0
640000	-751443	6	0
641000	-751443	6	0
642000	-751443	6	0
643000	-751440	6	0
644000	-751440	6	0
645000	-751440	6	0
646000	-751440	6	0
647000	-751440	6	0
648000	-751440	6	0
649000	-751440	6	0
650000	-751440	6	0
651000	-751440	6	0
652000	-751440	6	0
653000	-751438	6	0
654000	-751438	6	0
655000	-751438	6	0
656000	-751438	6	0
657000	-751438	6	0
658000	-751438	6	0
659000	-751438	6	0
660000	-751438	6	0
661000	-751438	6	0
662000	-751438	6	0
663000	-751435	6	0
664000	-751435	6	0
665000	-751435	6	0
666000	-751435	6	0
667000	-751435	6	0
668000	-751435	6	0
669000	-751435	6	0
670000	-751435	6	0
671000	-751435	6	0
672000	-751435	6	0
673000	-751436	6	0
674000	-751436	6	0
675000	-751436	6	0
676000	-751436	6	0
677000	-751436	6	0
678000	-751436	6	0
679000	-751436	6	0
680000	-751436	6	0
681000	-751436	6	0
682000	-751436	6	0
683000	-751434	6	0
684000	-751434	6	0
685000	-751434	6	0
686000	-751434	6	0
687000	-751434	6	0
688000	-751434	6	0
689000	-751434	6	0
690000	-751434	6	0
691000	-751434	6	0
692000	-751434	6	0
693000	-751433	7	0
694000	-751433	7	0
695000	-751433	7	0
696000	-751433	7	0
697000	-751433	7	0
698000	-751433	7	0
699000	-751433	7	0
700000	-751433	7	0
701000	-751433	7	0
702000	-751433	7	0
703000	-751431	7	0
704000	-751431	7	0
705000	-751431	7	0
706000	-751431	7	0
707000	-751431	7	0
708000	-751431	7	0
709000	-751431	7	0
710000	-751431	7	0
711000	-751431	7	0
712000	-751428	7	0
713000	-751428	7	0
714000	-751428	7	0
715000	-751428	7	0
716000	-751428	7	0
717000	-751428	7	0
718000	-751428	7	0
719000	-751428	7	0
720000	-751428	7	0
721000	-751428	7	0
722000	-751429	7	0
723000	-751429	7	0
724000	-751429	7	0
725000	-751429	7	0
726000	-751429	7	0
727000	-751429	7	0
728000	-751429	7	0
729000	-751429	7	0
730000	-751429	7	0
731000	-751429	7	0
732000	-751429	7	0
733000	-751429	7	0
734000	-751429	7	0
735000	-751429	7	0
736000	-751429	7	0
737000	-751429	7	0
738000	-751429	7	0
739000	-751429	7	0
740000	-751429	7	0
741000	-751429	7	0
742000	-751424	7	0
743000	-751424	7	0
744000	-751424	7	0
745000	-751424	7	0
746000	-751424	7	0
747000	-751424	7	0
748000	-751424	7	0
749000	-751424	7	0
750000	-751424	7	0
751000	-751424	7	0
752000	-751424	7	0
753000	-751424	7	0
754000	-751424	7	0
755000	-751424	7	0
756000	-751424	7	0
757000	-751424	7	0
758000	-751424	7	0
759000	-751424	7	0
760000	-751424	7	0
761000	-751424	7	0
762000	-751421	7	0
763000	-751421	7	0
764000	-751421	7	0
765000	-751421	7	0
766000	-751421	7	0
767000	-751421	7	0
768000	-751421	7	0
769000	-751421	7	0
770000	-751421	7	0
771000	-751421	7	0
772000	-751418	7	0
773000	-751418	7	0
774000	-751418	7	0
775000	-751418	7	0
776000	-751418	7	0
777000	-751418	7	0
778000	-751418	7	0
779000	-751418	7	0
780000	-751418	7	0
781000	-751415	7	0
782000	-751415	7	0
783000	-751415	7	0
784000	-751415	7	0
785000	-751415	7	0
786000	-751415	7	0
787000	-751415	7	0
788000	-751415	7	0
789000	-751415	7	0
790000	-751415	7	0
791000	-751413	8	0
792000	-751413	8	0
793000	-751413	8	0
794000	-751413	8	0
795000	-751413	8	0
796000	-751413	8	0
797000	-751413	8	0
798000	-751413	8	0
799000	-751413	8	0
800000	-751413	8	0
801000	-751417	8	0
802000	-751417	8	0
803000	-751417	8	0
804000	-751417	8	0
805000	-751417	8	0
806000	-751417	8	0
807000	-751417	8	0
808000	-751417	8	0
809000	-751417	8	0
810000	-751417	8	0
811000	-751413	8	0
812000	-751413	8	0
813000	-751413	8	0
814000	-751413	8	0
815000	-751413	8	0
816000	-751413	8	0
817000	-751413	8	0
818000	-751413	8	0
819000	-751413	8	0
820000	-751413	8	0
821000	-751410	8	0
822000	-751410	8	0
823000	-751410	8	0
824000	-751410	8	0
825000	-751410	8	0
826000	-751410	8	0
827000	-751410	8	0
828000	-751410	8	0
829000	-751410	8	0
830000	-751410	8	0
831000	-751403	8	0
832000	-751403	8	0
833000	-751403	8	0
834000	-751403	8	0
835000	-751403	8	0
836000	-751403	8	0
837000	-751403	8	0
838000	-751403	8	0
839000	-751403	8	0
840000	-751403	8	0
841000	-751395	8	0
842000	-751395	8	0
843000	-751395	8	0
844000	-751395	8	0
845000	-751395	8	0
846000	-751395	8	0
847000	-751395	8	0
848000	-751395	8	0
849000	-751395	8	0
850000	-751395	8	0
851000	-751385	8	0
852000	-751385	8	0
853000	-751385	8	0
854000	-751385	8	0
855000	-751385	8	0
856000	-751385	8	0
857000	-751385	8	0
858000	-751385	8	0
859000	-751385	8	0
860000	-751374	8	0
861000	-751374	8	0
862000	-751374	8	0
863000	-751374	8	0
864000	-751374	8	0
865000	-751374	8	0
866000	-751374	8	0
867000	-751374	8	0
868000	-751374	8	0
869000	-751374	8	0
870000	-751372	8	0
871000	-751372	8	0
872000	-751372	8	0
873000	-751372	8	0
874000	-751372	8	0
875000	-751372	8	0
876000	-751372	8	0
877000	-751372	8	0
878000	-751372	8	0
879000	-751372	8	0
880000	-751373	8	0
881000	-751373	8	0
882000	-751373	8	0
883000	-751373	8	0
884000	-751373	8	0
885000	-751373	8	0
886000	-751373	8	0
887000	-751373	8	0
888000	-751373	8	0
889000	-751373	8	0
890000	-751370	9	0
891000	-751370	9	0
892000	-751370	9	0
893000	-751370	9	0
894000	-751370	9	0
895000	-751370	9	0
896000	-751370	9	0
897000	-751370	9	0
898000	-751370	9	0
899000	-751370	9	0
900000	-751362	9	0
901000	-751362	9	0
902000	-751362	9	0
903000	-751362	9	0
904000	-751362	9	0
905000	-751362	9	0
906000	-751362	9	0
907000	-751362	9	0
908000	-751362	9	0
909000	-751362	9	0
910000	-751354	9	0
911000	-751354	9	0
912000	-751354	9	0
913000	-751354	9	0
914000	-751354	9	0
915000	-751354	9	0
916000	-751354	9	0
917000	-751354	9	0
918000	-751354	9	0
919000	-751354	9	0
920000	-751349	9	0
921000	-751349	9	0
922000	-751349	9	0
923000	-751349	9	0
924000	-751349	9	0
925000	-751349	9	0
926000	-751349	9	0
927000	-751349	9	0
928000	-751349	9	0
929000	-751349	9	0
930000	-751345	9	0
931000	-751345	9	0
932000	-751345	9	0
933000	-751345	9	0
934000	-751345	9	0
935000	-751345	9	0
936000	-751345	9	0
937000	-751345	9	0
938000	-751345	9	0
939000	-751344	9	0
940000	-751344	9	0
941000	-751344	9	0
942000	-751344	9	0
943000	-751344	9	0
944000	-751344	9	0
945000	-751344	9	0
946000	-751344	9	0
947000	-751344	9	0
948000	-751344	9	0
949000	-751343	9	0
950000	-751343	9	0
951000	-751343	9	0
952000	-751343	9	0
953000	-751343	9	0
954000	-751343	9	0
955000	-751343	9	0
956000	-751343	9	0
957000	-751343	9	0
958000	-751343	9	0
959000	-751350	9	0
960000	-751350	9	0
961000	-751350	9	0
962000	-751350	9	0
963000	-751350	9	0
964000	-751350	9	0
965000	-751350	9	0
966000	-751350	9	0
967000	-751350	9	0
968000	-751350	9	0
969000	-751352	9	0
970000	-751352	9	0
971000	-751352	9	0
972000	-751352	9	0
973000	-751352	9	0
974000	-751352	9	0
975000	-751352	9	0
976000	-751352	9	0
977000	-751352	9	0
978000	-751352	9	0
979000	-751347	9	0
980000	-751347	9	0
981000	-751347	9	0
982000	-751347	9	0
983000	-751347	9	0
984000	-751347	9	0
985000	-751347	9	0
986000	-751347	9	0
987000	-751347	9	0
988000	-751347	9	0
989000	-751343	10	0
990000	-751343	10	0
991000	-751343	10	0
992000	-751343	10	0
993000	-751343	10	0
994000	-751343	10	0
995000	-751343	10	0
996000	-751343	10	0
997000	-751343	10	0
998000	-751343	10	0
999000	-667838	10	0
1000000	-667838	10	0
1001000	-667838	10	0
1002000	-667838	10	0
1003000	-667838	10	0
1004000	-667838	10	0
1005000	-667838	10	0
1006000	-667838	10	0
1007000	-667838	10	0
1008000	-667838	10	0
1009000	-584338	10	0
1010000	-584338	10	0
1011000	-584338	10	0
1012000	-584338	10	0
1013000	-584338	10	0
1014000	-584338	10	0
1015000	-584338	10	0
1016000	-584338	10	0
1017000	-584338	10	0
1018000	-500839	10	0
1019000	-500839	10	0
1020000	-500839	10	0
1021000	-500839	10	0
1022000	-500839	10	0
1023000	-500839	10	0
1024000	-500839	10	0
1025000	-500839	10	0
1026000	-500839	10	0
1027000	-500839	10	0
1028000	-417341	10	0
1029000	-417341	10	0
1030000	-417341	10	0
1031000	-417341	10	0
1032000	-417341	10	0
1033000	-417341	10	0
1034000	-417341	10	0
1035000	-417341	10	0
1036000	-417341	10	0
1037000	-417341	10	0
1038000	-333849	10	0
1039000	-333849	10	0
1040000	-333849	10	0
1041000	-333849	10	0
1042000	-333849	10	0
1043000	-333849	10	0
1044000	-333849	10	0
1045000	-333849	10	0
1046000	-333849	10	0
1047000	-333849	10	0
1048000	-250358	10	0
1049000	-250358	10	0
1050000	-250358	10	0
1051000	-250358	10	0
1052000	-250358	10	0
1053000	-250358	10	0
1054000	-250358	10	0
1055000	-250358	10	0
1056000	-250358	10	0
1057000	-250358	10	0
1058000	-166865	10	0
1059000	-166865	10	0
1060000	-166865	10	0
1061000	-166865	10	0
1062000	-166865	10	0
1063000	-166865	10	0
1064000	-166865	10	0
1065000	-166865	10	0
1066000	-166865	10	0
1067000	-166865	10	0
1068000	-83373	10	0
1069000	-83373	10	0
1070000	-83373	10	0
1071000	-83373	10	0
1072000	-83373	10	0
1073000	-83373	10	0
1074000	-83373	10	0
1075000	-83373	10	0
1076000	-83373	10	0
1077000	-83373	10	0
1078000	125	10	0
1079000	125	10	0
1080000	125	10	0
1081000	125	10	0
1082000	125	10	0
1083000	125	10	0
1084000	125	10	0
1085000	125	10	0
1086000	125	10	0
1087000	125	11	0
1088000	124	11	0
1089000	124	11	0
1090000	124	11	0
1091000	124	11	0
1092000	124	11	0
1093000	124	11	0
1094000	124	11	0
1095000	124	11	0
1096000	124	11	0
1097000	114	11	0
1098000	114	11	0
1099000	114	11	0
1100000	114	11	0
1101000	114	11	0
1102000	114	11	0
1103000	114	11	0
1104000	114	11	0
1105000	114	11	0
1106000	114	11	0
1107000	111	11	0
1108000	111	11	0
1109000	111	11	0
1110000	111	11	0
1111000	111	11	0
1112000	111	11	0
1113000	111	11	0
1114000	111	11	0
1115000	111	11	0
1116000	111	11	0
1117000	107	11	0
1118000	107	11	0
1119000	107	11	0
1120000	107	11	0
1121000	107	11	0
1122000	107	11	0
1123000	107	11	0
1124000	107	11	0
1125000	107	11	0
1126000	107	11	0
1127000	95	11	0
1128000	95	11	0
1129000	95	11	0
1130000	95	11	0
1131000	95	11	0
1132000	95	11	0
1133000	95	11	0
1134000	95	11	0
1135000	95	11	0
1136000	95	11	0
1137000	90	11	0
1138000	90	11	0
1139000	90	11	0
1140000	90	11	0
1141000	90	11	0
1142000	90	11	0
1143000	90	11	0
1144000	90	11	0
1145000	90	11	0
1146000	90	11	0
1147000	90	11	0
1148000	90	11	0
1149000	90	11	0
1150000	90	11	0
1151000	90	11	0
1152000	90	11	0
1153000	90	11	0
1154000	90	11	0
1155000	90	11	0
1156000	90	11	0
1157000	89	11	0
1158000	89	11	0
1159000	89	11	0
1160000	89	11	0
1161000	89	11	0
1162000	89	11	0
1163000	89	11	0
1164000	89	11	0
1165000	89	11	0
1166000	89	11	0
1167000	85	11	0
1168000	85	11	0
1169000	85	11	0
1170000	85	11	0
1171000	85	11	0
1172000	85	11	0
1173000	85	11	0
1174000	85	11	0
1175000	85	11	0
1176000	79	11	0
1177000	79	11	0
1178000	79	11	0
1179000	79	11	0
1180000	79	11	0
1181000	79	11	0
1182000	79	11	0
1183000	79	11	0
1184000	79	11	0
1185000	79	11	0
1186000	79	12	0
1187000	79	12	0
1188000	79	12	0
1189000	79	12	0
1190000	79	12	0
1191000	79	12	0
1192000	79	12	0
1193000	79	12	0
1194000	79	12	0
1195000	79	12	0
1196000	79	12	0
1197000	79	12	0
1198000	79	12	0
1199000	79	12	0
1200000	79	12	0
1201000	79	12	0
1202000	79	12	0
1203000	79	12	0
1204000	79	12	0
1205000	79	12	0
1206000	79	12	0
1207000	79	12	0
1208000	79	12	0
1209000	79	12	0
1210000	79	12	0
1211000	79	12	0
1212000	79	12	0
1213000	79	12	0
1214000	79	12	0
1215000	79	12	0
1216000	79	12	0
1217000	79	12	0
1218000	79	12	0
1219000	79	12	0
1220000	79	12	0
1221000	79	12	0
1222000	79	12	0
1223000	79	12	0
1224000	79	12	0
1225000	79	12	0
1226000	79	12	0
1227000	79	12	0
1228000	79	12	0
1229000	79	12	0
1230000	79	12	0
1231000	79	12	0
1232000	79	12	0
1233000	79	12	0
1234000	79	12	0
1235000	79	12	0
1236000	87	12	0
1237000	87	12	0
1238000	87	12	0
1239000	87	12	0
1240000	87	12	0
1241000	87	12	0
1242000	87	12	0
1243000	87	12	0
1244000	87	12	0
1245000	88	12	0
1246000	88	12	0
1247000	88	12	0
1248000	88	12	0
1249000	88	12	0
1250000	88	12	0
1251000	88	12	0
1252000	88	12	0
1253000	88	12	0
1254000	88	12	0
1255000	88	12	0
1256000	88	12	0
1257000	88	12	0
1258000	88	12	0
1259000	88	12	0
1260000	88	12	0
1261000	88	12	0
1262000	88	12	0
1263000	88	12	0
1264000	88	12	0
1265000	75	12	0
1266000	75	12	0
1267000	75	12	0
1268000	75	12	0
1269000	75	12	0
1270000	75	12	0
1271000	75	12	0
1272000	75	12	0
1273000	75	12	0
1274000	75	12	0
1275000	70	12	0
1276000	70	12	0
1277000	70	12	0
1278000	70	12	0
1279000	70	12	0
1280000	70	12	0
1281000	70	12	0
1282000	70	12	0
1283000	70	12	0
1284000	70	12	0
1285000	83	13	0
1286000	83	13	0
1287000	83	13	0
1288000	83	13	0
1289000	83	13	0
1290000	83	13	0
1291000	83	13	0
1292000	83	13	0
1293000	83	13	0
1294000	83	13	0
1295000	97	13	0
1296000	97	13	0
1297000	97	13	0
1298000	97	13	0
1299000	97	13	0
1300000	97	13	0
1301000	97	13	0
1302000	97	13	0
1303000	97	13	0
1304000	97	13	0
1305000	112	13	0
1306000	112	13	0
1307000	112	13	0
1308000	112	13	0
1309000	112	13	0
1310000	112	13	0
1311000	112	13	0
1312000	112	13	0
1313000	112	13	0
1314000	112	13	0
1315000	115	13	0
1316000	115	13	0
1317000	115	13	0
1318000	115	13	0
1319000	115	13	0
1320000	115	13	0
1321000	115	13	0
1322000	115	13	0
1323000	115	13	0
1324000	108	13	0
1325000	108	13	0
1326000	108	13	0
1327000	108	13	0
1328000	108	13	0
1329000	108	13	0
1330000	108	13	0
1331000	108	13	0
1332000	108	13	0
1333000	108	13	0
1334000	101	13	0
1335000	101	13	0
1336000	101	13	0
1337000	101	13	0
1338000	101	13	0
1339000	101	13	0
1340000	101	13	0
1341000	101	13	0
1342000	101	13	0
1343000	101	13	0
1344000	107	13	0
1345000	107	13	0
1346000	107	13	0
1347000	107	13	0
1348000	107	13	0
1349000	107	13	0
1350000	107	13	0
1351000	107	13	0
1352000	107	13	0
1353000	107	13	0
1354000	117	13	0
1355000	117	13	0
1356000	117	13	0
1357000	117	13	0
1358000	117	13	0
1359000	117	13	0
1360000	117	13	0
1361000	117	13	0
1362000	117	13	0
1363000	117	13	0
1364000	128	13	0
1365000	128	13	0
1366000	128	13	0
1367000	128	13	0
1368000	128	13	0
1369000	128	13	0
1370000	128	13	0
1371000	128	13	0
1372000	128	13	0
1373000	128	13	0
1374000	135	13	0
1375000	135	13	0
1376000	135	13	0
1377000	135	13	0
1378000	135	13	0
1379000	135	13	0
1380000	135	13	0
1381000	135	13	0
1382000	135	13	0
1383000	135	13	0
1384000	142	14	0
1385000	142	14	0
1386000	142	14	0
1387000	142	14	0
1388000	142	14	0
1389000	142	14	0
1390000	142	14	0
1391000	142	14	0
1392000	142	14	0
1393000	142	14	0
1394000	150	14	0
1395000	150	14	0
1396000	150	14	0
1397000	150	14	0
1398000	150	14	0
1399000	150	14	0
1400000	150	14	0
1401000	150	14	0
1402000	150	14	0
1403000	165	14	0
1404000	165	14	0
1405000	165	14	0
1406000	165	14	0
1407000	165	14	0
1408000	165	14	0
1409000	165	14	0
1410000	165	14	0
1411000	165	14	0
1412000	165	14	0
1413000	189	14	0
1414000	189	14	0
1415000	189	14	0
1416000	189	14	0
1417000	189	14	0
1418000	189	14	0
1419000	189	14	0
1420000	189	14	0
1421000	189	14	0
1422000	189	14	0
1423000	203	14	0
1424000	203	14	0
1425000	203	14	0
1426000	203	14	0
1427000	203	14	0
1428000	203	14	0
1429000	203	14	0
1430000	203	14	0
1431000	203	14	0
1432000	203	14	0
1433000	197	14	0
1434000	197	14	0
1435000	197	14	0
1436000	197	14	0
1437000	197	14	0
1438000	197	14	0
1439000	197	14	0
1440000	197	14	0
1441000	197	14	0
1442000	197	14	0
1443000	179	14	0
1444000	179	14	0
1445000	179	14	0
1446000	179	14	0
1447000	179	14	0
1448000	179	14	0
1449000	179	14	0
1450000	179	14	0
1451000	179	14	0
1452000	179	14	0
1453000	168	14	0
1454000	168	14	0
1455000	168	14	0
1456000	168	14	0
1457000	168	14	0
1458000	168	14	0
1459000	168	14	0
1460000	168	14	0
1461000	168	14	0
1462000	168	14	0
1463000	156	14	0
1464000	156	14	0
1465000	156	14	0
1466000	156	14	0
1467000	156	14	0
1468000	156	14	0
1469000	156	14	0
1470000	156	14	0
1471000	156	14	0
1472000	156	14	0
1473000	182	14	0
1474000	182	14	0
1475000	182	14	0
1476000	182	14	0
1477000	182	14	0
1478000	182	14	0
1479000	182	14	0
1480000	182	14	0
1481000	182	14	0
1482000	225	15	0
1483000	225	15	0
1484000	225	15	0
1485000	225	15	0
1486000	225	15	0
1487000	225	15	0
1488000	225	15	0
1489000	225	15	0
1490000	225	15	0
1491000	225	15	0
1492000	246	15	0
1493000	246	15	0
1494000	246	15	0
1495000	246	15	0
1496000	246	15	0
1497000	246	15	0
1498000	246	15	0
1499000	246	15	0
1500000	246	15	0
1501000	246	15	0
1502000	192	15	0
1503000	192	15	0
1504000	192	15	0
1505000	192	15	0
1506000	192	15	0
1507000	192	15	0
1508000	192	15	0
1509000	192	15	0
1510000	192	15	0
1511000	192	15	0
1512000	147	15	0
1513000	147	15	0
1514000	147	15	0
1515000	147	15	0
1516000	147	15	0
1517000	147	15	0
1518000	147	15	0
1519000	147	15	0
1520000	147	15	0
1521000	147	15	0
1522000	87	15	0
1523000	87	15	0
1524000	87	15	0
1525000	87	15	0
1526000	87	15	0
1527000	87	15	0
1528000	87	15	0
1529000	87	15	0
1530000	87	15	0
1531000	87	15	0
1532000	85	15	0
1533000	85	15	0
1534000	85	15	0
1535000	85	15	0
1536000	85	15	0
1537000	85	15	0
1538000	85	15	0
1539000	85	15	0
1540000	85	15	0
1541000	85	15	0
1542000	134	15	0
1543000	134	15	0
1544000	134	15	0
1545000	134	15	0
1546000	134	15	0
1547000	134	15	0
1548000	134	15	0
1549000	134	15	0
1550000	134	15	0
1551000	134	15	0
1552000	184	15	0
1553000	184	15	0
1554000	184	15	0
1555000	184	15	0
1556000	184	15	0
1557000	184	15	0
1558000	184	15	0
1559000	184	15	0
1560000	184	15	0
1561000	239	15	0
1562000	239	15	0
1563000	239	15	0
1564000	239	15	0
1565000	239	15	0
1566000	239	15	0
1567000	239	15	0
1568000	239	15	0
1569000	239	15	0
1570000	239	15	0
1571000	235	15	0
1572000	235	15	0
1573000	235	15	0
1574000	235	15	0
1575000	235	15	0
1576000	235	15	0
1577000	235	15	0
1578000	235	15	0
1579000	235	15	0
1580000	235	15	0
1581000	189	16	0
1582000	189	16	0
1583000	189	16	0
1584000	189	16	0
1585000	189	16	0
1586000	189	16	0
1587000	189	16	0
1588000	189	16	0
1589000	189	16	0
1590000	189	16	0
1591000	219	16	0
1592000	219	16	0
1593000	219	16	0
1594000	219	16	0
1595000	219	16	0
1596000	219	16	0
1597000	219	16	0
1598000	219	16	0
1599000	219	16	0
1600000	219	16	0
1601000	250	16	0
1602000	250	16	0
1603000	250	16	0
1604000	250	16	0
1605000	250	16	0
1606000	250	16	0
1607000	250	16	0
1608000	250	16	0
1609000	250	16	0
1610000	250	16	0
1611000	250	16	0
1612000	250	16	0
1613000	250	16	0
1614000	250	16	0
1615000	250	16	0
1616000	250	16	0
1617000	250	16	0
1618000	250	16	0
1619000	250	16	0
1620000	250	16	0
1621000	268	16	0
1622000	268	16	0
1623000	268	16	0
1624000	268	16	0
1625000	268	16	0
1626000	268	16	0
1627000	268	16	0
1628000	268	16	0
1629000	268	16	0
1630000	281	16	0
1631000	281	16	0
1632000	281	16	0
1633000	281	16	0
1634000	281	16	0
1635000	281	16	0
1636000	281	16	0
1637000	281	16	0
1638000	281	16	0
1639000	281	16	0
1640000	295	16	0
1641000	295	16	0
1642000	295	16	0
1643000	295	16	0
1644000	295	16	0
1645000	295	16	0
1646000	295	16	0
1647000	295	16	0
1648000	295	16	0
1649000	295	16	0
1650000	276	16	0
1651000	276	16	0
1652000	276	16	0
1653000	276	16	0
1654000	276	16	0
1655000	276	16	0
1656000	276	16	0
1657000	276	16	0
1658000	276	16	0
1659000	276	16	0
1660000	261	16	0
1661000	261	16	0
1662000	261	16	0
1663000	261	16	0
1664000	261	16	0
1665000	261	16	0
1666000	261	16	0
1667000	261	16	0
1668000	261	16	0
1669000	261	16	0
1670000	276	16	0
1671000	276	16	0
1672000	276	16	0
1673000	276	16	0
1674000	276	16	0
1675000	276	16	0
1676000	276	16	0
1677000	276	16	0
1678000	276	16	0
1679000	276	16	0
1680000	291	17	0
1681000	291	17	0
1682000	291	17	0
1683000	291	17	0
1684000	291	17	0
1685000	291	17	0
1686000	291	17	0
1687000	291	17	0
1688000	291	17	0
1689000	291	17	0
1690000	327	17	0
1691000	327	17	0
1692000	327	17	0
1693000	327	17	0
1694000	327	17	0
1695000	327	17	0
1696000	327	17	0
1697000	327	17	0
1698000	327	17	0
1699000	327	17	0
1700000	382	17	0
1701000	382	17	0
1702000	382	17	0
1703000	382	17	0
1704000	382	17	0
1705000	382	17	0
1706000	382	17	0
1707000	382	17	0
1708000	382	17	0
1709000	416	17	0
1710000	416	17	0
1711000	416	17	0
1712000	416	17	0
1713000	416	17	0
1714000	416	17	0
1715000	416	17	0
1716000	416	17	0
1717000	416	17	0
1718000	416	17	0
1719000	344	17	0
1720000	344	17	0
1721000	344	17	0
1722000	344	17	0
1723000	344	17	0
1724000	344	17	0
1725000	344	17	0
1726000	344	17	0
1727000	344	17	0
1728000	344	17	0
1729000	266	17	0
1730000	266	17	0
1731000	266	17	0
1732000	266	17	0
1733000	266	17	0
1734000	266	17	0
1735000	266	17	0
1736000	266	17	0
1737000	266	17	0
1738000	266	17	0
1739000	203	17	0
1740000	203	17	0
1741000	203	17	0
1742000	203	17	0
1743000	203	17	0
1744000	203	17	0
1745000	203	17	0
1746000	203	17	0
1747000	203	17	0
1748000	203	17	0
1749000	204	17	0
1750000	204	17	0
1751000	204	17	0
1752000	204	17	0
1753000	204	17	0
1754000	204	17	0
1755000	204	17	0
1756000	204	17	0
1757000	204	17	0
1758000	204	17	0
1759000	222	17	0
1760000	222	17	0
1761000	222	17	0
1762000	222	17	0
1763000	222	17	0
1764000	222	17	0
1765000	222	17	0
1766000	222	17	0
1767000	222	17	0
1768000	222	17	0
1769000	241	17	0
1770000	241	17	0
1771000	241	17	0
1772000	241	17	0
1773000	241	17	0
1774000	241	17	0
1775000	241	17	0
1776000	241	17	0
1777000	241	17	0
1778000	241	18	24
1779000	405	18	24
1780000	405	18	24
1781000	405	18	24
1782000	405	18	24
1783000	405	18	24
1784000	405	18	24
1785000	405	18	24
1786000	405	18	24
1787000	405	18	24
1788000	586	18	0
1789000	586	18	0
1790000	586	18	0
1791000	586	18	0
1792000	586	18	0
1793000	586	18	0
1794000	586	18	0
1795000	586	18	0
1796000	586	18	0
1797000	586	18	0
1798000	618	18	0
1799000	618	18	0
1800000	618	18	0
1801000	618	18	0
1802000	618	18	0
1803000	618	18	0
1804000	618	18	0
1805000	618	18	0
1806000	618	18	0
1807000	618	18	0
1808000	649	18	0
1809000	649	18	0
1810000	649	18	0
1811000	649	18	0
1812000	649	18	0
1813000	649	18	0
1814000	649	18	0
1815000	649	18	0
1816000	649	18	0
1817000	649	18	0
1818000	448	18	0
1819000	448	18	0
1820000	448	18	0
1821000	448	18	0
1822000	448	18	0
1823000	448	18	0
1824000	448	18	0
1825000	448	18	0
1826000	448	18	0
1827000	448	18	0
1828000	26	18	0
1829000	26	18	0
1830000	26	18	0
1831000	26	18	0
1832000	26	18	0
1833000	26	18	0
1834000	26	18	0
1835000	26	18	0
1836000	26	18	0
1837000	26	18	0
1838000	8	18	0
1839000	8	18	0
1840000	8	18	0
1841000	8	18	0
1842000	8	18	0
1843000	8	18	0
1844000	8	18	0
1845000	8	18	0
1846000	8	18	0
1847000	8	18	0
1848000	349	18	0
1849000	349	18	0
1850000	349	18	0
1851000	349	18	0
1852000	349	18	0
1853000	349	18	0
1854000	349	18	0
1855000	349	18	0
1856000	349	18	0
1857000	349	18	0
1858000	698	18	0
1859000	698	18	0
1860000	698	18	0
1861000	698	18	0
1862000	698	18	0
1863000	698	18	0
1864000	698	18	0
1865000	698	18	0
1866000	698	18	0
1867000	1011	18	0
1868000	1011	18	0
1869000	1011	18	0
1870000	1011	18	0
1871000	1011	18	0
1872000	1011	18	0
1873000	1011	18	0
1874000	1011	18	0
1875000	1011	18	0
1876000	1011	18	0
1877000	1044	19	24
1878000	1044	19	24
1879000	1044	19	24
1880000	1044	19	24
1881000	1044	19	24
1882000	1044	19	24
1883000	1044	19	24
1884000	1044	19	24
1885000	1044	19	24
1886000	1044	19	24
1887000	829	19	0
1888000	829	19	0
1889000	829	19	0
1890000	829	19	0
1891000	829	19	0
1892000	829	19	0
1893000	829	19	0
1894000	829	19	0
1895000	829	19	0
1896000	829	19	0
1897000	614	19	24
1898000	614	19	24
1899000	614	19	24
1900000	614	19	24
1901000	614	19	24
1902000	614	19	24
1903000	614	19	24
1904000	614	19	24
1905000	614	19	24
1906000	614	19	24
1907000	419	19	24
1908000	419	19	24
1909000	419	19	24
1910000	419	19	24
1911000	419	19	24
1912000	419	19	24
1913000	419	19	24
1914000	419	19	24
1915000	419	19	24
1916000	419	19	24
1917000	825	19	0
1918000	825	19	0
1919000	825	19	0
1920000	825	19	0
1921000	825	19	0
1922000	825	19	0
1923000	825	19	0
1924000	825	19	0
1925000	825	19	0
1926000	825	19	0
1927000	1610	19	24
1928000	1610	19	24
1929000	1610	19	24
1930000	1610	19	24
1931000	1610	19	24
1932000	1610	19	24
1933000	1610	19	24
1934000	1610	19	24
1935000	1610	19	24
1936000	1610	19	24
1937000	1686	19	24
1938000	1686	19	24
1939000	1686	19	24
1940000	1686	19	24
1941000	1686	19	24
1942000	1686	19	24
1943000	1686	19	24
1944000	1686	19	24
1945000	1686	19	24
1946000	1772	19	24
1947000	1772	19	24
1948000	1772	19	24
1949000	1772	19	24
1950000	1772	19	24
1951000	1772	19	24
1952000	1772	19	24
1953000	1772	19	24
1954000	1772	19	24
1955000	1772	19	24
1956000	1225	19	0
1957000	1225	19	0
1958000	1225	19	0
1959000	1225	19	0
1960000	1225	19	0
1961000	1225	19	0
1962000	1225	19	0
1963000	1225	19	0
1964000	1225	19	0
1965000	1225	19	0
1966000	1542	19	24
1967000	1542	19	24
1968000	1542	19	24
1969000	1542	19	24
1970000	1542	19	24
1971000	1542	19	24
1972000	1542	19	24
1973000	1542	19	24
1974000	1542	19	24
1975000	1542	19	24
1976000	1264	20	24
1977000	1264	20	24
1978000	1264	20	24
1979000	1264	20	24
1980000	1264	20	24
1981000	1264	20	24
1982000	1264	20	24
1983000	1264	20	24
1984000	1264	20	24
1985000	1264	20	24
1986000	986	20	24
1987000	986	20	24
1988000	986	20	24
1989000	986	20	24
1990000	986	20	24
1991000	986	20	24
1992000	986	20	24
1993000	986	20	24
1994000	986	20	24
1995000	986	20	24
1996000	466	20	24
1997000	466	20	24
1998000	466	20	24
[truncated: 40,785 more rows]
