# Supplementary material for: Empirical optimization of an angled spoke paddling wheel with self-rotating mechanism
Source: Sci Rep. 2022 Nov 28;12:20511. doi: 10.1038/s41598-022-25181-7 (PMC9705443; doi:10.1038/s41598-022-25181-7)
Supplement: Supplementary file 1 — Supplementary Information. [file 41598_2022_25181_MOESM1_ESM.zip › 2nd_test_Loadcell_raw_data/R7/Test2_R7_120RPM_Set3.csv]

Timestamp	RMS_Val_G	Target_Vel_G	Vel_Cur_G
0	0	0	0
1000	0	0	0
2000	0	0	0
3000	0	0	0
4000	0	0	0
5000	0	0	0
6000	0	0	0
7000	0	0	0
8000	0	0	0
9000	0	0	0
10000	0	0	0
11000	-83569	0	0
12000	-83569	0	0
13000	-83569	0	0
14000	-83569	0	0
15000	-83569	0	0
16000	-83569	0	0
17000	-83569	0	0
18000	-83569	0	0
19000	-83569	0	0
20000	-83569	0	0
21000	-167138	0	0
22000	-167138	0	0
23000	-167138	0	0
24000	-167138	0	0
25000	-167138	0	0
26000	-167138	0	0
27000	-167138	0	0
28000	-167138	0	0
29000	-167138	0	0
30000	-167138	0	0
31000	-250711	0	0
32000	-250711	0	0
33000	-250711	0	0
34000	-250711	0	0
35000	-250711	0	0
36000	-250711	0	0
37000	-250711	0	0
38000	-250711	0	0
39000	-250711	0	0
40000	-250711	0	0
41000	-334285	0	0
42000	-334285	0	0
43000	-334285	0	0
44000	-334285	0	0
45000	-334285	0	0
46000	-334285	0	0
47000	-334285	0	0
48000	-334285	0	0
49000	-334285	0	0
50000	-334285	0	0
51000	-417859	0	0
52000	-417859	0	0
53000	-417859	0	0
54000	-417859	0	0
55000	-417859	0	0
56000	-417859	0	0
57000	-417859	0	0
58000	-417859	0	0
59000	-417859	0	0
60000	-417859	0	0
61000	-501426	0	0
62000	-501426	0	0
63000	-501426	0	0
64000	-501426	0	0
65000	-501426	0	0
66000	-501426	0	0
67000	-501426	0	0
68000	-501426	0	0
69000	-501426	0	0
70000	-501426	0	0
71000	-584995	0	0
72000	-584995	0	0
73000	-584995	0	0
74000	-584995	0	0
75000	-584995	0	0
76000	-584995	0	0
77000	-584995	0	0
78000	-584995	0	0
79000	-584995	0	0
80000	-668563	0	0
81000	-668563	0	0
82000	-668563	0	0
83000	-668563	0	0
84000	-668563	0	0
85000	-668563	0	0
86000	-668563	0	0
87000	-668563	0	0
88000	-668563	0	0
89000	-668563	0	0
90000	-752127	0	0
91000	-752127	0	0
92000	-752127	0	0
93000	-752127	0	0
94000	-752127	0	0
95000	-752127	0	0
96000	-752127	0	0
97000	-752127	0	0
98000	-752127	0	0
99000	-752127	0	0
100000	-752127	1	0
101000	-752127	1	0
102000	-752127	1	0
103000	-752127	1	0
104000	-752127	1	0
105000	-752127	1	0
106000	-752127	1	0
107000	-752127	1	0
108000	-752127	1	0
109000	-752127	1	0
110000	-752131	1	0
111000	-752131	1	0
112000	-752131	1	0
113000	-752131	1	0
114000	-752131	1	0
115000	-752131	1	0
116000	-752131	1	0
117000	-752131	1	0
118000	-752131	1	0
119000	-752131	1	0
120000	-752138	1	0
121000	-752138	1	0
122000	-752138	1	0
123000	-752138	1	0
124000	-752138	1	0
125000	-752138	1	0
126000	-752138	1	0
127000	-752138	1	0
128000	-752138	1	0
129000	-752138	1	0
130000	-752146	1	0
131000	-752146	1	0
132000	-752146	1	0
133000	-752146	1	0
134000	-752146	1	0
135000	-752146	1	0
136000	-752146	1	0
137000	-752146	1	0
138000	-752146	1	0
139000	-752146	1	0
140000	-752153	1	0
141000	-752153	1	0
142000	-752153	1	0
143000	-752153	1	0
144000	-752153	1	0
145000	-752153	1	0
146000	-752153	1	0
147000	-752153	1	0
148000	-752153	1	0
149000	-752154	1	0
150000	-752154	1	0
151000	-752154	1	0
152000	-752154	1	0
153000	-752154	1	0
154000	-752154	1	0
155000	-752154	1	0
156000	-752154	1	0
157000	-752154	1	0
158000	-752154	1	0
159000	-752151	1	0
160000	-752151	1	0
161000	-752151	1	0
162000	-752151	1	0
163000	-752151	1	0
164000	-752151	1	0
165000	-752151	1	0
166000	-752151	1	0
167000	-752151	1	0
168000	-752151	1	0
169000	-752149	1	0
170000	-752149	1	0
171000	-752149	1	0
172000	-752149	1	0
173000	-752149	1	0
174000	-752149	1	0
175000	-752149	1	0
176000	-752149	1	0
177000	-752149	1	0
178000	-752149	1	0
179000	-752151	1	0
180000	-752151	1	0
181000	-752151	1	0
182000	-752151	1	0
183000	-752151	1	0
184000	-752151	1	0
185000	-752151	1	0
186000	-752151	1	0
187000	-752151	1	0
188000	-752151	1	0
189000	-752153	1	0
190000	-752153	1	0
191000	-752153	1	0
192000	-752153	1	0
193000	-752153	1	0
194000	-752153	1	0
195000	-752153	1	0
196000	-752153	1	0
197000	-752153	1	0
198000	-752153	1	0
199000	-752158	2	0
200000	-752158	2	0
201000	-752158	2	0
202000	-752158	2	0
203000	-752158	2	0
204000	-752158	2	0
205000	-752158	2	0
206000	-752158	2	0
207000	-752158	2	0
208000	-752158	2	0
209000	-752161	2	0
210000	-752161	2	0
211000	-752161	2	0
212000	-752161	2	0
213000	-752161	2	0
214000	-752161	2	0
215000	-752161	2	0
216000	-752161	2	0
217000	-752161	2	0
218000	-752161	2	0
219000	-752153	2	0
220000	-752153	2	0
221000	-752153	2	0
222000	-752153	2	0
223000	-752153	2	0
224000	-752153	2	0
225000	-752153	2	0
226000	-752153	2	0
227000	-752153	2	0
228000	-752145	2	0
229000	-752145	2	0
230000	-752145	2	0
231000	-752145	2	0
232000	-752145	2	0
233000	-752145	2	0
234000	-752145	2	0
235000	-752145	2	0
236000	-752145	2	0
237000	-752145	2	0
238000	-752138	2	0
239000	-752138	2	0
240000	-752138	2	0
241000	-752138	2	0
242000	-752138	2	0
243000	-752138	2	0
244000	-752138	2	0
245000	-752138	2	0
246000	-752138	2	0
247000	-752138	2	0
248000	-752127	2	0
249000	-752127	2	0
250000	-752127	2	0
251000	-752127	2	0
252000	-752127	2	0
253000	-752127	2	0
254000	-752127	2	0
255000	-752127	2	0
256000	-752127	2	0
257000	-752127	2	0
258000	-752123	2	0
259000	-752123	2	0
260000	-752123	2	0
261000	-752123	2	0
262000	-752123	2	0
263000	-752123	2	0
264000	-752123	2	0
265000	-752123	2	0
266000	-752123	2	0
267000	-752123	2	0
268000	-752119	2	0
269000	-752119	2	0
270000	-752119	2	0
271000	-752119	2	0
272000	-752119	2	0
273000	-752119	2	0
274000	-752119	2	0
275000	-752119	2	0
276000	-752119	2	0
277000	-752119	2	0
278000	-752119	2	0
279000	-752119	2	0
280000	-752119	2	0
281000	-752119	2	0
282000	-752119	2	0
283000	-752119	2	0
284000	-752119	2	0
285000	-752119	2	0
286000	-752119	2	0
287000	-752119	2	0
288000	-752114	2	0
289000	-752114	2	0
290000	-752114	2	0
291000	-752114	2	0
292000	-752114	2	0
293000	-752114	2	0
294000	-752114	2	0
295000	-752114	2	0
296000	-752114	2	0
297000	-752108	3	0
298000	-752108	3	0
299000	-752108	3	0
300000	-752108	3	0
301000	-752108	3	0
302000	-752108	3	0
303000	-752108	3	0
304000	-752108	3	0
305000	-752108	3	0
306000	-752108	3	0
307000	-752103	3	0
308000	-752103	3	0
309000	-752103	3	0
310000	-752103	3	0
311000	-752103	3	0
312000	-752103	3	0
313000	-752103	3	0
314000	-752103	3	0
315000	-752103	3	0
316000	-752103	3	0
317000	-752098	3	0
318000	-752098	3	0
319000	-752098	3	0
320000	-752098	3	0
321000	-752098	3	0
322000	-752098	3	0
323000	-752098	3	0
324000	-752098	3	0
325000	-752098	3	0
326000	-752098	3	0
327000	-752093	3	0
328000	-752093	3	0
329000	-752093	3	0
330000	-752093	3	0
331000	-752093	3	0
332000	-752093	3	0
333000	-752093	3	0
334000	-752093	3	0
335000	-752093	3	0
336000	-752093	3	0
337000	-752090	3	0
338000	-752090	3	0
339000	-752090	3	0
340000	-752090	3	0
341000	-752090	3	0
342000	-752090	3	0
343000	-752090	3	0
344000	-752090	3	0
345000	-752090	3	0
346000	-752090	3	0
347000	-752086	3	0
348000	-752086	3	0
349000	-752086	3	0
350000	-752086	3	0
351000	-752086	3	0
352000	-752086	3	0
353000	-752086	3	0
354000	-752086	3	0
355000	-752086	3	0
356000	-752086	3	0
357000	-752082	3	0
358000	-752082	3	0
359000	-752082	3	0
360000	-752082	3	0
361000	-752082	3	0
362000	-752082	3	0
363000	-752082	3	0
364000	-752082	3	0
365000	-752082	3	0
366000	-752076	3	0
367000	-752076	3	0
368000	-752076	3	0
369000	-752076	3	0
370000	-752076	3	0
371000	-752076	3	0
372000	-752076	3	0
373000	-752076	3	0
374000	-752076	3	0
375000	-752076	3	0
376000	-752067	3	0
377000	-752067	3	0
378000	-752067	3	0
379000	-752067	3	0
380000	-752067	3	0
381000	-752067	3	0
382000	-752067	3	0
383000	-752067	3	0
384000	-752067	3	0
385000	-752067	3	0
386000	-752058	3	0
387000	-752058	3	0
388000	-752058	3	0
389000	-752058	3	0
390000	-752058	3	0
391000	-752058	3	0
392000	-752058	3	0
393000	-752058	3	0
394000	-752058	3	0
395000	-752058	3	0
396000	-752049	4	0
397000	-752049	4	0
398000	-752049	4	0
399000	-752049	4	0
400000	-752049	4	0
401000	-752049	4	0
402000	-752049	4	0
403000	-752049	4	0
404000	-752049	4	0
405000	-752049	4	0
406000	-752046	4	0
407000	-752046	4	0
408000	-752046	4	0
409000	-752046	4	0
410000	-752046	4	0
411000	-752046	4	0
412000	-752046	4	0
413000	-752046	4	0
414000	-752046	4	0
415000	-752046	4	0
416000	-752041	4	0
417000	-752041	4	0
418000	-752041	4	0
419000	-752041	4	0
420000	-752041	4	0
421000	-752041	4	0
422000	-752041	4	0
423000	-752041	4	0
424000	-752041	4	0
425000	-752041	4	0
426000	-752034	4	0
427000	-752034	4	0
428000	-752034	4	0
429000	-752034	4	0
430000	-752034	4	0
431000	-752034	4	0
432000	-752034	4	0
433000	-752034	4	0
434000	-752034	4	0
435000	-752034	4	0
436000	-752025	4	0
437000	-752025	4	0
438000	-752025	4	0
439000	-752025	4	0
440000	-752025	4	0
441000	-752025	4	0
442000	-752025	4	0
443000	-752025	4	0
444000	-752025	4	0
445000	-752016	4	0
446000	-752016	4	0
447000	-752016	4	0
448000	-752016	4	0
449000	-752016	4	0
450000	-752016	4	0
451000	-752016	4	0
452000	-752016	4	0
453000	-752016	4	0
454000	-752016	4	0
455000	-752008	4	0
456000	-752008	4	0
457000	-752008	4	0
458000	-752008	4	0
459000	-752008	4	0
460000	-752008	4	0
461000	-752008	4	0
462000	-752008	4	0
463000	-752008	4	0
464000	-752008	4	0
465000	-752006	4	0
466000	-752006	4	0
467000	-752006	4	0
468000	-752006	4	0
469000	-752006	4	0
470000	-752006	4	0
471000	-752006	4	0
472000	-752006	4	0
473000	-752006	4	0
474000	-752006	4	0
475000	-752002	4	0
476000	-752002	4	0
477000	-752002	4	0
478000	-752002	4	0
479000	-752002	4	0
480000	-752002	4	0
481000	-752002	4	0
482000	-752002	4	0
483000	-752002	4	0
484000	-752002	4	0
485000	-751999	4	0
486000	-751999	4	0
487000	-751999	4	0
488000	-751999	4	0
489000	-751999	4	0
490000	-751999	4	0
491000	-751999	4	0
492000	-751999	4	0
493000	-751999	4	0
494000	-751999	4	0
495000	-752000	5	0
496000	-752000	5	0
497000	-752000	5	0
498000	-752000	5	0
499000	-752000	5	0
500000	-752000	5	0
501000	-752000	5	0
502000	-752000	5	0
503000	-752000	5	0
504000	-752000	5	0
505000	-751998	5	0
506000	-751998	5	0
507000	-751998	5	0
508000	-751998	5	0
509000	-751998	5	0
510000	-751998	5	0
511000	-751998	5	0
512000	-751998	5	0
513000	-751998	5	0
514000	-751997	5	0
515000	-751997	5	0
516000	-751997	5	0
517000	-751997	5	0
518000	-751997	5	0
519000	-751997	5	0
520000	-751997	5	0
521000	-751997	5	0
522000	-751997	5	0
523000	-751997	5	0
524000	-751995	5	0
525000	-751995	5	0
526000	-751995	5	0
527000	-751995	5	0
528000	-751995	5	0
529000	-751995	5	0
530000	-751995	5	0
531000	-751995	5	0
532000	-751995	5	0
533000	-751995	5	0
534000	-751992	5	0
535000	-751992	5	0
536000	-751992	5	0
537000	-751992	5	0
538000	-751992	5	0
539000	-751992	5	0
540000	-751992	5	0
541000	-751992	5	0
542000	-751992	5	0
543000	-751992	5	0
544000	-751990	5	0
545000	-751990	5	0
546000	-751990	5	0
547000	-751990	5	0
548000	-751990	5	0
549000	-751990	5	0
550000	-751990	5	0
551000	-751990	5	0
552000	-751990	5	0
553000	-751990	5	0
554000	-751992	5	0
555000	-751992	5	0
556000	-751992	5	0
557000	-751992	5	0
558000	-751992	5	0
559000	-751992	5	0
560000	-751992	5	0
561000	-751992	5	0
562000	-751992	5	0
563000	-751992	5	0
564000	-752000	5	0
565000	-752000	5	0
566000	-752000	5	0
567000	-752000	5	0
568000	-752000	5	0
569000	-752000	5	0
570000	-752000	5	0
571000	-752000	5	0
572000	-752000	5	0
573000	-752000	5	0
574000	-752007	5	0
575000	-752007	5	0
576000	-752007	5	0
577000	-752007	5	0
578000	-752007	5	0
579000	-752007	5	0
580000	-752007	5	0
581000	-752007	5	0
582000	-752007	5	0
583000	-752015	5	0
584000	-752015	5	0
585000	-752015	5	0
586000	-752015	5	0
587000	-752015	5	0
588000	-752015	5	0
589000	-752015	5	0
590000	-752015	5	0
591000	-752015	5	0
592000	-752015	5	0
593000	-752019	6	0
594000	-752019	6	0
595000	-752019	6	0
596000	-752019	6	0
597000	-752019	6	0
598000	-752019	6	0
599000	-752019	6	0
600000	-752019	6	0
601000	-752019	6	0
602000	-752019	6	0
603000	-752022	6	0
604000	-752022	6	0
605000	-752022	6	0
606000	-752022	6	0
607000	-752022	6	0
608000	-752022	6	0
609000	-752022	6	0
610000	-752022	6	0
611000	-752022	6	0
612000	-752022	6	0
613000	-752024	6	0
614000	-752024	6	0
615000	-752024	6	0
616000	-752024	6	0
617000	-752024	6	0
618000	-752024	6	0
619000	-752024	6	0
620000	-752024	6	0
621000	-752024	6	0
622000	-752024	6	0
623000	-752026	6	0
624000	-752026	6	0
625000	-752026	6	0
626000	-752026	6	0
627000	-752026	6	0
628000	-752026	6	0
629000	-752026	6	0
630000	-752026	6	0
631000	-752026	6	0
632000	-752026	6	0
633000	-752036	6	0
634000	-752036	6	0
635000	-752036	6	0
636000	-752036	6	0
637000	-752036	6	0
638000	-752036	6	0
639000	-752036	6	0
640000	-752036	6	0
641000	-752036	6	0
642000	-752036	6	0
643000	-752044	6	0
644000	-752044	6	0
645000	-752044	6	0
646000	-752044	6	0
647000	-752044	6	0
648000	-752044	6	0
649000	-752044	6	0
650000	-752044	6	0
651000	-752044	6	0
652000	-752051	6	0
653000	-752051	6	0
654000	-752051	6	0
655000	-752051	6	0
656000	-752051	6	0
657000	-752051	6	0
658000	-752051	6	0
659000	-752051	6	0
660000	-752051	6	0
661000	-752051	6	0
662000	-752058	6	0
663000	-752058	6	0
664000	-752058	6	0
665000	-752058	6	0
666000	-752058	6	0
667000	-752058	6	0
668000	-752058	6	0
669000	-752058	6	0
670000	-752058	6	0
671000	-752058	6	0
672000	-752066	6	0
673000	-752066	6	0
674000	-752066	6	0
675000	-752066	6	0
676000	-752066	6	0
677000	-752066	6	0
678000	-752066	6	0
679000	-752066	6	0
680000	-752066	6	0
681000	-752066	6	0
682000	-752070	6	0
683000	-752070	6	0
684000	-752070	6	0
685000	-752070	6	0
686000	-752070	6	0
687000	-752070	6	0
688000	-752070	6	0
689000	-752070	6	0
690000	-752070	6	0
691000	-752070	6	0
692000	-752071	7	0
693000	-752071	7	0
694000	-752071	7	0
695000	-752071	7	0
696000	-752071	7	0
697000	-752071	7	0
698000	-752071	7	0
699000	-752071	7	0
700000	-752071	7	0
701000	-752071	7	0
702000	-752072	7	0
703000	-752072	7	0
704000	-752072	7	0
705000	-752072	7	0
706000	-752072	7	0
707000	-752072	7	0
708000	-752072	7	0
709000	-752072	7	0
710000	-752072	7	0
711000	-752072	7	0
712000	-752072	7	0
713000	-752072	7	0
714000	-752072	7	0
715000	-752072	7	0
716000	-752072	7	0
717000	-752072	7	0
718000	-752072	7	0
719000	-752072	7	0
720000	-752072	7	0
721000	-752072	7	0
722000	-752071	7	0
723000	-752071	7	0
724000	-752071	7	0
725000	-752071	7	0
726000	-752071	7	0
727000	-752071	7	0
728000	-752071	7	0
729000	-752071	7	0
730000	-752071	7	0
731000	-752070	7	0
732000	-752070	7	0
733000	-752070	7	0
734000	-752070	7	0
735000	-752070	7	0
736000	-752070	7	0
737000	-752070	7	0
738000	-752070	7	0
739000	-752070	7	0
740000	-752070	7	0
741000	-752070	7	0
742000	-752070	7	0
743000	-752070	7	0
744000	-752070	7	0
745000	-752070	7	0
746000	-752070	7	0
747000	-752070	7	0
748000	-752070	7	0
749000	-752070	7	0
750000	-752070	7	0
751000	-752071	7	0
752000	-752071	7	0
753000	-752071	7	0
754000	-752071	7	0
755000	-752071	7	0
756000	-752071	7	0
757000	-752071	7	0
758000	-752071	7	0
759000	-752071	7	0
760000	-752071	7	0
761000	-752070	7	0
762000	-752070	7	0
763000	-752070	7	0
764000	-752070	7	0
765000	-752070	7	0
766000	-752070	7	0
767000	-752070	7	0
768000	-752070	7	0
769000	-752070	7	0
770000	-752070	7	0
771000	-752074	7	0
772000	-752074	7	0
773000	-752074	7	0
774000	-752074	7	0
775000	-752074	7	0
776000	-752074	7	0
777000	-752074	7	0
778000	-752074	7	0
779000	-752074	7	0
780000	-752074	7	0
781000	-752074	7	0
782000	-752074	7	0
783000	-752074	7	0
784000	-752074	7	0
785000	-752074	7	0
786000	-752074	7	0
787000	-752074	7	0
788000	-752074	7	0
789000	-752074	7	0
790000	-752074	8	0
791000	-752074	8	0
792000	-752074	8	0
793000	-752074	8	0
794000	-752074	8	0
795000	-752074	8	0
796000	-752074	8	0
797000	-752074	8	0
798000	-752074	8	0
799000	-752074	8	0
800000	-752078	8	0
801000	-752078	8	0
802000	-752078	8	0
803000	-752078	8	0
804000	-752078	8	0
805000	-752078	8	0
806000	-752078	8	0
807000	-752078	8	0
808000	-752078	8	0
809000	-752078	8	0
810000	-752073	8	0
811000	-752073	8	0
812000	-752073	8	0
813000	-752073	8	0
814000	-752073	8	0
815000	-752073	8	0
816000	-752073	8	0
817000	-752073	8	0
818000	-752073	8	0
819000	-752073	8	0
820000	-752069	8	0
821000	-752069	8	0
822000	-752069	8	0
823000	-752069	8	0
824000	-752069	8	0
825000	-752069	8	0
826000	-752069	8	0
827000	-752069	8	0
828000	-752069	8	0
829000	-752069	8	0
830000	-752065	8	0
831000	-752065	8	0
832000	-752065	8	0
833000	-752065	8	0
834000	-752065	8	0
835000	-752065	8	0
836000	-752065	8	0
837000	-752065	8	0
838000	-752065	8	0
839000	-752065	8	0
840000	-752063	8	0
841000	-752063	8	0
842000	-752063	8	0
843000	-752063	8	0
844000	-752063	8	0
845000	-752063	8	0
846000	-752063	8	0
847000	-752063	8	0
848000	-752063	8	0
849000	-752063	8	0
850000	-752064	8	0
851000	-752064	8	0
852000	-752064	8	0
853000	-752064	8	0
854000	-752064	8	0
855000	-752064	8	0
856000	-752064	8	0
857000	-752064	8	0
858000	-752064	8	0
859000	-752057	8	0
860000	-752057	8	0
861000	-752057	8	0
862000	-752057	8	0
863000	-752057	8	0
864000	-752057	8	0
865000	-752057	8	0
866000	-752057	8	0
867000	-752057	8	0
868000	-752057	8	0
869000	-752057	8	0
870000	-752051	8	0
871000	-752051	8	0
872000	-752051	8	0
873000	-752051	8	0
874000	-752051	8	0
875000	-752051	8	0
876000	-752051	8	0
877000	-752051	8	0
878000	-752051	8	0
879000	-752045	8	0
880000	-752045	8	0
881000	-752045	8	0
882000	-752045	8	0
883000	-752045	8	0
884000	-752045	8	0
885000	-752045	8	0
886000	-752045	8	0
887000	-752045	8	0
888000	-752045	8	0
889000	-752043	9	0
890000	-752043	9	0
891000	-752043	9	0
892000	-752043	9	0
893000	-752043	9	0
894000	-752043	9	0
895000	-752043	9	0
896000	-752043	9	0
897000	-752043	9	0
898000	-752043	9	0
899000	-752040	9	0
900000	-752040	9	0
901000	-752040	9	0
902000	-752040	9	0
903000	-752040	9	0
904000	-752040	9	0
905000	-752040	9	0
906000	-752040	9	0
907000	-752040	9	0
908000	-752040	9	0
909000	-752030	9	0
910000	-752030	9	0
911000	-752030	9	0
912000	-752030	9	0
913000	-752030	9	0
914000	-752030	9	0
915000	-752030	9	0
916000	-752030	9	0
917000	-752030	9	0
918000	-752030	9	0
919000	-752021	9	0
920000	-752021	9	0
921000	-752021	9	0
922000	-752021	9	0
923000	-752021	9	0
924000	-752021	9	0
925000	-752021	9	0
926000	-752021	9	0
927000	-752021	9	0
928000	-752021	9	0
929000	-752007	9	0
930000	-752007	9	0
931000	-752007	9	0
932000	-752007	9	0
933000	-752007	9	0
934000	-752007	9	0
935000	-752007	9	0
936000	-752007	9	0
937000	-752007	9	0
938000	-752007	9	0
939000	-751998	9	0
940000	-751998	9	0
941000	-751998	9	0
942000	-751998	9	0
943000	-751998	9	0
944000	-751998	9	0
945000	-751998	9	0
946000	-751998	9	0
947000	-751998	9	0
948000	-751993	9	0
949000	-751993	9	0
950000	-751993	9	0
951000	-751993	9	0
952000	-751993	9	0
953000	-751993	9	0
954000	-751993	9	0
955000	-751993	9	0
956000	-751993	9	0
957000	-751993	9	0
958000	-751988	9	0
959000	-751988	9	0
960000	-751988	9	0
961000	-751988	9	0
962000	-751988	9	0
963000	-751988	9	0
964000	-751988	9	0
965000	-751988	9	0
966000	-751988	9	0
967000	-751988	9	0
968000	-751978	9	0
969000	-751978	9	0
970000	-751978	9	0
971000	-751978	9	0
972000	-751978	9	0
973000	-751978	9	0
974000	-751978	9	0
975000	-751978	9	0
976000	-751978	9	0
977000	-751978	9	0
978000	-751962	9	0
979000	-751962	9	0
980000	-751962	9	0
981000	-751962	9	0
982000	-751962	9	0
983000	-751962	9	0
984000	-751962	9	0
985000	-751962	9	0
986000	-751962	9	0
987000	-751962	9	0
988000	-751953	10	0
989000	-751953	10	0
990000	-751953	10	0
991000	-751953	10	0
992000	-751953	10	0
993000	-751953	10	0
994000	-751953	10	0
995000	-751953	10	0
996000	-751953	10	0
997000	-751953	10	0
998000	-668371	10	0
999000	-668371	10	0
1000000	-668371	10	0
1001000	-668371	10	0
1002000	-668371	10	0
1003000	-668371	10	0
1004000	-668371	10	0
1005000	-668371	10	0
1006000	-668371	10	0
1007000	-668371	10	0
1008000	-584789	10	0
1009000	-584789	10	0
1010000	-584789	10	0
1011000	-584789	10	0
1012000	-584789	10	0
1013000	-584789	10	0
1014000	-584789	10	0
1015000	-584789	10	0
1016000	-584789	10	0
1017000	-584789	10	0
1018000	-501206	10	0
1019000	-501206	10	0
1020000	-501206	10	0
1021000	-501206	10	0
1022000	-501206	10	0
1023000	-501206	10	0
1024000	-501206	10	0
1025000	-501206	10	0
1026000	-501206	10	0
1027000	-417623	10	0
1028000	-417623	10	0
1029000	-417623	10	0
1030000	-417623	10	0
1031000	-417623	10	0
1032000	-417623	10	0
1033000	-417623	10	0
1034000	-417623	10	0
1035000	-417623	10	0
1036000	-417623	10	0
1037000	-334040	10	0
1038000	-334040	10	0
1039000	-334040	10	0
1040000	-334040	10	0
1041000	-334040	10	0
1042000	-334040	10	0
1043000	-334040	10	0
1044000	-334040	10	0
1045000	-334040	10	0
1046000	-334040	10	0
1047000	-250464	10	0
1048000	-250464	10	0
1049000	-250464	10	0
1050000	-250464	10	0
1051000	-250464	10	0
1052000	-250464	10	0
1053000	-250464	10	0
1054000	-250464	10	0
1055000	-250464	10	0
1056000	-250464	10	0
1057000	-166893	10	0
1058000	-166893	10	0
1059000	-166893	10	0
1060000	-166893	10	0
1061000	-166893	10	0
1062000	-166893	10	0
1063000	-166893	10	0
1064000	-166893	10	0
1065000	-166893	10	0
1066000	-166893	10	0
1067000	-83325	10	0
1068000	-83325	10	0
1069000	-83325	10	0
1070000	-83325	10	0
1071000	-83325	10	0
1072000	-83325	10	0
1073000	-83325	10	0
1074000	-83325	10	0
1075000	-83325	10	0
1076000	-83325	10	0
1077000	241	10	0
1078000	241	10	0
1079000	241	10	0
1080000	241	10	0
1081000	241	10	0
1082000	241	10	0
1083000	241	10	0
1084000	241	10	0
1085000	241	10	0
1086000	241	10	0
1087000	245	11	0
1088000	245	11	0
1089000	245	11	0
1090000	245	11	0
1091000	245	11	0
1092000	245	11	0
1093000	245	11	0
1094000	245	11	0
1095000	245	11	0
1096000	254	11	0
1097000	254	11	0
1098000	254	11	0
1099000	254	11	0
1100000	254	11	0
1101000	254	11	0
1102000	254	11	0
1103000	254	11	0
1104000	254	11	0
1105000	254	11	0
1106000	267	11	0
1107000	267	11	0
1108000	267	11	0
1109000	267	11	0
1110000	267	11	0
1111000	267	11	0
1112000	267	11	0
1113000	267	11	0
1114000	267	11	0
1115000	267	11	0
1116000	275	11	0
1117000	275	11	0
1118000	275	11	0
1119000	275	11	0
1120000	275	11	0
1121000	275	11	0
1122000	275	11	0
1123000	275	11	0
1124000	275	11	0
1125000	275	11	0
1126000	283	11	0
1127000	283	11	0
1128000	283	11	0
1129000	283	11	0
1130000	283	11	0
1131000	283	11	0
1132000	283	11	0
1133000	283	11	0
1134000	283	11	0
1135000	283	11	0
1136000	285	11	0
1137000	285	11	0
1138000	285	11	0
1139000	285	11	0
1140000	285	11	0
1141000	285	11	0
1142000	285	11	0
1143000	285	11	0
1144000	285	11	0
1145000	285	11	0
1146000	282	11	0
1147000	282	11	0
1148000	282	11	0
1149000	282	11	0
1150000	282	11	0
1151000	282	11	0
1152000	282	11	0
1153000	282	11	0
1154000	282	11	0
1155000	282	11	0
1156000	286	11	0
1157000	286	11	0
1158000	286	11	0
1159000	286	11	0
1160000	286	11	0
1161000	286	11	0
1162000	286	11	0
1163000	286	11	0
1164000	286	11	0
1165000	286	11	0
1166000	296	11	0
1167000	296	11	0
1168000	296	11	0
1169000	296	11	0
1170000	296	11	0
1171000	296	11	0
1172000	296	11	0
1173000	296	11	0
1174000	296	11	0
1175000	307	11	0
1176000	307	11	0
1177000	307	11	0
1178000	307	11	0
1179000	307	11	0
1180000	307	11	0
1181000	307	11	0
1182000	307	11	0
1183000	307	11	0
1184000	307	11	0
1185000	314	12	0
1186000	314	12	0
1187000	314	12	0
1188000	314	12	0
1189000	314	12	0
1190000	314	12	0
1191000	314	12	0
1192000	314	12	0
1193000	314	12	0
1194000	314	12	0
1195000	315	12	0
1196000	315	12	0
1197000	315	12	0
1198000	315	12	0
1199000	315	12	0
1200000	315	12	0
1201000	315	12	0
1202000	315	12	0
1203000	315	12	0
1204000	315	12	0
1205000	303	12	0
1206000	303	12	0
1207000	303	12	0
1208000	303	12	0
1209000	303	12	0
1210000	303	12	0
1211000	303	12	0
1212000	303	12	0
1213000	303	12	0
1214000	303	12	0
1215000	291	12	0
1216000	291	12	0
1217000	291	12	0
1218000	291	12	0
1219000	291	12	0
1220000	291	12	0
1221000	291	12	0
1222000	291	12	0
1223000	291	12	0
1224000	291	12	0
1225000	288	12	0
1226000	288	12	0
1227000	288	12	0
1228000	288	12	0
1229000	288	12	0
1230000	288	12	0
1231000	288	12	0
1232000	288	12	0
1233000	288	12	0
1234000	288	12	0
1235000	308	12	0
1236000	308	12	0
1237000	308	12	0
1238000	308	12	0
1239000	308	12	0
1240000	308	12	0
1241000	308	12	0
1242000	308	12	0
1243000	308	12	0
1244000	295	12	0
1245000	295	12	0
1246000	295	12	0
1247000	295	12	0
1248000	295	12	0
1249000	295	12	0
1250000	295	12	0
1251000	295	12	0
1252000	295	12	0
1253000	295	12	0
1254000	277	12	0
1255000	277	12	0
1256000	277	12	0
1257000	277	12	0
1258000	277	12	0
1259000	277	12	0
1260000	277	12	0
1261000	277	12	0
1262000	277	12	0
1263000	277	12	0
1264000	263	12	0
1265000	263	12	0
1266000	263	12	0
1267000	263	12	0
1268000	263	12	0
1269000	263	12	0
1270000	263	12	0
1271000	263	12	0
1272000	263	12	0
1273000	263	12	0
1274000	244	12	0
1275000	244	12	0
1276000	244	12	0
1277000	244	12	0
1278000	244	12	0
1279000	244	12	0
1280000	244	12	0
1281000	244	12	0
1282000	244	12	0
1283000	244	12	0
1284000	245	13	0
1285000	245	13	0
1286000	245	13	0
1287000	245	13	0
1288000	245	13	0
1289000	245	13	0
1290000	245	13	0
1291000	245	13	0
1292000	245	13	0
1293000	245	13	0
1294000	254	13	0
1295000	254	13	0
1296000	254	13	0
1297000	254	13	0
1298000	254	13	0
1299000	254	13	0
1300000	254	13	0
1301000	254	13	0
1302000	254	13	0
1303000	254	13	0
1304000	263	13	0
1305000	263	13	0
1306000	263	13	0
1307000	263	13	0
1308000	263	13	0
1309000	263	13	0
1310000	263	13	0
1311000	263	13	0
1312000	263	13	0
1313000	263	13	0
1314000	267	13	0
1315000	267	13	0
1316000	267	13	0
1317000	267	13	0
1318000	267	13	0
1319000	267	13	0
1320000	267	13	0
1321000	267	13	0
1322000	267	13	0
1323000	260	13	0
1324000	260	13	0
1325000	260	13	0
1326000	260	13	0
1327000	260	13	0
1328000	260	13	0
1329000	260	13	0
1330000	260	13	0
1331000	260	13	0
1332000	260	13	0
1333000	240	13	0
1334000	240	13	0
1335000	240	13	0
1336000	240	13	0
1337000	240	13	0
1338000	240	13	0
1339000	240	13	0
1340000	240	13	0
1341000	240	13	0
1342000	240	13	0
1343000	221	13	0
1344000	221	13	0
1345000	221	13	0
1346000	221	13	0
1347000	221	13	0
1348000	221	13	0
1349000	221	13	0
1350000	221	13	0
1351000	221	13	0
1352000	221	13	0
1353000	200	13	0
1354000	200	13	0
1355000	200	13	0
1356000	200	13	0
1357000	200	13	0
1358000	200	13	0
1359000	200	13	0
1360000	200	13	0
1361000	200	13	0
1362000	200	13	0
1363000	198	13	0
1364000	198	13	0
1365000	198	13	0
1366000	198	13	0
1367000	198	13	0
1368000	198	13	0
1369000	198	13	0
1370000	198	13	0
1371000	198	13	0
1372000	198	13	0
1373000	201	13	0
1374000	201	13	0
1375000	201	13	0
1376000	201	13	0
1377000	201	13	0
1378000	201	13	0
1379000	201	13	0
1380000	201	13	0
1381000	201	13	0
1382000	201	13	0
1383000	212	14	0
1384000	212	14	0
1385000	212	14	0
1386000	212	14	0
1387000	212	14	0
1388000	212	14	0
1389000	212	14	0
1390000	212	14	0
1391000	212	14	0
1392000	229	14	0
1393000	229	14	0
1394000	229	14	0
1395000	229	14	0
1396000	229	14	0
1397000	229	14	0
1398000	229	14	0
1399000	229	14	0
1400000	229	14	0
1401000	229	14	0
1402000	217	14	0
1403000	217	14	0
1404000	217	14	0
1405000	217	14	0
1406000	217	14	0
1407000	217	14	0
1408000	217	14	0
1409000	217	14	0
1410000	217	14	0
1411000	217	14	0
1412000	192	14	0
1413000	192	14	0
1414000	192	14	0
1415000	192	14	0
1416000	192	14	0
1417000	192	14	0
1418000	192	14	0
1419000	192	14	0
1420000	192	14	0
1421000	192	14	0
1422000	171	14	0
1423000	171	14	0
1424000	171	14	0
1425000	171	14	0
1426000	171	14	0
1427000	171	14	0
1428000	171	14	0
1429000	171	14	0
1430000	171	14	0
1431000	171	14	0
1432000	151	14	0
1433000	151	14	0
1434000	151	14	0
1435000	151	14	0
1436000	151	14	0
1437000	151	14	0
1438000	151	14	0
1439000	151	14	0
1440000	151	14	0
1441000	151	14	0
1442000	149	14	0
1443000	149	14	0
1444000	149	14	0
1445000	149	14	0
1446000	149	14	0
1447000	149	14	0
1448000	149	14	0
1449000	149	14	0
1450000	149	14	0
1451000	149	14	0
1452000	168	14	0
1453000	168	14	0
1454000	168	14	0
1455000	168	14	0
1456000	168	14	0
1457000	168	14	0
1458000	168	14	0
1459000	168	14	0
1460000	168	14	0
1461000	168	14	0
1462000	180	14	0
1463000	180	14	0
1464000	180	14	0
1465000	180	14	0
1466000	180	14	0
1467000	180	14	0
1468000	180	14	0
1469000	180	14	0
1470000	180	14	0
1471000	161	14	0
1472000	161	14	0
1473000	161	14	0
1474000	161	14	0
1475000	161	14	0
1476000	161	14	0
1477000	161	14	0
1478000	161	14	0
1479000	161	14	0
1480000	161	14	0
1481000	147	15	0
1482000	147	15	0
1483000	147	15	0
1484000	147	15	0
1485000	147	15	0
1486000	147	15	0
1487000	147	15	0
1488000	147	15	0
1489000	147	15	0
1490000	147	15	0
1491000	125	15	0
1492000	125	15	0
1493000	125	15	0
1494000	125	15	0
1495000	125	15	0
1496000	125	15	0
1497000	125	15	0
1498000	125	15	0
1499000	125	15	0
1500000	125	15	0
1501000	112	15	0
1502000	112	15	0
1503000	112	15	0
1504000	112	15	0
1505000	112	15	0
1506000	112	15	0
1507000	112	15	0
1508000	112	15	0
1509000	112	15	0
1510000	112	15	0
1511000	110	15	0
1512000	110	15	0
1513000	110	15	0
1514000	110	15	0
1515000	110	15	0
1516000	110	15	0
1517000	110	15	0
1518000	110	15	0
1519000	110	15	0
1520000	110	15	0
1521000	107	15	0
1522000	107	15	0
1523000	107	15	0
1524000	107	15	0
1525000	107	15	0
1526000	107	15	0
1527000	107	15	0
1528000	107	15	0
1529000	107	15	0
1530000	107	15	0
1531000	143	15	0
1532000	143	15	0
1533000	143	15	0
1534000	143	15	0
1535000	143	15	0
1536000	143	15	0
1537000	143	15	0
1538000	143	15	0
1539000	143	15	0
1540000	155	15	0
1541000	155	15	0
1542000	155	15	0
1543000	155	15	0
1544000	155	15	0
1545000	155	15	0
1546000	155	15	0
1547000	155	15	0
1548000	155	15	0
1549000	155	15	0
1550000	134	15	0
1551000	134	15	0
1552000	134	15	0
1553000	134	15	0
1554000	134	15	0
1555000	134	15	0
1556000	134	15	0
1557000	134	15	0
1558000	134	15	0
1559000	134	15	0
1560000	113	15	0
1561000	113	15	0
1562000	113	15	0
1563000	113	15	0
1564000	113	15	0
1565000	113	15	0
1566000	113	15	0
1567000	113	15	0
1568000	113	15	0
1569000	113	15	0
1570000	91	15	24
1571000	91	15	24
1572000	91	15	24
1573000	91	15	24
1574000	91	15	24
1575000	91	15	24
1576000	91	15	24
1577000	91	15	24
1578000	91	15	24
1579000	91	15	24
1580000	98	16	0
1581000	98	16	0
1582000	98	16	0
1583000	98	16	0
1584000	98	16	0
1585000	98	16	0
1586000	98	16	0
1587000	98	16	0
1588000	98	16	0
1589000	98	16	0
1590000	152	16	0
1591000	152	16	0
1592000	152	16	0
1593000	152	16	0
1594000	152	16	0
1595000	152	16	0
1596000	152	16	0
1597000	152	16	0
1598000	152	16	0
1599000	152	16	0
1600000	196	16	0
1601000	196	16	0
1602000	196	16	0
1603000	196	16	0
1604000	196	16	0
1605000	196	16	0
1606000	196	16	0
1607000	196	16	0
1608000	196	16	0
1609000	196	16	0
1610000	240	16	0
1611000	240	16	0
1612000	240	16	0
1613000	240	16	0
1614000	240	16	0
1615000	240	16	0
1616000	240	16	0
1617000	240	16	0
1618000	240	16	0
1619000	166	16	0
1620000	166	16	0
1621000	166	16	0
1622000	166	16	0
1623000	166	16	0
1624000	166	16	0
1625000	166	16	0
1626000	166	16	0
1627000	166	16	0
1628000	166	16	0
1629000	153	16	0
1630000	153	16	0
1631000	153	16	0
1632000	153	16	0
1633000	153	16	0
1634000	153	16	0
1635000	153	16	0
1636000	153	16	0
1637000	153	16	0
1638000	153	16	0
1639000	112	16	0
1640000	112	16	0
1641000	112	16	0
1642000	112	16	0
1643000	112	16	0
1644000	112	16	0
1645000	112	16	0
1646000	112	16	0
1647000	112	16	0
1648000	112	16	0
1649000	70	16	0
1650000	70	16	0
1651000	70	16	0
1652000	70	16	0
1653000	70	16	0
1654000	70	16	0
1655000	70	16	0
1656000	70	16	0
1657000	70	16	0
1658000	70	16	0
1659000	130	16	0
1660000	130	16	0
1661000	130	16	0
1662000	130	16	0
1663000	130	16	0
1664000	130	16	0
1665000	130	16	0
1666000	130	16	0
1667000	130	16	0
1668000	130	16	0
1669000	233	16	0
1670000	233	16	0
1671000	233	16	0
1672000	233	16	0
1673000	233	16	0
1674000	233	16	0
1675000	233	16	0
1676000	233	16	0
1677000	233	16	0
1678000	233	17	0
1679000	277	17	0
1680000	277	17	0
1681000	277	17	0
1682000	277	17	0
1683000	277	17	0
1684000	277	17	0
1685000	277	17	0
1686000	277	17	0
1687000	277	17	0
1688000	320	17	0
1689000	320	17	0
1690000	320	17	0
1691000	320	17	0
1692000	320	17	0
1693000	320	17	0
1694000	320	17	0
1695000	320	17	0
1696000	320	17	0
1697000	320	17	0
1698000	202	17	0
1699000	202	17	0
1700000	202	17	0
1701000	202	17	0
1702000	202	17	0
1703000	202	17	0
1704000	202	17	0
1705000	202	17	0
1706000	202	17	0
1707000	202	17	0
1708000	80	17	0
1709000	80	17	0
1710000	80	17	0
1711000	80	17	0
1712000	80	17	0
1713000	80	17	0
1714000	80	17	0
1715000	80	17	0
1716000	80	17	0
1717000	80	17	0
1718000	197	17	0
1719000	197	17	0
1720000	197	17	0
1721000	197	17	0
1722000	197	17	0
1723000	197	17	0
1724000	197	17	0
1725000	197	17	0
1726000	197	17	0
1727000	197	17	0
1728000	472	17	24
1729000	472	17	24
1730000	472	17	24
1731000	472	17	24
1732000	472	17	24
1733000	472	17	24
1734000	472	17	24
1735000	472	17	24
1736000	472	17	24
1737000	472	17	24
1738000	749	17	0
1739000	749	17	0
1740000	749	17	0
1741000	749	17	0
1742000	749	17	0
1743000	749	17	0
1744000	749	17	0
1745000	749	17	0
1746000	749	17	0
1747000	749	17	0
1748000	676	17	0
1749000	676	17	0
1750000	676	17	0
1751000	676	17	0
1752000	676	17	0
1753000	676	17	0
1754000	676	17	0
1755000	676	17	0
1756000	676	17	0
1757000	676	17	0
1758000	634	17	0
1759000	634	17	0
1760000	634	17	0
1761000	634	17	0
1762000	634	17	0
1763000	634	17	0
1764000	634	17	0
1765000	634	17	0
1766000	634	17	0
1767000	786	17	24
1768000	786	17	24
1769000	786	17	24
1770000	786	17	24
1771000	786	17	24
1772000	786	17	24
1773000	786	17	24
1774000	786	17	24
1775000	786	17	24
1776000	786	17	24
1777000	938	18	0
1778000	938	18	0
1779000	938	18	0
1780000	938	18	0
1781000	938	18	0
1782000	938	18	0
1783000	938	18	0
1784000	938	18	0
1785000	938	18	0
1786000	938	18	0
1787000	931	18	0
1788000	931	18	0
1789000	931	18	0
1790000	931	18	0
1791000	931	18	0
1792000	931	18	0
1793000	931	18	0
1794000	931	18	0
1795000	931	18	0
1796000	931	18	0
1797000	1271	18	0
1798000	1271	18	0
1799000	1271	18	0
1800000	1271	18	0
1801000	1271	18	0
1802000	1271	18	0
1803000	1271	18	0
1804000	1271	18	0
1805000	1271	18	0
1806000	1271	18	0
1807000	1417	18	0
1808000	1417	18	0
1809000	1417	18	0
1810000	1417	18	0
1811000	1417	18	0
1812000	1417	18	0
1813000	1417	18	0
1814000	1417	18	0
1815000	1417	18	0
1816000	1417	18	0
1817000	771	18	0
1818000	771	18	0
1819000	771	18	0
1820000	771	18	0
1821000	771	18	0
1822000	771	18	0
1823000	771	18	0
1824000	771	18	0
1825000	771	18	0
1826000	771	18	0
1827000	127	18	0
1828000	127	18	0
1829000	127	18	0
1830000	127	18	0
1831000	127	18	0
1832000	127	18	0
1833000	127	18	0
1834000	127	18	0
1835000	127	18	0
1836000	-549	18	0
1837000	-549	18	0
1838000	-549	18	0
1839000	-549	18	0
1840000	-549	18	0
1841000	-549	18	0
1842000	-549	18	0
1843000	-549	18	0
1844000	-549	18	0
1845000	-549	18	0
1846000	-665	18	0
1847000	-665	18	0
1848000	-665	18	0
1849000	-665	18	0
1850000	-665	18	0
1851000	-665	18	0
1852000	-665	18	0
1853000	-665	18	0
1854000	-665	18	0
1855000	-665	18	0
1856000	8	18	0
1857000	8	18	0
1858000	8	18	0
1859000	8	18	0
1860000	8	18	0
1861000	8	18	0
1862000	8	18	0
1863000	8	18	0
1864000	8	18	0
1865000	8	18	0
1866000	682	18	24
1867000	682	18	24
1868000	682	18	24
1869000	682	18	24
1870000	682	18	24
1871000	682	18	24
1872000	682	18	24
1873000	682	18	24
1874000	682	18	24
1875000	682	18	24
1876000	1342	19	0
1877000	1342	19	0
1878000	1342	19	0
1879000	1342	19	0
1880000	1342	19	0
1881000	1342	19	0
1882000	1342	19	0
1883000	1342	19	0
1884000	1342	19	0
1885000	1342	19	0
1886000	1411	19	0
1887000	1411	19	0
1888000	1411	19	0
1889000	1411	19	0
1890000	1411	19	0
1891000	1411	19	0
1892000	1411	19	0
1893000	1411	19	0
1894000	1411	19	0
1895000	1411	19	0
1896000	1019	19	0
1897000	1019	19	0
1898000	1019	19	0
1899000	1019	19	0
1900000	1019	19	0
1901000	1019	19	0
1902000	1019	19	0
1903000	1019	19	0
1904000	1019	19	0
1905000	1019	19	0
1906000	627	19	0
1907000	627	19	0
1908000	627	19	0
1909000	627	19	0
1910000	627	19	0
1911000	627	19	0
1912000	627	19	0
1913000	627	19	0
1914000	627	19	0
1915000	-121	19	24
1916000	-121	19	24
1917000	-121	19	24
1918000	-121	19	24
1919000	-121	19	24
1920000	-121	19	24
1921000	-121	19	24
1922000	-121	19	24
1923000	-121	19	24
1924000	-121	19	24
1925000	-388	19	0
1926000	-388	19	0
1927000	-388	19	0
1928000	-388	19	0
1929000	-388	19	0
1930000	-388	19	0
1931000	-388	19	0
1932000	-388	19	0
1933000	-388	19	0
1934000	-388	19	0
1935000	222	19	24
1936000	222	19	24
1937000	222	19	24
1938000	222	19	24
1939000	222	19	24
1940000	222	19	24
1941000	222	19	24
1942000	222	19	24
1943000	222	19	24
1944000	222	19	24
1945000	1141	19	24
1946000	1141	19	24
1947000	1141	19	24
1948000	1141	19	24
1949000	1141	19	24
1950000	1141	19	24
1951000	1141	19	24
1952000	1141	19	24
1953000	1141	19	24
1954000	1141	19	24
1955000	2053	19	0
1956000	2053	19	0
1957000	2053	19	0
1958000	2053	19	0
1959000	2053	19	0
1960000	2053	19	0
1961000	2053	19	0
1962000	2053	19	0
1963000	2053	19	0
1964000	2053	19	0
1965000	2573	19	24
1966000	2573	19	24
1967000	2573	19	24
1968000	2573	19	24
1969000	2573	19	24
1970000	2573	19	24
1971000	2573	19	24
1972000	2573	19	24
1973000	2573	19	24
1974000	2359	20	48
1975000	2359	20	48
1976000	2359	20	48
1977000	2359	20	48
1978000	2359	20	48
1979000	2359	20	48
1980000	2359	20	48
1981000	2359	20	48
1982000	2359	20	48
1983000	2359	20	48
1984000	1659	20	24
1985000	1659	20	24
1986000	1659	20	24
1987000	1659	20	24
1988000	1659	20	24
1989000	1659	20	24
1990000	1659	20	24
1991000	1659	20	24
1992000	1659	20	24
1993000	1659	20	24
1994000	959	20	24
1995000	959	20	24
1996000	959	20	24
1997000	959	20	24
1998000	959	20	24
[truncated: 40,091 more rows]
