# Supplementary material for: Empirical optimization of an angled spoke paddling wheel with self-rotating mechanism
Source: Sci Rep. 2022 Nov 28;12:20511. doi: 10.1038/s41598-022-25181-7 (PMC9705443; doi:10.1038/s41598-022-25181-7)
Supplement: Supplementary file 1 — Supplementary Information. [file 41598_2022_25181_MOESM1_ESM.zip › 2nd_test_Loadcell_raw_data/R7/Test2_R7_60RPM_Set1.csv]

Timestamp	RMS_Val_G	Target_Vel_G	Vel_Cur_G
0	0	0	0
2000	0	0	0
3000	0	0	0
4000	0	0	0
5000	0	0	0
6000	0	0	0
7000	0	0	0
8000	0	0	0
9000	0	0	0
10000	0	0	0
11000	0	0	0
12000	-83280	0	0
13000	-83280	0	0
14000	-83280	0	0
15000	-83280	0	0
16000	-83280	0	0
17000	-83280	0	0
18000	-83280	0	0
19000	-83280	0	0
20000	-83280	0	0
21000	-83280	0	0
22000	-166559	0	0
23000	-166559	0	0
24000	-166559	0	0
25000	-166559	0	0
26000	-166559	0	0
27000	-166559	0	0
28000	-166559	0	0
29000	-166559	0	0
30000	-166559	0	0
31000	-166559	0	0
32000	-249832	0	0
33000	-249832	0	0
34000	-249832	0	0
35000	-249832	0	0
36000	-249832	0	0
37000	-249832	0	0
38000	-249832	0	0
39000	-249832	0	0
40000	-249832	0	0
41000	-249832	0	0
42000	-333103	0	0
43000	-333103	0	0
44000	-333103	0	0
45000	-333103	0	0
46000	-333103	0	0
47000	-333103	0	0
48000	-333103	0	0
49000	-333103	0	0
50000	-333103	0	0
51000	-333103	0	0
52000	-416373	0	0
53000	-416373	0	0
54000	-416373	0	0
55000	-416373	0	0
56000	-416373	0	0
57000	-416373	0	0
58000	-416373	0	0
59000	-416373	0	0
60000	-416373	0	0
61000	-499643	0	0
62000	-499643	0	0
63000	-499643	0	0
64000	-499643	0	0
65000	-499643	0	0
66000	-499643	0	0
67000	-499643	0	0
68000	-499643	0	0
69000	-499643	0	0
70000	-499643	0	0
71000	-582919	0	0
72000	-582919	0	0
73000	-582919	0	0
74000	-582919	0	0
75000	-582919	0	0
76000	-582919	0	0
77000	-582919	0	0
78000	-582919	0	0
79000	-582919	0	0
80000	-582919	0	0
81000	-666193	0	0
82000	-666193	0	0
83000	-666193	0	0
84000	-666193	0	0
85000	-666193	0	0
86000	-666193	0	0
87000	-666193	0	0
88000	-666193	0	0
89000	-666193	0	0
90000	-666193	0	0
91000	-749474	0	0
92000	-749474	0	0
93000	-749474	0	0
94000	-749474	0	0
95000	-749474	0	0
96000	-749474	0	0
97000	-749474	0	0
98000	-749474	0	0
99000	-749474	0	0
100000	-749474	0	0
101000	-749474	1	0
102000	-749474	1	0
103000	-749474	1	0
104000	-749474	1	0
105000	-749474	1	0
106000	-749474	1	0
107000	-749474	1	0
108000	-749474	1	0
109000	-749474	1	0
110000	-749474	1	0
111000	-749473	1	0
112000	-749473	1	0
113000	-749473	1	0
114000	-749473	1	0
115000	-749473	1	0
116000	-749473	1	0
117000	-749473	1	0
118000	-749473	1	0
119000	-749473	1	0
120000	-749473	1	0
121000	-749468	1	0
122000	-749468	1	0
123000	-749468	1	0
124000	-749468	1	0
125000	-749468	1	0
126000	-749468	1	0
127000	-749468	1	0
128000	-749468	1	0
129000	-749468	1	0
130000	-749468	1	0
131000	-749456	1	0
132000	-749456	1	0
133000	-749456	1	0
134000	-749456	1	0
135000	-749456	1	0
136000	-749456	1	0
137000	-749456	1	0
138000	-749456	1	0
139000	-749456	1	0
140000	-749446	1	0
141000	-749446	1	0
142000	-749446	1	0
143000	-749446	1	0
144000	-749446	1	0
145000	-749446	1	0
146000	-749446	1	0
147000	-749446	1	0
148000	-749446	1	0
149000	-749446	1	0
150000	-749437	1	0
151000	-749437	1	0
152000	-749437	1	0
153000	-749437	1	0
154000	-749437	1	0
155000	-749437	1	0
156000	-749437	1	0
157000	-749437	1	0
158000	-749437	1	0
159000	-749437	1	0
160000	-749437	1	0
161000	-749437	1	0
162000	-749437	1	0
163000	-749437	1	0
164000	-749437	1	0
165000	-749437	1	0
166000	-749437	1	0
167000	-749437	1	0
168000	-749437	1	0
169000	-749437	1	0
170000	-749430	1	0
171000	-749430	1	0
172000	-749430	1	0
173000	-749430	1	0
174000	-749430	1	0
175000	-749430	1	0
176000	-749430	1	0
177000	-749430	1	0
178000	-749430	1	0
179000	-749430	1	0
180000	-749420	1	0
181000	-749420	1	0
182000	-749420	1	0
183000	-749420	1	0
184000	-749420	1	0
185000	-749420	1	0
186000	-749420	1	0
187000	-749420	1	0
188000	-749420	1	0
189000	-749420	1	0
190000	-749411	1	0
191000	-749411	1	0
192000	-749411	1	0
193000	-749411	1	0
194000	-749411	1	0
195000	-749411	1	0
196000	-749411	1	0
197000	-749411	1	0
198000	-749411	1	0
199000	-749411	1	0
200000	-749399	2	0
201000	-749399	2	0
202000	-749399	2	0
203000	-749399	2	0
204000	-749399	2	0
205000	-749399	2	0
206000	-749399	2	0
207000	-749399	2	0
208000	-749399	2	0
209000	-749399	2	0
210000	-749395	2	0
211000	-749395	2	0
212000	-749395	2	0
213000	-749395	2	0
214000	-749395	2	0
215000	-749395	2	0
216000	-749395	2	0
217000	-749395	2	0
218000	-749395	2	0
219000	-749395	2	0
220000	-749389	2	0
221000	-749389	2	0
222000	-749389	2	0
223000	-749389	2	0
224000	-749389	2	0
225000	-749389	2	0
226000	-749389	2	0
227000	-749389	2	0
228000	-749389	2	0
229000	-749382	2	0
230000	-749382	2	0
231000	-749382	2	0
232000	-749382	2	0
233000	-749382	2	0
234000	-749382	2	0
235000	-749382	2	0
236000	-749382	2	0
237000	-749382	2	0
238000	-749382	2	0
239000	-749369	2	0
240000	-749369	2	0
241000	-749369	2	0
242000	-749369	2	0
243000	-749369	2	0
244000	-749369	2	0
245000	-749369	2	0
246000	-749369	2	0
247000	-749369	2	0
248000	-749369	2	0
249000	-749365	2	0
250000	-749365	2	0
251000	-749365	2	0
252000	-749365	2	0
253000	-749365	2	0
254000	-749365	2	0
255000	-749365	2	0
256000	-749365	2	0
257000	-749365	2	0
258000	-749365	2	0
259000	-749360	2	0
260000	-749360	2	0
261000	-749360	2	0
262000	-749360	2	0
263000	-749360	2	0
264000	-749360	2	0
265000	-749360	2	0
266000	-749360	2	0
267000	-749360	2	0
268000	-749360	2	0
269000	-749352	2	0
270000	-749352	2	0
271000	-749352	2	0
272000	-749352	2	0
273000	-749352	2	0
274000	-749352	2	0
275000	-749352	2	0
276000	-749352	2	0
277000	-749352	2	0
278000	-749352	2	0
279000	-749345	2	0
280000	-749345	2	0
281000	-749345	2	0
282000	-749345	2	0
283000	-749345	2	0
284000	-749345	2	0
285000	-749345	2	0
286000	-749345	2	0
287000	-749345	2	0
288000	-749345	2	0
289000	-749334	2	0
290000	-749334	2	0
291000	-749334	2	0
292000	-749334	2	0
293000	-749334	2	0
294000	-749334	2	0
295000	-749334	2	0
296000	-749334	2	0
297000	-749334	2	0
298000	-749334	2	0
299000	-749321	3	0
300000	-749321	3	0
301000	-749321	3	0
302000	-749321	3	0
303000	-749321	3	0
304000	-749321	3	0
305000	-749321	3	0
306000	-749321	3	0
307000	-749321	3	0
308000	-749321	3	0
309000	-749316	3	0
310000	-749316	3	0
311000	-749316	3	0
312000	-749316	3	0
313000	-749316	3	0
314000	-749316	3	0
315000	-749316	3	0
316000	-749316	3	0
317000	-749316	3	0
318000	-749312	3	0
319000	-749312	3	0
320000	-749312	3	0
321000	-749312	3	0
322000	-749312	3	0
323000	-749312	3	0
324000	-749312	3	0
325000	-749312	3	0
326000	-749312	3	0
327000	-749312	3	0
328000	-749313	3	0
329000	-749313	3	0
330000	-749313	3	0
331000	-749313	3	0
332000	-749313	3	0
333000	-749313	3	0
334000	-749313	3	0
335000	-749313	3	0
336000	-749313	3	0
337000	-749313	3	0
338000	-749310	3	0
339000	-749310	3	0
340000	-749310	3	0
341000	-749310	3	0
342000	-749310	3	0
343000	-749310	3	0
344000	-749310	3	0
345000	-749310	3	0
346000	-749310	3	0
347000	-749310	3	0
348000	-749300	3	0
349000	-749300	3	0
350000	-749300	3	0
351000	-749300	3	0
352000	-749300	3	0
353000	-749300	3	0
354000	-749300	3	0
355000	-749300	3	0
356000	-749300	3	0
357000	-749300	3	0
358000	-749294	3	0
359000	-749294	3	0
360000	-749294	3	0
361000	-749294	3	0
362000	-749294	3	0
363000	-749294	3	0
364000	-749294	3	0
365000	-749294	3	0
366000	-749294	3	0
367000	-749294	3	0
368000	-749287	3	0
369000	-749287	3	0
370000	-749287	3	0
371000	-749287	3	0
372000	-749287	3	0
373000	-749287	3	0
374000	-749287	3	0
375000	-749287	3	0
376000	-749287	3	0
377000	-749287	3	0
378000	-749273	3	0
379000	-749273	3	0
380000	-749273	3	0
381000	-749273	3	0
382000	-749273	3	0
383000	-749273	3	0
384000	-749273	3	0
385000	-749273	3	0
386000	-749273	3	0
387000	-749273	3	0
388000	-749261	3	0
389000	-749261	3	0
390000	-749261	3	0
391000	-749261	3	0
392000	-749261	3	0
393000	-749261	3	0
394000	-749261	3	0
395000	-749261	3	0
396000	-749261	3	0
397000	-749261	4	0
398000	-749256	4	0
399000	-749256	4	0
400000	-749256	4	0
401000	-749256	4	0
402000	-749256	4	0
403000	-749256	4	0
404000	-749256	4	0
405000	-749256	4	0
406000	-749256	4	0
407000	-749251	4	0
408000	-749251	4	0
409000	-749251	4	0
410000	-749251	4	0
411000	-749251	4	0
412000	-749251	4	0
413000	-749251	4	0
414000	-749251	4	0
415000	-749251	4	0
416000	-749251	4	0
417000	-749250	4	0
418000	-749250	4	0
419000	-749250	4	0
420000	-749250	4	0
421000	-749250	4	0
422000	-749250	4	0
423000	-749250	4	0
424000	-749250	4	0
425000	-749250	4	0
426000	-749250	4	0
427000	-749247	4	0
428000	-749247	4	0
429000	-749247	4	0
430000	-749247	4	0
431000	-749247	4	0
432000	-749247	4	0
433000	-749247	4	0
434000	-749247	4	0
435000	-749247	4	0
436000	-749247	4	0
437000	-749236	4	0
438000	-749236	4	0
439000	-749236	4	0
440000	-749236	4	0
441000	-749236	4	0
442000	-749236	4	0
443000	-749236	4	0
444000	-749236	4	0
445000	-749236	4	0
446000	-749236	4	0
447000	-749226	4	0
448000	-749226	4	0
449000	-749226	4	0
450000	-749226	4	0
451000	-749226	4	0
452000	-749226	4	0
453000	-749226	4	0
454000	-749226	4	0
455000	-749226	4	0
456000	-749226	4	0
457000	-749222	4	0
458000	-749222	4	0
459000	-749222	4	0
460000	-749222	4	0
461000	-749222	4	0
462000	-749222	4	0
463000	-749222	4	0
464000	-749222	4	0
465000	-749222	4	0
466000	-749222	4	0
467000	-749216	4	0
468000	-749216	4	0
469000	-749216	4	0
470000	-749216	4	0
471000	-749216	4	0
472000	-749216	4	0
473000	-749216	4	0
474000	-749216	4	0
475000	-749216	4	0
476000	-749216	4	0
477000	-749213	4	0
478000	-749213	4	0
479000	-749213	4	0
480000	-749213	4	0
481000	-749213	4	0
482000	-749213	4	0
483000	-749213	4	0
484000	-749213	4	0
485000	-749213	4	0
486000	-749198	4	0
487000	-749198	4	0
488000	-749198	4	0
489000	-749198	4	0
490000	-749198	4	0
491000	-749198	4	0
492000	-749198	4	0
493000	-749198	4	0
494000	-749198	4	0
495000	-749198	4	0
496000	-749184	5	0
497000	-749184	5	0
498000	-749184	5	0
499000	-749184	5	0
500000	-749184	5	0
501000	-749184	5	0
502000	-749184	5	0
503000	-749184	5	0
504000	-749184	5	0
505000	-749184	5	0
506000	-749174	5	0
507000	-749174	5	0
508000	-749174	5	0
509000	-749174	5	0
510000	-749174	5	0
511000	-749174	5	0
512000	-749174	5	0
513000	-749174	5	0
514000	-749174	5	0
515000	-749174	5	0
516000	-749162	5	0
517000	-749162	5	0
518000	-749162	5	0
519000	-749162	5	0
520000	-749162	5	0
521000	-749162	5	0
522000	-749162	5	0
523000	-749162	5	0
524000	-749162	5	0
525000	-749162	5	0
526000	-749154	5	0
527000	-749154	5	0
528000	-749154	5	0
529000	-749154	5	0
530000	-749154	5	0
531000	-749154	5	0
532000	-749154	5	0
533000	-749154	5	0
534000	-749154	5	0
535000	-749154	5	0
536000	-749146	5	0
537000	-749146	5	0
538000	-749146	5	0
539000	-749146	5	0
540000	-749146	5	0
541000	-749146	5	0
542000	-749146	5	0
543000	-749146	5	0
544000	-749146	5	0
545000	-749146	5	0
546000	-749138	5	0
547000	-749138	5	0
548000	-749138	5	0
549000	-749138	5	0
550000	-749138	5	0
551000	-749138	5	0
552000	-749138	5	0
553000	-749138	5	0
554000	-749138	5	0
555000	-749138	5	0
556000	-749132	5	0
557000	-749132	5	0
558000	-749132	5	0
559000	-749132	5	0
560000	-749132	5	0
561000	-749132	5	0
562000	-749132	5	0
563000	-749132	5	0
564000	-749132	5	0
565000	-749132	5	0
566000	-749129	5	0
567000	-749129	5	0
568000	-749129	5	0
569000	-749129	5	0
570000	-749129	5	0
571000	-749129	5	0
572000	-749129	5	0
573000	-749129	5	0
574000	-749129	5	0
575000	-749124	5	0
576000	-749124	5	0
577000	-749124	5	0
578000	-749124	5	0
579000	-749124	5	0
580000	-749124	5	0
581000	-749124	5	0
582000	-749124	5	0
583000	-749124	5	0
584000	-749124	5	0
585000	-749118	5	0
586000	-749118	5	0
587000	-749118	5	0
588000	-749118	5	0
589000	-749118	5	0
590000	-749118	5	0
591000	-749118	5	0
592000	-749118	5	0
593000	-749118	5	0
594000	-749118	5	0
595000	-749110	6	0
596000	-749110	6	0
597000	-749110	6	0
598000	-749110	6	0
599000	-749110	6	0
600000	-749110	6	0
601000	-749110	6	0
602000	-749110	6	0
603000	-749110	6	0
604000	-749110	6	0
605000	-749100	6	0
606000	-749100	6	0
607000	-749100	6	0
608000	-749100	6	0
609000	-749100	6	0
610000	-749100	6	0
611000	-749100	6	0
612000	-749100	6	0
613000	-749100	6	0
614000	-749100	6	0
615000	-749094	6	0
616000	-749094	6	0
617000	-749094	6	0
618000	-749094	6	0
619000	-749094	6	0
620000	-749094	6	0
621000	-749094	6	0
622000	-749094	6	0
623000	-749094	6	0
624000	-749094	6	0
625000	-749087	6	0
626000	-749087	6	0
627000	-749087	6	0
628000	-749087	6	0
629000	-749087	6	0
630000	-749087	6	0
631000	-749087	6	0
632000	-749087	6	0
633000	-749087	6	0
634000	-749087	6	0
635000	-749080	6	0
636000	-749080	6	0
637000	-749080	6	0
638000	-749080	6	0
639000	-749080	6	0
640000	-749080	6	0
641000	-749080	6	0
642000	-749080	6	0
643000	-749080	6	0
644000	-749080	6	0
645000	-749069	6	0
646000	-749069	6	0
647000	-749069	6	0
648000	-749069	6	0
649000	-749069	6	0
650000	-749069	6	0
651000	-749069	6	0
652000	-749069	6	0
653000	-749069	6	0
654000	-749069	6	0
655000	-749056	6	0
656000	-749056	6	0
657000	-749056	6	0
658000	-749056	6	0
659000	-749056	6	0
660000	-749056	6	0
661000	-749056	6	0
662000	-749056	6	0
663000	-749056	6	0
664000	-749042	6	0
665000	-749042	6	0
666000	-749042	6	0
667000	-749042	6	0
668000	-749042	6	0
669000	-749042	6	0
670000	-749042	6	0
671000	-749042	6	0
672000	-749042	6	0
673000	-749042	6	0
674000	-749032	6	0
675000	-749032	6	0
676000	-749032	6	0
677000	-749032	6	0
678000	-749032	6	0
679000	-749032	6	0
680000	-749032	6	0
681000	-749032	6	0
682000	-749032	6	0
683000	-749032	6	0
684000	-749021	6	0
685000	-749021	6	0
686000	-749021	6	0
687000	-749021	6	0
688000	-749021	6	0
689000	-749021	6	0
690000	-749021	6	0
691000	-749021	6	0
692000	-749021	6	0
693000	-749021	6	0
694000	-749019	7	0
695000	-749019	7	0
696000	-749019	7	0
697000	-749019	7	0
698000	-749019	7	0
699000	-749019	7	0
700000	-749019	7	0
701000	-749019	7	0
702000	-749019	7	0
703000	-749019	7	0
704000	-749006	7	0
705000	-749006	7	0
706000	-749006	7	0
707000	-749006	7	0
708000	-749006	7	0
709000	-749006	7	0
710000	-749006	7	0
711000	-749006	7	0
712000	-749006	7	0
713000	-749006	7	0
714000	-748993	7	0
715000	-748993	7	0
716000	-748993	7	0
717000	-748993	7	0
718000	-748993	7	0
719000	-748993	7	0
720000	-748993	7	0
721000	-748993	7	0
722000	-748993	7	0
723000	-748993	7	0
724000	-748990	7	0
725000	-748990	7	0
726000	-748990	7	0
727000	-748990	7	0
728000	-748990	7	0
729000	-748990	7	0
730000	-748990	7	0
731000	-748990	7	0
732000	-748990	7	0
733000	-748990	7	0
734000	-748983	7	0
735000	-748983	7	0
736000	-748983	7	0
737000	-748983	7	0
738000	-748983	7	0
739000	-748983	7	0
740000	-748983	7	0
741000	-748983	7	0
742000	-748983	7	0
743000	-748974	7	0
744000	-748974	7	0
745000	-748974	7	0
746000	-748974	7	0
747000	-748974	7	0
748000	-748974	7	0
749000	-748974	7	0
750000	-748974	7	0
751000	-748974	7	0
752000	-748974	7	0
753000	-748964	7	0
754000	-748964	7	0
755000	-748964	7	0
756000	-748964	7	0
757000	-748964	7	0
758000	-748964	7	0
759000	-748964	7	0
760000	-748964	7	0
761000	-748964	7	0
762000	-748964	7	0
763000	-748957	7	0
764000	-748957	7	0
765000	-748957	7	0
766000	-748957	7	0
767000	-748957	7	0
768000	-748957	7	0
769000	-748957	7	0
770000	-748957	7	0
771000	-748957	7	0
772000	-748957	7	0
773000	-748958	7	0
774000	-748958	7	0
775000	-748958	7	0
776000	-748958	7	0
777000	-748958	7	0
778000	-748958	7	0
779000	-748958	7	0
780000	-748958	7	0
781000	-748958	7	0
782000	-748958	7	0
783000	-748951	7	0
784000	-748951	7	0
785000	-748951	7	0
786000	-748951	7	0
787000	-748951	7	0
788000	-748951	7	0
789000	-748951	7	0
790000	-748951	7	0
791000	-748951	7	0
792000	-748951	7	0
793000	-748941	8	0
794000	-748941	8	0
795000	-748941	8	0
796000	-748941	8	0
797000	-748941	8	0
798000	-748941	8	0
799000	-748941	8	0
800000	-748941	8	0
801000	-748941	8	0
802000	-748941	8	0
803000	-748931	8	0
804000	-748931	8	0
805000	-748931	8	0
806000	-748931	8	0
807000	-748931	8	0
808000	-748931	8	0
809000	-748931	8	0
810000	-748931	8	0
811000	-748931	8	0
812000	-748931	8	0
813000	-748920	8	0
814000	-748920	8	0
815000	-748920	8	0
816000	-748920	8	0
817000	-748920	8	0
818000	-748920	8	0
819000	-748920	8	0
820000	-748920	8	0
821000	-748920	8	0
822000	-748920	8	0
823000	-748914	8	0
824000	-748914	8	0
825000	-748914	8	0
826000	-748914	8	0
827000	-748914	8	0
828000	-748914	8	0
829000	-748914	8	0
830000	-748914	8	0
831000	-748914	8	0
832000	-748902	8	0
833000	-748902	8	0
834000	-748902	8	0
835000	-748902	8	0
836000	-748902	8	0
837000	-748902	8	0
838000	-748902	8	0
839000	-748902	8	0
840000	-748902	8	0
841000	-748902	8	0
842000	-748890	8	0
843000	-748890	8	0
844000	-748890	8	0
845000	-748890	8	0
846000	-748890	8	0
847000	-748890	8	0
848000	-748890	8	0
849000	-748890	8	0
850000	-748890	8	0
851000	-748890	8	0
852000	-748880	8	0
853000	-748880	8	0
854000	-748880	8	0
855000	-748880	8	0
856000	-748880	8	0
857000	-748880	8	0
858000	-748880	8	0
859000	-748880	8	0
860000	-748880	8	0
861000	-748880	8	0
862000	-748874	8	0
863000	-748874	8	0
864000	-748874	8	0
865000	-748874	8	0
866000	-748874	8	0
867000	-748874	8	0
868000	-748874	8	0
869000	-748874	8	0
870000	-748874	8	0
871000	-748874	8	0
872000	-748870	8	0
873000	-748870	8	0
874000	-748870	8	0
875000	-748870	8	0
876000	-748870	8	0
877000	-748870	8	0
878000	-748870	8	0
879000	-748870	8	0
880000	-748870	8	0
881000	-748870	8	0
882000	-748867	8	0
883000	-748867	8	0
884000	-748867	8	0
885000	-748867	8	0
886000	-748867	8	0
887000	-748867	8	0
888000	-748867	8	0
889000	-748867	8	0
890000	-748867	8	0
891000	-748867	8	0
892000	-748858	9	0
893000	-748858	9	0
894000	-748858	9	0
895000	-748858	9	0
896000	-748858	9	0
897000	-748858	9	0
898000	-748858	9	0
899000	-748858	9	0
900000	-748858	9	0
901000	-748858	9	0
902000	-748841	9	0
903000	-748841	9	0
904000	-748841	9	0
905000	-748841	9	0
906000	-748841	9	0
907000	-748841	9	0
908000	-748841	9	0
909000	-748841	9	0
910000	-748841	9	0
911000	-748841	9	0
912000	-748829	9	0
913000	-748829	9	0
914000	-748829	9	0
915000	-748829	9	0
916000	-748829	9	0
917000	-748829	9	0
918000	-748829	9	0
919000	-748829	9	0
920000	-748829	9	0
921000	-748817	9	0
922000	-748817	9	0
923000	-748817	9	0
924000	-748817	9	0
925000	-748817	9	0
926000	-748817	9	0
927000	-748817	9	0
928000	-748817	9	0
929000	-748817	9	0
930000	-748817	9	0
931000	-748804	9	0
932000	-748804	9	0
933000	-748804	9	0
934000	-748804	9	0
935000	-748804	9	0
936000	-748804	9	0
937000	-748804	9	0
938000	-748804	9	0
939000	-748804	9	0
940000	-748804	9	0
941000	-748797	9	0
942000	-748797	9	0
943000	-748797	9	0
944000	-748797	9	0
945000	-748797	9	0
946000	-748797	9	0
947000	-748797	9	0
948000	-748797	9	0
949000	-748797	9	0
950000	-748797	9	0
951000	-748791	9	0
952000	-748791	9	0
953000	-748791	9	0
954000	-748791	9	0
955000	-748791	9	0
956000	-748791	9	0
957000	-748791	9	0
958000	-748791	9	0
959000	-748791	9	0
960000	-748791	9	0
961000	-748790	9	0
962000	-748790	9	0
963000	-748790	9	0
964000	-748790	9	0
965000	-748790	9	0
966000	-748790	9	0
967000	-748790	9	0
968000	-748790	9	0
969000	-748790	9	0
970000	-748790	9	0
971000	-748788	9	0
972000	-748788	9	0
973000	-748788	9	0
974000	-748788	9	0
975000	-748788	9	0
976000	-748788	9	0
977000	-748788	9	0
978000	-748788	9	0
979000	-748788	9	0
980000	-748788	9	0
981000	-748784	9	0
982000	-748784	9	0
983000	-748784	9	0
984000	-748784	9	0
985000	-748784	9	0
986000	-748784	9	0
987000	-748784	9	0
988000	-748784	9	0
989000	-748784	9	0
990000	-748784	10	0
991000	-748784	10	0
992000	-748784	10	0
993000	-748784	10	0
994000	-748784	10	0
995000	-748784	10	0
996000	-748784	10	0
997000	-748784	10	0
998000	-748784	10	0
999000	-748784	10	0
1000000	-665502	10	0
1001000	-665502	10	0
1002000	-665502	10	0
1003000	-665502	10	0
1004000	-665502	10	0
1005000	-665502	10	0
1006000	-665502	10	0
1007000	-665502	10	0
1008000	-665502	10	0
1009000	-665502	10	0
1010000	-582222	10	0
1011000	-582222	10	0
1012000	-582222	10	0
1013000	-582222	10	0
1014000	-582222	10	0
1015000	-582222	10	0
1016000	-582222	10	0
1017000	-582222	10	0
1018000	-582222	10	0
1019000	-582222	10	0
1020000	-498947	10	0
1021000	-498947	10	0
1022000	-498947	10	0
1023000	-498947	10	0
1024000	-498947	10	0
1025000	-498947	10	0
1026000	-498947	10	0
1027000	-498947	10	0
1028000	-498947	10	0
1029000	-498947	10	0
1030000	-415658	10	0
1031000	-415658	10	0
1032000	-415658	10	0
1033000	-415658	10	0
1034000	-415658	10	0
1035000	-415658	10	0
1036000	-415658	10	0
1037000	-415658	10	0
1038000	-415658	10	0
1039000	-415658	10	0
1040000	-332372	10	0
1041000	-332372	10	0
1042000	-332372	10	0
1043000	-332372	10	0
1044000	-332372	10	0
1045000	-332372	10	0
1046000	-332372	10	0
1047000	-332372	10	0
1048000	-332372	10	0
1049000	-332372	10	0
1050000	-249091	10	0
1051000	-249091	10	0
1052000	-249091	10	0
1053000	-249091	10	0
1054000	-249091	10	0
1055000	-249091	10	0
1056000	-249091	10	0
1057000	-249091	10	0
1058000	-249091	10	0
1059000	-249091	10	0
1060000	-165805	10	0
1061000	-165805	10	0
1062000	-165805	10	0
1063000	-165805	10	0
1064000	-165805	10	0
1065000	-165805	10	0
1066000	-165805	10	0
1067000	-165805	10	0
1068000	-165805	10	0
1069000	-165805	10	0
1070000	-82531	10	0
1071000	-82531	10	0
1072000	-82531	10	0
1073000	-82531	10	0
1074000	-82531	10	0
1075000	-82531	10	0
1076000	-82531	10	0
1077000	-82531	10	0
1078000	-82531	10	0
1079000	-82531	10	0
1080000	766	10	0
1081000	766	10	0
1082000	766	10	0
1083000	766	10	0
1084000	766	10	0
1085000	766	10	0
1086000	766	10	0
1087000	766	10	0
1088000	766	10	0
1089000	778	11	0
1090000	778	11	0
1091000	778	11	0
1092000	778	11	0
1093000	778	11	0
1094000	778	11	0
1095000	778	11	0
1096000	778	11	0
1097000	778	11	0
1098000	778	11	0
1099000	789	11	0
1100000	789	11	0
1101000	789	11	0
1102000	789	11	0
1103000	789	11	0
1104000	789	11	0
1105000	789	11	0
1106000	789	11	0
1107000	789	11	0
1108000	789	11	0
1109000	783	11	0
1110000	783	11	0
1111000	783	11	0
1112000	783	11	0
1113000	783	11	0
1114000	783	11	0
1115000	783	11	0
1116000	783	11	0
1117000	783	11	0
1118000	783	11	0
1119000	779	11	0
1120000	779	11	0
1121000	779	11	0
1122000	779	11	0
1123000	779	11	0
1124000	779	11	0
1125000	779	11	0
1126000	779	11	0
1127000	779	11	0
1128000	779	11	0
1129000	775	11	0
1130000	775	11	0
1131000	775	11	0
1132000	775	11	0
1133000	775	11	0
1134000	775	11	0
1135000	775	11	0
1136000	775	11	0
1137000	775	11	0
1138000	775	11	0
1139000	772	11	0
1140000	772	11	0
1141000	772	11	0
1142000	772	11	0
1143000	772	11	0
1144000	772	11	0
1145000	772	11	0
1146000	772	11	0
1147000	772	11	0
1148000	772	11	0
1149000	777	11	0
1150000	777	11	0
1151000	777	11	0
1152000	777	11	0
1153000	777	11	0
1154000	777	11	0
1155000	777	11	0
1156000	777	11	0
1157000	777	11	0
1158000	794	11	0
1159000	794	11	0
1160000	794	11	0
1161000	794	11	0
1162000	794	11	0
1163000	794	11	0
1164000	794	11	0
1165000	794	11	0
1166000	794	11	0
1167000	794	11	0
1168000	790	11	0
1169000	790	11	0
1170000	790	11	0
1171000	790	11	0
1172000	790	11	0
1173000	790	11	0
1174000	790	11	0
1175000	790	11	0
1176000	790	11	0
1177000	790	11	0
1178000	764	11	0
1179000	764	11	0
1180000	764	11	0
1181000	764	11	0
1182000	764	11	0
1183000	764	11	0
1184000	764	11	0
1185000	764	11	0
1186000	764	11	0
1187000	764	11	0
1188000	736	12	0
1189000	736	12	0
1190000	736	12	0
1191000	736	12	0
1192000	736	12	0
1193000	736	12	0
1194000	736	12	0
1195000	736	12	0
1196000	736	12	0
1197000	736	12	0
1198000	744	12	0
1199000	744	12	0
1200000	744	12	0
1201000	744	12	0
1202000	744	12	0
1203000	744	12	0
1204000	744	12	0
1205000	744	12	0
1206000	744	12	0
1207000	744	12	0
1208000	761	12	0
1209000	761	12	0
1210000	761	12	0
1211000	761	12	0
1212000	761	12	0
1213000	761	12	0
1214000	761	12	0
1215000	761	12	0
1216000	761	12	0
1217000	761	12	0
1218000	761	12	0
1219000	761	12	0
1220000	761	12	0
1221000	761	12	0
1222000	761	12	0
1223000	761	12	0
1224000	761	12	0
1225000	761	12	0
1226000	761	12	0
1227000	761	12	0
1228000	755	12	0
1229000	755	12	0
1230000	755	12	0
1231000	755	12	0
1232000	755	12	0
1233000	755	12	0
1234000	755	12	0
1235000	755	12	0
1236000	755	12	0
1237000	755	12	0
1238000	737	12	0
1239000	737	12	0
1240000	737	12	0
1241000	737	12	0
1242000	737	12	0
1243000	737	12	0
1244000	737	12	0
1245000	737	12	0
1246000	737	12	0
1247000	737	12	0
1248000	731	12	0
1249000	731	12	0
1250000	731	12	0
1251000	731	12	0
1252000	731	12	0
1253000	731	12	0
1254000	731	12	0
1255000	731	12	0
1256000	731	12	0
1257000	729	12	0
1258000	729	12	0
1259000	729	12	0
1260000	729	12	0
1261000	729	12	0
1262000	729	12	0
1263000	729	12	0
1264000	729	12	0
1265000	729	12	0
1266000	729	12	0
1267000	737	12	0
1268000	737	12	0
1269000	737	12	0
1270000	737	12	0
1271000	737	12	0
1272000	737	12	0
1273000	737	12	0
1274000	737	12	0
1275000	737	12	0
1276000	737	12	0
1277000	742	12	0
1278000	742	12	0
1279000	742	12	0
1280000	742	12	0
1281000	742	12	0
1282000	742	12	0
1283000	742	12	0
1284000	742	12	0
1285000	742	12	0
1286000	742	12	0
1287000	747	13	0
1288000	747	13	0
1289000	747	13	0
1290000	747	13	0
1291000	747	13	0
1292000	747	13	0
1293000	747	13	0
1294000	747	13	0
1295000	747	13	0
1296000	747	13	0
1297000	755	13	0
1298000	755	13	0
1299000	755	13	0
1300000	755	13	0
1301000	755	13	0
1302000	755	13	0
1303000	755	13	0
1304000	755	13	0
1305000	755	13	0
1306000	755	13	0
1307000	739	13	0
1308000	739	13	0
1309000	739	13	0
1310000	739	13	0
1311000	739	13	0
1312000	739	13	0
1313000	739	13	0
1314000	739	13	0
1315000	739	13	0
1316000	739	13	0
1317000	729	13	0
1318000	729	13	0
1319000	729	13	0
1320000	729	13	0
1321000	729	13	0
1322000	729	13	0
1323000	729	13	0
1324000	729	13	0
1325000	729	13	0
1326000	729	13	0
1327000	708	13	0
1328000	708	13	0
1329000	708	13	0
1330000	708	13	0
1331000	708	13	0
1332000	708	13	0
1333000	708	13	0
1334000	708	13	0
1335000	708	13	0
1336000	708	13	0
1337000	709	13	0
1338000	709	13	0
1339000	709	13	0
1340000	709	13	0
1341000	709	13	0
1342000	709	13	0
1343000	709	13	0
1344000	709	13	0
1345000	709	13	0
1346000	737	13	0
1347000	737	13	0
1348000	737	13	0
1349000	737	13	0
1350000	737	13	0
1351000	737	13	0
1352000	737	13	0
1353000	737	13	0
1354000	737	13	0
1355000	737	13	0
1356000	763	13	0
1357000	763	13	0
1358000	763	13	0
1359000	763	13	0
1360000	763	13	0
1361000	763	13	0
1362000	763	13	0
1363000	763	13	0
1364000	763	13	0
1365000	763	13	0
1366000	782	13	0
1367000	782	13	0
1368000	782	13	0
1369000	782	13	0
1370000	782	13	0
1371000	782	13	0
1372000	782	13	0
1373000	782	13	0
1374000	782	13	0
1375000	782	13	0
1376000	783	13	0
1377000	783	13	0
1378000	783	13	0
1379000	783	13	0
1380000	783	13	0
1381000	783	13	0
1382000	783	13	0
1383000	783	13	0
1384000	783	13	0
1385000	783	13	0
1386000	754	14	0
1387000	754	14	0
1388000	754	14	0
1389000	754	14	0
1390000	754	14	0
1391000	754	14	0
1392000	754	14	0
1393000	754	14	0
1394000	754	14	0
1395000	754	14	0
1396000	731	14	0
1397000	731	14	0
1398000	731	14	0
1399000	731	14	0
1400000	731	14	0
1401000	731	14	0
1402000	731	14	0
1403000	731	14	0
1404000	731	14	0
1405000	731	14	0
1406000	713	14	0
1407000	713	14	0
1408000	713	14	0
1409000	713	14	0
1410000	713	14	0
1411000	713	14	0
1412000	713	14	0
1413000	713	14	0
1414000	713	14	0
1415000	713	14	0
1416000	725	14	0
1417000	725	14	0
1418000	725	14	0
1419000	725	14	0
1420000	725	14	0
1421000	725	14	0
1422000	725	14	0
1423000	725	14	0
1424000	725	14	0
1425000	749	14	0
1426000	749	14	0
1427000	749	14	0
1428000	749	14	0
1429000	749	14	0
1430000	749	14	0
1431000	749	14	0
1432000	749	14	0
1433000	749	14	0
1434000	749	14	0
1435000	778	14	0
1436000	778	14	0
1437000	778	14	0
1438000	778	14	0
1439000	778	14	0
1440000	778	14	0
1441000	778	14	0
1442000	778	14	0
1443000	778	14	0
1444000	778	14	0
1445000	815	14	24
1446000	815	14	24
1447000	815	14	24
1448000	815	14	24
1449000	815	14	24
1450000	815	14	24
1451000	815	14	24
1452000	815	14	24
1453000	815	14	24
1454000	815	14	24
1455000	814	14	0
1456000	814	14	0
1457000	814	14	0
1458000	814	14	0
1459000	814	14	0
1460000	814	14	0
1461000	814	14	0
1462000	814	14	0
1463000	814	14	0
1464000	814	14	0
1465000	777	14	0
1466000	777	14	0
1467000	777	14	0
1468000	777	14	0
1469000	777	14	0
1470000	777	14	0
1471000	777	14	0
1472000	777	14	0
1473000	777	14	0
1474000	777	14	0
1475000	759	14	0
1476000	759	14	0
1477000	759	14	0
1478000	759	14	0
1479000	759	14	0
1480000	759	14	0
1481000	759	14	0
1482000	759	14	0
1483000	759	14	0
1484000	759	14	0
1485000	731	15	0
1486000	731	15	0
1487000	731	15	0
1488000	731	15	0
1489000	731	15	0
1490000	731	15	0
1491000	731	15	0
1492000	731	15	0
1493000	731	15	0
1494000	731	15	0
1495000	706	15	0
1496000	706	15	0
1497000	706	15	0
1498000	706	15	0
1499000	706	15	0
1500000	706	15	0
1501000	706	15	0
1502000	706	15	0
1503000	706	15	0
1504000	706	15	0
1505000	704	15	0
1506000	704	15	0
1507000	704	15	0
1508000	704	15	0
1509000	704	15	0
1510000	704	15	0
1511000	704	15	0
1512000	704	15	0
1513000	704	15	0
1514000	742	15	0
1515000	742	15	0
1516000	742	15	0
1517000	742	15	0
1518000	742	15	0
1519000	742	15	0
1520000	742	15	0
1521000	742	15	0
1522000	742	15	0
1523000	742	15	0
1524000	761	15	0
1525000	761	15	0
1526000	761	15	0
1527000	761	15	0
1528000	761	15	0
1529000	761	15	0
1530000	761	15	0
1531000	761	15	0
1532000	761	15	0
1533000	761	15	0
1534000	779	15	0
1535000	779	15	0
1536000	779	15	0
1537000	779	15	0
1538000	779	15	0
1539000	779	15	0
1540000	779	15	0
1541000	779	15	0
1542000	779	15	0
1543000	779	15	0
1544000	769	15	0
1545000	769	15	0
1546000	769	15	0
1547000	769	15	0
1548000	769	15	0
1549000	769	15	0
1550000	769	15	0
1551000	769	15	0
1552000	769	15	0
1553000	769	15	0
1554000	753	15	0
1555000	753	15	0
1556000	753	15	0
1557000	753	15	0
1558000	753	15	0
1559000	753	15	0
1560000	753	15	0
1561000	753	15	0
1562000	753	15	0
1563000	753	15	0
1564000	742	15	0
1565000	742	15	0
1566000	742	15	0
1567000	742	15	0
1568000	742	15	0
1569000	742	15	0
1570000	742	15	0
1571000	742	15	0
1572000	742	15	0
1573000	742	15	0
1574000	726	15	0
1575000	726	15	0
1576000	726	15	0
1577000	726	15	0
1578000	726	15	0
1579000	726	15	0
1580000	726	15	0
1581000	726	15	0
1582000	726	15	0
1583000	708	16	0
1584000	708	16	0
1585000	708	16	0
1586000	708	16	0
1587000	708	16	0
1588000	708	16	0
1589000	708	16	0
1590000	708	16	0
1591000	708	16	0
1592000	708	16	0
1593000	688	16	0
1594000	688	16	0
1595000	688	16	0
1596000	688	16	0
1597000	688	16	0
1598000	688	16	0
1599000	688	16	0
1600000	688	16	0
1601000	688	16	0
1602000	688	16	0
1603000	691	16	0
1604000	691	16	0
1605000	691	16	0
1606000	691	16	0
1607000	691	16	0
1608000	691	16	0
1609000	691	16	0
1610000	691	16	0
1611000	691	16	0
1612000	691	16	0
1613000	689	16	0
1614000	689	16	0
1615000	689	16	0
1616000	689	16	0
1617000	689	16	0
1618000	689	16	0
1619000	689	16	0
1620000	689	16	0
1621000	689	16	0
1622000	689	16	0
1623000	686	16	24
1624000	686	16	24
1625000	686	16	24
1626000	686	16	24
1627000	686	16	24
1628000	686	16	24
1629000	686	16	24
1630000	686	16	24
1631000	686	16	24
1632000	686	16	24
1633000	769	16	0
1634000	769	16	0
1635000	769	16	0
1636000	769	16	0
1637000	769	16	0
1638000	769	16	0
1639000	769	16	0
1640000	769	16	0
1641000	769	16	0
1642000	769	16	0
1643000	907	16	24
1644000	907	16	24
1645000	907	16	24
1646000	907	16	24
1647000	907	16	24
1648000	907	16	24
1649000	907	16	24
1650000	907	16	24
1651000	907	16	24
1652000	907	16	24
1653000	1038	16	0
1654000	1038	16	0
1655000	1038	16	0
1656000	1038	16	0
1657000	1038	16	0
1658000	1038	16	0
1659000	1038	16	0
1660000	1038	16	0
1661000	1038	16	0
1662000	1038	16	0
1663000	1172	16	0
1664000	1172	16	0
1665000	1172	16	0
1666000	1172	16	0
1667000	1172	16	0
1668000	1172	16	0
1669000	1172	16	0
1670000	1172	16	0
1671000	1172	16	0
1672000	1241	16	24
1673000	1241	16	24
1674000	1241	16	24
1675000	1241	16	24
1676000	1241	16	24
1677000	1241	16	24
1678000	1241	16	24
1679000	1241	16	24
1680000	1241	16	24
1681000	1241	16	24
1682000	1071	17	0
1683000	1071	17	0
1684000	1071	17	0
1685000	1071	17	0
1686000	1071	17	0
1687000	1071	17	0
1688000	1071	17	0
1689000	1071	17	0
1690000	1071	17	0
1691000	1071	17	0
1692000	746	17	0
1693000	746	17	0
1694000	746	17	0
1695000	746	17	0
1696000	746	17	0
1697000	746	17	0
1698000	746	17	0
1699000	746	17	0
1700000	746	17	0
1701000	746	17	0
1702000	795	17	0
1703000	795	17	0
1704000	795	17	0
1705000	795	17	0
1706000	795	17	0
1707000	795	17	0
1708000	795	17	0
1709000	795	17	0
1710000	795	17	0
1711000	795	17	0
1712000	855	17	24
1713000	855	17	24
1714000	855	17	24
1715000	855	17	24
1716000	855	17	24
1717000	855	17	24
1718000	855	17	24
1719000	855	17	24
1720000	855	17	24
1721000	855	17	24
1722000	1406	17	0
1723000	1406	17	0
1724000	1406	17	0
1725000	1406	17	0
1726000	1406	17	0
1727000	1406	17	0
1728000	1406	17	0
1729000	1406	17	0
1730000	1406	17	0
1731000	1406	17	0
1732000	1552	17	0
1733000	1552	17	0
1734000	1552	17	0
1735000	1552	17	0
1736000	1552	17	0
1737000	1552	17	0
1738000	1552	17	0
1739000	1552	17	0
1740000	1552	17	0
1741000	1552	17	0
1742000	991	17	0
1743000	991	17	0
1744000	991	17	0
1745000	991	17	0
1746000	991	17	0
1747000	991	17	0
1748000	991	17	0
1749000	991	17	0
1750000	991	17	0
1751000	431	17	0
1752000	431	17	0
1753000	431	17	0
1754000	431	17	0
1755000	431	17	0
1756000	431	17	0
1757000	431	17	0
1758000	431	17	0
1759000	431	17	0
1760000	431	17	0
1761000	-323	17	0
1762000	-323	17	0
1763000	-323	17	0
1764000	-323	17	0
1765000	-323	17	0
1766000	-323	17	0
1767000	-323	17	0
1768000	-323	17	0
1769000	-323	17	0
1770000	-323	17	0
1771000	-440	17	0
1772000	-440	17	0
1773000	-440	17	0
1774000	-440	17	0
1775000	-440	17	0
1776000	-440	17	0
1777000	-440	17	0
1778000	-440	17	0
1779000	-440	17	0
1780000	-440	17	0
1781000	218	18	0
1782000	218	18	0
1783000	218	18	0
1784000	218	18	0
1785000	218	18	0
1786000	218	18	0
1787000	218	18	0
1788000	218	18	0
1789000	218	18	0
1790000	218	18	0
1791000	878	18	0
1792000	878	18	0
1793000	878	18	0
1794000	878	18	0
1795000	878	18	0
1796000	878	18	0
1797000	878	18	0
1798000	878	18	0
1799000	878	18	0
1800000	878	18	0
1801000	1693	18	0
1802000	1693	18	0
1803000	1693	18	0
1804000	1693	18	0
1805000	1693	18	0
1806000	1693	18	0
1807000	1693	18	0
1808000	1693	18	0
1809000	1693	18	0
1810000	1693	18	0
1811000	1891	18	0
1812000	1891	18	0
1813000	1891	18	0
1814000	1891	18	0
1815000	1891	18	0
1816000	1891	18	0
1817000	1891	18	0
1818000	1891	18	0
1819000	1891	18	0
1820000	1891	18	0
1821000	1264	18	0
1822000	1264	18	0
1823000	1264	18	0
1824000	1264	18	0
1825000	1264	18	0
1826000	1264	18	0
1827000	1264	18	0
1828000	1264	18	0
1829000	1264	18	0
1830000	1264	18	0
1831000	447	18	0
1832000	447	18	0
1833000	447	18	0
1834000	447	18	0
1835000	447	18	0
1836000	447	18	0
1837000	447	18	0
1838000	447	18	0
1839000	447	18	0
1840000	-367	18	0
1841000	-367	18	0
1842000	-367	18	0
1843000	-367	18	0
1844000	-367	18	0
1845000	-367	18	0
1846000	-367	18	0
1847000	-367	18	0
1848000	-367	18	0
1849000	-367	18	0
1850000	-487	18	0
1851000	-487	18	0
1852000	-487	18	0
1853000	-487	18	0
1854000	-487	18	0
1855000	-487	18	0
1856000	-487	18	0
1857000	-487	18	0
1858000	-487	18	0
1859000	-487	18	0
1860000	90	18	0
1861000	90	18	0
1862000	90	18	0
1863000	90	18	0
1864000	90	18	0
1865000	90	18	0
1866000	90	18	0
1867000	90	18	0
1868000	90	18	0
1869000	90	18	0
1870000	694	18	0
1871000	694	18	0
1872000	694	18	0
1873000	694	18	0
1874000	694	18	0
1875000	694	18	0
1876000	694	18	0
1877000	694	18	0
1878000	694	18	0
1879000	694	18	0
1880000	1294	19	0
1881000	1294	19	0
1882000	1294	19	0
1883000	1294	19	0
1884000	1294	19	0
1885000	1294	19	0
1886000	1294	19	0
1887000	1294	19	0
1888000	1294	19	0
1889000	1294	19	0
1890000	1269	19	0
1891000	1269	19	0
1892000	1269	19	0
1893000	1269	19	0
1894000	1269	19	0
1895000	1269	19	0
1896000	1269	19	0
1897000	1269	19	0
1898000	1269	19	0
1899000	1269	19	0
1900000	874	19	0
1901000	874	19	0
1902000	874	19	0
1903000	874	19	0
1904000	874	19	0
1905000	874	19	0
1906000	874	19	0
1907000	874	19	0
1908000	874	19	0
1909000	874	19	0
1910000	509	19	0
1911000	509	19	0
1912000	509	19	0
1913000	509	19	0
1914000	509	19	0
1915000	509	19	0
1916000	509	19	0
1917000	509	19	0
1918000	509	19	0
1919000	379	19	24
1920000	379	19	24
1921000	379	19	24
1922000	379	19	24
1923000	379	19	24
1924000	379	19	24
1925000	379	19	24
1926000	379	19	24
1927000	379	19	24
1928000	379	19	24
1929000	254	19	0
1930000	254	19	0
1931000	254	19	0
1932000	254	19	0
1933000	254	19	0
1934000	254	19	0
1935000	254	19	0
1936000	254	19	0
1937000	254	19	0
1938000	254	19	0
1939000	490	19	0
1940000	490	19	0
1941000	490	19	0
1942000	490	19	0
1943000	490	19	0
1944000	490	19	0
1945000	490	19	0
1946000	490	19	0
1947000	490	19	0
1948000	490	19	0
1949000	920	19	0
1950000	920	19	0
1951000	920	19	0
1952000	920	19	0
1953000	920	19	0
1954000	920	19	0
1955000	920	19	0
1956000	920	19	0
1957000	920	19	0
1958000	920	19	0
1959000	1022	19	0
1960000	1022	19	0
1961000	1022	19	0
1962000	1022	19	0
1963000	1022	19	0
1964000	1022	19	0
1965000	1022	19	0
1966000	1022	19	0
1967000	1022	19	0
1968000	1022	19	0
1969000	1121	19	0
1970000	1121	19	0
1971000	1121	19	0
1972000	1121	19	0
1973000	1121	19	0
1974000	1121	19	0
1975000	1121	19	0
1976000	1121	19	0
1977000	1121	19	0
1978000	1121	19	0
1979000	705	20	24
1980000	705	20	24
1981000	705	20	24
1982000	705	20	24
1983000	705	20	24
1984000	705	20	24
1985000	705	20	24
1986000	705	20	24
1987000	705	20	24
1988000	705	20	0
1989000	460	20	0
1990000	460	20	0
1991000	460	20	0
1992000	460	20	0
1993000	460	20	0
1994000	460	20	0
1995000	460	20	0
1996000	460	20	0
1997000	460	20	0
1998000	557	20	0
1999000	557	20	0
[truncated: 30,464 more rows]
