# Supplementary material for: Empirical optimization of an angled spoke paddling wheel with self-rotating mechanism
Source: Sci Rep. 2022 Nov 28;12:20511. doi: 10.1038/s41598-022-25181-7 (PMC9705443; doi:10.1038/s41598-022-25181-7)
Supplement: Supplementary file 1 — Supplementary Information. [file 41598_2022_25181_MOESM1_ESM.zip › 2nd_test_Loadcell_raw_data/R7/Test2_R7_60RPM_Set2.csv]

Timestamp	RMS_Val_G	Target_Vel_G	Vel_Cur_G
0	0	0	0
1000	0	0	0
2000	0	0	0
3000	0	0	0
4000	0	0	0
5000	0	0	0
6000	0	0	0
7000	0	0	0
8000	0	0	0
9000	0	0	0
10000	0	0	0
11000	0	0	0
12000	-83555	0	0
13000	-83555	0	0
14000	-83555	0	0
15000	-83555	0	0
16000	-83555	0	0
17000	-83555	0	0
18000	-83555	0	0
19000	-83555	0	0
20000	-83555	0	0
21000	-83555	0	0
22000	-167110	0	0
23000	-167110	0	0
24000	-167110	0	0
25000	-167110	0	0
26000	-167110	0	0
27000	-167110	0	0
28000	-167110	0	0
29000	-167110	0	0
30000	-167110	0	0
31000	-250666	0	0
32000	-250666	0	0
33000	-250666	0	0
34000	-250666	0	0
35000	-250666	0	0
36000	-250666	0	0
37000	-250666	0	0
38000	-250666	0	0
39000	-250666	0	0
40000	-250666	0	0
41000	-334219	0	0
42000	-334219	0	0
43000	-334219	0	0
44000	-334219	0	0
45000	-334219	0	0
46000	-334219	0	0
47000	-334219	0	0
48000	-334219	0	0
49000	-334219	0	0
50000	-334219	0	0
51000	-417768	0	0
52000	-417768	0	0
53000	-417768	0	0
54000	-417768	0	0
55000	-417768	0	0
56000	-417768	0	0
57000	-417768	0	0
58000	-417768	0	0
59000	-417768	0	0
60000	-417768	0	0
61000	-501315	0	0
62000	-501315	0	0
63000	-501315	0	0
64000	-501315	0	0
65000	-501315	0	0
66000	-501315	0	0
67000	-501315	0	0
68000	-501315	0	0
69000	-501315	0	0
70000	-501315	0	0
71000	-584862	0	0
72000	-584862	0	0
73000	-584862	0	0
74000	-584862	0	0
75000	-584862	0	0
76000	-584862	0	0
77000	-584862	0	0
78000	-584862	0	0
79000	-584862	0	0
80000	-584862	0	0
81000	-668415	0	0
82000	-668415	0	0
83000	-668415	0	0
84000	-668415	0	0
85000	-668415	0	0
86000	-668415	0	0
87000	-668415	0	0
88000	-668415	0	0
89000	-668415	0	0
90000	-668415	0	0
91000	-751970	0	0
92000	-751970	0	0
93000	-751970	0	0
94000	-751970	0	0
95000	-751970	0	0
96000	-751970	0	0
97000	-751970	0	0
98000	-751970	0	0
99000	-751970	0	0
100000	-751970	1	0
101000	-751970	1	0
102000	-751970	1	0
103000	-751970	1	0
104000	-751970	1	0
105000	-751970	1	0
106000	-751970	1	0
107000	-751970	1	0
108000	-751970	1	0
109000	-751970	1	0
110000	-751970	1	0
111000	-751970	1	0
112000	-751970	1	0
113000	-751970	1	0
114000	-751970	1	0
115000	-751970	1	0
116000	-751970	1	0
117000	-751970	1	0
118000	-751970	1	0
119000	-751970	1	0
120000	-751973	1	0
121000	-751973	1	0
122000	-751973	1	0
123000	-751973	1	0
124000	-751973	1	0
125000	-751973	1	0
126000	-751973	1	0
127000	-751973	1	0
128000	-751973	1	0
129000	-751973	1	0
130000	-751972	1	0
131000	-751972	1	0
132000	-751972	1	0
133000	-751972	1	0
134000	-751972	1	0
135000	-751972	1	0
136000	-751972	1	0
137000	-751972	1	0
138000	-751972	1	0
139000	-751972	1	0
140000	-751965	1	0
141000	-751965	1	0
142000	-751965	1	0
143000	-751965	1	0
144000	-751965	1	0
145000	-751965	1	0
146000	-751965	1	0
147000	-751965	1	0
148000	-751965	1	0
149000	-751965	1	0
150000	-751962	1	0
151000	-751962	1	0
152000	-751962	1	0
153000	-751962	1	0
154000	-751962	1	0
155000	-751962	1	0
156000	-751962	1	0
157000	-751962	1	0
158000	-751962	1	0
159000	-751962	1	0
160000	-751958	1	0
161000	-751958	1	0
162000	-751958	1	0
163000	-751958	1	0
164000	-751958	1	0
165000	-751958	1	0
166000	-751958	1	0
167000	-751958	1	0
168000	-751958	1	0
169000	-751958	1	0
170000	-751951	1	0
171000	-751951	1	0
172000	-751951	1	0
173000	-751951	1	0
174000	-751951	1	0
175000	-751951	1	0
176000	-751951	1	0
177000	-751951	1	0
178000	-751951	1	0
179000	-751951	1	0
180000	-751949	1	0
181000	-751949	1	0
182000	-751949	1	0
183000	-751949	1	0
184000	-751949	1	0
185000	-751949	1	0
186000	-751949	1	0
187000	-751949	1	0
188000	-751949	1	0
189000	-751940	1	0
190000	-751940	1	0
191000	-751940	1	0
192000	-751940	1	0
193000	-751940	1	0
194000	-751940	1	0
195000	-751940	1	0
196000	-751940	1	0
197000	-751940	1	0
198000	-751940	1	0
199000	-751932	2	0
200000	-751932	2	0
201000	-751932	2	0
202000	-751932	2	0
203000	-751932	2	0
204000	-751932	2	0
205000	-751932	2	0
206000	-751932	2	0
207000	-751932	2	0
208000	-751932	2	0
209000	-751928	2	0
210000	-751928	2	0
211000	-751928	2	0
212000	-751928	2	0
213000	-751928	2	0
214000	-751928	2	0
215000	-751928	2	0
216000	-751928	2	0
217000	-751928	2	0
218000	-751928	2	0
219000	-751921	2	0
220000	-751921	2	0
221000	-751921	2	0
222000	-751921	2	0
223000	-751921	2	0
224000	-751921	2	0
225000	-751921	2	0
226000	-751921	2	0
227000	-751921	2	0
228000	-751921	2	0
229000	-751922	2	0
230000	-751922	2	0
231000	-751922	2	0
232000	-751922	2	0
233000	-751922	2	0
234000	-751922	2	0
235000	-751922	2	0
236000	-751922	2	0
237000	-751922	2	0
238000	-751922	2	0
239000	-751915	2	0
240000	-751915	2	0
241000	-751915	2	0
242000	-751915	2	0
243000	-751915	2	0
244000	-751915	2	0
245000	-751915	2	0
246000	-751915	2	0
247000	-751915	2	0
248000	-751915	2	0
249000	-751908	2	0
250000	-751908	2	0
251000	-751908	2	0
252000	-751908	2	0
253000	-751908	2	0
254000	-751908	2	0
255000	-751908	2	0
256000	-751908	2	0
257000	-751908	2	0
258000	-751908	2	0
259000	-751904	2	0
260000	-751904	2	0
261000	-751904	2	0
262000	-751904	2	0
263000	-751904	2	0
264000	-751904	2	0
265000	-751904	2	0
266000	-751904	2	0
267000	-751904	2	0
268000	-751904	2	0
269000	-751904	2	0
270000	-751904	2	0
271000	-751904	2	0
272000	-751904	2	0
273000	-751904	2	0
274000	-751904	2	0
275000	-751904	2	0
276000	-751904	2	0
277000	-751904	2	0
278000	-751902	2	0
279000	-751902	2	0
280000	-751902	2	0
281000	-751902	2	0
282000	-751902	2	0
283000	-751902	2	0
284000	-751902	2	0
285000	-751902	2	0
286000	-751902	2	0
287000	-751902	2	0
288000	-751901	2	0
289000	-751901	2	0
290000	-751901	2	0
291000	-751901	2	0
292000	-751901	2	0
293000	-751901	2	0
294000	-751901	2	0
295000	-751901	2	0
296000	-751901	2	0
297000	-751901	2	0
298000	-751902	3	0
299000	-751902	3	0
300000	-751902	3	0
301000	-751902	3	0
302000	-751902	3	0
303000	-751902	3	0
304000	-751902	3	0
305000	-751902	3	0
306000	-751902	3	0
307000	-751902	3	0
308000	-751901	3	0
309000	-751901	3	0
310000	-751901	3	0
311000	-751901	3	0
312000	-751901	3	0
313000	-751901	3	0
314000	-751901	3	0
315000	-751901	3	0
316000	-751901	3	0
317000	-751901	3	0
318000	-751897	3	0
319000	-751897	3	0
320000	-751897	3	0
321000	-751897	3	0
322000	-751897	3	0
323000	-751897	3	0
324000	-751897	3	0
325000	-751897	3	0
326000	-751897	3	0
327000	-751897	3	0
328000	-751893	3	0
329000	-751893	3	0
330000	-751893	3	0
331000	-751893	3	0
332000	-751893	3	0
333000	-751893	3	0
334000	-751893	3	0
335000	-751893	3	0
336000	-751893	3	0
337000	-751893	3	0
338000	-751886	3	0
339000	-751886	3	0
340000	-751886	3	0
341000	-751886	3	0
342000	-751886	3	0
343000	-751886	3	0
344000	-751886	3	0
345000	-751886	3	0
346000	-751886	3	0
347000	-751886	3	0
348000	-751881	3	0
349000	-751881	3	0
350000	-751881	3	0
351000	-751881	3	0
352000	-751881	3	0
353000	-751881	3	0
354000	-751881	3	0
355000	-751881	3	0
356000	-751881	3	0
357000	-751875	3	0
358000	-751875	3	0
359000	-751875	3	0
360000	-751875	3	0
361000	-751875	3	0
362000	-751875	3	0
363000	-751875	3	0
364000	-751875	3	0
365000	-751875	3	0
366000	-751875	3	0
367000	-751865	3	0
368000	-751865	3	0
369000	-751865	3	0
370000	-751865	3	0
371000	-751865	3	0
372000	-751865	3	0
373000	-751865	3	0
374000	-751865	3	0
375000	-751865	3	0
376000	-751865	3	0
377000	-751855	3	0
378000	-751855	3	0
379000	-751855	3	0
380000	-751855	3	0
381000	-751855	3	0
382000	-751855	3	0
383000	-751855	3	0
384000	-751855	3	0
385000	-751855	3	0
386000	-751855	3	0
387000	-751849	3	0
388000	-751849	3	0
389000	-751849	3	0
390000	-751849	3	0
391000	-751849	3	0
392000	-751849	3	0
393000	-751849	3	0
394000	-751849	3	0
395000	-751849	3	0
396000	-751849	3	0
397000	-751842	4	0
398000	-751842	4	0
399000	-751842	4	0
400000	-751842	4	0
401000	-751842	4	0
402000	-751842	4	0
403000	-751842	4	0
404000	-751842	4	0
405000	-751842	4	0
406000	-751842	4	0
407000	-751834	4	0
408000	-751834	4	0
409000	-751834	4	0
410000	-751834	4	0
411000	-751834	4	0
412000	-751834	4	0
413000	-751834	4	0
414000	-751834	4	0
415000	-751834	4	0
416000	-751834	4	0
417000	-751825	4	0
418000	-751825	4	0
419000	-751825	4	0
420000	-751825	4	0
421000	-751825	4	0
422000	-751825	4	0
423000	-751825	4	0
424000	-751825	4	0
425000	-751825	4	0
426000	-751825	4	0
427000	-751815	4	0
428000	-751815	4	0
429000	-751815	4	0
430000	-751815	4	0
431000	-751815	4	0
432000	-751815	4	0
433000	-751815	4	0
434000	-751815	4	0
435000	-751815	4	0
436000	-751802	4	0
437000	-751802	4	0
438000	-751802	4	0
439000	-751802	4	0
440000	-751802	4	0
441000	-751802	4	0
442000	-751802	4	0
443000	-751802	4	0
444000	-751802	4	0
445000	-751802	4	0
446000	-751787	4	0
447000	-751787	4	0
448000	-751787	4	0
449000	-751787	4	0
450000	-751787	4	0
451000	-751787	4	0
452000	-751787	4	0
453000	-751787	4	0
454000	-751787	4	0
455000	-751787	4	0
456000	-751773	4	0
457000	-751773	4	0
458000	-751773	4	0
459000	-751773	4	0
460000	-751773	4	0
461000	-751773	4	0
462000	-751773	4	0
463000	-751773	4	0
464000	-751773	4	0
465000	-751773	4	0
466000	-751756	4	0
467000	-751756	4	0
468000	-751756	4	0
469000	-751756	4	0
470000	-751756	4	0
471000	-751756	4	0
472000	-751756	4	0
473000	-751756	4	0
474000	-751756	4	0
475000	-751756	4	0
476000	-751746	4	0
477000	-751746	4	0
478000	-751746	4	0
479000	-751746	4	0
480000	-751746	4	0
481000	-751746	4	0
482000	-751746	4	0
483000	-751746	4	0
484000	-751746	4	0
485000	-751746	4	0
486000	-751737	4	0
487000	-751737	4	0
488000	-751737	4	0
489000	-751737	4	0
490000	-751737	4	0
491000	-751737	4	0
492000	-751737	4	0
493000	-751737	4	0
494000	-751737	4	0
495000	-751737	4	0
496000	-751731	5	0
497000	-751731	5	0
498000	-751731	5	0
499000	-751731	5	0
500000	-751731	5	0
501000	-751731	5	0
502000	-751731	5	0
503000	-751731	5	0
504000	-751731	5	0
505000	-751731	5	0
506000	-751725	5	0
507000	-751725	5	0
508000	-751725	5	0
509000	-751725	5	0
510000	-751725	5	0
511000	-751725	5	0
512000	-751725	5	0
513000	-751725	5	0
514000	-751725	5	0
515000	-751711	5	0
516000	-751711	5	0
517000	-751711	5	0
518000	-751711	5	0
519000	-751711	5	0
520000	-751711	5	0
521000	-751711	5	0
522000	-751711	5	0
523000	-751711	5	0
524000	-751711	5	0
525000	-751707	5	0
526000	-751707	5	0
527000	-751707	5	0
528000	-751707	5	0
529000	-751707	5	0
530000	-751707	5	0
531000	-751707	5	0
532000	-751707	5	0
533000	-751707	5	0
534000	-751707	5	0
535000	-751695	5	0
536000	-751695	5	0
537000	-751695	5	0
538000	-751695	5	0
539000	-751695	5	0
540000	-751695	5	0
541000	-751695	5	0
542000	-751695	5	0
543000	-751695	5	0
544000	-751695	5	0
545000	-751683	5	0
546000	-751683	5	0
547000	-751683	5	0
548000	-751683	5	0
549000	-751683	5	0
550000	-751683	5	0
551000	-751683	5	0
552000	-751683	5	0
553000	-751683	5	0
554000	-751683	5	0
555000	-751676	5	0
556000	-751676	5	0
557000	-751676	5	0
558000	-751676	5	0
559000	-751676	5	0
560000	-751676	5	0
561000	-751676	5	0
562000	-751676	5	0
563000	-751676	5	0
564000	-751676	5	0
565000	-751669	5	0
566000	-751669	5	0
567000	-751669	5	0
568000	-751669	5	0
569000	-751669	5	0
570000	-751669	5	0
571000	-751669	5	0
572000	-751669	5	0
573000	-751669	5	0
574000	-751669	5	0
575000	-751663	5	0
576000	-751663	5	0
577000	-751663	5	0
578000	-751663	5	0
579000	-751663	5	0
580000	-751663	5	0
581000	-751663	5	0
582000	-751663	5	0
583000	-751663	5	0
584000	-751663	5	0
585000	-751655	5	0
586000	-751655	5	0
587000	-751655	5	0
588000	-751655	5	0
589000	-751655	5	0
590000	-751655	5	0
591000	-751655	5	0
592000	-751655	5	0
593000	-751655	5	0
594000	-751648	6	0
595000	-751648	6	0
596000	-751648	6	0
597000	-751648	6	0
598000	-751648	6	0
599000	-751648	6	0
600000	-751648	6	0
601000	-751648	6	0
602000	-751648	6	0
603000	-751648	6	0
604000	-751641	6	0
605000	-751641	6	0
606000	-751641	6	0
607000	-751641	6	0
608000	-751641	6	0
609000	-751641	6	0
610000	-751641	6	0
611000	-751641	6	0
612000	-751641	6	0
613000	-751641	6	0
614000	-751631	6	0
615000	-751631	6	0
616000	-751631	6	0
617000	-751631	6	0
618000	-751631	6	0
619000	-751631	6	0
620000	-751631	6	0
621000	-751631	6	0
622000	-751631	6	0
623000	-751631	6	0
624000	-751621	6	0
625000	-751621	6	0
626000	-751621	6	0
627000	-751621	6	0
628000	-751621	6	0
629000	-751621	6	0
630000	-751621	6	0
631000	-751621	6	0
632000	-751621	6	0
633000	-751621	6	0
634000	-751611	6	0
635000	-751611	6	0
636000	-751611	6	0
637000	-751611	6	0
638000	-751611	6	0
639000	-751611	6	0
640000	-751611	6	0
641000	-751611	6	0
642000	-751611	6	0
643000	-751611	6	0
644000	-751599	6	0
645000	-751599	6	0
646000	-751599	6	0
647000	-751599	6	0
648000	-751599	6	0
649000	-751599	6	0
650000	-751599	6	0
651000	-751599	6	0
652000	-751599	6	0
653000	-751599	6	0
654000	-751595	6	0
655000	-751595	6	0
656000	-751595	6	0
657000	-751595	6	0
658000	-751595	6	0
659000	-751595	6	0
660000	-751595	6	0
661000	-751595	6	0
662000	-751595	6	0
663000	-751595	6	0
664000	-751590	6	0
665000	-751590	6	0
666000	-751590	6	0
667000	-751590	6	0
668000	-751590	6	0
669000	-751590	6	0
670000	-751590	6	0
671000	-751590	6	0
672000	-751590	6	0
673000	-751585	6	0
674000	-751585	6	0
675000	-751585	6	0
676000	-751585	6	0
677000	-751585	6	0
678000	-751585	6	0
679000	-751585	6	0
680000	-751585	6	0
681000	-751585	6	0
682000	-751585	6	0
683000	-751579	6	0
684000	-751579	6	0
685000	-751579	6	0
686000	-751579	6	0
687000	-751579	6	0
688000	-751579	6	0
689000	-751579	6	0
690000	-751579	6	0
691000	-751579	6	0
692000	-751579	6	0
693000	-751572	7	0
694000	-751572	7	0
695000	-751572	7	0
696000	-751572	7	0
697000	-751572	7	0
698000	-751572	7	0
699000	-751572	7	0
700000	-751572	7	0
701000	-751572	7	0
702000	-751572	7	0
703000	-751569	7	0
704000	-751569	7	0
705000	-751569	7	0
706000	-751569	7	0
707000	-751569	7	0
708000	-751569	7	0
709000	-751569	7	0
710000	-751569	7	0
711000	-751569	7	0
712000	-751569	7	0
713000	-751561	7	0
714000	-751561	7	0
715000	-751561	7	0
716000	-751561	7	0
717000	-751561	7	0
718000	-751561	7	0
719000	-751561	7	0
720000	-751561	7	0
721000	-751561	7	0
722000	-751561	7	0
723000	-751553	7	0
724000	-751553	7	0
725000	-751553	7	0
726000	-751553	7	0
727000	-751553	7	0
728000	-751553	7	0
729000	-751553	7	0
730000	-751553	7	0
731000	-751553	7	0
732000	-751553	7	0
733000	-751548	7	0
734000	-751548	7	0
735000	-751548	7	0
736000	-751548	7	0
737000	-751548	7	0
738000	-751548	7	0
739000	-751548	7	0
740000	-751548	7	0
741000	-751548	7	0
742000	-751548	7	0
743000	-751540	7	0
744000	-751540	7	0
745000	-751540	7	0
746000	-751540	7	0
747000	-751540	7	0
748000	-751540	7	0
749000	-751540	7	0
750000	-751540	7	0
751000	-751540	7	0
752000	-751538	7	0
753000	-751538	7	0
754000	-751538	7	0
755000	-751538	7	0
756000	-751538	7	0
757000	-751538	7	0
758000	-751538	7	0
759000	-751538	7	0
760000	-751538	7	0
761000	-751538	7	0
762000	-751536	7	0
763000	-751536	7	0
764000	-751536	7	0
765000	-751536	7	0
766000	-751536	7	0
767000	-751536	7	0
768000	-751536	7	0
769000	-751536	7	0
770000	-751536	7	0
771000	-751536	7	0
772000	-751530	7	0
773000	-751530	7	0
774000	-751530	7	0
775000	-751530	7	0
776000	-751530	7	0
777000	-751530	7	0
778000	-751530	7	0
779000	-751530	7	0
780000	-751530	7	0
781000	-751530	7	0
782000	-751523	7	0
783000	-751523	7	0
784000	-751523	7	0
785000	-751523	7	0
786000	-751523	7	0
787000	-751523	7	0
788000	-751523	7	0
789000	-751523	7	0
790000	-751523	7	0
791000	-751523	7	0
792000	-751518	8	0
793000	-751518	8	0
794000	-751518	8	0
795000	-751518	8	0
796000	-751518	8	0
797000	-751518	8	0
798000	-751518	8	0
799000	-751518	8	0
800000	-751518	8	0
801000	-751518	8	0
802000	-751515	8	0
803000	-751515	8	0
804000	-751515	8	0
805000	-751515	8	0
806000	-751515	8	0
807000	-751515	8	0
808000	-751515	8	0
809000	-751515	8	0
810000	-751515	8	0
811000	-751515	8	0
812000	-751512	8	0
813000	-751512	8	0
814000	-751512	8	0
815000	-751512	8	0
816000	-751512	8	0
817000	-751512	8	0
818000	-751512	8	0
819000	-751512	8	0
820000	-751512	8	0
821000	-751512	8	0
822000	-751507	8	0
823000	-751507	8	0
824000	-751507	8	0
825000	-751507	8	0
826000	-751507	8	0
827000	-751507	8	0
828000	-751507	8	0
829000	-751507	8	0
830000	-751507	8	0
831000	-751509	8	0
832000	-751509	8	0
833000	-751509	8	0
834000	-751509	8	0
835000	-751509	8	0
836000	-751509	8	0
837000	-751509	8	0
838000	-751509	8	0
839000	-751509	8	0
840000	-751509	8	0
841000	-751511	8	0
842000	-751511	8	0
843000	-751511	8	0
844000	-751511	8	0
845000	-751511	8	0
846000	-751511	8	0
847000	-751511	8	0
848000	-751511	8	0
849000	-751511	8	0
850000	-751511	8	0
851000	-751512	8	0
852000	-751512	8	0
853000	-751512	8	0
854000	-751512	8	0
855000	-751512	8	0
856000	-751512	8	0
857000	-751512	8	0
858000	-751512	8	0
859000	-751512	8	0
860000	-751512	8	0
861000	-751513	8	0
862000	-751513	8	0
863000	-751513	8	0
864000	-751513	8	0
865000	-751513	8	0
866000	-751513	8	0
867000	-751513	8	0
868000	-751513	8	0
869000	-751513	8	0
870000	-751513	8	0
871000	-751510	8	0
872000	-751510	8	0
873000	-751510	8	0
874000	-751510	8	0
875000	-751510	8	0
876000	-751510	8	0
877000	-751510	8	0
878000	-751510	8	0
879000	-751510	8	0
880000	-751510	8	0
881000	-751509	8	0
882000	-751509	8	0
883000	-751509	8	0
884000	-751509	8	0
885000	-751509	8	0
886000	-751509	8	0
887000	-751509	8	0
888000	-751509	8	0
889000	-751509	8	0
890000	-751509	8	0
891000	-751508	9	0
892000	-751508	9	0
893000	-751508	9	0
894000	-751508	9	0
895000	-751508	9	0
896000	-751508	9	0
897000	-751508	9	0
898000	-751508	9	0
899000	-751508	9	0
900000	-751508	9	0
901000	-751502	9	0
902000	-751502	9	0
903000	-751502	9	0
904000	-751502	9	0
905000	-751502	9	0
906000	-751502	9	0
907000	-751502	9	0
908000	-751502	9	0
909000	-751502	9	0
910000	-751498	9	0
911000	-751498	9	0
912000	-751498	9	0
913000	-751498	9	0
914000	-751498	9	0
915000	-751498	9	0
916000	-751498	9	0
917000	-751498	9	0
918000	-751498	9	0
919000	-751498	9	0
920000	-751492	9	0
921000	-751492	9	0
922000	-751492	9	0
923000	-751492	9	0
924000	-751492	9	0
925000	-751492	9	0
926000	-751492	9	0
927000	-751492	9	0
928000	-751492	9	0
929000	-751492	9	0
930000	-751482	9	0
931000	-751482	9	0
932000	-751482	9	0
933000	-751482	9	0
934000	-751482	9	0
935000	-751482	9	0
936000	-751482	9	0
937000	-751482	9	0
938000	-751482	9	0
939000	-751482	9	0
940000	-751471	9	0
941000	-751471	9	0
942000	-751471	9	0
943000	-751471	9	0
944000	-751471	9	0
945000	-751471	9	0
946000	-751471	9	0
947000	-751471	9	0
948000	-751471	9	0
949000	-751471	9	0
950000	-751463	9	0
951000	-751463	9	0
952000	-751463	9	0
953000	-751463	9	0
954000	-751463	9	0
955000	-751463	9	0
956000	-751463	9	0
957000	-751463	9	0
958000	-751463	9	0
959000	-751463	9	0
960000	-751453	9	0
961000	-751453	9	0
962000	-751453	9	0
963000	-751453	9	0
964000	-751453	9	0
965000	-751453	9	0
966000	-751453	9	0
967000	-751453	9	0
968000	-751453	9	0
969000	-751453	9	0
970000	-751450	9	0
971000	-751450	9	0
972000	-751450	9	0
973000	-751450	9	0
974000	-751450	9	0
975000	-751450	9	0
976000	-751450	9	0
977000	-751450	9	0
978000	-751450	9	0
979000	-751450	9	0
980000	-751446	9	0
981000	-751446	9	0
982000	-751446	9	0
983000	-751446	9	0
984000	-751446	9	0
985000	-751446	9	0
986000	-751446	9	0
987000	-751446	9	0
988000	-751446	9	0
989000	-751439	10	0
990000	-751439	10	0
991000	-751439	10	0
992000	-751439	10	0
993000	-751439	10	0
994000	-751439	10	0
995000	-751439	10	0
996000	-751439	10	0
997000	-751439	10	0
998000	-751439	10	0
999000	-667888	10	0
1000000	-667888	10	0
1001000	-667888	10	0
1002000	-667888	10	0
1003000	-667888	10	0
1004000	-667888	10	0
1005000	-667888	10	0
1006000	-667888	10	0
1007000	-667888	10	0
1008000	-667888	10	0
1009000	-584327	10	0
1010000	-584327	10	0
1011000	-584327	10	0
1012000	-584327	10	0
1013000	-584327	10	0
1014000	-584327	10	0
1015000	-584327	10	0
1016000	-584327	10	0
1017000	-584327	10	0
1018000	-584327	10	0
1019000	-500766	10	0
1020000	-500766	10	0
1021000	-500766	10	0
1022000	-500766	10	0
1023000	-500766	10	0
1024000	-500766	10	0
1025000	-500766	10	0
1026000	-500766	10	0
1027000	-500766	10	0
1028000	-500766	10	0
1029000	-417207	10	0
1030000	-417207	10	0
1031000	-417207	10	0
1032000	-417207	10	0
1033000	-417207	10	0
1034000	-417207	10	0
1035000	-417207	10	0
1036000	-417207	10	0
1037000	-417207	10	0
1038000	-417207	10	0
1039000	-333652	10	0
1040000	-333652	10	0
1041000	-333652	10	0
1042000	-333652	10	0
1043000	-333652	10	0
1044000	-333652	10	0
1045000	-333652	10	0
1046000	-333652	10	0
1047000	-333652	10	0
1048000	-333652	10	0
1049000	-250105	10	0
1050000	-250105	10	0
1051000	-250105	10	0
1052000	-250105	10	0
1053000	-250105	10	0
1054000	-250105	10	0
1055000	-250105	10	0
1056000	-250105	10	0
1057000	-250105	10	0
1058000	-250105	10	0
1059000	-166553	10	0
1060000	-166553	10	0
1061000	-166553	10	0
1062000	-166553	10	0
1063000	-166553	10	0
1064000	-166553	10	0
1065000	-166553	10	0
1066000	-166553	10	0
1067000	-166553	10	0
1068000	-82994	10	0
1069000	-82994	10	0
1070000	-82994	10	0
1071000	-82994	10	0
1072000	-82994	10	0
1073000	-82994	10	0
1074000	-82994	10	0
1075000	-82994	10	0
1076000	-82994	10	0
1077000	-82994	10	0
1078000	565	10	0
1079000	565	10	0
1080000	565	10	0
1081000	565	10	0
1082000	565	10	0
1083000	565	10	0
1084000	565	10	0
1085000	565	10	0
1086000	565	10	0
1087000	565	10	0
1088000	571	11	0
1089000	571	11	0
1090000	571	11	0
1091000	571	11	0
1092000	571	11	0
1093000	571	11	0
1094000	571	11	0
1095000	571	11	0
1096000	571	11	0
1097000	571	11	0
1098000	572	11	0
1099000	572	11	0
1100000	572	11	0
1101000	572	11	0
1102000	572	11	0
1103000	572	11	0
1104000	572	11	0
1105000	572	11	0
1106000	572	11	0
1107000	572	11	0
1108000	575	11	0
1109000	575	11	0
1110000	575	11	0
1111000	575	11	0
1112000	575	11	0
1113000	575	11	0
1114000	575	11	0
1115000	575	11	0
1116000	575	11	0
1117000	575	11	0
1118000	587	11	0
1119000	587	11	0
1120000	587	11	0
1121000	587	11	0
1122000	587	11	0
1123000	587	11	0
1124000	587	11	0
1125000	587	11	0
1126000	587	11	0
1127000	587	11	0
1128000	591	11	0
1129000	591	11	0
1130000	591	11	0
1131000	591	11	0
1132000	591	11	0
1133000	591	11	0
1134000	591	11	0
1135000	591	11	0
1136000	591	11	0
1137000	591	11	0
1138000	597	11	0
1139000	597	11	0
1140000	597	11	0
1141000	597	11	0
1142000	597	11	0
1143000	597	11	0
1144000	597	11	0
1145000	597	11	0
1146000	597	11	0
1147000	604	11	0
1148000	604	11	0
1149000	604	11	0
1150000	604	11	0
1151000	604	11	0
1152000	604	11	0
1153000	604	11	0
1154000	604	11	0
1155000	604	11	0
1156000	604	11	0
1157000	608	11	0
1158000	608	11	0
1159000	608	11	0
1160000	608	11	0
1161000	608	11	0
1162000	608	11	0
1163000	608	11	0
1164000	608	11	0
1165000	608	11	0
1166000	608	11	0
1167000	613	11	0
1168000	613	11	0
1169000	613	11	0
1170000	613	11	0
1171000	613	11	0
1172000	613	11	0
1173000	613	11	0
1174000	613	11	0
1175000	613	11	0
1176000	613	11	0
1177000	607	11	0
1178000	607	11	0
1179000	607	11	0
1180000	607	11	0
1181000	607	11	0
1182000	607	11	0
1183000	607	11	0
1184000	607	11	0
1185000	607	11	0
1186000	607	11	0
1187000	599	12	0
1188000	599	12	0
1189000	599	12	0
1190000	599	12	0
1191000	599	12	0
1192000	599	12	0
1193000	599	12	0
1194000	599	12	0
1195000	599	12	0
1196000	596	12	0
1197000	596	12	0
1198000	596	12	0
1199000	596	12	0
1200000	596	12	0
1201000	596	12	0
1202000	596	12	0
1203000	596	12	0
1204000	596	12	0
1205000	596	12	0
1206000	596	12	0
1207000	598	12	0
1208000	598	12	0
1209000	598	12	0
1210000	598	12	0
1211000	598	12	0
1212000	598	12	0
1213000	598	12	0
1214000	598	12	0
1215000	598	12	0
1216000	598	12	0
1217000	611	12	0
1218000	611	12	0
1219000	611	12	0
1220000	611	12	0
1221000	611	12	0
1222000	611	12	0
1223000	611	12	0
1224000	611	12	0
1225000	611	12	0
1226000	615	12	0
1227000	615	12	0
1228000	615	12	0
1229000	615	12	0
1230000	615	12	0
1231000	615	12	0
1232000	615	12	0
1233000	615	12	0
1234000	615	12	0
1235000	615	12	0
1236000	619	12	0
1237000	619	12	0
1238000	619	12	0
1239000	619	12	0
1240000	619	12	0
1241000	619	12	0
1242000	619	12	0
1243000	619	12	0
1244000	619	12	0
1245000	619	12	0
1246000	626	12	0
1247000	626	12	0
1248000	626	12	0
1249000	626	12	0
1250000	626	12	0
1251000	626	12	0
1252000	626	12	0
1253000	626	12	0
1254000	626	12	0
1255000	626	12	0
1256000	636	12	0
1257000	636	12	0
1258000	636	12	0
1259000	636	12	0
1260000	636	12	0
1261000	636	12	0
1262000	636	12	0
1263000	636	12	0
1264000	636	12	0
1265000	636	12	0
1266000	643	12	0
1267000	643	12	0
1268000	643	12	0
1269000	643	12	0
1270000	643	12	0
1271000	643	12	0
1272000	643	12	0
1273000	643	12	0
1274000	643	12	0
1275000	643	12	0
1276000	656	12	0
1277000	656	12	0
1278000	656	12	0
1279000	656	12	0
1280000	656	12	0
1281000	656	12	0
1282000	656	12	0
1283000	656	12	0
1284000	656	12	0
1285000	656	12	0
1286000	673	13	0
1287000	673	13	0
1288000	673	13	0
1289000	673	13	0
1290000	673	13	0
1291000	673	13	0
1292000	673	13	0
1293000	673	13	0
1294000	673	13	0
1295000	684	13	0
1296000	684	13	0
1297000	684	13	0
1298000	684	13	0
1299000	684	13	0
1300000	684	13	0
1301000	684	13	0
1302000	684	13	0
1303000	684	13	0
1304000	684	13	0
1305000	672	13	0
1306000	672	13	0
1307000	672	13	0
1308000	672	13	0
1309000	672	13	0
1310000	672	13	0
1311000	672	13	0
1312000	672	13	0
1313000	672	13	0
1314000	672	13	0
1315000	664	13	0
1316000	664	13	0
1317000	664	13	0
1318000	664	13	0
1319000	664	13	0
1320000	664	13	0
1321000	664	13	0
1322000	664	13	0
1323000	664	13	0
1324000	664	13	0
1325000	652	13	0
1326000	652	13	0
1327000	652	13	0
1328000	652	13	0
1329000	652	13	0
1330000	652	13	0
1331000	652	13	0
1332000	652	13	0
1333000	652	13	0
1334000	652	13	0
1335000	655	13	0
1336000	655	13	0
1337000	655	13	0
1338000	655	13	0
1339000	655	13	0
1340000	655	13	0
1341000	655	13	0
1342000	655	13	0
1343000	655	13	0
1344000	655	13	0
1345000	660	13	0
1346000	660	13	0
1347000	660	13	0
1348000	660	13	0
1349000	660	13	0
1350000	660	13	0
1351000	660	13	0
1352000	660	13	0
1353000	660	13	0
1354000	660	13	0
1355000	657	13	0
1356000	657	13	0
1357000	657	13	0
1358000	657	13	0
1359000	657	13	0
1360000	657	13	0
1361000	657	13	0
1362000	657	13	0
1363000	657	13	0
1364000	657	13	0
1365000	654	13	0
1366000	654	13	0
1367000	654	13	0
1368000	654	13	0
1369000	654	13	0
1370000	654	13	0
1371000	654	13	0
1372000	654	13	0
1373000	654	13	0
1374000	654	13	0
1375000	645	13	0
1376000	645	13	0
1377000	645	13	0
1378000	645	13	0
1379000	645	13	0
1380000	645	13	0
1381000	645	13	0
1382000	645	13	0
1383000	645	13	0
1384000	637	14	0
1385000	637	14	0
1386000	637	14	0
1387000	637	14	0
1388000	637	14	0
1389000	637	14	0
1390000	637	14	0
1391000	637	14	0
1392000	637	14	0
1393000	637	14	0
1394000	640	14	0
1395000	640	14	0
1396000	640	14	0
1397000	640	14	0
1398000	640	14	0
1399000	640	14	0
1400000	640	14	0
1401000	640	14	0
1402000	640	14	0
1403000	640	14	0
1404000	650	14	0
1405000	650	14	0
1406000	650	14	0
1407000	650	14	0
1408000	650	14	0
1409000	650	14	0
1410000	650	14	0
1411000	650	14	0
1412000	650	14	0
1413000	650	14	0
1414000	660	14	0
1415000	660	14	0
1416000	660	14	0
1417000	660	14	0
1418000	660	14	0
1419000	660	14	0
1420000	660	14	0
1421000	660	14	0
1422000	660	14	0
1423000	660	14	0
1424000	652	14	0
1425000	652	14	0
1426000	652	14	0
1427000	652	14	0
1428000	652	14	0
1429000	652	14	0
1430000	652	14	0
1431000	652	14	0
1432000	652	14	0
1433000	652	14	0
1434000	646	14	0
1435000	646	14	0
1436000	646	14	0
1437000	646	14	0
1438000	646	14	0
1439000	646	14	0
1440000	646	14	0
1441000	646	14	0
1442000	646	14	0
1443000	646	14	0
1444000	636	14	0
1445000	636	14	0
1446000	636	14	0
1447000	636	14	0
1448000	636	14	0
1449000	636	14	0
1450000	636	14	0
1451000	636	14	0
1452000	636	14	0
1453000	625	14	0
1454000	625	14	0
1455000	625	14	0
1456000	625	14	0
1457000	625	14	0
1458000	625	14	0
1459000	625	14	0
1460000	625	14	0
1461000	625	14	0
1462000	625	14	0
1463000	631	14	0
1464000	631	14	0
1465000	631	14	0
1466000	631	14	0
1467000	631	14	0
1468000	631	14	0
1469000	631	14	0
1470000	631	14	0
1471000	631	14	0
1472000	631	14	0
1473000	629	14	0
1474000	629	14	0
1475000	629	14	0
1476000	629	14	0
1477000	629	14	0
1478000	629	14	0
1479000	629	14	0
1480000	629	14	0
1481000	629	14	0
1482000	629	14	0
1483000	634	15	0
1484000	634	15	0
1485000	634	15	0
1486000	634	15	0
1487000	634	15	0
1488000	634	15	0
1489000	634	15	0
1490000	634	15	0
1491000	634	15	0
1492000	634	15	0
1493000	637	15	0
1494000	637	15	0
1495000	637	15	0
1496000	637	15	0
1497000	637	15	0
1498000	637	15	0
1499000	637	15	0
1500000	637	15	0
1501000	637	15	0
1502000	637	15	0
1503000	633	15	0
1504000	633	15	0
1505000	633	15	0
1506000	633	15	0
1507000	633	15	0
1508000	633	15	0
1509000	633	15	0
1510000	633	15	0
1511000	633	15	0
1512000	633	15	0
1513000	642	15	0
1514000	642	15	0
1515000	642	15	0
1516000	642	15	0
1517000	642	15	0
1518000	642	15	0
1519000	642	15	0
1520000	642	15	0
1521000	642	15	0
1522000	642	15	24
1523000	622	15	24
1524000	622	15	24
1525000	622	15	24
1526000	622	15	24
1527000	622	15	24
1528000	622	15	24
1529000	622	15	24
1530000	622	15	24
1531000	622	15	24
1532000	604	15	0
1533000	604	15	0
1534000	604	15	0
1535000	604	15	0
1536000	604	15	0
1537000	604	15	0
1538000	604	15	0
1539000	604	15	0
1540000	604	15	0
1541000	604	15	0
1542000	591	15	0
1543000	591	15	0
1544000	591	15	0
1545000	591	15	0
1546000	591	15	0
1547000	591	15	0
1548000	591	15	0
1549000	591	15	0
1550000	591	15	0
1551000	591	15	0
1552000	603	15	0
1553000	603	15	0
1554000	603	15	0
1555000	603	15	0
1556000	603	15	0
1557000	603	15	0
1558000	603	15	0
1559000	603	15	0
1560000	603	15	0
1561000	603	15	0
1562000	632	15	0
1563000	632	15	0
1564000	632	15	0
1565000	632	15	0
1566000	632	15	0
1567000	632	15	0
1568000	632	15	0
1569000	632	15	0
1570000	632	15	0
1571000	632	15	0
1572000	566	15	0
1573000	566	15	0
1574000	566	15	0
1575000	566	15	0
1576000	566	15	0
1577000	566	15	0
1578000	566	15	0
1579000	566	15	0
1580000	566	15	0
1581000	566	15	0
1582000	500	16	0
1583000	500	16	0
1584000	500	16	0
1585000	500	16	0
1586000	500	16	0
1587000	500	16	0
1588000	500	16	0
1589000	500	16	0
1590000	500	16	0
1591000	500	16	0
1592000	535	16	0
1593000	535	16	0
1594000	535	16	0
1595000	535	16	0
1596000	535	16	0
1597000	535	16	0
1598000	535	16	0
1599000	535	16	0
1600000	535	16	0
1601000	535	16	0
1602000	526	16	0
1603000	526	16	0
1604000	526	16	0
1605000	526	16	0
1606000	526	16	0
1607000	526	16	0
1608000	526	16	0
1609000	526	16	0
1610000	526	16	0
1611000	547	16	0
1612000	547	16	0
1613000	547	16	0
1614000	547	16	0
1615000	547	16	0
1616000	547	16	0
1617000	547	16	0
1618000	547	16	0
1619000	547	16	0
1620000	547	16	0
1621000	534	16	0
1622000	534	16	0
1623000	534	16	0
1624000	534	16	0
1625000	534	16	0
1626000	534	16	0
1627000	534	16	0
1628000	534	16	0
1629000	534	16	0
1630000	534	16	0
1631000	518	16	0
1632000	518	16	0
1633000	518	16	0
1634000	518	16	0
1635000	518	16	0
1636000	518	16	0
1637000	518	16	0
1638000	518	16	0
1639000	518	16	0
1640000	518	16	0
1641000	502	16	0
1642000	502	16	0
1643000	502	16	0
1644000	502	16	0
1645000	502	16	0
1646000	502	16	0
1647000	502	16	0
1648000	502	16	0
1649000	502	16	0
1650000	502	16	0
1651000	505	16	0
1652000	505	16	0
1653000	505	16	0
1654000	505	16	0
1655000	505	16	0
1656000	505	16	0
1657000	505	16	0
1658000	505	16	0
1659000	505	16	0
1660000	505	16	0
1661000	485	16	0
1662000	485	16	0
1663000	485	16	0
1664000	485	16	0
1665000	485	16	0
1666000	485	16	0
1667000	485	16	0
1668000	485	16	0
1669000	485	16	0
1670000	485	16	0
1671000	464	16	0
1672000	464	16	0
1673000	464	16	0
1674000	464	16	0
1675000	464	16	0
1676000	464	16	0
1677000	464	16	0
1678000	464	16	0
1679000	464	16	0
1680000	464	17	0
1681000	460	17	0
1682000	460	17	0
1683000	460	17	0
1684000	460	17	0
1685000	460	17	0
1686000	460	17	0
1687000	460	17	0
1688000	460	17	0
1689000	460	17	0
1690000	486	17	0
1691000	486	17	0
1692000	486	17	0
1693000	486	17	0
1694000	486	17	0
1695000	486	17	0
1696000	486	17	0
1697000	486	17	0
1698000	486	17	0
1699000	486	17	0
1700000	507	17	0
1701000	507	17	0
1702000	507	17	0
1703000	507	17	0
1704000	507	17	0
1705000	507	17	0
1706000	507	17	0
1707000	507	17	0
1708000	507	17	0
1709000	507	17	0
1710000	528	17	0
1711000	528	17	0
1712000	528	17	0
1713000	528	17	0
1714000	528	17	0
1715000	528	17	0
1716000	528	17	0
1717000	528	17	0
1718000	528	17	0
1719000	528	17	0
1720000	559	17	0
1721000	559	17	0
1722000	559	17	0
1723000	559	17	0
1724000	559	17	0
1725000	559	17	0
1726000	559	17	0
1727000	559	17	0
1728000	559	17	0
1729000	559	17	0
1730000	510	17	0
1731000	510	17	0
1732000	510	17	0
1733000	510	17	0
1734000	510	17	0
1735000	510	17	0
1736000	510	17	0
1737000	510	17	0
1738000	510	17	0
1739000	510	17	0
1740000	484	17	0
1741000	484	17	0
1742000	484	17	0
1743000	484	17	0
1744000	484	17	0
1745000	484	17	0
1746000	484	17	0
1747000	484	17	0
1748000	484	17	0
1749000	484	17	0
1750000	517	17	0
1751000	517	17	0
1752000	517	17	0
1753000	517	17	0
1754000	517	17	0
1755000	517	17	0
1756000	517	17	0
1757000	517	17	0
1758000	517	17	0
1759000	517	17	0
1760000	545	17	0
1761000	545	17	0
1762000	545	17	0
1763000	545	17	0
1764000	545	17	0
1765000	545	17	0
1766000	545	17	0
1767000	545	17	0
1768000	545	17	0
1769000	542	17	0
1770000	542	17	0
1771000	542	17	0
1772000	542	17	0
1773000	542	17	0
1774000	542	17	0
1775000	542	17	0
1776000	542	17	0
1777000	542	17	0
1778000	542	17	0
1779000	551	18	0
1780000	551	18	0
1781000	551	18	0
1782000	551	18	0
1783000	551	18	0
1784000	551	18	0
1785000	551	18	0
1786000	551	18	0
1787000	551	18	0
1788000	551	18	0
1789000	584	18	0
1790000	584	18	0
1791000	584	18	0
1792000	584	18	0
1793000	584	18	0
1794000	584	18	0
1795000	584	18	0
1796000	584	18	0
1797000	584	18	0
1798000	584	18	0
1799000	617	18	0
1800000	617	18	0
1801000	617	18	0
1802000	617	18	0
1803000	617	18	0
1804000	617	18	0
1805000	617	18	0
1806000	617	18	0
1807000	617	18	0
1808000	617	18	0
1809000	639	18	0
1810000	639	18	0
1811000	639	18	0
1812000	639	18	0
1813000	639	18	0
1814000	639	18	0
1815000	639	18	0
1816000	639	18	0
1817000	639	18	0
1818000	639	18	0
1819000	627	18	0
1820000	627	18	0
1821000	627	18	0
1822000	627	18	0
1823000	627	18	0
1824000	627	18	0
1825000	627	18	0
1826000	627	18	0
1827000	627	18	0
1828000	627	18	0
1829000	599	18	24
1830000	599	18	24
1831000	599	18	24
1832000	599	18	24
1833000	599	18	24
1834000	599	18	24
1835000	599	18	24
1836000	599	18	24
1837000	599	18	24
1838000	599	18	0
1839000	616	18	0
1840000	616	18	0
1841000	616	18	0
1842000	616	18	0
1843000	616	18	0
1844000	616	18	0
1845000	616	18	0
1846000	616	18	0
1847000	616	18	0
1848000	633	18	0
1849000	633	18	0
1850000	633	18	0
1851000	633	18	0
1852000	633	18	0
1853000	633	18	0
1854000	633	18	0
1855000	633	18	0
1856000	633	18	0
1857000	633	18	0
1858000	674	18	0
1859000	674	18	0
1860000	674	18	0
1861000	674	18	0
1862000	674	18	0
1863000	674	18	0
1864000	674	18	0
1865000	674	18	0
1866000	674	18	0
1867000	674	18	0
1868000	751	18	0
1869000	751	18	0
1870000	751	18	0
1871000	751	18	0
1872000	751	18	0
1873000	751	18	0
1874000	751	18	0
1875000	751	18	0
1876000	751	18	0
1877000	751	18	0
1878000	609	19	0
1879000	609	19	0
1880000	609	19	0
1881000	609	19	0
1882000	609	19	0
1883000	609	19	0
1884000	609	19	0
1885000	609	19	0
1886000	609	19	0
1887000	609	19	0
1888000	463	19	24
1889000	463	19	24
1890000	463	19	24
1891000	463	19	24
1892000	463	19	24
1893000	463	19	24
1894000	463	19	24
1895000	463	19	24
1896000	463	19	24
1897000	463	19	0
1898000	444	19	0
1899000	444	19	0
1900000	444	19	0
1901000	444	19	0
1902000	444	19	0
1903000	444	19	0
1904000	444	19	0
1905000	444	19	0
1906000	444	19	0
1907000	444	19	0
1908000	553	19	24
1909000	553	19	24
1910000	553	19	24
1911000	553	19	24
1912000	553	19	24
1913000	553	19	24
1914000	553	19	24
1915000	553	19	24
1916000	553	19	24
1917000	553	19	0
1918000	878	19	0
1919000	878	19	0
1920000	878	19	0
1921000	878	19	0
1922000	878	19	0
1923000	878	19	0
1924000	878	19	0
1925000	878	19	0
1926000	878	19	0
1927000	1202	19	0
1928000	1202	19	0
1929000	1202	19	0
1930000	1202	19	0
1931000	1202	19	0
1932000	1202	19	0
1933000	1202	19	0
1934000	1202	19	0
1935000	1202	19	0
1936000	1202	19	0
1937000	1594	19	24
1938000	1594	19	24
1939000	1594	19	24
1940000	1594	19	24
1941000	1594	19	24
1942000	1594	19	24
1943000	1594	19	24
1944000	1594	19	24
1945000	1594	19	24
1946000	1594	19	24
1947000	1722	19	0
1948000	1722	19	0
1949000	1722	19	0
1950000	1722	19	0
1951000	1722	19	0
1952000	1722	19	0
1953000	1722	19	0
1954000	1722	19	0
1955000	1722	19	0
1956000	1722	19	0
1957000	1059	19	24
1958000	1059	19	24
1959000	1059	19	24
1960000	1059	19	24
1961000	1059	19	24
1962000	1059	19	24
1963000	1059	19	24
1964000	1059	19	24
1965000	1059	19	24
1966000	1059	19	24
1967000	547	19	0
1968000	547	19	0
1969000	547	19	0
1970000	547	19	0
1971000	547	19	0
1972000	547	19	0
1973000	547	19	0
1974000	547	19	0
1975000	547	19	0
1976000	547	19	0
1977000	29	20	24
1978000	29	20	24
1979000	29	20	24
1980000	29	20	24
1981000	29	20	24
1982000	29	20	24
1983000	29	20	24
1984000	29	20	24
1985000	29	20	24
1986000	29	20	24
1987000	487	20	0
1988000	487	20	0
1989000	487	20	0
1990000	487	20	0
1991000	487	20	0
1992000	487	20	0
1993000	487	20	0
1994000	487	20	0
1995000	487	20	0
1996000	487	20	0
1997000	1473	20	0
1998000	1473	20	0
[truncated: 30,619 more rows]
