# Supplementary material for: Empirical optimization of an angled spoke paddling wheel with self-rotating mechanism
Source: Sci Rep. 2022 Nov 28;12:20511. doi: 10.1038/s41598-022-25181-7 (PMC9705443; doi:10.1038/s41598-022-25181-7)
Supplement: Supplementary file 1 — Supplementary Information. [file 41598_2022_25181_MOESM1_ESM.zip › 2nd_test_Loadcell_raw_data/R7/Test2_R7_90RPM_Set1.csv]

Timestamp	RMS_Val_G	Target_Vel_G	Vel_Cur_G
0	0	0	0
1000	0	0	0
2000	0	0	0
3000	0	0	0
4000	0	0	0
5000	0	0	0
6000	0	0	0
7000	0	0	0
8000	0	0	0
9000	0	0	0
10000	0	0	0
11000	0	0	0
12000	-83938	0	0
13000	-83938	0	0
14000	-83938	0	0
15000	-83938	0	0
16000	-83938	0	0
17000	-83938	0	0
18000	-83938	0	0
19000	-83938	0	0
20000	-83938	0	0
21000	-83938	0	0
22000	-167880	0	0
23000	-167880	0	0
24000	-167880	0	0
25000	-167880	0	0
26000	-167880	0	0
27000	-167880	0	0
28000	-167880	0	0
29000	-167880	0	0
30000	-167880	0	0
31000	-251814	0	0
32000	-251814	0	0
33000	-251814	0	0
34000	-251814	0	0
35000	-251814	0	0
36000	-251814	0	0
37000	-251814	0	0
38000	-251814	0	0
39000	-251814	0	0
40000	-251814	0	0
41000	-335750	0	0
42000	-335750	0	0
43000	-335750	0	0
44000	-335750	0	0
45000	-335750	0	0
46000	-335750	0	0
47000	-335750	0	0
48000	-335750	0	0
49000	-335750	0	0
50000	-335750	0	0
51000	-419686	0	0
52000	-419686	0	0
53000	-419686	0	0
54000	-419686	0	0
55000	-419686	0	0
56000	-419686	0	0
57000	-419686	0	0
58000	-419686	0	0
59000	-419686	0	0
60000	-419686	0	0
61000	-503618	0	0
62000	-503618	0	0
63000	-503618	0	0
64000	-503618	0	0
65000	-503618	0	0
66000	-503618	0	0
67000	-503618	0	0
68000	-503618	0	0
69000	-503618	0	0
70000	-503618	0	0
71000	-587556	0	0
72000	-587556	0	0
73000	-587556	0	0
74000	-587556	0	0
75000	-587556	0	0
76000	-587556	0	0
77000	-587556	0	0
78000	-587556	0	0
79000	-587556	0	0
80000	-587556	0	0
81000	-671494	0	0
82000	-671494	0	0
83000	-671494	0	0
84000	-671494	0	0
85000	-671494	0	0
86000	-671494	0	0
87000	-671494	0	0
88000	-671494	0	0
89000	-671494	0	0
90000	-671494	0	0
91000	-755432	0	0
92000	-755432	0	0
93000	-755432	0	0
94000	-755432	0	0
95000	-755432	0	0
96000	-755432	0	0
97000	-755432	0	0
98000	-755432	0	0
99000	-755432	0	0
100000	-755432	0	0
101000	-755432	1	0
102000	-755432	1	0
103000	-755432	1	0
104000	-755432	1	0
105000	-755432	1	0
106000	-755432	1	0
107000	-755432	1	0
108000	-755432	1	0
109000	-755432	1	0
110000	-755426	1	0
111000	-755426	1	0
112000	-755426	1	0
113000	-755426	1	0
114000	-755426	1	0
115000	-755426	1	0
116000	-755426	1	0
117000	-755426	1	0
118000	-755426	1	0
119000	-755426	1	0
120000	-755424	1	0
121000	-755424	1	0
122000	-755424	1	0
123000	-755424	1	0
124000	-755424	1	0
125000	-755424	1	0
126000	-755424	1	0
127000	-755424	1	0
128000	-755424	1	0
129000	-755424	1	0
130000	-755421	1	0
131000	-755421	1	0
132000	-755421	1	0
133000	-755421	1	0
134000	-755421	1	0
135000	-755421	1	0
136000	-755421	1	0
137000	-755421	1	0
138000	-755421	1	0
139000	-755421	1	0
140000	-755415	1	0
141000	-755415	1	0
142000	-755415	1	0
143000	-755415	1	0
144000	-755415	1	0
145000	-755415	1	0
146000	-755415	1	0
147000	-755415	1	0
148000	-755415	1	0
149000	-755415	1	0
150000	-755410	1	0
151000	-755410	1	0
152000	-755410	1	0
153000	-755410	1	0
154000	-755410	1	0
155000	-755410	1	0
156000	-755410	1	0
157000	-755410	1	0
158000	-755410	1	0
159000	-755410	1	0
160000	-755401	1	0
161000	-755401	1	0
162000	-755401	1	0
163000	-755401	1	0
164000	-755401	1	0
165000	-755401	1	0
166000	-755401	1	0
167000	-755401	1	0
168000	-755401	1	0
169000	-755401	1	0
170000	-755393	1	0
171000	-755393	1	0
172000	-755393	1	0
173000	-755393	1	0
174000	-755393	1	0
175000	-755393	1	0
176000	-755393	1	0
177000	-755393	1	0
178000	-755393	1	0
179000	-755393	1	0
180000	-755384	1	0
181000	-755384	1	0
182000	-755384	1	0
183000	-755384	1	0
184000	-755384	1	0
185000	-755384	1	0
186000	-755384	1	0
187000	-755384	1	0
188000	-755384	1	0
189000	-755384	1	0
190000	-755379	1	0
191000	-755379	1	0
192000	-755379	1	0
193000	-755379	1	0
194000	-755379	1	0
195000	-755379	1	0
196000	-755379	1	0
197000	-755379	1	0
198000	-755379	1	0
199000	-755379	2	0
200000	-755379	2	0
201000	-755379	2	0
202000	-755379	2	0
203000	-755379	2	0
204000	-755379	2	0
205000	-755379	2	0
206000	-755379	2	0
207000	-755379	2	0
208000	-755379	2	0
209000	-755381	2	0
210000	-755381	2	0
211000	-755381	2	0
212000	-755381	2	0
213000	-755381	2	0
214000	-755381	2	0
215000	-755381	2	0
216000	-755381	2	0
217000	-755381	2	0
218000	-755381	2	0
219000	-755382	2	0
220000	-755382	2	0
221000	-755382	2	0
222000	-755382	2	0
223000	-755382	2	0
224000	-755382	2	0
225000	-755382	2	0
226000	-755382	2	0
227000	-755382	2	0
228000	-755382	2	0
229000	-755380	2	0
230000	-755380	2	0
231000	-755380	2	0
232000	-755380	2	0
233000	-755380	2	0
234000	-755380	2	0
235000	-755380	2	0
236000	-755380	2	0
237000	-755380	2	0
238000	-755380	2	0
239000	-755379	2	0
240000	-755379	2	0
241000	-755379	2	0
242000	-755379	2	0
243000	-755379	2	0
244000	-755379	2	0
245000	-755379	2	0
246000	-755379	2	0
247000	-755379	2	0
248000	-755379	2	0
249000	-755377	2	0
250000	-755377	2	0
251000	-755377	2	0
252000	-755377	2	0
253000	-755377	2	0
254000	-755377	2	0
255000	-755377	2	0
256000	-755377	2	0
257000	-755377	2	0
258000	-755377	2	0
259000	-755377	2	0
260000	-755377	2	0
261000	-755377	2	0
262000	-755377	2	0
263000	-755377	2	0
264000	-755377	2	0
265000	-755377	2	0
266000	-755377	2	0
267000	-755377	2	0
268000	-755377	2	0
269000	-755377	2	0
270000	-755377	2	0
271000	-755377	2	0
272000	-755377	2	0
273000	-755377	2	0
274000	-755377	2	0
275000	-755377	2	0
276000	-755377	2	0
277000	-755377	2	0
278000	-755376	2	0
279000	-755376	2	0
280000	-755376	2	0
281000	-755376	2	0
282000	-755376	2	0
283000	-755376	2	0
284000	-755376	2	0
285000	-755376	2	0
286000	-755376	2	0
287000	-755376	2	0
288000	-755375	2	0
289000	-755375	2	0
290000	-755375	2	0
291000	-755375	2	0
292000	-755375	2	0
293000	-755375	2	0
294000	-755375	2	0
295000	-755375	2	0
296000	-755375	2	0
297000	-755375	2	0
298000	-755365	3	0
299000	-755365	3	0
300000	-755365	3	0
301000	-755365	3	0
302000	-755365	3	0
303000	-755365	3	0
304000	-755365	3	0
305000	-755365	3	0
306000	-755365	3	0
307000	-755365	3	0
308000	-755355	3	0
309000	-755355	3	0
310000	-755355	3	0
311000	-755355	3	0
312000	-755355	3	0
313000	-755355	3	0
314000	-755355	3	0
315000	-755355	3	0
316000	-755355	3	0
317000	-755355	3	0
318000	-755355	3	0
319000	-755355	3	0
320000	-755355	3	0
321000	-755355	3	0
322000	-755355	3	0
323000	-755355	3	0
324000	-755355	3	0
325000	-755355	3	0
326000	-755355	3	0
327000	-755355	3	0
328000	-755346	3	0
329000	-755346	3	0
330000	-755346	3	0
331000	-755346	3	0
332000	-755346	3	0
333000	-755346	3	0
334000	-755346	3	0
335000	-755346	3	0
336000	-755346	3	0
337000	-755346	3	0
338000	-755347	3	0
339000	-755347	3	0
340000	-755347	3	0
341000	-755347	3	0
342000	-755347	3	0
343000	-755347	3	0
344000	-755347	3	0
345000	-755347	3	0
346000	-755347	3	0
347000	-755347	3	0
348000	-755347	3	0
349000	-755347	3	0
350000	-755347	3	0
351000	-755347	3	0
352000	-755347	3	0
353000	-755347	3	0
354000	-755347	3	0
355000	-755347	3	0
356000	-755347	3	0
357000	-755338	3	0
358000	-755338	3	0
359000	-755338	3	0
360000	-755338	3	0
361000	-755338	3	0
362000	-755338	3	0
363000	-755338	3	0
364000	-755338	3	0
365000	-755338	3	0
366000	-755338	3	0
367000	-755341	3	0
368000	-755341	3	0
369000	-755341	3	0
370000	-755341	3	0
371000	-755341	3	0
372000	-755341	3	0
373000	-755341	3	0
374000	-755341	3	0
375000	-755341	3	0
376000	-755341	3	0
377000	-755332	3	0
378000	-755332	3	0
379000	-755332	3	0
380000	-755332	3	0
381000	-755332	3	0
382000	-755332	3	0
383000	-755332	3	0
384000	-755332	3	0
385000	-755332	3	0
386000	-755332	3	0
387000	-755328	3	0
388000	-755328	3	0
389000	-755328	3	0
390000	-755328	3	0
391000	-755328	3	0
392000	-755328	3	0
393000	-755328	3	0
394000	-755328	3	0
395000	-755328	3	0
396000	-755328	3	0
397000	-755324	4	0
398000	-755324	4	0
399000	-755324	4	0
400000	-755324	4	0
401000	-755324	4	0
402000	-755324	4	0
403000	-755324	4	0
404000	-755324	4	0
405000	-755324	4	0
406000	-755324	4	0
407000	-755317	4	0
408000	-755317	4	0
409000	-755317	4	0
410000	-755317	4	0
411000	-755317	4	0
412000	-755317	4	0
413000	-755317	4	0
414000	-755317	4	0
415000	-755317	4	0
416000	-755317	4	0
417000	-755317	4	0
418000	-755317	4	0
419000	-755317	4	0
420000	-755317	4	0
421000	-755317	4	0
422000	-755317	4	0
423000	-755317	4	0
424000	-755317	4	0
425000	-755317	4	0
426000	-755312	4	0
427000	-755312	4	0
428000	-755312	4	0
429000	-755312	4	0
430000	-755312	4	0
431000	-755312	4	0
432000	-755312	4	0
433000	-755312	4	0
434000	-755312	4	0
435000	-755312	4	0
436000	-755307	4	0
437000	-755307	4	0
438000	-755307	4	0
439000	-755307	4	0
440000	-755307	4	0
441000	-755307	4	0
442000	-755307	4	0
443000	-755307	4	0
444000	-755307	4	0
445000	-755307	4	0
446000	-755304	4	0
447000	-755304	4	0
448000	-755304	4	0
449000	-755304	4	0
450000	-755304	4	0
451000	-755304	4	0
452000	-755304	4	0
453000	-755304	4	0
454000	-755304	4	0
455000	-755304	4	0
456000	-755304	4	0
457000	-755304	4	0
458000	-755304	4	0
459000	-755304	4	0
460000	-755304	4	0
461000	-755304	4	0
462000	-755304	4	0
463000	-755304	4	0
464000	-755304	4	0
465000	-755304	4	0
466000	-755303	4	0
467000	-755303	4	0
468000	-755303	4	0
469000	-755303	4	0
470000	-755303	4	0
471000	-755303	4	0
472000	-755303	4	0
473000	-755303	4	0
474000	-755303	4	0
475000	-755303	4	0
476000	-755301	4	0
477000	-755301	4	0
478000	-755301	4	0
479000	-755301	4	0
480000	-755301	4	0
481000	-755301	4	0
482000	-755301	4	0
483000	-755301	4	0
484000	-755301	4	0
485000	-755301	4	0
486000	-755294	4	0
487000	-755294	4	0
488000	-755294	4	0
489000	-755294	4	0
490000	-755294	4	0
491000	-755294	4	0
492000	-755294	4	0
493000	-755294	4	0
494000	-755294	4	0
495000	-755294	4	0
496000	-755289	5	0
497000	-755289	5	0
498000	-755289	5	0
499000	-755289	5	0
500000	-755289	5	0
501000	-755289	5	0
502000	-755289	5	0
503000	-755289	5	0
504000	-755289	5	0
505000	-755280	5	0
506000	-755280	5	0
507000	-755280	5	0
508000	-755280	5	0
509000	-755280	5	0
510000	-755280	5	0
511000	-755280	5	0
512000	-755280	5	0
513000	-755280	5	0
514000	-755280	5	0
515000	-755275	5	0
516000	-755275	5	0
517000	-755275	5	0
518000	-755275	5	0
519000	-755275	5	0
520000	-755275	5	0
521000	-755275	5	0
522000	-755275	5	0
523000	-755275	5	0
524000	-755275	5	0
525000	-755270	5	0
526000	-755270	5	0
527000	-755270	5	0
528000	-755270	5	0
529000	-755270	5	0
530000	-755270	5	0
531000	-755270	5	0
532000	-755270	5	0
533000	-755270	5	0
534000	-755270	5	0
535000	-755265	5	0
536000	-755265	5	0
537000	-755265	5	0
538000	-755265	5	0
539000	-755265	5	0
540000	-755265	5	0
541000	-755265	5	0
542000	-755265	5	0
543000	-755265	5	0
544000	-755265	5	0
545000	-755261	5	0
546000	-755261	5	0
547000	-755261	5	0
548000	-755261	5	0
549000	-755261	5	0
550000	-755261	5	0
551000	-755261	5	0
552000	-755261	5	0
553000	-755261	5	0
554000	-755261	5	0
555000	-755254	5	0
556000	-755254	5	0
557000	-755254	5	0
558000	-755254	5	0
559000	-755254	5	0
560000	-755254	5	0
561000	-755254	5	0
562000	-755254	5	0
563000	-755254	5	0
564000	-755254	5	0
565000	-755247	5	0
566000	-755247	5	0
567000	-755247	5	0
568000	-755247	5	0
569000	-755247	5	0
570000	-755247	5	0
571000	-755247	5	0
572000	-755247	5	0
573000	-755247	5	0
574000	-755247	5	0
575000	-755248	5	0
576000	-755248	5	0
577000	-755248	5	0
578000	-755248	5	0
579000	-755248	5	0
580000	-755248	5	0
581000	-755248	5	0
582000	-755248	5	0
583000	-755248	5	0
584000	-755248	5	0
585000	-755248	5	0
586000	-755248	5	0
587000	-755248	5	0
588000	-755248	5	0
589000	-755248	5	0
590000	-755248	5	0
591000	-755248	5	0
592000	-755248	5	0
593000	-755248	5	0
594000	-755238	6	0
595000	-755238	6	0
596000	-755238	6	0
597000	-755238	6	0
598000	-755238	6	0
599000	-755238	6	0
600000	-755238	6	0
601000	-755238	6	0
602000	-755238	6	0
603000	-755238	6	0
604000	-755227	6	0
605000	-755227	6	0
606000	-755227	6	0
607000	-755227	6	0
608000	-755227	6	0
609000	-755227	6	0
610000	-755227	6	0
611000	-755227	6	0
612000	-755227	6	0
613000	-755227	6	0
614000	-755217	6	0
615000	-755217	6	0
616000	-755217	6	0
617000	-755217	6	0
618000	-755217	6	0
619000	-755217	6	0
620000	-755217	6	0
621000	-755217	6	0
622000	-755217	6	0
623000	-755217	6	0
624000	-755212	6	0
625000	-755212	6	0
626000	-755212	6	0
627000	-755212	6	0
628000	-755212	6	0
629000	-755212	6	0
630000	-755212	6	0
631000	-755212	6	0
632000	-755212	6	0
633000	-755212	6	0
634000	-755208	6	0
635000	-755208	6	0
636000	-755208	6	0
637000	-755208	6	0
638000	-755208	6	0
639000	-755208	6	0
640000	-755208	6	0
641000	-755208	6	0
642000	-755208	6	0
643000	-755208	6	0
644000	-755204	6	0
645000	-755204	6	0
646000	-755204	6	0
647000	-755204	6	0
648000	-755204	6	0
649000	-755204	6	0
650000	-755204	6	0
651000	-755204	6	0
652000	-755204	6	0
653000	-755204	6	0
654000	-755200	6	0
655000	-755200	6	0
656000	-755200	6	0
657000	-755200	6	0
658000	-755200	6	0
659000	-755200	6	0
660000	-755200	6	0
661000	-755200	6	0
662000	-755200	6	0
663000	-755204	6	0
664000	-755204	6	0
665000	-755204	6	0
666000	-755204	6	0
667000	-755204	6	0
668000	-755204	6	0
669000	-755204	6	0
670000	-755204	6	0
671000	-755204	6	0
672000	-755204	6	0
673000	-755204	6	0
674000	-755204	6	0
675000	-755204	6	0
676000	-755204	6	0
677000	-755204	6	0
678000	-755204	6	0
679000	-755204	6	0
680000	-755204	6	0
681000	-755204	6	0
682000	-755204	6	0
683000	-755199	6	0
684000	-755199	6	0
685000	-755199	6	0
686000	-755199	6	0
687000	-755199	6	0
688000	-755199	6	0
689000	-755199	6	0
690000	-755199	6	0
691000	-755199	6	0
692000	-755199	6	0
693000	-755194	7	0
694000	-755194	7	0
695000	-755194	7	0
696000	-755194	7	0
697000	-755194	7	0
698000	-755194	7	0
699000	-755194	7	0
700000	-755194	7	0
701000	-755194	7	0
702000	-755194	7	0
703000	-755186	7	0
704000	-755186	7	0
705000	-755186	7	0
706000	-755186	7	0
707000	-755186	7	0
708000	-755186	7	0
709000	-755186	7	0
710000	-755186	7	0
711000	-755186	7	0
712000	-755186	7	0
713000	-755189	7	0
714000	-755189	7	0
715000	-755189	7	0
716000	-755189	7	0
717000	-755189	7	0
718000	-755189	7	0
719000	-755189	7	0
720000	-755189	7	0
721000	-755189	7	0
722000	-755189	7	0
723000	-755188	7	0
724000	-755188	7	0
725000	-755188	7	0
726000	-755188	7	0
727000	-755188	7	0
728000	-755188	7	0
729000	-755188	7	0
730000	-755188	7	0
731000	-755188	7	0
732000	-755188	7	0
733000	-755184	7	0
734000	-755184	7	0
735000	-755184	7	0
736000	-755184	7	0
737000	-755184	7	0
738000	-755184	7	0
739000	-755184	7	0
740000	-755184	7	0
741000	-755184	7	0
742000	-755180	7	0
743000	-755180	7	0
744000	-755180	7	0
745000	-755180	7	0
746000	-755180	7	0
747000	-755180	7	0
748000	-755180	7	0
749000	-755180	7	0
750000	-755180	7	0
751000	-755180	7	0
752000	-755173	7	0
753000	-755173	7	0
754000	-755173	7	0
755000	-755173	7	0
756000	-755173	7	0
757000	-755173	7	0
758000	-755173	7	0
759000	-755173	7	0
760000	-755173	7	0
761000	-755173	7	0
762000	-755172	7	0
763000	-755172	7	0
764000	-755172	7	0
765000	-755172	7	0
766000	-755172	7	0
767000	-755172	7	0
768000	-755172	7	0
769000	-755172	7	0
770000	-755172	7	0
771000	-755172	7	0
772000	-755171	7	0
773000	-755171	7	0
774000	-755171	7	0
775000	-755171	7	0
776000	-755171	7	0
777000	-755171	7	0
778000	-755171	7	0
779000	-755171	7	0
780000	-755171	7	0
781000	-755171	7	0
782000	-755170	7	0
783000	-755170	7	0
784000	-755170	7	0
785000	-755170	7	0
786000	-755170	7	0
787000	-755170	7	0
788000	-755170	7	0
789000	-755170	7	0
790000	-755170	7	0
791000	-755170	7	0
792000	-755172	8	0
793000	-755172	8	0
794000	-755172	8	0
795000	-755172	8	0
796000	-755172	8	0
797000	-755172	8	0
798000	-755172	8	0
799000	-755172	8	0
800000	-755172	8	0
801000	-755172	8	0
802000	-755169	8	0
803000	-755169	8	0
804000	-755169	8	0
805000	-755169	8	0
806000	-755169	8	0
807000	-755169	8	0
808000	-755169	8	0
809000	-755169	8	0
810000	-755169	8	0
811000	-755169	8	0
812000	-755164	8	0
813000	-755164	8	0
814000	-755164	8	0
815000	-755164	8	0
816000	-755164	8	0
817000	-755164	8	0
818000	-755164	8	0
819000	-755164	8	0
820000	-755164	8	0
821000	-755158	8	0
822000	-755158	8	0
823000	-755158	8	0
824000	-755158	8	0
825000	-755158	8	0
826000	-755158	8	0
827000	-755158	8	0
828000	-755158	8	0
829000	-755158	8	0
830000	-755158	8	0
831000	-755153	8	0
832000	-755153	8	0
833000	-755153	8	0
834000	-755153	8	0
835000	-755153	8	0
836000	-755153	8	0
837000	-755153	8	0
838000	-755153	8	0
839000	-755153	8	0
840000	-755153	8	0
841000	-755152	8	0
842000	-755152	8	0
843000	-755152	8	0
844000	-755152	8	0
845000	-755152	8	0
846000	-755152	8	0
847000	-755152	8	0
848000	-755152	8	0
849000	-755152	8	0
850000	-755152	8	0
851000	-755150	8	0
852000	-755150	8	0
853000	-755150	8	0
854000	-755150	8	0
855000	-755150	8	0
856000	-755150	8	0
857000	-755150	8	0
858000	-755150	8	0
859000	-755150	8	0
860000	-755150	8	0
861000	-755154	8	0
862000	-755154	8	0
863000	-755154	8	0
864000	-755154	8	0
865000	-755154	8	0
866000	-755154	8	0
867000	-755154	8	0
868000	-755154	8	0
869000	-755154	8	0
870000	-755154	8	0
871000	-755159	8	0
872000	-755159	8	0
873000	-755159	8	0
874000	-755159	8	0
875000	-755159	8	0
876000	-755159	8	0
877000	-755159	8	0
878000	-755159	8	0
879000	-755159	8	0
880000	-755159	8	0
881000	-755162	8	0
882000	-755162	8	0
883000	-755162	8	0
884000	-755162	8	0
885000	-755162	8	0
886000	-755162	8	0
887000	-755162	8	0
888000	-755162	8	0
889000	-755162	8	0
890000	-755162	9	0
891000	-755154	9	0
892000	-755154	9	0
893000	-755154	9	0
894000	-755154	9	0
895000	-755154	9	0
896000	-755154	9	0
897000	-755154	9	0
898000	-755154	9	0
899000	-755154	9	0
900000	-755143	9	0
901000	-755143	9	0
902000	-755143	9	0
903000	-755143	9	0
904000	-755143	9	0
905000	-755143	9	0
906000	-755143	9	0
907000	-755143	9	0
908000	-755143	9	0
909000	-755143	9	0
910000	-755133	9	0
911000	-755133	9	0
912000	-755133	9	0
913000	-755133	9	0
914000	-755133	9	0
915000	-755133	9	0
916000	-755133	9	0
917000	-755133	9	0
918000	-755133	9	0
919000	-755133	9	0
920000	-755133	9	0
921000	-755133	9	0
922000	-755133	9	0
923000	-755133	9	0
924000	-755133	9	0
925000	-755133	9	0
926000	-755133	9	0
927000	-755133	9	0
928000	-755133	9	0
929000	-755133	9	0
930000	-755135	9	0
931000	-755135	9	0
932000	-755135	9	0
933000	-755135	9	0
934000	-755135	9	0
935000	-755135	9	0
936000	-755135	9	0
937000	-755135	9	0
938000	-755135	9	0
939000	-755135	9	0
940000	-755139	9	0
941000	-755139	9	0
942000	-755139	9	0
943000	-755139	9	0
944000	-755139	9	0
945000	-755139	9	0
946000	-755139	9	0
947000	-755139	9	0
948000	-755139	9	0
949000	-755139	9	0
950000	-755141	9	0
951000	-755141	9	0
952000	-755141	9	0
953000	-755141	9	0
954000	-755141	9	0
955000	-755141	9	0
956000	-755141	9	0
957000	-755141	9	0
958000	-755141	9	0
959000	-755141	9	0
960000	-755144	9	0
961000	-755144	9	0
962000	-755144	9	0
963000	-755144	9	0
964000	-755144	9	0
965000	-755144	9	0
966000	-755144	9	0
967000	-755144	9	0
968000	-755144	9	0
969000	-755144	9	0
970000	-755137	9	0
971000	-755137	9	0
972000	-755137	9	0
973000	-755137	9	0
974000	-755137	9	0
975000	-755137	9	0
976000	-755137	9	0
977000	-755137	9	0
978000	-755137	9	0
979000	-755127	9	0
980000	-755127	9	0
981000	-755127	9	0
982000	-755127	9	0
983000	-755127	9	0
984000	-755127	9	0
985000	-755127	9	0
986000	-755127	9	0
987000	-755127	9	0
988000	-755127	9	0
989000	-755128	10	0
990000	-755128	10	0
991000	-755128	10	0
992000	-755128	10	0
993000	-755128	10	0
994000	-755128	10	0
995000	-755128	10	0
996000	-755128	10	0
997000	-755128	10	0
998000	-755128	10	0
999000	-671192	10	0
1000000	-671192	10	0
1001000	-671192	10	0
1002000	-671192	10	0
1003000	-671192	10	0
1004000	-671192	10	0
1005000	-671192	10	0
1006000	-671192	10	0
1007000	-671192	10	0
1008000	-671192	10	0
1009000	-587255	10	0
1010000	-587255	10	0
1011000	-587255	10	0
1012000	-587255	10	0
1013000	-587255	10	0
1014000	-587255	10	0
1015000	-587255	10	0
1016000	-587255	10	0
1017000	-587255	10	0
1018000	-587255	10	0
1019000	-503317	10	0
1020000	-503317	10	0
1021000	-503317	10	0
1022000	-503317	10	0
1023000	-503317	10	0
1024000	-503317	10	0
1025000	-503317	10	0
1026000	-503317	10	0
1027000	-503317	10	0
1028000	-503317	10	0
1029000	-419378	10	0
1030000	-419378	10	0
1031000	-419378	10	0
1032000	-419378	10	0
1033000	-419378	10	0
1034000	-419378	10	0
1035000	-419378	10	0
1036000	-419378	10	0
1037000	-419378	10	0
1038000	-419378	10	0
1039000	-335439	10	0
1040000	-335439	10	0
1041000	-335439	10	0
1042000	-335439	10	0
1043000	-335439	10	0
1044000	-335439	10	0
1045000	-335439	10	0
1046000	-335439	10	0
1047000	-335439	10	0
1048000	-335439	10	0
1049000	-251494	10	0
1050000	-251494	10	0
1051000	-251494	10	0
1052000	-251494	10	0
1053000	-251494	10	0
1054000	-251494	10	0
1055000	-251494	10	0
1056000	-251494	10	0
1057000	-251494	10	0
1058000	-167550	10	0
1059000	-167550	10	0
1060000	-167550	10	0
1061000	-167550	10	0
1062000	-167550	10	0
1063000	-167550	10	0
1064000	-167550	10	0
1065000	-167550	10	0
1066000	-167550	10	0
1067000	-167550	10	0
1068000	-83605	10	0
1069000	-83605	10	0
1070000	-83605	10	0
1071000	-83605	10	0
1072000	-83605	10	0
1073000	-83605	10	0
1074000	-83605	10	0
1075000	-83605	10	0
1076000	-83605	10	0
1077000	-83605	10	0
1078000	327	10	0
1079000	327	10	0
1080000	327	10	0
1081000	327	10	0
1082000	327	10	0
1083000	327	10	0
1084000	327	10	0
1085000	327	10	0
1086000	327	10	0
1087000	327	10	0
1088000	323	11	0
1089000	323	11	0
1090000	323	11	0
1091000	323	11	0
1092000	323	11	0
1093000	323	11	0
1094000	323	11	0
1095000	323	11	0
1096000	323	11	0
1097000	323	11	0
1098000	312	11	0
1099000	312	11	0
1100000	312	11	0
1101000	312	11	0
1102000	312	11	0
1103000	312	11	0
1104000	312	11	0
1105000	312	11	0
1106000	312	11	0
1107000	312	11	0
1108000	309	11	0
1109000	309	11	0
1110000	309	11	0
1111000	309	11	0
1112000	309	11	0
1113000	309	11	0
1114000	309	11	0
1115000	309	11	0
1116000	309	11	0
1117000	309	11	0
1118000	320	11	0
1119000	320	11	0
1120000	320	11	0
1121000	320	11	0
1122000	320	11	0
1123000	320	11	0
1124000	320	11	0
1125000	320	11	0
1126000	320	11	0
1127000	320	11	0
1128000	328	11	0
1129000	328	11	0
1130000	328	11	0
1131000	328	11	0
1132000	328	11	0
1133000	328	11	0
1134000	328	11	0
1135000	328	11	0
1136000	328	11	0
1137000	336	11	0
1138000	336	11	0
1139000	336	11	0
1140000	336	11	0
1141000	336	11	0
1142000	336	11	0
1143000	336	11	0
1144000	336	11	0
1145000	336	11	0
1146000	336	11	0
1147000	335	11	0
1148000	335	11	0
1149000	335	11	0
1150000	335	11	0
1151000	335	11	0
1152000	335	11	0
1153000	335	11	0
1154000	335	11	0
1155000	335	11	0
1156000	335	11	0
1157000	323	11	0
1158000	323	11	0
1159000	323	11	0
1160000	323	11	0
1161000	323	11	0
1162000	323	11	0
1163000	323	11	0
1164000	323	11	0
1165000	323	11	0
1166000	323	11	0
1167000	310	11	0
1168000	310	11	0
1169000	310	11	0
1170000	310	11	0
1171000	310	11	0
1172000	310	11	0
1173000	310	11	0
1174000	310	11	0
1175000	310	11	0
1176000	310	11	0
1177000	300	11	0
1178000	300	11	0
1179000	300	11	0
1180000	300	11	0
1181000	300	11	0
1182000	300	11	0
1183000	300	11	0
1184000	300	11	0
1185000	300	11	0
1186000	300	11	0
1187000	297	12	0
1188000	297	12	0
1189000	297	12	0
1190000	297	12	0
1191000	297	12	0
1192000	297	12	0
1193000	297	12	0
1194000	297	12	0
1195000	297	12	0
1196000	297	12	0
1197000	302	12	0
1198000	302	12	0
1199000	302	12	0
1200000	302	12	0
1201000	302	12	0
1202000	302	12	0
1203000	302	12	0
1204000	302	12	0
1205000	302	12	0
1206000	302	12	0
1207000	310	12	0
1208000	310	12	0
1209000	310	12	0
1210000	310	12	0
1211000	310	12	0
1212000	310	12	0
1213000	310	12	0
1214000	310	12	0
1215000	310	12	0
1216000	313	12	0
1217000	313	12	0
1218000	313	12	0
1219000	313	12	0
1220000	313	12	0
1221000	313	12	0
1222000	313	12	0
1223000	313	12	0
1224000	313	12	0
1225000	313	12	0
1226000	322	12	0
1227000	322	12	0
1228000	322	12	0
1229000	322	12	0
1230000	322	12	0
1231000	322	12	0
1232000	322	12	0
1233000	322	12	0
1234000	322	12	0
1235000	322	12	0
1236000	325	12	0
1237000	325	12	0
1238000	325	12	0
1239000	325	12	0
1240000	325	12	0
1241000	325	12	0
1242000	325	12	0
1243000	325	12	0
1244000	325	12	0
1245000	325	12	0
1246000	327	12	0
1247000	327	12	0
1248000	327	12	0
1249000	327	12	0
1250000	327	12	0
1251000	327	12	0
1252000	327	12	0
1253000	327	12	0
1254000	327	12	0
1255000	327	12	0
1256000	329	12	0
1257000	329	12	0
1258000	329	12	0
1259000	329	12	0
1260000	329	12	0
1261000	329	12	0
1262000	329	12	0
1263000	329	12	0
1264000	329	12	0
1265000	329	12	0
1266000	328	12	0
1267000	328	12	0
1268000	328	12	0
1269000	328	12	0
1270000	328	12	0
1271000	328	12	0
1272000	328	12	0
1273000	328	12	0
1274000	328	12	0
1275000	328	12	0
1276000	335	12	0
1277000	335	12	0
1278000	335	12	0
1279000	335	12	0
1280000	335	12	0
1281000	335	12	0
1282000	335	12	0
1283000	335	12	0
1284000	335	12	0
1285000	335	13	0
1286000	326	13	0
1287000	326	13	0
1288000	326	13	0
1289000	326	13	0
1290000	326	13	0
1291000	326	13	0
1292000	326	13	0
1293000	326	13	0
1294000	326	13	0
1295000	315	13	0
1296000	315	13	0
1297000	315	13	0
1298000	315	13	0
1299000	315	13	0
1300000	315	13	0
1301000	315	13	0
1302000	315	13	0
1303000	315	13	0
1304000	315	13	0
1305000	314	13	0
1306000	314	13	0
1307000	314	13	0
1308000	314	13	0
1309000	314	13	0
1310000	314	13	0
1311000	314	13	0
1312000	314	13	0
1313000	314	13	0
1314000	314	13	0
1315000	309	13	0
1316000	309	13	0
1317000	309	13	0
1318000	309	13	0
1319000	309	13	0
1320000	309	13	0
1321000	309	13	0
1322000	309	13	0
1323000	309	13	0
1324000	309	13	0
1325000	305	13	0
1326000	305	13	0
1327000	305	13	0
1328000	305	13	0
1329000	305	13	0
1330000	305	13	0
1331000	305	13	0
1332000	305	13	0
1333000	305	13	0
1334000	305	13	0
1335000	307	13	0
1336000	307	13	0
1337000	307	13	0
1338000	307	13	0
1339000	307	13	0
1340000	307	13	0
1341000	307	13	0
1342000	307	13	0
1343000	307	13	0
1344000	307	13	0
1345000	300	13	0
1346000	300	13	0
1347000	300	13	0
1348000	300	13	0
1349000	300	13	0
1350000	300	13	0
1351000	300	13	0
1352000	300	13	0
1353000	300	13	0
1354000	300	13	0
1355000	306	13	0
1356000	306	13	0
1357000	306	13	0
1358000	306	13	0
1359000	306	13	0
1360000	306	13	0
1361000	306	13	0
1362000	306	13	0
1363000	306	13	0
1364000	306	13	0
1365000	304	13	0
1366000	304	13	0
1367000	304	13	0
1368000	304	13	0
1369000	304	13	0
1370000	304	13	0
1371000	304	13	0
1372000	304	13	0
1373000	304	13	0
1374000	305	13	0
1375000	305	13	0
1376000	305	13	0
1377000	305	13	0
1378000	305	13	0
1379000	305	13	0
1380000	305	13	0
1381000	305	13	0
1382000	305	13	0
1383000	305	13	0
1384000	306	14	0
1385000	306	14	0
1386000	306	14	0
1387000	306	14	0
1388000	306	14	0
1389000	306	14	0
1390000	306	14	0
1391000	306	14	0
1392000	306	14	0
1393000	306	14	0
1394000	292	14	0
1395000	292	14	0
1396000	292	14	0
1397000	292	14	0
1398000	292	14	0
1399000	292	14	0
1400000	292	14	0
1401000	292	14	0
1402000	292	14	0
1403000	292	14	0
1404000	300	14	0
1405000	300	14	0
1406000	300	14	0
1407000	300	14	0
1408000	300	14	0
1409000	300	14	0
1410000	300	14	0
1411000	300	14	0
1412000	300	14	0
1413000	300	14	0
1414000	285	14	0
1415000	285	14	0
1416000	285	14	0
1417000	285	14	0
1418000	285	14	0
1419000	285	14	0
1420000	285	14	0
1421000	285	14	0
1422000	285	14	0
1423000	285	14	0
1424000	278	14	0
1425000	278	14	0
1426000	278	14	0
1427000	278	14	0
1428000	278	14	0
1429000	278	14	0
1430000	278	14	0
1431000	278	14	0
1432000	278	14	0
1433000	278	14	0
1434000	274	14	0
1435000	274	14	0
1436000	274	14	0
1437000	274	14	0
1438000	274	14	0
1439000	274	14	0
1440000	274	14	0
1441000	274	14	0
1442000	274	14	0
1443000	294	14	0
1444000	294	14	0
1445000	294	14	0
1446000	294	14	0
1447000	294	14	0
1448000	294	14	0
1449000	294	14	0
1450000	294	14	0
1451000	294	14	0
1452000	294	14	0
1453000	305	14	0
1454000	305	14	0
1455000	305	14	0
1456000	305	14	0
1457000	305	14	0
1458000	305	14	0
1459000	305	14	0
1460000	305	14	0
1461000	305	14	0
1462000	305	14	0
1463000	304	14	0
1464000	304	14	0
1465000	304	14	0
1466000	304	14	0
1467000	304	14	0
1468000	304	14	0
1469000	304	14	0
1470000	304	14	0
1471000	304	14	0
1472000	304	14	0
1473000	297	14	0
1474000	297	14	0
1475000	297	14	0
1476000	297	14	0
1477000	297	14	0
1478000	297	14	0
1479000	297	14	0
1480000	297	14	0
1481000	297	14	0
1482000	297	14	0
1483000	291	15	0
1484000	291	15	0
1485000	291	15	0
1486000	291	15	0
1487000	291	15	0
1488000	291	15	0
1489000	291	15	0
1490000	291	15	0
1491000	291	15	0
1492000	291	15	0
1493000	285	15	0
1494000	285	15	0
1495000	285	15	0
1496000	285	15	0
1497000	285	15	0
1498000	285	15	0
1499000	285	15	0
1500000	285	15	0
1501000	285	15	0
1502000	285	15	0
1503000	284	15	0
1504000	284	15	0
1505000	284	15	0
1506000	284	15	0
1507000	284	15	0
1508000	284	15	0
1509000	284	15	0
1510000	284	15	0
1511000	284	15	0
1512000	295	15	0
1513000	295	15	0
1514000	295	15	0
1515000	295	15	0
1516000	295	15	0
1517000	295	15	0
1518000	295	15	0
1519000	295	15	0
1520000	295	15	0
1521000	295	15	0
1522000	305	15	0
1523000	305	15	0
1524000	305	15	0
1525000	305	15	0
1526000	305	15	0
1527000	305	15	0
1528000	305	15	0
1529000	305	15	0
1530000	305	15	0
1531000	305	15	0
1532000	309	15	0
1533000	309	15	0
1534000	309	15	0
1535000	309	15	0
1536000	309	15	0
1537000	309	15	0
1538000	309	15	0
1539000	309	15	0
1540000	309	15	0
1541000	309	15	0
1542000	290	15	0
1543000	290	15	0
1544000	290	15	0
1545000	290	15	0
1546000	290	15	0
1547000	290	15	0
1548000	290	15	0
1549000	290	15	0
1550000	290	15	0
1551000	290	15	0
1552000	283	15	0
1553000	283	15	0
1554000	283	15	0
1555000	283	15	0
1556000	283	15	0
1557000	283	15	0
1558000	283	15	0
1559000	283	15	0
1560000	283	15	0
1561000	283	15	0
1562000	283	15	0
1563000	283	15	0
1564000	283	15	0
1565000	283	15	0
1566000	283	15	0
1567000	283	15	0
1568000	283	15	0
1569000	283	15	0
1570000	283	15	0
1571000	283	15	0
1572000	290	15	0
1573000	290	15	0
1574000	290	15	0
1575000	290	15	0
1576000	290	15	0
1577000	290	15	0
1578000	290	15	0
1579000	290	15	0
1580000	290	15	0
1581000	290	15	0
1582000	278	16	0
1583000	278	16	0
1584000	278	16	0
1585000	278	16	0
1586000	278	16	0
1587000	278	16	0
1588000	278	16	0
1589000	278	16	0
1590000	278	16	0
1591000	278	16	0
1592000	292	16	0
1593000	292	16	0
1594000	292	16	0
1595000	292	16	0
1596000	292	16	0
1597000	292	16	0
1598000	292	16	0
1599000	292	16	0
1600000	292	16	0
1601000	307	16	0
1602000	307	16	0
1603000	307	16	0
1604000	307	16	0
1605000	307	16	0
1606000	307	16	0
1607000	307	16	0
1608000	307	16	0
1609000	307	16	0
1610000	307	16	0
1611000	294	16	0
1612000	294	16	0
1613000	294	16	0
1614000	294	16	0
1615000	294	16	0
1616000	294	16	0
1617000	294	16	0
1618000	294	16	0
1619000	294	16	0
1620000	294	16	0
1621000	291	16	0
1622000	291	16	0
1623000	291	16	0
1624000	291	16	0
1625000	291	16	0
1626000	291	16	0
1627000	291	16	0
1628000	291	16	0
1629000	291	16	0
1630000	291	16	0
1631000	271	16	0
1632000	271	16	0
1633000	271	16	0
1634000	271	16	0
1635000	271	16	0
1636000	271	16	0
1637000	271	16	0
1638000	271	16	0
1639000	271	16	0
1640000	271	16	0
1641000	275	16	0
1642000	275	16	0
1643000	275	16	0
1644000	275	16	0
1645000	275	16	0
1646000	275	16	0
1647000	275	16	0
1648000	275	16	0
1649000	275	16	0
1650000	275	16	0
1651000	285	16	0
1652000	285	16	0
1653000	285	16	0
1654000	285	16	0
1655000	285	16	0
1656000	285	16	0
1657000	285	16	0
1658000	285	16	0
1659000	285	16	0
1660000	285	16	0
1661000	309	16	0
1662000	309	16	0
1663000	309	16	0
1664000	309	16	0
1665000	309	16	0
1666000	309	16	0
1667000	309	16	0
1668000	309	16	0
1669000	309	16	0
1670000	309	16	0
1671000	326	16	0
1672000	326	16	0
1673000	326	16	0
1674000	326	16	0
1675000	326	16	0
1676000	326	16	0
1677000	326	16	0
1678000	326	16	0
1679000	326	16	0
1680000	314	17	0
1681000	314	17	0
1682000	314	17	0
1683000	314	17	0
1684000	314	17	0
1685000	314	17	0
1686000	314	17	0
1687000	314	17	0
1688000	314	17	0
1689000	314	17	0
1690000	298	17	0
1691000	298	17	0
1692000	298	17	0
1693000	298	17	0
1694000	298	17	0
1695000	298	17	0
1696000	298	17	0
1697000	298	17	0
1698000	298	17	0
1699000	298	17	0
1700000	273	17	0
1701000	273	17	0
1702000	273	17	0
1703000	273	17	0
1704000	273	17	0
1705000	273	17	0
1706000	273	17	0
1707000	273	17	0
1708000	273	17	0
1709000	273	17	0
1710000	278	17	0
1711000	278	17	0
1712000	278	17	0
1713000	278	17	0
1714000	278	17	0
1715000	278	17	0
1716000	278	17	0
1717000	278	17	0
1718000	278	17	0
1719000	278	17	0
1720000	288	17	0
1721000	288	17	0
1722000	288	17	0
1723000	288	17	0
1724000	288	17	0
1725000	288	17	0
1726000	288	17	0
1727000	288	17	0
1728000	288	17	0
1729000	288	17	0
1730000	297	17	0
1731000	297	17	0
1732000	297	17	0
1733000	297	17	0
1734000	297	17	0
1735000	297	17	0
1736000	297	17	0
1737000	297	17	0
1738000	297	17	0
1739000	297	17	0
1740000	355	17	0
1741000	355	17	0
1742000	355	17	0
1743000	355	17	0
1744000	355	17	0
1745000	355	17	0
1746000	355	17	0
1747000	355	17	0
1748000	355	17	0
1749000	355	17	0
1750000	339	17	0
1751000	339	17	0
1752000	339	17	0
1753000	339	17	0
1754000	339	17	0
1755000	339	17	0
1756000	339	17	0
1757000	339	17	0
1758000	339	17	0
1759000	301	17	0
1760000	301	17	0
1761000	301	17	0
1762000	301	17	0
1763000	301	17	0
1764000	301	17	0
1765000	301	17	0
1766000	301	17	0
1767000	301	17	0
1768000	301	17	0
1769000	380	17	0
1770000	380	17	0
1771000	380	17	0
1772000	380	17	0
1773000	380	17	0
1774000	380	17	0
1775000	380	17	0
1776000	380	17	0
1777000	380	17	0
1778000	380	17	0
1779000	463	18	0
1780000	463	18	0
1781000	463	18	0
1782000	463	18	0
1783000	463	18	0
1784000	463	18	0
1785000	463	18	0
1786000	463	18	0
1787000	463	18	0
1788000	463	18	0
1789000	481	18	0
1790000	481	18	0
1791000	481	18	0
1792000	481	18	0
1793000	481	18	0
1794000	481	18	0
1795000	481	18	0
1796000	481	18	0
1797000	481	18	0
1798000	481	18	0
1799000	458	18	0
1800000	458	18	0
1801000	458	18	0
1802000	458	18	0
1803000	458	18	0
1804000	458	18	0
1805000	458	18	0
1806000	458	18	0
1807000	458	18	0
1808000	458	18	0
1809000	367	18	0
1810000	367	18	0
1811000	367	18	0
1812000	367	18	0
1813000	367	18	0
1814000	367	18	0
1815000	367	18	0
1816000	367	18	0
1817000	367	18	0
1818000	367	18	0
1819000	275	18	0
1820000	275	18	0
1821000	275	18	0
1822000	275	18	0
1823000	275	18	0
1824000	275	18	0
1825000	275	18	0
1826000	275	18	0
1827000	275	18	0
1828000	238	18	0
1829000	238	18	0
1830000	238	18	0
1831000	238	18	0
1832000	238	18	0
1833000	238	18	0
1834000	238	18	0
1835000	238	18	0
1836000	238	18	0
1837000	238	18	0
1838000	278	18	0
1839000	278	18	0
1840000	278	18	0
1841000	278	18	0
1842000	278	18	0
1843000	278	18	0
1844000	278	18	0
1845000	278	18	0
1846000	278	18	0
1847000	278	18	0
1848000	386	18	0
1849000	386	18	0
1850000	386	18	0
1851000	386	18	0
1852000	386	18	0
1853000	386	18	0
1854000	386	18	0
1855000	386	18	0
1856000	386	18	0
1857000	386	18	0
1858000	458	18	0
1859000	458	18	0
1860000	458	18	0
1861000	458	18	0
1862000	458	18	0
1863000	458	18	0
1864000	458	18	0
1865000	458	18	0
1866000	458	18	0
1867000	458	18	0
1868000	530	18	0
1869000	530	18	0
1870000	530	18	0
1871000	530	18	0
1872000	530	18	0
1873000	530	18	0
1874000	530	18	0
1875000	530	18	0
1876000	530	18	0
1877000	530	18	0
1878000	496	19	0
1879000	496	19	0
1880000	496	19	0
1881000	496	19	0
1882000	496	19	0
1883000	496	19	0
1884000	496	19	0
1885000	496	19	0
1886000	496	19	0
1887000	496	19	0
1888000	376	19	0
1889000	376	19	0
1890000	376	19	0
1891000	376	19	0
1892000	376	19	0
1893000	376	19	0
1894000	376	19	0
1895000	376	19	0
1896000	376	19	0
1897000	376	19	0
1898000	306	19	0
1899000	306	19	0
1900000	306	19	0
1901000	306	19	0
1902000	306	19	0
1903000	306	19	0
1904000	306	19	0
1905000	306	19	0
1906000	306	19	0
1907000	247	19	0
1908000	247	19	0
1909000	247	19	0
1910000	247	19	0
1911000	247	19	0
1912000	247	19	0
1913000	247	19	0
1914000	247	19	0
1915000	247	19	0
1916000	247	19	0
1917000	319	19	0
1918000	319	19	0
1919000	319	19	0
1920000	319	19	0
1921000	319	19	0
1922000	319	19	0
1923000	319	19	0
1924000	319	19	0
1925000	319	19	0
1926000	319	19	0
1927000	481	19	0
1928000	481	19	0
1929000	481	19	0
1930000	481	19	0
1931000	481	19	0
1932000	481	19	0
1933000	481	19	0
1934000	481	19	0
1935000	481	19	0
1936000	481	19	0
1937000	553	19	0
1938000	553	19	0
1939000	553	19	0
1940000	553	19	0
1941000	553	19	0
1942000	553	19	0
1943000	553	19	0
1944000	553	19	0
1945000	553	19	0
1946000	553	19	0
1947000	625	19	24
1948000	625	19	24
1949000	625	19	24
1950000	625	19	24
1951000	625	19	24
1952000	625	19	24
1953000	625	19	24
1954000	625	19	24
1955000	625	19	24
1956000	625	19	24
1957000	547	19	0
1958000	547	19	0
1959000	547	19	0
1960000	547	19	0
1961000	547	19	0
1962000	547	19	0
1963000	547	19	0
1964000	547	19	0
1965000	547	19	0
1966000	547	19	0
1967000	448	19	0
1968000	448	19	0
1969000	448	19	0
1970000	448	19	0
1971000	448	19	0
1972000	448	19	0
1973000	448	19	0
1974000	448	19	0
1975000	448	19	0
1976000	448	19	0
1977000	481	20	0
1978000	481	20	0
1979000	481	20	0
1980000	481	20	0
1981000	481	20	0
1982000	481	20	0
1983000	481	20	0
1984000	481	20	0
1985000	481	20	0
1986000	475	20	0
1987000	475	20	0
1988000	475	20	0
1989000	475	20	0
1990000	475	20	0
1991000	475	20	0
1992000	475	20	0
1993000	475	20	0
1994000	475	20	0
1995000	475	20	0
1996000	473	20	0
1997000	473	20	0
1998000	473	20	0
[truncated: 34,757 more rows]
