# Supplementary material for: Empirical optimization of an angled spoke paddling wheel with self-rotating mechanism
Source: Sci Rep. 2022 Nov 28;12:20511. doi: 10.1038/s41598-022-25181-7 (PMC9705443; doi:10.1038/s41598-022-25181-7)
Supplement: Supplementary file 1 — Supplementary Information. [file 41598_2022_25181_MOESM1_ESM.zip › 2nd_test_Loadcell_raw_data/R7/Test2_R7_90RPM_Set2.csv]

Timestamp	RMS_Val_G	Target_Vel_G	Vel_Cur_G
0	0	0	0
1000	0	0	0
2000	0	0	0
3000	0	0	0
4000	0	0	0
5000	0	0	0
6000	0	0	0
7000	0	0	0
8000	0	0	0
9000	0	0	0
10000	0	0	0
11000	0	0	0
12000	-83079	0	0
13000	-83079	0	0
14000	-83079	0	0
15000	-83079	0	0
16000	-83079	0	0
17000	-83079	0	0
18000	-83079	0	0
19000	-83079	0	0
20000	-83079	0	0
21000	-83079	0	0
22000	-166159	0	0
23000	-166159	0	0
24000	-166159	0	0
25000	-166159	0	0
26000	-166159	0	0
27000	-166159	0	0
28000	-166159	0	0
29000	-166159	0	0
30000	-166159	0	0
31000	-249247	0	0
32000	-249247	0	0
33000	-249247	0	0
34000	-249247	0	0
35000	-249247	0	0
36000	-249247	0	0
37000	-249247	0	0
38000	-249247	0	0
39000	-249247	0	0
40000	-249247	0	0
41000	-332332	0	0
42000	-332332	0	0
43000	-332332	0	0
44000	-332332	0	0
45000	-332332	0	0
46000	-332332	0	0
47000	-332332	0	0
48000	-332332	0	0
49000	-332332	0	0
50000	-332332	0	0
51000	-415416	0	0
52000	-415416	0	0
53000	-415416	0	0
54000	-415416	0	0
55000	-415416	0	0
56000	-415416	0	0
57000	-415416	0	0
58000	-415416	0	0
59000	-415416	0	0
60000	-415416	0	0
61000	-498499	0	0
62000	-498499	0	0
63000	-498499	0	0
64000	-498499	0	0
65000	-498499	0	0
66000	-498499	0	0
67000	-498499	0	0
68000	-498499	0	0
69000	-498499	0	0
70000	-498499	0	0
71000	-581581	0	0
72000	-581581	0	0
73000	-581581	0	0
74000	-581581	0	0
75000	-581581	0	0
76000	-581581	0	0
77000	-581581	0	0
78000	-581581	0	0
79000	-581581	0	0
80000	-581581	0	0
81000	-664667	0	0
82000	-664667	0	0
83000	-664667	0	0
84000	-664667	0	0
85000	-664667	0	0
86000	-664667	0	0
87000	-664667	0	0
88000	-664667	0	0
89000	-664667	0	0
90000	-664667	0	0
91000	-747748	0	0
92000	-747748	0	0
93000	-747748	0	0
94000	-747748	0	0
95000	-747748	0	0
96000	-747748	0	0
97000	-747748	0	0
98000	-747748	0	0
99000	-747748	0	0
100000	-747748	1	0
101000	-747748	1	0
102000	-747748	1	0
103000	-747748	1	0
104000	-747748	1	0
105000	-747748	1	0
106000	-747748	1	0
107000	-747748	1	0
108000	-747748	1	0
109000	-747748	1	0
110000	-747748	1	0
111000	-747748	1	0
112000	-747748	1	0
113000	-747748	1	0
114000	-747748	1	0
115000	-747748	1	0
116000	-747748	1	0
117000	-747748	1	0
118000	-747748	1	0
119000	-747748	1	0
120000	-747745	1	0
121000	-747745	1	0
122000	-747745	1	0
123000	-747745	1	0
124000	-747745	1	0
125000	-747745	1	0
126000	-747745	1	0
127000	-747745	1	0
128000	-747745	1	0
129000	-747745	1	0
130000	-747746	1	0
131000	-747746	1	0
132000	-747746	1	0
133000	-747746	1	0
134000	-747746	1	0
135000	-747746	1	0
136000	-747746	1	0
137000	-747746	1	0
138000	-747746	1	0
139000	-747746	1	0
140000	-747741	1	0
141000	-747741	1	0
142000	-747741	1	0
143000	-747741	1	0
144000	-747741	1	0
145000	-747741	1	0
146000	-747741	1	0
147000	-747741	1	0
148000	-747741	1	0
149000	-747741	1	0
150000	-747737	1	0
151000	-747737	1	0
152000	-747737	1	0
153000	-747737	1	0
154000	-747737	1	0
155000	-747737	1	0
156000	-747737	1	0
157000	-747737	1	0
158000	-747737	1	0
159000	-747737	1	0
160000	-747737	1	0
161000	-747737	1	0
162000	-747737	1	0
163000	-747737	1	0
164000	-747737	1	0
165000	-747737	1	0
166000	-747737	1	0
167000	-747737	1	0
168000	-747737	1	0
169000	-747737	1	0
170000	-747735	1	0
171000	-747735	1	0
172000	-747735	1	0
173000	-747735	1	0
174000	-747735	1	0
175000	-747735	1	0
176000	-747735	1	0
177000	-747735	1	0
178000	-747735	1	0
179000	-747735	1	0
180000	-747736	1	0
181000	-747736	1	0
182000	-747736	1	0
183000	-747736	1	0
184000	-747736	1	0
185000	-747736	1	0
186000	-747736	1	0
187000	-747736	1	0
188000	-747736	1	0
189000	-747738	1	0
190000	-747738	1	0
191000	-747738	1	0
192000	-747738	1	0
193000	-747738	1	0
194000	-747738	1	0
195000	-747738	1	0
196000	-747738	1	0
197000	-747738	1	0
198000	-747738	1	0
199000	-747733	2	0
200000	-747733	2	0
201000	-747733	2	0
202000	-747733	2	0
203000	-747733	2	0
204000	-747733	2	0
205000	-747733	2	0
206000	-747733	2	0
207000	-747733	2	0
208000	-747733	2	0
209000	-747734	2	0
210000	-747734	2	0
211000	-747734	2	0
212000	-747734	2	0
213000	-747734	2	0
214000	-747734	2	0
215000	-747734	2	0
216000	-747734	2	0
217000	-747734	2	0
218000	-747734	2	0
219000	-747737	2	0
220000	-747737	2	0
221000	-747737	2	0
222000	-747737	2	0
223000	-747737	2	0
224000	-747737	2	0
225000	-747737	2	0
226000	-747737	2	0
227000	-747737	2	0
228000	-747737	2	0
229000	-747745	2	0
230000	-747745	2	0
231000	-747745	2	0
232000	-747745	2	0
233000	-747745	2	0
234000	-747745	2	0
235000	-747745	2	0
236000	-747745	2	0
237000	-747745	2	0
238000	-747745	2	0
239000	-747752	2	0
240000	-747752	2	0
241000	-747752	2	0
242000	-747752	2	0
243000	-747752	2	0
244000	-747752	2	0
245000	-747752	2	0
246000	-747752	2	0
247000	-747752	2	0
248000	-747752	2	0
249000	-747747	2	0
250000	-747747	2	0
251000	-747747	2	0
252000	-747747	2	0
253000	-747747	2	0
254000	-747747	2	0
255000	-747747	2	0
256000	-747747	2	0
257000	-747747	2	0
258000	-747741	2	0
259000	-747741	2	0
260000	-747741	2	0
261000	-747741	2	0
262000	-747741	2	0
263000	-747741	2	0
264000	-747741	2	0
265000	-747741	2	0
266000	-747741	2	0
267000	-747741	2	0
268000	-747733	2	0
269000	-747733	2	0
270000	-747733	2	0
271000	-747733	2	0
272000	-747733	2	0
273000	-747733	2	0
274000	-747733	2	0
275000	-747733	2	0
276000	-747733	2	0
277000	-747733	2	0
278000	-747725	2	0
279000	-747725	2	0
280000	-747725	2	0
281000	-747725	2	0
282000	-747725	2	0
283000	-747725	2	0
284000	-747725	2	0
285000	-747725	2	0
286000	-747725	2	0
287000	-747725	2	0
288000	-747723	2	0
289000	-747723	2	0
290000	-747723	2	0
291000	-747723	2	0
292000	-747723	2	0
293000	-747723	2	0
294000	-747723	2	0
295000	-747723	2	0
296000	-747723	2	0
297000	-747723	2	0
298000	-747719	3	0
299000	-747719	3	0
300000	-747719	3	0
301000	-747719	3	0
302000	-747719	3	0
303000	-747719	3	0
304000	-747719	3	0
305000	-747719	3	0
306000	-747719	3	0
307000	-747719	3	0
308000	-747714	3	0
309000	-747714	3	0
310000	-747714	3	0
311000	-747714	3	0
312000	-747714	3	0
313000	-747714	3	0
314000	-747714	3	0
315000	-747714	3	0
316000	-747714	3	0
317000	-747714	3	0
318000	-747710	3	0
319000	-747710	3	0
320000	-747710	3	0
321000	-747710	3	0
322000	-747710	3	0
323000	-747710	3	0
324000	-747710	3	0
325000	-747710	3	0
326000	-747710	3	0
327000	-747710	3	0
328000	-747705	3	0
329000	-747705	3	0
330000	-747705	3	0
331000	-747705	3	0
332000	-747705	3	0
333000	-747705	3	0
334000	-747705	3	0
335000	-747705	3	0
336000	-747705	3	0
337000	-747705	3	0
338000	-747701	3	0
339000	-747701	3	0
340000	-747701	3	0
341000	-747701	3	0
342000	-747701	3	0
343000	-747701	3	0
344000	-747701	3	0
345000	-747701	3	0
346000	-747701	3	0
347000	-747698	3	0
348000	-747698	3	0
349000	-747698	3	0
350000	-747698	3	0
351000	-747698	3	0
352000	-747698	3	0
353000	-747698	3	0
354000	-747698	3	0
355000	-747698	3	0
356000	-747698	3	0
357000	-747703	3	0
358000	-747703	3	0
359000	-747703	3	0
360000	-747703	3	0
361000	-747703	3	0
362000	-747703	3	0
363000	-747703	3	0
364000	-747703	3	0
365000	-747703	3	0
366000	-747703	3	0
367000	-747707	3	0
368000	-747707	3	0
369000	-747707	3	0
370000	-747707	3	0
371000	-747707	3	0
372000	-747707	3	0
373000	-747707	3	0
374000	-747707	3	0
375000	-747707	3	0
376000	-747707	3	0
377000	-747704	3	0
378000	-747704	3	0
379000	-747704	3	0
380000	-747704	3	0
381000	-747704	3	0
382000	-747704	3	0
383000	-747704	3	0
384000	-747704	3	0
385000	-747704	3	0
386000	-747704	3	0
387000	-747699	3	0
388000	-747699	3	0
389000	-747699	3	0
390000	-747699	3	0
391000	-747699	3	0
392000	-747699	3	0
393000	-747699	3	0
394000	-747699	3	0
395000	-747699	3	0
396000	-747699	3	0
397000	-747690	4	0
398000	-747690	4	0
399000	-747690	4	0
400000	-747690	4	0
401000	-747690	4	0
402000	-747690	4	0
403000	-747690	4	0
404000	-747690	4	0
405000	-747690	4	0
406000	-747690	4	0
407000	-747682	4	0
408000	-747682	4	0
409000	-747682	4	0
410000	-747682	4	0
411000	-747682	4	0
412000	-747682	4	0
413000	-747682	4	0
414000	-747682	4	0
415000	-747682	4	0
416000	-747682	4	0
417000	-747678	4	0
418000	-747678	4	0
419000	-747678	4	0
420000	-747678	4	0
421000	-747678	4	0
422000	-747678	4	0
423000	-747678	4	0
424000	-747678	4	0
425000	-747678	4	0
426000	-747676	4	0
427000	-747676	4	0
428000	-747676	4	0
429000	-747676	4	0
430000	-747676	4	0
431000	-747676	4	0
432000	-747676	4	0
433000	-747676	4	0
434000	-747676	4	0
435000	-747676	4	0
436000	-747674	4	0
437000	-747674	4	0
438000	-747674	4	0
439000	-747674	4	0
440000	-747674	4	0
441000	-747674	4	0
442000	-747674	4	0
443000	-747674	4	0
444000	-747674	4	0
445000	-747674	4	0
446000	-747671	4	0
447000	-747671	4	0
448000	-747671	4	0
449000	-747671	4	0
450000	-747671	4	0
451000	-747671	4	0
452000	-747671	4	0
453000	-747671	4	0
454000	-747671	4	0
455000	-747671	4	0
456000	-747672	4	0
457000	-747672	4	0
458000	-747672	4	0
459000	-747672	4	0
460000	-747672	4	0
461000	-747672	4	0
462000	-747672	4	0
463000	-747672	4	0
464000	-747672	4	0
465000	-747672	4	0
466000	-747674	4	0
467000	-747674	4	0
468000	-747674	4	0
469000	-747674	4	0
470000	-747674	4	0
471000	-747674	4	0
472000	-747674	4	0
473000	-747674	4	0
474000	-747674	4	0
475000	-747674	4	0
476000	-747669	4	0
477000	-747669	4	0
478000	-747669	4	0
479000	-747669	4	0
480000	-747669	4	0
481000	-747669	4	0
482000	-747669	4	0
483000	-747669	4	0
484000	-747669	4	0
485000	-747669	4	0
486000	-747668	4	0
487000	-747668	4	0
488000	-747668	4	0
489000	-747668	4	0
490000	-747668	4	0
491000	-747668	4	0
492000	-747668	4	0
493000	-747668	4	0
494000	-747668	4	0
495000	-747668	5	0
496000	-747667	5	0
497000	-747667	5	0
498000	-747667	5	0
499000	-747667	5	0
500000	-747667	5	0
501000	-747667	5	0
502000	-747667	5	0
503000	-747667	5	0
504000	-747667	5	0
505000	-747662	5	0
506000	-747662	5	0
507000	-747662	5	0
508000	-747662	5	0
509000	-747662	5	0
510000	-747662	5	0
511000	-747662	5	0
512000	-747662	5	0
513000	-747662	5	0
514000	-747662	5	0
515000	-747660	5	0
516000	-747660	5	0
517000	-747660	5	0
518000	-747660	5	0
519000	-747660	5	0
520000	-747660	5	0
521000	-747660	5	0
522000	-747660	5	0
523000	-747660	5	0
524000	-747660	5	0
525000	-747655	5	0
526000	-747655	5	0
527000	-747655	5	0
528000	-747655	5	0
529000	-747655	5	0
530000	-747655	5	0
531000	-747655	5	0
532000	-747655	5	0
533000	-747655	5	0
534000	-747655	5	0
535000	-747649	5	0
536000	-747649	5	0
537000	-747649	5	0
538000	-747649	5	0
539000	-747649	5	0
540000	-747649	5	0
541000	-747649	5	0
542000	-747649	5	0
543000	-747649	5	0
544000	-747649	5	0
545000	-747650	5	0
546000	-747650	5	0
547000	-747650	5	0
548000	-747650	5	0
549000	-747650	5	0
550000	-747650	5	0
551000	-747650	5	0
552000	-747650	5	0
553000	-747650	5	0
554000	-747650	5	0
555000	-747642	5	0
556000	-747642	5	0
557000	-747642	5	0
558000	-747642	5	0
559000	-747642	5	0
560000	-747642	5	0
561000	-747642	5	0
562000	-747642	5	0
563000	-747642	5	0
564000	-747642	5	0
565000	-747635	5	0
566000	-747635	5	0
567000	-747635	5	0
568000	-747635	5	0
569000	-747635	5	0
570000	-747635	5	0
571000	-747635	5	0
572000	-747635	5	0
573000	-747635	5	0
574000	-747635	5	0
575000	-747626	5	0
576000	-747626	5	0
577000	-747626	5	0
578000	-747626	5	0
579000	-747626	5	0
580000	-747626	5	0
581000	-747626	5	0
582000	-747626	5	0
583000	-747626	5	0
584000	-747618	5	0
585000	-747618	5	0
586000	-747618	5	0
587000	-747618	5	0
588000	-747618	5	0
589000	-747618	5	0
590000	-747618	5	0
591000	-747618	5	0
592000	-747618	5	0
593000	-747618	5	0
594000	-747616	6	0
595000	-747616	6	0
596000	-747616	6	0
597000	-747616	6	0
598000	-747616	6	0
599000	-747616	6	0
600000	-747616	6	0
601000	-747616	6	0
602000	-747616	6	0
603000	-747616	6	0
604000	-747617	6	0
605000	-747617	6	0
606000	-747617	6	0
607000	-747617	6	0
608000	-747617	6	0
609000	-747617	6	0
610000	-747617	6	0
611000	-747617	6	0
612000	-747617	6	0
613000	-747617	6	0
614000	-747619	6	0
615000	-747619	6	0
616000	-747619	6	0
617000	-747619	6	0
618000	-747619	6	0
619000	-747619	6	0
620000	-747619	6	0
621000	-747619	6	0
622000	-747619	6	0
623000	-747619	6	0
624000	-747621	6	0
625000	-747621	6	0
626000	-747621	6	0
627000	-747621	6	0
628000	-747621	6	0
629000	-747621	6	0
630000	-747621	6	0
631000	-747621	6	0
632000	-747621	6	0
633000	-747621	6	0
634000	-747624	6	0
635000	-747624	6	0
636000	-747624	6	0
637000	-747624	6	0
638000	-747624	6	0
639000	-747624	6	0
640000	-747624	6	0
641000	-747624	6	0
642000	-747624	6	0
643000	-747624	6	0
644000	-747626	6	0
645000	-747626	6	0
646000	-747626	6	0
647000	-747626	6	0
648000	-747626	6	0
649000	-747626	6	0
650000	-747626	6	0
651000	-747626	6	0
652000	-747626	6	0
653000	-747626	6	0
654000	-747618	6	0
655000	-747618	6	0
656000	-747618	6	0
657000	-747618	6	0
658000	-747618	6	0
659000	-747618	6	0
660000	-747618	6	0
661000	-747618	6	0
662000	-747618	6	0
663000	-747611	6	0
664000	-747611	6	0
665000	-747611	6	0
666000	-747611	6	0
667000	-747611	6	0
668000	-747611	6	0
669000	-747611	6	0
670000	-747611	6	0
671000	-747611	6	0
672000	-747611	6	0
673000	-747604	6	0
674000	-747604	6	0
675000	-747604	6	0
676000	-747604	6	0
677000	-747604	6	0
678000	-747604	6	0
679000	-747604	6	0
680000	-747604	6	0
681000	-747604	6	0
682000	-747604	6	0
683000	-747593	6	0
684000	-747593	6	0
685000	-747593	6	0
686000	-747593	6	0
687000	-747593	6	0
688000	-747593	6	0
689000	-747593	6	0
690000	-747593	6	0
691000	-747593	6	0
692000	-747593	6	0
693000	-747589	7	0
694000	-747589	7	0
695000	-747589	7	0
696000	-747589	7	0
697000	-747589	7	0
698000	-747589	7	0
699000	-747589	7	0
700000	-747589	7	0
701000	-747589	7	0
702000	-747589	7	0
703000	-747585	7	0
704000	-747585	7	0
705000	-747585	7	0
706000	-747585	7	0
707000	-747585	7	0
708000	-747585	7	0
709000	-747585	7	0
710000	-747585	7	0
711000	-747585	7	0
712000	-747585	7	0
713000	-747581	7	0
714000	-747581	7	0
715000	-747581	7	0
716000	-747581	7	0
717000	-747581	7	0
718000	-747581	7	0
719000	-747581	7	0
720000	-747581	7	0
721000	-747581	7	0
722000	-747581	7	0
723000	-747582	7	0
724000	-747582	7	0
725000	-747582	7	0
726000	-747582	7	0
727000	-747582	7	0
728000	-747582	7	0
729000	-747582	7	0
730000	-747582	7	0
731000	-747582	7	0
732000	-747582	7	0
733000	-747583	7	0
734000	-747583	7	0
735000	-747583	7	0
736000	-747583	7	0
737000	-747583	7	0
738000	-747583	7	0
739000	-747583	7	0
740000	-747583	7	0
741000	-747583	7	0
742000	-747588	7	0
743000	-747588	7	0
744000	-747588	7	0
745000	-747588	7	0
746000	-747588	7	0
747000	-747588	7	0
748000	-747588	7	0
749000	-747588	7	0
750000	-747588	7	0
751000	-747588	7	0
752000	-747593	7	0
753000	-747593	7	0
754000	-747593	7	0
755000	-747593	7	0
756000	-747593	7	0
757000	-747593	7	0
758000	-747593	7	0
759000	-747593	7	0
760000	-747593	7	0
761000	-747593	7	0
762000	-747602	7	0
763000	-747602	7	0
764000	-747602	7	0
765000	-747602	7	0
766000	-747602	7	0
767000	-747602	7	0
768000	-747602	7	0
769000	-747602	7	0
770000	-747602	7	0
771000	-747602	7	0
772000	-747606	7	0
773000	-747606	7	0
774000	-747606	7	0
775000	-747606	7	0
776000	-747606	7	0
777000	-747606	7	0
778000	-747606	7	0
779000	-747606	7	0
780000	-747606	7	0
781000	-747606	7	0
782000	-747611	7	0
783000	-747611	7	0
784000	-747611	7	0
785000	-747611	7	0
786000	-747611	7	0
787000	-747611	7	0
788000	-747611	7	0
789000	-747611	7	0
790000	-747611	7	0
791000	-747611	8	0
792000	-747616	8	0
793000	-747616	8	0
794000	-747616	8	0
795000	-747616	8	0
796000	-747616	8	0
797000	-747616	8	0
798000	-747616	8	0
799000	-747616	8	0
800000	-747616	8	0
801000	-747616	8	0
802000	-747618	8	0
803000	-747618	8	0
804000	-747618	8	0
805000	-747618	8	0
806000	-747618	8	0
807000	-747618	8	0
808000	-747618	8	0
809000	-747618	8	0
810000	-747618	8	0
811000	-747618	8	0
812000	-747617	8	0
813000	-747617	8	0
814000	-747617	8	0
815000	-747617	8	0
816000	-747617	8	0
817000	-747617	8	0
818000	-747617	8	0
819000	-747617	8	0
820000	-747617	8	0
821000	-747612	8	0
822000	-747612	8	0
823000	-747612	8	0
824000	-747612	8	0
825000	-747612	8	0
826000	-747612	8	0
827000	-747612	8	0
828000	-747612	8	0
829000	-747612	8	0
830000	-747612	8	0
831000	-747614	8	0
832000	-747614	8	0
833000	-747614	8	0
834000	-747614	8	0
835000	-747614	8	0
836000	-747614	8	0
837000	-747614	8	0
838000	-747614	8	0
839000	-747614	8	0
840000	-747614	8	0
841000	-747616	8	0
842000	-747616	8	0
843000	-747616	8	0
844000	-747616	8	0
845000	-747616	8	0
846000	-747616	8	0
847000	-747616	8	0
848000	-747616	8	0
849000	-747616	8	0
850000	-747616	8	0
851000	-747614	8	0
852000	-747614	8	0
853000	-747614	8	0
854000	-747614	8	0
855000	-747614	8	0
856000	-747614	8	0
857000	-747614	8	0
858000	-747614	8	0
859000	-747614	8	0
860000	-747614	8	0
861000	-747613	8	0
862000	-747613	8	0
863000	-747613	8	0
864000	-747613	8	0
865000	-747613	8	0
866000	-747613	8	0
867000	-747613	8	0
868000	-747613	8	0
869000	-747613	8	0
870000	-747613	8	0
871000	-747614	8	0
872000	-747614	8	0
873000	-747614	8	0
874000	-747614	8	0
875000	-747614	8	0
876000	-747614	8	0
877000	-747614	8	0
878000	-747614	8	0
879000	-747614	8	0
880000	-747614	8	0
881000	-747615	8	0
882000	-747615	8	0
883000	-747615	8	0
884000	-747615	8	0
885000	-747615	8	0
886000	-747615	8	0
887000	-747615	8	0
888000	-747615	8	0
889000	-747615	8	0
890000	-747615	9	0
891000	-747624	9	0
892000	-747624	9	0
893000	-747624	9	0
894000	-747624	9	0
895000	-747624	9	0
896000	-747624	9	0
897000	-747624	9	0
898000	-747624	9	0
899000	-747624	9	0
900000	-747623	9	0
901000	-747623	9	0
902000	-747623	9	0
903000	-747623	9	0
904000	-747623	9	0
905000	-747623	9	0
906000	-747623	9	0
907000	-747623	9	0
908000	-747623	9	0
909000	-747623	9	0
910000	-747624	9	0
911000	-747624	9	0
912000	-747624	9	0
913000	-747624	9	0
914000	-747624	9	0
915000	-747624	9	0
916000	-747624	9	0
917000	-747624	9	0
918000	-747624	9	0
919000	-747624	9	0
920000	-747624	9	0
921000	-747624	9	0
922000	-747624	9	0
923000	-747624	9	0
924000	-747624	9	0
925000	-747624	9	0
926000	-747624	9	0
927000	-747624	9	0
928000	-747624	9	0
929000	-747624	9	0
930000	-747624	9	0
931000	-747624	9	0
932000	-747624	9	0
933000	-747624	9	0
934000	-747624	9	0
935000	-747624	9	0
936000	-747624	9	0
937000	-747624	9	0
938000	-747624	9	0
939000	-747624	9	0
940000	-747621	9	0
941000	-747621	9	0
942000	-747621	9	0
943000	-747621	9	0
944000	-747621	9	0
945000	-747621	9	0
946000	-747621	9	0
947000	-747621	9	0
948000	-747621	9	0
949000	-747621	9	0
950000	-747621	9	0
951000	-747621	9	0
952000	-747621	9	0
953000	-747621	9	0
954000	-747621	9	0
955000	-747621	9	0
956000	-747621	9	0
957000	-747621	9	0
958000	-747621	9	0
959000	-747621	9	0
960000	-747615	9	0
961000	-747615	9	0
962000	-747615	9	0
963000	-747615	9	0
964000	-747615	9	0
965000	-747615	9	0
966000	-747615	9	0
967000	-747615	9	0
968000	-747615	9	0
969000	-747608	9	0
970000	-747608	9	0
971000	-747608	9	0
972000	-747608	9	0
973000	-747608	9	0
974000	-747608	9	0
975000	-747608	9	0
976000	-747608	9	0
977000	-747608	9	0
978000	-747608	9	0
979000	-747606	9	0
980000	-747606	9	0
981000	-747606	9	0
982000	-747606	9	0
983000	-747606	9	0
984000	-747606	9	0
985000	-747606	9	0
986000	-747606	9	0
987000	-747606	9	0
988000	-747606	9	0
989000	-747601	10	0
990000	-747601	10	0
991000	-747601	10	0
992000	-747601	10	0
993000	-747601	10	0
994000	-747601	10	0
995000	-747601	10	0
996000	-747601	10	0
997000	-747601	10	0
998000	-747601	10	0
999000	-664518	10	0
1000000	-664518	10	0
1001000	-664518	10	0
1002000	-664518	10	0
1003000	-664518	10	0
1004000	-664518	10	0
1005000	-664518	10	0
1006000	-664518	10	0
1007000	-664518	10	0
1008000	-664518	10	0
1009000	-581434	10	0
1010000	-581434	10	0
1011000	-581434	10	0
1012000	-581434	10	0
1013000	-581434	10	0
1014000	-581434	10	0
1015000	-581434	10	0
1016000	-581434	10	0
1017000	-581434	10	0
1018000	-581434	10	0
1019000	-498342	10	0
1020000	-498342	10	0
1021000	-498342	10	0
1022000	-498342	10	0
1023000	-498342	10	0
1024000	-498342	10	0
1025000	-498342	10	0
1026000	-498342	10	0
1027000	-498342	10	0
1028000	-498342	10	0
1029000	-415256	10	0
1030000	-415256	10	0
1031000	-415256	10	0
1032000	-415256	10	0
1033000	-415256	10	0
1034000	-415256	10	0
1035000	-415256	10	0
1036000	-415256	10	0
1037000	-415256	10	0
1038000	-415256	10	0
1039000	-332173	10	0
1040000	-332173	10	0
1041000	-332173	10	0
1042000	-332173	10	0
1043000	-332173	10	0
1044000	-332173	10	0
1045000	-332173	10	0
1046000	-332173	10	0
1047000	-332173	10	0
1048000	-249090	10	0
1049000	-249090	10	0
1050000	-249090	10	0
1051000	-249090	10	0
1052000	-249090	10	0
1053000	-249090	10	0
1054000	-249090	10	0
1055000	-249090	10	0
1056000	-249090	10	0
1057000	-249090	10	0
1058000	-166010	10	0
1059000	-166010	10	0
1060000	-166010	10	0
1061000	-166010	10	0
1062000	-166010	10	0
1063000	-166010	10	0
1064000	-166010	10	0
1065000	-166010	10	0
1066000	-166010	10	0
1067000	-166010	10	0
1068000	-82914	10	0
1069000	-82914	10	0
1070000	-82914	10	0
1071000	-82914	10	0
1072000	-82914	10	0
1073000	-82914	10	0
1074000	-82914	10	0
1075000	-82914	10	0
1076000	-82914	10	0
1077000	-82914	10	0
1078000	171	10	0
1079000	171	10	0
1080000	171	10	0
1081000	171	10	0
1082000	171	10	0
1083000	171	10	0
1084000	171	10	0
1085000	171	10	0
1086000	171	10	0
1087000	171	10	0
1088000	166	11	0
1089000	166	11	0
1090000	166	11	0
1091000	166	11	0
1092000	166	11	0
1093000	166	11	0
1094000	166	11	0
1095000	166	11	0
1096000	166	11	0
1097000	166	11	0
1098000	161	11	0
1099000	161	11	0
1100000	161	11	0
1101000	161	11	0
1102000	161	11	0
1103000	161	11	0
1104000	161	11	0
1105000	161	11	0
1106000	161	11	0
1107000	161	11	0
1108000	157	11	0
1109000	157	11	0
1110000	157	11	0
1111000	157	11	0
1112000	157	11	0
1113000	157	11	0
1114000	157	11	0
1115000	157	11	0
1116000	157	11	0
1117000	157	11	0
1118000	166	11	0
1119000	166	11	0
1120000	166	11	0
1121000	166	11	0
1122000	166	11	0
1123000	166	11	0
1124000	166	11	0
1125000	166	11	0
1126000	166	11	0
1127000	181	11	0
1128000	181	11	0
1129000	181	11	0
1130000	181	11	0
1131000	181	11	0
1132000	181	11	0
1133000	181	11	0
1134000	181	11	0
1135000	181	11	0
1136000	181	11	0
1137000	196	11	0
1138000	196	11	0
1139000	196	11	0
1140000	196	11	0
1141000	196	11	0
1142000	196	11	0
1143000	196	11	0
1144000	196	11	0
1145000	196	11	0
1146000	196	11	0
1147000	198	11	0
1148000	198	11	0
1149000	198	11	0
1150000	198	11	0
1151000	198	11	0
1152000	198	11	0
1153000	198	11	0
1154000	198	11	0
1155000	198	11	0
1156000	198	11	0
1157000	178	11	0
1158000	178	11	0
1159000	178	11	0
1160000	178	11	0
1161000	178	11	0
1162000	178	11	0
1163000	178	11	0
1164000	178	11	0
1165000	178	11	0
1166000	178	11	0
1167000	171	11	0
1168000	171	11	0
1169000	171	11	0
1170000	171	11	0
1171000	171	11	0
1172000	171	11	0
1173000	171	11	0
1174000	171	11	0
1175000	171	11	0
1176000	171	11	0
1177000	202	11	0
1178000	202	11	0
1179000	202	11	0
1180000	202	11	0
1181000	202	11	0
1182000	202	11	0
1183000	202	11	0
1184000	202	11	0
1185000	202	11	0
1186000	202	11	0
1187000	226	12	0
1188000	226	12	0
1189000	226	12	0
1190000	226	12	0
1191000	226	12	0
1192000	226	12	0
1193000	226	12	0
1194000	226	12	0
1195000	226	12	0
1196000	226	12	0
1197000	241	12	0
1198000	241	12	0
1199000	241	12	0
1200000	241	12	0
1201000	241	12	0
1202000	241	12	0
1203000	241	12	0
1204000	241	12	0
1205000	241	12	0
1206000	242	12	0
1207000	242	12	0
1208000	242	12	0
1209000	242	12	0
1210000	242	12	0
1211000	242	12	0
1212000	242	12	0
1213000	242	12	0
1214000	242	12	0
1215000	242	12	0
1216000	240	12	0
1217000	240	12	0
1218000	240	12	0
1219000	240	12	0
1220000	240	12	0
1221000	240	12	0
1222000	240	12	0
1223000	240	12	0
1224000	240	12	0
1225000	240	12	0
1226000	238	12	0
1227000	238	12	0
1228000	238	12	0
1229000	238	12	0
1230000	238	12	0
1231000	238	12	0
1232000	238	12	0
1233000	238	12	0
1234000	238	12	0
1235000	238	12	0
1236000	229	12	0
1237000	229	12	0
1238000	229	12	0
1239000	229	12	0
1240000	229	12	0
1241000	229	12	0
1242000	229	12	0
1243000	229	12	0
1244000	229	12	0
1245000	229	12	0
1246000	228	12	0
1247000	228	12	0
1248000	228	12	0
1249000	228	12	0
1250000	228	12	0
1251000	228	12	0
1252000	228	12	0
1253000	228	12	0
1254000	228	12	0
1255000	228	12	0
1256000	224	12	0
1257000	224	12	0
1258000	224	12	0
1259000	224	12	0
1260000	224	12	0
1261000	224	12	0
1262000	224	12	0
1263000	224	12	0
1264000	224	12	0
1265000	224	12	0
1266000	211	12	0
1267000	211	12	0
1268000	211	12	0
1269000	211	12	0
1270000	211	12	0
1271000	211	12	0
1272000	211	12	0
1273000	211	12	0
1274000	211	12	0
1275000	211	12	0
1276000	203	12	0
1277000	203	12	0
1278000	203	12	0
1279000	203	12	0
1280000	203	12	0
1281000	203	12	0
1282000	203	12	0
1283000	203	12	0
1284000	203	12	0
1285000	200	13	0
1286000	200	13	0
1287000	200	13	0
1288000	200	13	0
1289000	200	13	0
1290000	200	13	0
1291000	200	13	0
1292000	200	13	0
1293000	200	13	0
1294000	200	13	0
1295000	196	13	0
1296000	196	13	0
1297000	196	13	0
1298000	196	13	0
1299000	196	13	0
1300000	196	13	0
1301000	196	13	0
1302000	196	13	0
1303000	196	13	0
1304000	196	13	0
1305000	186	13	0
1306000	186	13	0
1307000	186	13	0
1308000	186	13	0
1309000	186	13	0
1310000	186	13	0
1311000	186	13	0
1312000	186	13	0
1313000	186	13	0
1314000	186	13	0
1315000	176	13	0
1316000	176	13	0
1317000	176	13	0
1318000	176	13	0
1319000	176	13	0
1320000	176	13	0
1321000	176	13	0
1322000	176	13	0
1323000	176	13	0
1324000	176	13	0
1325000	179	13	0
1326000	179	13	0
1327000	179	13	0
1328000	179	13	0
1329000	179	13	0
1330000	179	13	0
1331000	179	13	0
1332000	179	13	0
1333000	179	13	0
1334000	179	13	0
1335000	175	13	0
1336000	175	13	0
1337000	175	13	0
1338000	175	13	0
1339000	175	13	0
1340000	175	13	0
1341000	175	13	0
1342000	175	13	0
1343000	175	13	0
1344000	175	13	0
1345000	173	13	0
1346000	173	13	0
1347000	173	13	0
1348000	173	13	0
1349000	173	13	0
1350000	173	13	0
1351000	173	13	0
1352000	173	13	0
1353000	173	13	0
1354000	171	13	0
1355000	171	13	0
1356000	171	13	0
1357000	171	13	0
1358000	171	13	0
1359000	171	13	0
1360000	171	13	0
1361000	171	13	0
1362000	171	13	0
1363000	171	13	0
1364000	154	13	0
1365000	154	13	0
1366000	154	13	0
1367000	154	13	0
1368000	154	13	0
1369000	154	13	0
1370000	154	13	0
1371000	154	13	0
1372000	154	13	0
1373000	154	13	0
1374000	151	13	0
1375000	151	13	0
1376000	151	13	0
1377000	151	13	0
1378000	151	13	0
1379000	151	13	0
1380000	151	13	0
1381000	151	13	0
1382000	151	13	0
1383000	151	13	0
1384000	135	14	0
1385000	135	14	0
1386000	135	14	0
1387000	135	14	0
1388000	135	14	0
1389000	135	14	0
1390000	135	14	0
1391000	135	14	0
1392000	135	14	0
1393000	135	14	0
1394000	130	14	0
1395000	130	14	0
1396000	130	14	0
1397000	130	14	0
1398000	130	14	0
1399000	130	14	0
1400000	130	14	0
1401000	130	14	0
1402000	130	14	0
1403000	130	14	0
1404000	130	14	0
1405000	130	14	0
1406000	130	14	0
1407000	130	14	0
1408000	130	14	0
1409000	130	14	0
1410000	130	14	0
1411000	130	14	0
1412000	130	14	0
1413000	130	14	0
1414000	131	14	0
1415000	131	14	0
1416000	131	14	0
1417000	131	14	0
1418000	131	14	0
1419000	131	14	0
1420000	131	14	0
1421000	131	14	0
1422000	131	14	0
1423000	131	14	0
1424000	126	14	0
1425000	126	14	0
1426000	126	14	0
1427000	126	14	0
1428000	126	14	0
1429000	126	14	0
1430000	126	14	0
1431000	126	14	0
1432000	126	14	0
1433000	125	14	0
1434000	125	14	0
1435000	125	14	0
1436000	125	14	0
1437000	125	14	0
1438000	125	14	0
1439000	125	14	0
1440000	125	14	0
1441000	125	14	0
1442000	125	14	0
1443000	127	14	0
1444000	127	14	0
1445000	127	14	0
1446000	127	14	0
1447000	127	14	0
1448000	127	14	0
1449000	127	14	0
1450000	127	14	0
1451000	127	14	0
1452000	127	14	0
1453000	137	14	0
1454000	137	14	0
1455000	137	14	0
1456000	137	14	0
1457000	137	14	0
1458000	137	14	0
1459000	137	14	0
1460000	137	14	0
1461000	137	14	0
1462000	137	14	0
1463000	116	14	0
1464000	116	14	0
1465000	116	14	0
1466000	116	14	0
1467000	116	14	0
1468000	116	14	0
1469000	116	14	0
1470000	116	14	0
1471000	116	14	0
1472000	116	14	0
1473000	117	14	0
1474000	117	14	0
1475000	117	14	0
1476000	117	14	0
1477000	117	14	0
1478000	117	14	0
1479000	117	14	0
1480000	117	14	0
1481000	117	14	0
1482000	117	14	0
1483000	109	15	0
1484000	109	15	0
1485000	109	15	0
1486000	109	15	0
1487000	109	15	0
1488000	109	15	0
1489000	109	15	0
1490000	109	15	0
1491000	109	15	0
1492000	109	15	0
1493000	97	15	0
1494000	97	15	0
1495000	97	15	0
1496000	97	15	0
1497000	97	15	0
1498000	97	15	0
1499000	97	15	0
1500000	97	15	0
1501000	97	15	0
1502000	97	15	0
1503000	89	15	0
1504000	89	15	0
1505000	89	15	0
1506000	89	15	0
1507000	89	15	0
1508000	89	15	0
1509000	89	15	0
1510000	89	15	0
1511000	89	15	0
1512000	104	15	0
1513000	104	15	0
1514000	104	15	0
1515000	104	15	0
1516000	104	15	0
1517000	104	15	0
1518000	104	15	0
1519000	104	15	0
1520000	104	15	0
1521000	104	15	0
1522000	116	15	0
1523000	116	15	0
1524000	116	15	0
1525000	116	15	0
1526000	116	15	0
1527000	116	15	0
1528000	116	15	0
1529000	116	15	0
1530000	116	15	0
1531000	116	15	0
1532000	134	15	0
1533000	134	15	0
1534000	134	15	0
1535000	134	15	0
1536000	134	15	0
1537000	134	15	0
1538000	134	15	0
1539000	134	15	0
1540000	134	15	0
1541000	134	15	0
1542000	120	15	0
1543000	120	15	0
1544000	120	15	0
1545000	120	15	0
1546000	120	15	0
1547000	120	15	0
1548000	120	15	0
1549000	120	15	0
1550000	120	15	0
1551000	120	15	0
1552000	69	15	0
1553000	69	15	0
1554000	69	15	0
1555000	69	15	0
1556000	69	15	0
1557000	69	15	0
1558000	69	15	0
1559000	69	15	0
1560000	69	15	0
1561000	69	15	0
1562000	51	15	0
1563000	51	15	0
1564000	51	15	0
1565000	51	15	0
1566000	51	15	0
1567000	51	15	0
1568000	51	15	0
1569000	51	15	0
1570000	51	15	0
1571000	51	15	0
1572000	33	15	0
1573000	33	15	0
1574000	33	15	0
1575000	33	15	0
1576000	33	15	0
1577000	33	15	0
1578000	33	15	0
1579000	33	15	0
1580000	33	15	0
1581000	33	15	0
1582000	65	16	0
1583000	65	16	0
1584000	65	16	0
1585000	65	16	0
1586000	65	16	0
1587000	65	16	0
1588000	65	16	0
1589000	65	16	0
1590000	65	16	0
1591000	86	16	0
1592000	86	16	0
1593000	86	16	0
1594000	86	16	0
1595000	86	16	0
1596000	86	16	0
1597000	86	16	0
1598000	86	16	0
1599000	86	16	0
1600000	86	16	0
1601000	76	16	0
1602000	76	16	0
1603000	76	16	0
1604000	76	16	0
1605000	76	16	0
1606000	76	16	0
1607000	76	16	0
1608000	76	16	0
1609000	76	16	0
1610000	76	16	0
1611000	64	16	0
1612000	64	16	0
1613000	64	16	0
1614000	64	16	0
1615000	64	16	0
1616000	64	16	0
1617000	64	16	0
1618000	64	16	0
1619000	64	16	0
1620000	64	16	0
1621000	54	16	0
1622000	54	16	0
1623000	54	16	0
1624000	54	16	0
1625000	54	16	0
1626000	54	16	0
1627000	54	16	0
1628000	54	16	0
1629000	54	16	0
1630000	54	16	0
1631000	33	16	0
1632000	33	16	0
1633000	33	16	0
1634000	33	16	0
1635000	33	16	0
1636000	33	16	0
1637000	33	16	0
1638000	33	16	0
1639000	33	16	0
1640000	33	16	0
1641000	31	16	0
1642000	31	16	0
1643000	31	16	0
1644000	31	16	0
1645000	31	16	0
1646000	31	16	0
1647000	31	16	0
1648000	31	16	0
1649000	31	16	0
1650000	31	16	0
1651000	44	16	0
1652000	44	16	0
1653000	44	16	0
1654000	44	16	0
1655000	44	16	0
1656000	44	16	0
1657000	44	16	0
1658000	44	16	0
1659000	44	16	0
1660000	44	16	0
1661000	58	16	0
1662000	58	16	0
1663000	58	16	0
1664000	58	16	0
1665000	58	16	0
1666000	58	16	0
1667000	58	16	0
1668000	58	16	0
1669000	58	16	0
1670000	81	16	0
1671000	81	16	0
1672000	81	16	0
1673000	81	16	0
1674000	81	16	0
1675000	81	16	0
1676000	81	16	0
1677000	81	16	0
1678000	81	16	0
1679000	81	16	0
1680000	77	17	0
1681000	77	17	0
1682000	77	17	0
1683000	77	17	0
1684000	77	17	0
1685000	77	17	0
1686000	77	17	0
1687000	77	17	0
1688000	77	17	0
1689000	77	17	0
1690000	76	17	0
1691000	76	17	0
1692000	76	17	0
1693000	76	17	0
1694000	76	17	0
1695000	76	17	0
1696000	76	17	0
1697000	76	17	0
1698000	76	17	0
1699000	76	17	0
1700000	75	17	0
1701000	75	17	0
1702000	75	17	0
1703000	75	17	0
1704000	75	17	0
1705000	75	17	0
1706000	75	17	0
1707000	75	17	0
1708000	75	17	0
1709000	75	17	0
1710000	45	17	0
1711000	45	17	0
1712000	45	17	0
1713000	45	17	0
1714000	45	17	0
1715000	45	17	0
1716000	45	17	0
1717000	45	17	0
1718000	45	17	0
1719000	45	17	0
1720000	32	17	0
1721000	32	17	0
1722000	32	17	0
1723000	32	17	0
1724000	32	17	0
1725000	32	17	0
1726000	32	17	0
1727000	32	17	0
1728000	32	17	0
1729000	32	17	0
1730000	46	17	0
1731000	46	17	0
1732000	46	17	0
1733000	46	17	0
1734000	46	17	0
1735000	46	17	0
1736000	46	17	0
1737000	46	17	0
1738000	46	17	0
1739000	52	17	0
1740000	52	17	0
1741000	52	17	0
1742000	52	17	0
1743000	52	17	0
1744000	52	17	0
1745000	52	17	0
1746000	52	17	0
1747000	52	17	0
1748000	52	17	0
1749000	62	17	0
1750000	62	17	0
1751000	62	17	0
1752000	62	17	0
1753000	62	17	0
1754000	62	17	0
1755000	62	17	0
1756000	62	17	0
1757000	62	17	0
1758000	62	17	0
1759000	66	17	0
1760000	66	17	0
1761000	66	17	0
1762000	66	17	0
1763000	66	17	0
1764000	66	17	0
1765000	66	17	0
1766000	66	17	0
1767000	66	17	0
1768000	66	17	0
1769000	126	17	0
1770000	126	17	0
1771000	126	17	0
1772000	126	17	0
1773000	126	17	0
1774000	126	17	0
1775000	126	17	0
1776000	126	17	0
1777000	126	17	0
1778000	126	17	0
1779000	110	18	0
1780000	110	18	0
1781000	110	18	0
1782000	110	18	0
1783000	110	18	0
1784000	110	18	0
1785000	110	18	0
1786000	110	18	0
1787000	110	18	0
1788000	110	18	0
1789000	90	18	0
1790000	90	18	0
1791000	90	18	0
1792000	90	18	0
1793000	90	18	0
1794000	90	18	0
1795000	90	18	0
1796000	90	18	0
1797000	90	18	0
1798000	90	18	0
1799000	17	18	0
1800000	17	18	0
1801000	17	18	0
1802000	17	18	0
1803000	17	18	0
1804000	17	18	0
1805000	17	18	0
1806000	17	18	0
1807000	17	18	0
1808000	17	18	0
1809000	-37	18	0
1810000	-37	18	0
1811000	-37	18	0
1812000	-37	18	0
1813000	-37	18	0
1814000	-37	18	0
1815000	-37	18	0
1816000	-37	18	0
1817000	-37	18	0
1818000	-37	18	0
1819000	4	18	0
1820000	4	18	0
1821000	4	18	0
1822000	4	18	0
1823000	4	18	0
1824000	4	18	0
1825000	4	18	0
1826000	4	18	0
1827000	4	18	0
1828000	124	18	24
1829000	124	18	24
1830000	124	18	24
1831000	124	18	24
1832000	124	18	24
1833000	124	18	24
1834000	124	18	24
1835000	124	18	24
1836000	124	18	24
1837000	124	18	24
1838000	241	18	0
1839000	241	18	0
1840000	241	18	0
1841000	241	18	0
1842000	241	18	0
1843000	241	18	0
1844000	241	18	0
1845000	241	18	0
1846000	241	18	0
1847000	241	18	0
1848000	269	18	0
1849000	269	18	0
1850000	269	18	0
1851000	269	18	0
1852000	269	18	0
1853000	269	18	0
1854000	269	18	0
1855000	269	18	0
1856000	269	18	0
1857000	269	18	0
1858000	269	18	0
1859000	269	18	0
1860000	269	18	0
1861000	269	18	0
1862000	269	18	0
1863000	269	18	0
1864000	269	18	0
1865000	269	18	0
1866000	269	18	0
1867000	269	18	0
1868000	216	18	0
1869000	216	18	0
1870000	216	18	0
1871000	216	18	0
1872000	216	18	0
1873000	216	18	0
1874000	216	18	0
1875000	216	18	0
1876000	216	18	0
1877000	216	18	0
1878000	172	19	0
1879000	172	19	0
1880000	172	19	0
1881000	172	19	0
1882000	172	19	0
1883000	172	19	0
1884000	172	19	0
1885000	172	19	0
1886000	172	19	0
1887000	172	19	0
1888000	19	19	0
1889000	19	19	0
1890000	19	19	0
1891000	19	19	0
1892000	19	19	0
1893000	19	19	0
1894000	19	19	0
1895000	19	19	0
1896000	19	19	0
1897000	19	19	24
1898000	-10	19	24
1899000	-10	19	24
1900000	-10	19	24
1901000	-10	19	24
1902000	-10	19	24
1903000	-10	19	24
1904000	-10	19	24
1905000	-10	19	24
1906000	-10	19	24
1907000	175	19	0
1908000	175	19	0
1909000	175	19	0
1910000	175	19	0
1911000	175	19	0
1912000	175	19	0
1913000	175	19	0
1914000	175	19	0
1915000	175	19	0
1916000	175	19	0
1917000	361	19	24
1918000	361	19	24
1919000	361	19	24
1920000	361	19	24
1921000	361	19	24
1922000	361	19	24
1923000	361	19	24
1924000	361	19	24
1925000	361	19	24
1926000	361	19	24
1927000	717	19	0
1928000	717	19	0
1929000	717	19	0
1930000	717	19	0
1931000	717	19	0
1932000	717	19	0
1933000	717	19	0
1934000	717	19	0
1935000	717	19	0
1936000	717	19	0
1937000	1086	19	0
1938000	1086	19	0
1939000	1086	19	0
1940000	1086	19	0
1941000	1086	19	0
1942000	1086	19	0
1943000	1086	19	0
1944000	1086	19	0
1945000	1086	19	0
1946000	1086	19	0
1947000	1150	19	0
1948000	1150	19	0
1949000	1150	19	0
1950000	1150	19	0
1951000	1150	19	0
1952000	1150	19	0
1953000	1150	19	0
1954000	1150	19	0
1955000	1150	19	0
1956000	1150	19	0
1957000	775	19	24
1958000	775	19	24
1959000	775	19	24
1960000	775	19	24
1961000	775	19	24
1962000	775	19	24
1963000	775	19	24
1964000	775	19	24
1965000	775	19	24
1966000	775	19	0
1967000	404	19	0
1968000	404	19	0
1969000	404	19	0
1970000	404	19	0
1971000	404	19	0
1972000	404	19	0
1973000	404	19	0
1974000	404	19	0
1975000	404	19	0
1976000	404	20	24
1977000	-396	20	24
1978000	-396	20	24
1979000	-396	20	24
1980000	-396	20	24
1981000	-396	20	24
1982000	-396	20	24
1983000	-396	20	24
1984000	-396	20	24
1985000	-396	20	24
1986000	-460	20	0
1987000	-460	20	0
1988000	-460	20	0
1989000	-460	20	0
1990000	-460	20	0
1991000	-460	20	0
1992000	-460	20	0
1993000	-460	20	0
1994000	-460	20	0
1995000	-460	20	0
1996000	97	20	0
1997000	97	20	0
1998000	97	20	0
[truncated: 35,209 more rows]
