# Supplementary material for: Empirical optimization of an angled spoke paddling wheel with self-rotating mechanism
Source: Sci Rep. 2022 Nov 28;12:20511. doi: 10.1038/s41598-022-25181-7 (PMC9705443; doi:10.1038/s41598-022-25181-7)
Supplement: Supplementary file 1 — Supplementary Information. [file 41598_2022_25181_MOESM1_ESM.zip › 2nd_test_Loadcell_raw_data/R7/Test2_R7_90RPM_Set3.csv]

Timestamp	RMS_Val_G	Target_Vel_G	Vel_Cur_G
0	0	0	0
1000	0	0	0
2000	0	0	0
3000	0	0	0
4000	0	0	0
5000	0	0	0
6000	0	0	0
7000	0	0	0
8000	0	0	0
9000	0	0	0
10000	0	0	0
11000	0	0	0
12000	-83200	0	0
13000	-83200	0	0
14000	-83200	0	0
15000	-83200	0	0
16000	-83200	0	0
17000	-83200	0	0
18000	-83200	0	0
19000	-83200	0	0
20000	-83200	0	0
21000	-83200	0	0
22000	-166395	0	0
23000	-166395	0	0
24000	-166395	0	0
25000	-166395	0	0
26000	-166395	0	0
27000	-166395	0	0
28000	-166395	0	0
29000	-166395	0	0
30000	-166395	0	0
31000	-249593	0	0
32000	-249593	0	0
33000	-249593	0	0
34000	-249593	0	0
35000	-249593	0	0
36000	-249593	0	0
37000	-249593	0	0
38000	-249593	0	0
39000	-249593	0	0
40000	-249593	0	0
41000	-332790	0	0
42000	-332790	0	0
43000	-332790	0	0
44000	-332790	0	0
45000	-332790	0	0
46000	-332790	0	0
47000	-332790	0	0
48000	-332790	0	0
49000	-332790	0	0
50000	-332790	0	0
51000	-415986	0	0
52000	-415986	0	0
53000	-415986	0	0
54000	-415986	0	0
55000	-415986	0	0
56000	-415986	0	0
57000	-415986	0	0
58000	-415986	0	0
59000	-415986	0	0
60000	-415986	0	0
61000	-499186	0	0
62000	-499186	0	0
63000	-499186	0	0
64000	-499186	0	0
65000	-499186	0	0
66000	-499186	0	0
67000	-499186	0	0
68000	-499186	0	0
69000	-499186	0	0
70000	-499186	0	0
71000	-582386	0	0
72000	-582386	0	0
73000	-582386	0	0
74000	-582386	0	0
75000	-582386	0	0
76000	-582386	0	0
77000	-582386	0	0
78000	-582386	0	0
79000	-582386	0	0
80000	-582386	0	0
81000	-665589	0	0
82000	-665589	0	0
83000	-665589	0	0
84000	-665589	0	0
85000	-665589	0	0
86000	-665589	0	0
87000	-665589	0	0
88000	-665589	0	0
89000	-665589	0	0
90000	-665589	0	0
91000	-748792	0	0
92000	-748792	0	0
93000	-748792	0	0
94000	-748792	0	0
95000	-748792	0	0
96000	-748792	0	0
97000	-748792	0	0
98000	-748792	0	0
99000	-748792	0	0
100000	-748792	1	0
101000	-748792	1	0
102000	-748792	1	0
103000	-748792	1	0
104000	-748792	1	0
105000	-748792	1	0
106000	-748792	1	0
107000	-748792	1	0
108000	-748792	1	0
109000	-748792	1	0
110000	-748795	1	0
111000	-748795	1	0
112000	-748795	1	0
113000	-748795	1	0
114000	-748795	1	0
115000	-748795	1	0
116000	-748795	1	0
117000	-748795	1	0
118000	-748795	1	0
119000	-748795	1	0
120000	-748793	1	0
121000	-748793	1	0
122000	-748793	1	0
123000	-748793	1	0
124000	-748793	1	0
125000	-748793	1	0
126000	-748793	1	0
127000	-748793	1	0
128000	-748793	1	0
129000	-748793	1	0
130000	-748792	1	0
131000	-748792	1	0
132000	-748792	1	0
133000	-748792	1	0
134000	-748792	1	0
135000	-748792	1	0
136000	-748792	1	0
137000	-748792	1	0
138000	-748792	1	0
139000	-748792	1	0
140000	-748795	1	0
141000	-748795	1	0
142000	-748795	1	0
143000	-748795	1	0
144000	-748795	1	0
145000	-748795	1	0
146000	-748795	1	0
147000	-748795	1	0
148000	-748795	1	0
149000	-748795	1	0
150000	-748803	1	0
151000	-748803	1	0
152000	-748803	1	0
153000	-748803	1	0
154000	-748803	1	0
155000	-748803	1	0
156000	-748803	1	0
157000	-748803	1	0
158000	-748803	1	0
159000	-748803	1	0
160000	-748807	1	0
161000	-748807	1	0
162000	-748807	1	0
163000	-748807	1	0
164000	-748807	1	0
165000	-748807	1	0
166000	-748807	1	0
167000	-748807	1	0
168000	-748807	1	0
169000	-748807	1	0
170000	-748811	1	0
171000	-748811	1	0
172000	-748811	1	0
173000	-748811	1	0
174000	-748811	1	0
175000	-748811	1	0
176000	-748811	1	0
177000	-748811	1	0
178000	-748811	1	0
179000	-748811	1	0
180000	-748808	1	0
181000	-748808	1	0
182000	-748808	1	0
183000	-748808	1	0
184000	-748808	1	0
185000	-748808	1	0
186000	-748808	1	0
187000	-748808	1	0
188000	-748808	1	0
189000	-748804	1	0
190000	-748804	1	0
191000	-748804	1	0
192000	-748804	1	0
193000	-748804	1	0
194000	-748804	1	0
195000	-748804	1	0
196000	-748804	1	0
197000	-748804	1	0
198000	-748804	1	0
199000	-748803	2	0
200000	-748803	2	0
201000	-748803	2	0
202000	-748803	2	0
203000	-748803	2	0
204000	-748803	2	0
205000	-748803	2	0
206000	-748803	2	0
207000	-748803	2	0
208000	-748803	2	0
209000	-748809	2	0
210000	-748809	2	0
211000	-748809	2	0
212000	-748809	2	0
213000	-748809	2	0
214000	-748809	2	0
215000	-748809	2	0
216000	-748809	2	0
217000	-748809	2	0
218000	-748809	2	0
219000	-748815	2	0
220000	-748815	2	0
221000	-748815	2	0
222000	-748815	2	0
223000	-748815	2	0
224000	-748815	2	0
225000	-748815	2	0
226000	-748815	2	0
227000	-748815	2	0
228000	-748815	2	0
229000	-748825	2	0
230000	-748825	2	0
231000	-748825	2	0
232000	-748825	2	0
233000	-748825	2	0
234000	-748825	2	0
235000	-748825	2	0
236000	-748825	2	0
237000	-748825	2	0
238000	-748825	2	0
239000	-748828	2	0
240000	-748828	2	0
241000	-748828	2	0
242000	-748828	2	0
243000	-748828	2	0
244000	-748828	2	0
245000	-748828	2	0
246000	-748828	2	0
247000	-748828	2	0
248000	-748828	2	0
249000	-748828	2	0
250000	-748828	2	0
251000	-748828	2	0
252000	-748828	2	0
253000	-748828	2	0
254000	-748828	2	0
255000	-748828	2	0
256000	-748828	2	0
257000	-748828	2	0
258000	-748828	2	0
259000	-748828	2	0
260000	-748828	2	0
261000	-748828	2	0
262000	-748828	2	0
263000	-748828	2	0
264000	-748828	2	0
265000	-748828	2	0
266000	-748828	2	0
267000	-748828	2	0
268000	-748836	2	0
269000	-748836	2	0
270000	-748836	2	0
271000	-748836	2	0
272000	-748836	2	0
273000	-748836	2	0
274000	-748836	2	0
275000	-748836	2	0
276000	-748836	2	0
277000	-748836	2	0
278000	-748842	2	0
279000	-748842	2	0
280000	-748842	2	0
281000	-748842	2	0
282000	-748842	2	0
283000	-748842	2	0
284000	-748842	2	0
285000	-748842	2	0
286000	-748842	2	0
287000	-748842	2	0
288000	-748842	2	0
289000	-748842	2	0
290000	-748842	2	0
291000	-748842	2	0
292000	-748842	2	0
293000	-748842	2	0
294000	-748842	2	0
295000	-748842	2	0
296000	-748842	2	0
297000	-748842	2	0
298000	-748842	3	0
299000	-748842	3	0
300000	-748842	3	0
301000	-748842	3	0
302000	-748842	3	0
303000	-748842	3	0
304000	-748842	3	0
305000	-748842	3	0
306000	-748842	3	0
307000	-748842	3	0
308000	-748838	3	0
309000	-748838	3	0
310000	-748838	3	0
311000	-748838	3	0
312000	-748838	3	0
313000	-748838	3	0
314000	-748838	3	0
315000	-748838	3	0
316000	-748838	3	0
317000	-748838	3	0
318000	-748836	3	0
319000	-748836	3	0
320000	-748836	3	0
321000	-748836	3	0
322000	-748836	3	0
323000	-748836	3	0
324000	-748836	3	0
325000	-748836	3	0
326000	-748836	3	0
327000	-748836	3	0
328000	-748836	3	0
329000	-748836	3	0
330000	-748836	3	0
331000	-748836	3	0
332000	-748836	3	0
333000	-748836	3	0
334000	-748836	3	0
335000	-748836	3	0
336000	-748836	3	0
337000	-748836	3	0
338000	-748841	3	0
339000	-748841	3	0
340000	-748841	3	0
341000	-748841	3	0
342000	-748841	3	0
343000	-748841	3	0
344000	-748841	3	0
345000	-748841	3	0
346000	-748841	3	0
347000	-748847	3	0
348000	-748847	3	0
349000	-748847	3	0
350000	-748847	3	0
351000	-748847	3	0
352000	-748847	3	0
353000	-748847	3	0
354000	-748847	3	0
355000	-748847	3	0
356000	-748847	3	0
357000	-748846	3	0
358000	-748846	3	0
359000	-748846	3	0
360000	-748846	3	0
361000	-748846	3	0
362000	-748846	3	0
363000	-748846	3	0
364000	-748846	3	0
365000	-748846	3	0
366000	-748846	3	0
367000	-748848	3	0
368000	-748848	3	0
369000	-748848	3	0
370000	-748848	3	0
371000	-748848	3	0
372000	-748848	3	0
373000	-748848	3	0
374000	-748848	3	0
375000	-748848	3	0
376000	-748848	3	0
377000	-748847	3	0
378000	-748847	3	0
379000	-748847	3	0
380000	-748847	3	0
381000	-748847	3	0
382000	-748847	3	0
383000	-748847	3	0
384000	-748847	3	0
385000	-748847	3	0
386000	-748847	3	0
387000	-748846	3	0
388000	-748846	3	0
389000	-748846	3	0
390000	-748846	3	0
391000	-748846	3	0
392000	-748846	3	0
393000	-748846	3	0
394000	-748846	3	0
395000	-748846	3	0
396000	-748846	3	0
397000	-748841	4	0
398000	-748841	4	0
399000	-748841	4	0
400000	-748841	4	0
401000	-748841	4	0
402000	-748841	4	0
403000	-748841	4	0
404000	-748841	4	0
405000	-748841	4	0
406000	-748841	4	0
407000	-748837	4	0
408000	-748837	4	0
409000	-748837	4	0
410000	-748837	4	0
411000	-748837	4	0
412000	-748837	4	0
413000	-748837	4	0
414000	-748837	4	0
415000	-748837	4	0
416000	-748837	4	0
417000	-748835	4	0
418000	-748835	4	0
419000	-748835	4	0
420000	-748835	4	0
421000	-748835	4	0
422000	-748835	4	0
423000	-748835	4	0
424000	-748835	4	0
425000	-748835	4	0
426000	-748831	4	0
427000	-748831	4	0
428000	-748831	4	0
429000	-748831	4	0
430000	-748831	4	0
431000	-748831	4	0
432000	-748831	4	0
433000	-748831	4	0
434000	-748831	4	0
435000	-748831	4	0
436000	-748828	4	0
437000	-748828	4	0
438000	-748828	4	0
439000	-748828	4	0
440000	-748828	4	0
441000	-748828	4	0
442000	-748828	4	0
443000	-748828	4	0
444000	-748828	4	0
445000	-748828	4	0
446000	-748828	4	0
447000	-748828	4	0
448000	-748828	4	0
449000	-748828	4	0
450000	-748828	4	0
451000	-748828	4	0
452000	-748828	4	0
453000	-748828	4	0
454000	-748828	4	0
455000	-748828	4	0
456000	-748826	4	0
457000	-748826	4	0
458000	-748826	4	0
459000	-748826	4	0
460000	-748826	4	0
461000	-748826	4	0
462000	-748826	4	0
463000	-748826	4	0
464000	-748826	4	0
465000	-748826	4	0
466000	-748823	4	0
467000	-748823	4	0
468000	-748823	4	0
469000	-748823	4	0
470000	-748823	4	0
471000	-748823	4	0
472000	-748823	4	0
473000	-748823	4	0
474000	-748823	4	0
475000	-748823	4	0
476000	-748819	4	0
477000	-748819	4	0
478000	-748819	4	0
479000	-748819	4	0
480000	-748819	4	0
481000	-748819	4	0
482000	-748819	4	0
483000	-748819	4	0
484000	-748819	4	0
485000	-748819	4	0
486000	-748818	4	0
487000	-748818	4	0
488000	-748818	4	0
489000	-748818	4	0
490000	-748818	4	0
491000	-748818	4	0
492000	-748818	4	0
493000	-748818	4	0
494000	-748818	4	0
495000	-748818	5	0
496000	-748816	5	0
497000	-748816	5	0
498000	-748816	5	0
499000	-748816	5	0
500000	-748816	5	0
501000	-748816	5	0
502000	-748816	5	0
503000	-748816	5	0
504000	-748816	5	0
505000	-748817	5	0
506000	-748817	5	0
507000	-748817	5	0
508000	-748817	5	0
509000	-748817	5	0
510000	-748817	5	0
511000	-748817	5	0
512000	-748817	5	0
513000	-748817	5	0
514000	-748817	5	0
515000	-748818	5	0
516000	-748818	5	0
517000	-748818	5	0
518000	-748818	5	0
519000	-748818	5	0
520000	-748818	5	0
521000	-748818	5	0
522000	-748818	5	0
523000	-748818	5	0
524000	-748818	5	0
525000	-748817	5	0
526000	-748817	5	0
527000	-748817	5	0
528000	-748817	5	0
529000	-748817	5	0
530000	-748817	5	0
531000	-748817	5	0
532000	-748817	5	0
533000	-748817	5	0
534000	-748817	5	0
535000	-748811	5	0
536000	-748811	5	0
537000	-748811	5	0
538000	-748811	5	0
539000	-748811	5	0
540000	-748811	5	0
541000	-748811	5	0
542000	-748811	5	0
543000	-748811	5	0
544000	-748811	5	0
545000	-748798	5	0
546000	-748798	5	0
547000	-748798	5	0
548000	-748798	5	0
549000	-748798	5	0
550000	-748798	5	0
551000	-748798	5	0
552000	-748798	5	0
553000	-748798	5	0
554000	-748798	5	0
555000	-748795	5	0
556000	-748795	5	0
557000	-748795	5	0
558000	-748795	5	0
559000	-748795	5	0
560000	-748795	5	0
561000	-748795	5	0
562000	-748795	5	0
563000	-748795	5	0
564000	-748795	5	0
565000	-748791	5	0
566000	-748791	5	0
567000	-748791	5	0
568000	-748791	5	0
569000	-748791	5	0
570000	-748791	5	0
571000	-748791	5	0
572000	-748791	5	0
573000	-748791	5	0
574000	-748791	5	0
575000	-748788	5	0
576000	-748788	5	0
577000	-748788	5	0
578000	-748788	5	0
579000	-748788	5	0
580000	-748788	5	0
581000	-748788	5	0
582000	-748788	5	0
583000	-748788	5	0
584000	-748784	5	0
585000	-748784	5	0
586000	-748784	5	0
587000	-748784	5	0
588000	-748784	5	0
589000	-748784	5	0
590000	-748784	5	0
591000	-748784	5	0
592000	-748784	5	0
593000	-748784	5	0
594000	-748781	6	0
595000	-748781	6	0
596000	-748781	6	0
597000	-748781	6	0
598000	-748781	6	0
599000	-748781	6	0
600000	-748781	6	0
601000	-748781	6	0
602000	-748781	6	0
603000	-748781	6	0
604000	-748777	6	0
605000	-748777	6	0
606000	-748777	6	0
607000	-748777	6	0
608000	-748777	6	0
609000	-748777	6	0
610000	-748777	6	0
611000	-748777	6	0
612000	-748777	6	0
613000	-748777	6	0
614000	-748770	6	0
615000	-748770	6	0
616000	-748770	6	0
617000	-748770	6	0
618000	-748770	6	0
619000	-748770	6	0
620000	-748770	6	0
621000	-748770	6	0
622000	-748770	6	0
623000	-748770	6	0
624000	-748758	6	0
625000	-748758	6	0
626000	-748758	6	0
627000	-748758	6	0
628000	-748758	6	0
629000	-748758	6	0
630000	-748758	6	0
631000	-748758	6	0
632000	-748758	6	0
633000	-748758	6	0
634000	-748748	6	0
635000	-748748	6	0
636000	-748748	6	0
637000	-748748	6	0
638000	-748748	6	0
639000	-748748	6	0
640000	-748748	6	0
641000	-748748	6	0
642000	-748748	6	0
643000	-748748	6	0
644000	-748743	6	0
645000	-748743	6	0
646000	-748743	6	0
647000	-748743	6	0
648000	-748743	6	0
649000	-748743	6	0
650000	-748743	6	0
651000	-748743	6	0
652000	-748743	6	0
653000	-748743	6	0
654000	-748738	6	0
655000	-748738	6	0
656000	-748738	6	0
657000	-748738	6	0
658000	-748738	6	0
659000	-748738	6	0
660000	-748738	6	0
661000	-748738	6	0
662000	-748738	6	0
663000	-748740	6	0
664000	-748740	6	0
665000	-748740	6	0
666000	-748740	6	0
667000	-748740	6	0
668000	-748740	6	0
669000	-748740	6	0
670000	-748740	6	0
671000	-748740	6	0
672000	-748740	6	0
673000	-748735	6	0
674000	-748735	6	0
675000	-748735	6	0
676000	-748735	6	0
677000	-748735	6	0
678000	-748735	6	0
679000	-748735	6	0
680000	-748735	6	0
681000	-748735	6	0
682000	-748735	6	0
683000	-748734	6	0
684000	-748734	6	0
685000	-748734	6	0
686000	-748734	6	0
687000	-748734	6	0
688000	-748734	6	0
689000	-748734	6	0
690000	-748734	6	0
691000	-748734	6	0
692000	-748734	6	0
693000	-748733	7	0
694000	-748733	7	0
695000	-748733	7	0
696000	-748733	7	0
697000	-748733	7	0
698000	-748733	7	0
699000	-748733	7	0
700000	-748733	7	0
701000	-748733	7	0
702000	-748733	7	0
703000	-748727	7	0
704000	-748727	7	0
705000	-748727	7	0
706000	-748727	7	0
707000	-748727	7	0
708000	-748727	7	0
709000	-748727	7	0
710000	-748727	7	0
711000	-748727	7	0
712000	-748727	7	0
713000	-748725	7	0
714000	-748725	7	0
715000	-748725	7	0
716000	-748725	7	0
717000	-748725	7	0
718000	-748725	7	0
719000	-748725	7	0
720000	-748725	7	0
721000	-748725	7	0
722000	-748725	7	0
723000	-748724	7	0
724000	-748724	7	0
725000	-748724	7	0
726000	-748724	7	0
727000	-748724	7	0
728000	-748724	7	0
729000	-748724	7	0
730000	-748724	7	0
731000	-748724	7	0
732000	-748722	7	0
733000	-748722	7	0
734000	-748722	7	0
735000	-748722	7	0
736000	-748722	7	0
737000	-748722	7	0
738000	-748722	7	0
739000	-748722	7	0
740000	-748722	7	0
741000	-748722	7	0
742000	-748722	7	0
743000	-748722	7	0
744000	-748722	7	0
745000	-748722	7	0
746000	-748722	7	0
747000	-748722	7	0
748000	-748722	7	0
749000	-748722	7	0
750000	-748722	7	0
751000	-748722	7	0
752000	-748713	7	0
753000	-748713	7	0
754000	-748713	7	0
755000	-748713	7	0
756000	-748713	7	0
757000	-748713	7	0
758000	-748713	7	0
759000	-748713	7	0
760000	-748713	7	0
761000	-748713	7	0
762000	-748709	7	0
763000	-748709	7	0
764000	-748709	7	0
765000	-748709	7	0
766000	-748709	7	0
767000	-748709	7	0
768000	-748709	7	0
769000	-748709	7	0
770000	-748709	7	0
771000	-748709	7	0
772000	-748709	7	0
773000	-748709	7	0
774000	-748709	7	0
775000	-748709	7	0
776000	-748709	7	0
777000	-748709	7	0
778000	-748709	7	0
779000	-748709	7	0
780000	-748709	7	0
781000	-748709	7	0
782000	-748708	7	0
783000	-748708	7	0
784000	-748708	7	0
785000	-748708	7	0
786000	-748708	7	0
787000	-748708	7	0
788000	-748708	7	0
789000	-748708	7	0
790000	-748708	7	0
791000	-748708	7	0
792000	-748705	8	0
793000	-748705	8	0
794000	-748705	8	0
795000	-748705	8	0
796000	-748705	8	0
797000	-748705	8	0
798000	-748705	8	0
799000	-748705	8	0
800000	-748705	8	0
801000	-748705	8	0
802000	-748704	8	0
803000	-748704	8	0
804000	-748704	8	0
805000	-748704	8	0
806000	-748704	8	0
807000	-748704	8	0
808000	-748704	8	0
809000	-748704	8	0
810000	-748704	8	0
811000	-748703	8	0
812000	-748703	8	0
813000	-748703	8	0
814000	-748703	8	0
815000	-748703	8	0
816000	-748703	8	0
817000	-748703	8	0
818000	-748703	8	0
819000	-748703	8	0
820000	-748703	8	0
821000	-748703	8	0
822000	-748703	8	0
823000	-748703	8	0
824000	-748703	8	0
825000	-748703	8	0
826000	-748703	8	0
827000	-748703	8	0
828000	-748703	8	0
829000	-748703	8	0
830000	-748703	8	0
831000	-748697	8	0
832000	-748697	8	0
833000	-748697	8	0
834000	-748697	8	0
835000	-748697	8	0
836000	-748697	8	0
837000	-748697	8	0
838000	-748697	8	0
839000	-748697	8	0
840000	-748697	8	0
841000	-748693	8	0
842000	-748693	8	0
843000	-748693	8	0
844000	-748693	8	0
845000	-748693	8	0
846000	-748693	8	0
847000	-748693	8	0
848000	-748693	8	0
849000	-748693	8	0
850000	-748693	8	0
851000	-748688	8	0
852000	-748688	8	0
853000	-748688	8	0
854000	-748688	8	0
855000	-748688	8	0
856000	-748688	8	0
857000	-748688	8	0
858000	-748688	8	0
859000	-748688	8	0
860000	-748688	8	0
861000	-748682	8	0
862000	-748682	8	0
863000	-748682	8	0
864000	-748682	8	0
865000	-748682	8	0
866000	-748682	8	0
867000	-748682	8	0
868000	-748682	8	0
869000	-748682	8	0
870000	-748682	8	0
871000	-748681	8	0
872000	-748681	8	0
873000	-748681	8	0
874000	-748681	8	0
875000	-748681	8	0
876000	-748681	8	0
877000	-748681	8	0
878000	-748681	8	0
879000	-748681	8	0
880000	-748681	8	0
881000	-748680	8	0
882000	-748680	8	0
883000	-748680	8	0
884000	-748680	8	0
885000	-748680	8	0
886000	-748680	8	0
887000	-748680	8	0
888000	-748680	8	0
889000	-748680	8	0
890000	-748678	9	0
891000	-748678	9	0
892000	-748678	9	0
893000	-748678	9	0
894000	-748678	9	0
895000	-748678	9	0
896000	-748678	9	0
897000	-748678	9	0
898000	-748678	9	0
899000	-748678	9	0
900000	-748676	9	0
901000	-748676	9	0
902000	-748676	9	0
903000	-748676	9	0
904000	-748676	9	0
905000	-748676	9	0
906000	-748676	9	0
907000	-748676	9	0
908000	-748676	9	0
909000	-748676	9	0
910000	-748674	9	0
911000	-748674	9	0
912000	-748674	9	0
913000	-748674	9	0
914000	-748674	9	0
915000	-748674	9	0
916000	-748674	9	0
917000	-748674	9	0
918000	-748674	9	0
919000	-748674	9	0
920000	-748673	9	0
921000	-748673	9	0
922000	-748673	9	0
923000	-748673	9	0
924000	-748673	9	0
925000	-748673	9	0
926000	-748673	9	0
927000	-748673	9	0
928000	-748673	9	0
929000	-748673	9	0
930000	-748667	9	0
931000	-748667	9	0
932000	-748667	9	0
933000	-748667	9	0
934000	-748667	9	0
935000	-748667	9	0
936000	-748667	9	0
937000	-748667	9	0
938000	-748667	9	0
939000	-748667	9	0
940000	-748668	9	0
941000	-748668	9	0
942000	-748668	9	0
943000	-748668	9	0
944000	-748668	9	0
945000	-748668	9	0
946000	-748668	9	0
947000	-748668	9	0
948000	-748668	9	0
949000	-748668	9	0
950000	-748669	9	0
951000	-748669	9	0
952000	-748669	9	0
953000	-748669	9	0
954000	-748669	9	0
955000	-748669	9	0
956000	-748669	9	0
957000	-748669	9	0
958000	-748669	9	0
959000	-748676	9	0
960000	-748676	9	0
961000	-748676	9	0
962000	-748676	9	0
963000	-748676	9	0
964000	-748676	9	0
965000	-748676	9	0
966000	-748676	9	0
967000	-748676	9	0
968000	-748676	9	0
969000	-748686	9	0
970000	-748686	9	0
971000	-748686	9	0
972000	-748686	9	0
973000	-748686	9	0
974000	-748686	9	0
975000	-748686	9	0
976000	-748686	9	0
977000	-748686	9	0
978000	-748686	9	0
979000	-748688	9	0
980000	-748688	9	0
981000	-748688	9	0
982000	-748688	9	0
983000	-748688	9	0
984000	-748688	9	0
985000	-748688	9	0
986000	-748688	9	0
987000	-748688	9	0
988000	-748688	9	0
989000	-748681	10	0
990000	-748681	10	0
991000	-748681	10	0
992000	-748681	10	0
993000	-748681	10	0
994000	-748681	10	0
995000	-748681	10	0
996000	-748681	10	0
997000	-748681	10	0
998000	-748681	10	0
999000	-665473	10	0
1000000	-665473	10	0
1001000	-665473	10	0
1002000	-665473	10	0
1003000	-665473	10	0
1004000	-665473	10	0
1005000	-665473	10	0
1006000	-665473	10	0
1007000	-665473	10	0
1008000	-665473	10	0
1009000	-582279	10	0
1010000	-582279	10	0
1011000	-582279	10	0
1012000	-582279	10	0
1013000	-582279	10	0
1014000	-582279	10	0
1015000	-582279	10	0
1016000	-582279	10	0
1017000	-582279	10	0
1018000	-582279	10	0
1019000	-499084	10	0
1020000	-499084	10	0
1021000	-499084	10	0
1022000	-499084	10	0
1023000	-499084	10	0
1024000	-499084	10	0
1025000	-499084	10	0
1026000	-499084	10	0
1027000	-499084	10	0
1028000	-499084	10	0
1029000	-415884	10	0
1030000	-415884	10	0
1031000	-415884	10	0
1032000	-415884	10	0
1033000	-415884	10	0
1034000	-415884	10	0
1035000	-415884	10	0
1036000	-415884	10	0
1037000	-415884	10	0
1038000	-332686	10	0
1039000	-332686	10	0
1040000	-332686	10	0
1041000	-332686	10	0
1042000	-332686	10	0
1043000	-332686	10	0
1044000	-332686	10	0
1045000	-332686	10	0
1046000	-332686	10	0
1047000	-332686	10	0
1048000	-249484	10	0
1049000	-249484	10	0
1050000	-249484	10	0
1051000	-249484	10	0
1052000	-249484	10	0
1053000	-249484	10	0
1054000	-249484	10	0
1055000	-249484	10	0
1056000	-249484	10	0
1057000	-249484	10	0
1058000	-166283	10	0
1059000	-166283	10	0
1060000	-166283	10	0
1061000	-166283	10	0
1062000	-166283	10	0
1063000	-166283	10	0
1064000	-166283	10	0
1065000	-166283	10	0
1066000	-166283	10	0
1067000	-166283	10	0
1068000	-83076	10	0
1069000	-83076	10	0
1070000	-83076	10	0
1071000	-83076	10	0
1072000	-83076	10	0
1073000	-83076	10	0
1074000	-83076	10	0
1075000	-83076	10	0
1076000	-83076	10	0
1077000	-83076	10	0
1078000	130	10	0
1079000	130	10	0
1080000	130	10	0
1081000	130	10	0
1082000	130	10	0
1083000	130	10	0
1084000	130	10	0
1085000	130	10	0
1086000	130	10	0
1087000	130	10	0
1088000	134	11	0
1089000	134	11	0
1090000	134	11	0
1091000	134	11	0
1092000	134	11	0
1093000	134	11	0
1094000	134	11	0
1095000	134	11	0
1096000	134	11	0
1097000	134	11	0
1098000	132	11	0
1099000	132	11	0
1100000	132	11	0
1101000	132	11	0
1102000	132	11	0
1103000	132	11	0
1104000	132	11	0
1105000	132	11	0
1106000	132	11	0
1107000	124	11	0
1108000	124	11	0
1109000	124	11	0
1110000	124	11	0
1111000	124	11	0
1112000	124	11	0
1113000	124	11	0
1114000	124	11	0
1115000	124	11	0
1116000	124	11	0
1117000	116	11	0
1118000	116	11	0
1119000	116	11	0
1120000	116	11	0
1121000	116	11	0
1122000	116	11	0
1123000	116	11	0
1124000	116	11	0
1125000	116	11	0
1126000	116	11	0
1127000	113	11	0
1128000	113	11	0
1129000	113	11	0
1130000	113	11	0
1131000	113	11	0
1132000	113	11	0
1133000	113	11	0
1134000	113	11	0
1135000	113	11	0
1136000	113	11	0
1137000	125	11	0
1138000	125	11	0
1139000	125	11	0
1140000	125	11	0
1141000	125	11	0
1142000	125	11	0
1143000	125	11	0
1144000	125	11	0
1145000	125	11	0
1146000	125	11	0
1147000	137	11	0
1148000	137	11	0
1149000	137	11	0
1150000	137	11	0
1151000	137	11	0
1152000	137	11	0
1153000	137	11	0
1154000	137	11	0
1155000	137	11	0
1156000	137	11	0
1157000	143	11	0
1158000	143	11	0
1159000	143	11	0
1160000	143	11	0
1161000	143	11	0
1162000	143	11	0
1163000	143	11	0
1164000	143	11	0
1165000	143	11	0
1166000	143	11	0
1167000	142	11	0
1168000	142	11	0
1169000	142	11	0
1170000	142	11	0
1171000	142	11	0
1172000	142	11	0
1173000	142	11	0
1174000	142	11	0
1175000	142	11	0
1176000	142	11	0
1177000	137	11	0
1178000	137	11	0
1179000	137	11	0
1180000	137	11	0
1181000	137	11	0
1182000	137	11	0
1183000	137	11	0
1184000	137	11	0
1185000	137	11	0
1186000	130	12	0
1187000	130	12	0
1188000	130	12	0
1189000	130	12	0
1190000	130	12	0
1191000	130	12	0
1192000	130	12	0
1193000	130	12	0
1194000	130	12	0
1195000	130	12	0
1196000	134	12	0
1197000	134	12	0
1198000	134	12	0
1199000	134	12	0
1200000	134	12	0
1201000	134	12	0
1202000	134	12	0
1203000	134	12	0
1204000	134	12	0
1205000	134	12	0
1206000	138	12	0
1207000	138	12	0
1208000	138	12	0
1209000	138	12	0
1210000	138	12	0
1211000	138	12	0
1212000	138	12	0
1213000	138	12	0
1214000	138	12	0
1215000	138	12	0
1216000	152	12	0
1217000	152	12	0
1218000	152	12	0
1219000	152	12	0
1220000	152	12	0
1221000	152	12	0
1222000	152	12	0
1223000	152	12	0
1224000	152	12	0
1225000	152	12	0
1226000	159	12	0
1227000	159	12	0
1228000	159	12	0
1229000	159	12	0
1230000	159	12	0
1231000	159	12	0
1232000	159	12	0
1233000	159	12	0
1234000	159	12	0
1235000	159	12	0
1236000	174	12	0
1237000	174	12	0
1238000	174	12	0
1239000	174	12	0
1240000	174	12	0
1241000	174	12	0
1242000	174	12	0
1243000	174	12	0
1244000	174	12	0
1245000	174	12	0
1246000	177	12	0
1247000	177	12	0
1248000	177	12	0
1249000	177	12	0
1250000	177	12	0
1251000	177	12	0
1252000	177	12	0
1253000	177	12	0
1254000	177	12	0
1255000	177	12	0
1256000	188	12	0
1257000	188	12	0
1258000	188	12	0
1259000	188	12	0
1260000	188	12	0
1261000	188	12	0
1262000	188	12	0
1263000	188	12	0
1264000	188	12	0
1265000	194	12	0
1266000	194	12	0
1267000	194	12	0
1268000	194	12	0
1269000	194	12	0
1270000	194	12	0
1271000	194	12	0
1272000	194	12	0
1273000	194	12	0
1274000	194	12	0
1275000	198	12	0
1276000	198	12	0
1277000	198	12	0
1278000	198	12	0
1279000	198	12	0
1280000	198	12	0
1281000	198	12	0
1282000	198	12	0
1283000	198	12	0
1284000	198	12	0
1285000	201	13	0
1286000	201	13	0
1287000	201	13	0
1288000	201	13	0
1289000	201	13	0
1290000	201	13	0
1291000	201	13	0
1292000	201	13	0
1293000	201	13	0
1294000	201	13	0
1295000	201	13	0
1296000	201	13	0
1297000	201	13	0
1298000	201	13	0
1299000	201	13	0
1300000	201	13	0
1301000	201	13	0
1302000	201	13	0
1303000	201	13	0
1304000	201	13	0
1305000	191	13	0
1306000	191	13	0
1307000	191	13	0
1308000	191	13	0
1309000	191	13	0
1310000	191	13	0
1311000	191	13	0
1312000	191	13	0
1313000	191	13	0
1314000	191	13	0
1315000	178	13	0
1316000	178	13	0
1317000	178	13	0
1318000	178	13	0
1319000	178	13	0
1320000	178	13	0
1321000	178	13	0
1322000	178	13	0
1323000	178	13	0
1324000	178	13	0
1325000	171	13	0
1326000	171	13	0
1327000	171	13	0
1328000	171	13	0
1329000	171	13	0
1330000	171	13	0
1331000	171	13	0
1332000	171	13	0
1333000	171	13	0
1334000	175	13	0
1335000	175	13	0
1336000	175	13	0
1337000	175	13	0
1338000	175	13	0
1339000	175	13	0
1340000	175	13	0
1341000	175	13	0
1342000	175	13	0
1343000	175	13	0
1344000	172	13	0
1345000	172	13	0
1346000	172	13	0
1347000	172	13	0
1348000	172	13	0
1349000	172	13	0
1350000	172	13	0
1351000	172	13	0
1352000	172	13	0
1353000	172	13	0
1354000	181	13	0
1355000	181	13	0
1356000	181	13	0
1357000	181	13	0
1358000	181	13	0
1359000	181	13	0
1360000	181	13	0
1361000	181	13	0
1362000	181	13	0
1363000	181	13	0
1364000	182	13	0
1365000	182	13	0
1366000	182	13	0
1367000	182	13	0
1368000	182	13	0
1369000	182	13	0
1370000	182	13	0
1371000	182	13	0
1372000	182	13	0
1373000	182	13	0
1374000	177	13	0
1375000	177	13	0
1376000	177	13	0
1377000	177	13	0
1378000	177	13	0
1379000	177	13	0
1380000	177	13	0
1381000	177	13	0
1382000	177	13	0
1383000	177	13	0
1384000	168	14	0
1385000	168	14	0
1386000	168	14	0
1387000	168	14	0
1388000	168	14	0
1389000	168	14	0
1390000	168	14	0
1391000	168	14	0
1392000	168	14	0
1393000	168	14	0
1394000	147	14	0
1395000	147	14	0
1396000	147	14	0
1397000	147	14	0
1398000	147	14	0
1399000	147	14	0
1400000	147	14	0
1401000	147	14	0
1402000	147	14	0
1403000	147	14	0
1404000	146	14	0
1405000	146	14	0
1406000	146	14	0
1407000	146	14	0
1408000	146	14	0
1409000	146	14	0
1410000	146	14	0
1411000	146	14	0
1412000	146	14	0
1413000	139	14	0
1414000	139	14	0
1415000	139	14	0
1416000	139	14	0
1417000	139	14	0
1418000	139	14	0
1419000	139	14	0
1420000	139	14	0
1421000	139	14	0
1422000	139	14	0
1423000	132	14	0
1424000	132	14	0
1425000	132	14	0
1426000	132	14	0
1427000	132	14	0
1428000	132	14	0
1429000	132	14	0
1430000	132	14	0
1431000	132	14	0
1432000	132	14	0
1433000	136	14	0
1434000	136	14	0
1435000	136	14	0
1436000	136	14	0
1437000	136	14	0
1438000	136	14	0
1439000	136	14	0
1440000	136	14	0
1441000	136	14	0
1442000	136	14	0
1443000	130	14	0
1444000	130	14	0
1445000	130	14	0
1446000	130	14	0
1447000	130	14	0
1448000	130	14	0
1449000	130	14	0
1450000	130	14	0
1451000	130	14	0
1452000	130	14	0
1453000	137	14	0
1454000	137	14	0
1455000	137	14	0
1456000	137	14	0
1457000	137	14	0
1458000	137	14	0
1459000	137	14	0
1460000	137	14	0
1461000	137	14	0
1462000	137	14	0
1463000	108	14	0
1464000	108	14	0
1465000	108	14	0
1466000	108	14	0
1467000	108	14	0
1468000	108	14	0
1469000	108	14	0
1470000	108	14	0
1471000	108	14	0
1472000	108	14	0
1473000	80	14	0
1474000	80	14	0
1475000	80	14	0
1476000	80	14	0
1477000	80	14	0
1478000	80	14	0
1479000	80	14	0
1480000	80	14	0
1481000	80	14	0
1482000	80	15	0
1483000	68	15	0
1484000	68	15	0
1485000	68	15	0
1486000	68	15	0
1487000	68	15	0
1488000	68	15	0
1489000	68	15	0
1490000	68	15	0
1491000	68	15	0
1492000	71	15	0
1493000	71	15	0
1494000	71	15	0
1495000	71	15	0
1496000	71	15	0
1497000	71	15	0
1498000	71	15	0
1499000	71	15	0
1500000	71	15	0
1501000	71	15	0
1502000	78	15	0
1503000	78	15	0
1504000	78	15	0
1505000	78	15	0
1506000	78	15	0
1507000	78	15	0
1508000	78	15	0
1509000	78	15	0
1510000	78	15	0
1511000	78	15	0
1512000	82	15	0
1513000	82	15	0
1514000	82	15	0
1515000	82	15	0
1516000	82	15	0
1517000	82	15	0
1518000	82	15	0
1519000	82	15	0
1520000	82	15	0
1521000	82	15	0
1522000	67	15	0
1523000	67	15	0
1524000	67	15	0
1525000	67	15	0
1526000	67	15	0
1527000	67	15	0
1528000	67	15	0
1529000	67	15	0
1530000	67	15	0
1531000	67	15	0
1532000	50	15	0
1533000	50	15	0
1534000	50	15	0
1535000	50	15	0
1536000	50	15	0
1537000	50	15	0
1538000	50	15	0
1539000	50	15	0
1540000	50	15	0
1541000	50	15	0
1542000	31	15	0
1543000	31	15	0
1544000	31	15	0
1545000	31	15	0
1546000	31	15	0
1547000	31	15	0
1548000	31	15	0
1549000	31	15	0
1550000	31	15	0
1551000	31	15	0
1552000	12	15	0
1553000	12	15	0
1554000	12	15	0
1555000	12	15	0
1556000	12	15	0
1557000	12	15	0
1558000	12	15	0
1559000	12	15	0
1560000	12	15	0
1561000	12	15	0
1562000	7	15	0
1563000	7	15	0
1564000	7	15	0
1565000	7	15	0
1566000	7	15	0
1567000	7	15	0
1568000	7	15	0
1569000	7	15	0
1570000	7	15	0
1571000	12	15	0
1572000	12	15	0
1573000	12	15	0
1574000	12	15	0
1575000	12	15	0
1576000	12	15	0
1577000	12	15	0
1578000	12	15	0
1579000	12	15	0
1580000	12	15	0
1581000	5	16	0
1582000	5	16	0
1583000	5	16	0
1584000	5	16	0
1585000	5	16	0
1586000	5	16	0
1587000	5	16	0
1588000	5	16	0
1589000	5	16	0
1590000	5	16	0
1591000	-8	16	0
1592000	-8	16	0
1593000	-8	16	0
1594000	-8	16	0
1595000	-8	16	0
1596000	-8	16	0
1597000	-8	16	0
1598000	-8	16	0
1599000	-8	16	0
1600000	-8	16	0
1601000	-25	16	0
1602000	-25	16	0
1603000	-25	16	0
1604000	-25	16	0
1605000	-25	16	0
1606000	-25	16	0
1607000	-25	16	0
1608000	-25	16	0
1609000	-25	16	0
1610000	-25	16	0
1611000	-52	16	0
1612000	-52	16	0
1613000	-52	16	0
1614000	-52	16	0
1615000	-52	16	0
1616000	-52	16	0
1617000	-52	16	0
1618000	-52	16	0
1619000	-52	16	0
1620000	-52	16	0
1621000	-78	16	0
1622000	-78	16	0
1623000	-78	16	0
1624000	-78	16	0
1625000	-78	16	0
1626000	-78	16	0
1627000	-78	16	0
1628000	-78	16	0
1629000	-78	16	0
1630000	-78	16	0
1631000	-71	16	0
1632000	-71	16	0
1633000	-71	16	0
1634000	-71	16	0
1635000	-71	16	0
1636000	-71	16	0
1637000	-71	16	0
1638000	-71	16	0
1639000	-71	16	0
1640000	-71	16	0
1641000	-63	16	0
1642000	-63	16	0
1643000	-63	16	0
1644000	-63	16	0
1645000	-63	16	0
1646000	-63	16	0
1647000	-63	16	0
1648000	-63	16	0
1649000	-63	16	0
1650000	-62	16	0
1651000	-62	16	0
1652000	-62	16	0
1653000	-62	16	0
1654000	-62	16	0
1655000	-62	16	0
1656000	-62	16	0
1657000	-62	16	0
1658000	-62	16	0
1659000	-62	16	0
1660000	-64	16	0
1661000	-64	16	0
1662000	-64	16	0
1663000	-64	16	0
1664000	-64	16	0
1665000	-64	16	0
1666000	-64	16	0
1667000	-64	16	0
1668000	-64	16	0
1669000	-64	16	0
1670000	-41	16	0
1671000	-41	16	0
1672000	-41	16	0
1673000	-41	16	0
1674000	-41	16	0
1675000	-41	16	0
1676000	-41	16	0
1677000	-41	16	0
1678000	-41	16	0
1679000	-41	16	0
1680000	-68	17	0
1681000	-68	17	0
1682000	-68	17	0
1683000	-68	17	0
1684000	-68	17	0
1685000	-68	17	0
1686000	-68	17	0
1687000	-68	17	0
1688000	-68	17	0
1689000	-68	17	0
1690000	-99	17	0
1691000	-99	17	0
1692000	-99	17	0
1693000	-99	17	0
1694000	-99	17	0
1695000	-99	17	0
1696000	-99	17	0
1697000	-99	17	0
1698000	-99	17	0
1699000	-99	17	0
1700000	-101	17	0
1701000	-101	17	0
1702000	-101	17	0
1703000	-101	17	0
1704000	-101	17	0
1705000	-101	17	0
1706000	-101	17	0
1707000	-101	17	0
1708000	-101	17	0
1709000	-101	17	0
1710000	-110	17	0
1711000	-110	17	0
1712000	-110	17	0
1713000	-110	17	0
1714000	-110	17	0
1715000	-110	17	0
1716000	-110	17	0
1717000	-110	17	0
1718000	-110	17	0
1719000	-115	17	0
1720000	-115	17	0
1721000	-115	17	0
1722000	-115	17	0
1723000	-115	17	0
1724000	-115	17	0
1725000	-115	17	0
1726000	-115	17	0
1727000	-115	17	0
1728000	-115	17	0
1729000	-118	17	0
1730000	-118	17	0
1731000	-118	17	0
1732000	-118	17	0
1733000	-118	17	0
1734000	-118	17	0
1735000	-118	17	0
1736000	-118	17	0
1737000	-118	17	0
1738000	-118	17	0
1739000	-207	17	0
1740000	-207	17	0
1741000	-207	17	0
1742000	-207	17	0
1743000	-207	17	0
1744000	-207	17	0
1745000	-207	17	0
1746000	-207	17	0
1747000	-207	17	0
1748000	-207	17	0
1749000	-259	17	0
1750000	-259	17	0
1751000	-259	17	0
1752000	-259	17	0
1753000	-259	17	0
1754000	-259	17	0
1755000	-259	17	0
1756000	-259	17	0
1757000	-259	17	0
1758000	-259	17	0
1759000	-249	17	0
1760000	-249	17	0
1761000	-249	17	0
1762000	-249	17	0
1763000	-249	17	0
1764000	-249	17	0
1765000	-249	17	0
1766000	-249	17	0
1767000	-249	17	0
1768000	-249	17	0
1769000	-239	17	24
1770000	-239	17	24
1771000	-239	17	24
1772000	-239	17	24
1773000	-239	17	24
1774000	-239	17	24
1775000	-239	17	24
1776000	-239	17	24
1777000	-239	17	24
1778000	-239	17	24
1779000	-185	18	0
1780000	-185	18	0
1781000	-185	18	0
1782000	-185	18	0
1783000	-185	18	0
1784000	-185	18	0
1785000	-185	18	0
1786000	-185	18	0
1787000	-185	18	0
1788000	-185	18	0
1789000	-103	18	0
1790000	-103	18	0
1791000	-103	18	0
1792000	-103	18	0
1793000	-103	18	0
1794000	-103	18	0
1795000	-103	18	0
1796000	-103	18	0
1797000	-103	18	0
1798000	-110	18	0
1799000	-110	18	0
1800000	-110	18	0
1801000	-110	18	0
1802000	-110	18	0
1803000	-110	18	0
1804000	-110	18	0
1805000	-110	18	0
1806000	-110	18	0
1807000	-110	18	0
1808000	-204	18	0
1809000	-204	18	0
1810000	-204	18	0
1811000	-204	18	0
1812000	-204	18	0
1813000	-204	18	0
1814000	-204	18	0
1815000	-204	18	0
1816000	-204	18	0
1817000	-204	18	0
1818000	-305	18	0
1819000	-305	18	0
1820000	-305	18	0
1821000	-305	18	0
1822000	-305	18	0
1823000	-305	18	0
1824000	-305	18	0
1825000	-305	18	0
1826000	-305	18	0
1827000	-305	18	0
1828000	-479	18	0
1829000	-479	18	0
1830000	-479	18	0
1831000	-479	18	0
1832000	-479	18	0
1833000	-479	18	0
1834000	-479	18	0
1835000	-479	18	0
1836000	-479	18	0
1837000	-479	18	0
1838000	-411	18	0
1839000	-411	18	0
1840000	-411	18	0
1841000	-411	18	0
1842000	-411	18	0
1843000	-411	18	0
1844000	-411	18	0
1845000	-411	18	0
1846000	-411	18	0
1847000	-411	18	0
1848000	-260	18	0
1849000	-260	18	0
1850000	-260	18	0
1851000	-260	18	0
1852000	-260	18	0
1853000	-260	18	0
1854000	-260	18	0
1855000	-260	18	0
1856000	-260	18	0
1857000	-260	18	0
1858000	-104	18	0
1859000	-104	18	0
1860000	-104	18	0
1861000	-104	18	0
1862000	-104	18	0
1863000	-104	18	0
1864000	-104	18	0
1865000	-104	18	0
1866000	-104	18	0
1867000	-104	18	0
1868000	-24	18	0
1869000	-24	18	0
1870000	-24	18	0
1871000	-24	18	0
1872000	-24	18	0
1873000	-24	18	0
1874000	-24	18	0
1875000	-24	18	0
1876000	-24	18	0
1877000	-86	19	0
1878000	-86	19	0
1879000	-86	19	0
1880000	-86	19	0
1881000	-86	19	0
1882000	-86	19	0
1883000	-86	19	0
1884000	-86	19	0
1885000	-86	19	0
1886000	-86	19	0
1887000	-359	19	24
1888000	-359	19	24
1889000	-359	19	24
1890000	-359	19	24
1891000	-359	19	24
1892000	-359	19	24
1893000	-359	19	24
1894000	-359	19	24
1895000	-359	19	24
1896000	-359	19	24
1897000	-632	19	0
1898000	-632	19	0
1899000	-632	19	0
1900000	-632	19	0
1901000	-632	19	0
1902000	-632	19	0
1903000	-632	19	0
1904000	-632	19	0
1905000	-632	19	0
1906000	-632	19	0
1907000	-709	19	24
1908000	-709	19	24
1909000	-709	19	24
1910000	-709	19	24
1911000	-709	19	24
1912000	-709	19	24
1913000	-709	19	24
1914000	-709	19	24
1915000	-709	19	24
1916000	-709	19	24
1917000	-561	19	0
1918000	-561	19	0
1919000	-561	19	0
1920000	-561	19	0
1921000	-561	19	0
1922000	-561	19	0
1923000	-561	19	0
1924000	-561	19	0
1925000	-561	19	0
1926000	-561	19	0
1927000	63	19	24
1928000	63	19	24
1929000	63	19	24
1930000	63	19	24
1931000	63	19	24
1932000	63	19	24
1933000	63	19	24
1934000	63	19	24
1935000	63	19	24
1936000	63	19	24
1937000	670	19	24
1938000	670	19	24
1939000	670	19	24
1940000	670	19	24
1941000	670	19	24
1942000	670	19	24
1943000	670	19	24
1944000	670	19	24
1945000	670	19	24
1946000	1283	19	0
1947000	1283	19	0
1948000	1283	19	0
1949000	1283	19	0
1950000	1283	19	0
1951000	1283	19	0
1952000	1283	19	0
1953000	1283	19	0
1954000	1283	19	0
1955000	1283	19	0
1956000	872	19	24
1957000	872	19	24
1958000	872	19	24
1959000	872	19	24
1960000	872	19	24
1961000	872	19	24
1962000	872	19	24
1963000	872	19	24
1964000	872	19	24
1965000	872	19	24
1966000	68	19	24
1967000	68	19	24
1968000	68	19	24
1969000	68	19	24
1970000	68	19	24
1971000	68	19	24
1972000	68	19	24
1973000	68	19	24
1974000	68	19	24
1975000	68	19	24
1976000	223	20	24
1977000	223	20	24
1978000	223	20	24
1979000	223	20	24
1980000	223	20	24
1981000	223	20	24
1982000	223	20	24
1983000	223	20	24
1984000	223	20	24
1985000	223	20	24
1986000	378	20	24
1987000	378	20	24
1988000	378	20	24
1989000	378	20	24
1990000	378	20	24
1991000	378	20	24
1992000	378	20	24
1993000	378	20	24
1994000	378	20	24
1995000	378	20	24
1996000	1191	20	24
1997000	1191	20	24
1998000	1191	20	24
[truncated: 35,145 more rows]
