# Supplementary material for: Empirical optimization of an angled spoke paddling wheel with self-rotating mechanism
Source: Sci Rep. 2022 Nov 28;12:20511. doi: 10.1038/s41598-022-25181-7 (PMC9705443; doi:10.1038/s41598-022-25181-7)
Supplement: Supplementary file 1 — Supplementary Information. [file 41598_2022_25181_MOESM1_ESM.zip › 2nd_test_Loadcell_raw_data/R8/Test2_R8_120RPM_Set1.csv]

Timestamp	RMS_Val_G	Target_Vel_G	Vel_Cur_G
0	0	0	0
2000	0	0	0
3000	0	0	0
4000	0	0	0
5000	0	0	0
6000	0	0	0
7000	0	0	0
8000	0	0	0
9000	0	0	0
10000	0	0	0
11000	0	0	0
12000	-83985	0	0
13000	-83985	0	0
14000	-83985	0	0
15000	-83985	0	0
16000	-83985	0	0
17000	-83985	0	0
18000	-83985	0	0
19000	-83985	0	0
20000	-83985	0	0
21000	-83985	0	0
22000	-167970	0	0
23000	-167970	0	0
24000	-167970	0	0
25000	-167970	0	0
26000	-167970	0	0
27000	-167970	0	0
28000	-167970	0	0
29000	-167970	0	0
30000	-167970	0	0
31000	-167970	0	0
32000	-251944	0	0
33000	-251944	0	0
34000	-251944	0	0
35000	-251944	0	0
36000	-251944	0	0
37000	-251944	0	0
38000	-251944	0	0
39000	-251944	0	0
40000	-251944	0	0
41000	-251944	0	0
42000	-335922	0	0
43000	-335922	0	0
44000	-335922	0	0
45000	-335922	0	0
46000	-335922	0	0
47000	-335922	0	0
48000	-335922	0	0
49000	-335922	0	0
50000	-335922	0	0
51000	-419909	0	0
52000	-419909	0	0
53000	-419909	0	0
54000	-419909	0	0
55000	-419909	0	0
56000	-419909	0	0
57000	-419909	0	0
58000	-419909	0	0
59000	-419909	0	0
60000	-419909	0	0
61000	-503896	0	0
62000	-503896	0	0
63000	-503896	0	0
64000	-503896	0	0
65000	-503896	0	0
66000	-503896	0	0
67000	-503896	0	0
68000	-503896	0	0
69000	-503896	0	0
70000	-503896	0	0
71000	-587874	0	0
72000	-587874	0	0
73000	-587874	0	0
74000	-587874	0	0
75000	-587874	0	0
76000	-587874	0	0
77000	-587874	0	0
78000	-587874	0	0
79000	-587874	0	0
80000	-587874	0	0
81000	-671856	0	0
82000	-671856	0	0
83000	-671856	0	0
84000	-671856	0	0
85000	-671856	0	0
86000	-671856	0	0
87000	-671856	0	0
88000	-671856	0	0
89000	-671856	0	0
90000	-671856	0	0
91000	-755836	0	0
92000	-755836	0	0
93000	-755836	0	0
94000	-755836	0	0
95000	-755836	0	0
96000	-755836	0	0
97000	-755836	0	0
98000	-755836	0	0
99000	-755836	0	0
100000	-755836	0	0
101000	-755836	1	0
102000	-755836	1	0
103000	-755836	1	0
104000	-755836	1	0
105000	-755836	1	0
106000	-755836	1	0
107000	-755836	1	0
108000	-755836	1	0
109000	-755836	1	0
110000	-755836	1	0
111000	-755836	1	0
112000	-755836	1	0
113000	-755836	1	0
114000	-755836	1	0
115000	-755836	1	0
116000	-755836	1	0
117000	-755836	1	0
118000	-755836	1	0
119000	-755836	1	0
120000	-755836	1	0
121000	-755840	1	0
122000	-755840	1	0
123000	-755840	1	0
124000	-755840	1	0
125000	-755840	1	0
126000	-755840	1	0
127000	-755840	1	0
128000	-755840	1	0
129000	-755840	1	0
130000	-755845	1	0
131000	-755845	1	0
132000	-755845	1	0
133000	-755845	1	0
134000	-755845	1	0
135000	-755845	1	0
136000	-755845	1	0
137000	-755845	1	0
138000	-755845	1	0
139000	-755845	1	0
140000	-755846	1	0
141000	-755846	1	0
142000	-755846	1	0
143000	-755846	1	0
144000	-755846	1	0
145000	-755846	1	0
146000	-755846	1	0
147000	-755846	1	0
148000	-755846	1	0
149000	-755846	1	0
150000	-755847	1	0
151000	-755847	1	0
152000	-755847	1	0
153000	-755847	1	0
154000	-755847	1	0
155000	-755847	1	0
156000	-755847	1	0
157000	-755847	1	0
158000	-755847	1	0
159000	-755847	1	0
160000	-755850	1	0
161000	-755850	1	0
162000	-755850	1	0
163000	-755850	1	0
164000	-755850	1	0
165000	-755850	1	0
166000	-755850	1	0
167000	-755850	1	0
168000	-755850	1	0
169000	-755850	1	0
170000	-755848	1	0
171000	-755848	1	0
172000	-755848	1	0
173000	-755848	1	0
174000	-755848	1	0
175000	-755848	1	0
176000	-755848	1	0
177000	-755848	1	0
178000	-755848	1	0
179000	-755848	1	0
180000	-755851	1	0
181000	-755851	1	0
182000	-755851	1	0
183000	-755851	1	0
184000	-755851	1	0
185000	-755851	1	0
186000	-755851	1	0
187000	-755851	1	0
188000	-755851	1	0
189000	-755851	1	0
190000	-755855	1	0
191000	-755855	1	0
192000	-755855	1	0
193000	-755855	1	0
194000	-755855	1	0
195000	-755855	1	0
196000	-755855	1	0
197000	-755855	1	0
198000	-755855	1	0
199000	-755855	2	0
200000	-755851	2	0
201000	-755851	2	0
202000	-755851	2	0
203000	-755851	2	0
204000	-755851	2	0
205000	-755851	2	0
206000	-755851	2	0
207000	-755851	2	0
208000	-755851	2	0
209000	-755848	2	0
210000	-755848	2	0
211000	-755848	2	0
212000	-755848	2	0
213000	-755848	2	0
214000	-755848	2	0
215000	-755848	2	0
216000	-755848	2	0
217000	-755848	2	0
218000	-755848	2	0
219000	-755850	2	0
220000	-755850	2	0
221000	-755850	2	0
222000	-755850	2	0
223000	-755850	2	0
224000	-755850	2	0
225000	-755850	2	0
226000	-755850	2	0
227000	-755850	2	0
228000	-755850	2	0
229000	-755859	2	0
230000	-755859	2	0
231000	-755859	2	0
232000	-755859	2	0
233000	-755859	2	0
234000	-755859	2	0
235000	-755859	2	0
236000	-755859	2	0
237000	-755859	2	0
238000	-755859	2	0
239000	-755869	2	0
240000	-755869	2	0
241000	-755869	2	0
242000	-755869	2	0
243000	-755869	2	0
244000	-755869	2	0
245000	-755869	2	0
246000	-755869	2	0
247000	-755869	2	0
248000	-755869	2	0
249000	-755872	2	0
250000	-755872	2	0
251000	-755872	2	0
252000	-755872	2	0
253000	-755872	2	0
254000	-755872	2	0
255000	-755872	2	0
256000	-755872	2	0
257000	-755872	2	0
258000	-755872	2	0
259000	-755871	2	0
260000	-755871	2	0
261000	-755871	2	0
262000	-755871	2	0
263000	-755871	2	0
264000	-755871	2	0
265000	-755871	2	0
266000	-755871	2	0
267000	-755871	2	0
268000	-755871	2	0
269000	-755867	2	0
270000	-755867	2	0
271000	-755867	2	0
272000	-755867	2	0
273000	-755867	2	0
274000	-755867	2	0
275000	-755867	2	0
276000	-755867	2	0
277000	-755867	2	0
278000	-755867	2	0
279000	-755864	2	0
280000	-755864	2	0
281000	-755864	2	0
282000	-755864	2	0
283000	-755864	2	0
284000	-755864	2	0
285000	-755864	2	0
286000	-755864	2	0
287000	-755864	2	0
288000	-755869	2	0
289000	-755869	2	0
290000	-755869	2	0
291000	-755869	2	0
292000	-755869	2	0
293000	-755869	2	0
294000	-755869	2	0
295000	-755869	2	0
296000	-755869	2	0
297000	-755869	2	0
298000	-755870	3	0
299000	-755870	3	0
300000	-755870	3	0
301000	-755870	3	0
302000	-755870	3	0
303000	-755870	3	0
304000	-755870	3	0
305000	-755870	3	0
306000	-755870	3	0
307000	-755870	3	0
308000	-755875	3	0
309000	-755875	3	0
310000	-755875	3	0
311000	-755875	3	0
312000	-755875	3	0
313000	-755875	3	0
314000	-755875	3	0
315000	-755875	3	0
316000	-755875	3	0
317000	-755875	3	0
318000	-755879	3	0
319000	-755879	3	0
320000	-755879	3	0
321000	-755879	3	0
322000	-755879	3	0
323000	-755879	3	0
324000	-755879	3	0
325000	-755879	3	0
326000	-755879	3	0
327000	-755879	3	0
328000	-755885	3	0
329000	-755885	3	0
330000	-755885	3	0
331000	-755885	3	0
332000	-755885	3	0
333000	-755885	3	0
334000	-755885	3	0
335000	-755885	3	0
336000	-755885	3	0
337000	-755885	3	0
338000	-755888	3	0
339000	-755888	3	0
340000	-755888	3	0
341000	-755888	3	0
342000	-755888	3	0
343000	-755888	3	0
344000	-755888	3	0
345000	-755888	3	0
346000	-755888	3	0
347000	-755888	3	0
348000	-755887	3	0
349000	-755887	3	0
350000	-755887	3	0
351000	-755887	3	0
352000	-755887	3	0
353000	-755887	3	0
354000	-755887	3	0
355000	-755887	3	0
356000	-755887	3	0
357000	-755887	3	0
358000	-755885	3	0
359000	-755885	3	0
360000	-755885	3	0
361000	-755885	3	0
362000	-755885	3	0
363000	-755885	3	0
364000	-755885	3	0
365000	-755885	3	0
366000	-755885	3	0
367000	-755884	3	0
368000	-755884	3	0
369000	-755884	3	0
370000	-755884	3	0
371000	-755884	3	0
372000	-755884	3	0
373000	-755884	3	0
374000	-755884	3	0
375000	-755884	3	0
376000	-755884	3	0
377000	-755890	3	0
378000	-755890	3	0
379000	-755890	3	0
380000	-755890	3	0
381000	-755890	3	0
382000	-755890	3	0
383000	-755890	3	0
384000	-755890	3	0
385000	-755890	3	0
386000	-755890	3	0
387000	-755896	3	0
388000	-755896	3	0
389000	-755896	3	0
390000	-755896	3	0
391000	-755896	3	0
392000	-755896	3	0
393000	-755896	3	0
394000	-755896	3	0
395000	-755896	3	0
396000	-755896	3	0
397000	-755895	4	0
398000	-755895	4	0
399000	-755895	4	0
400000	-755895	4	0
401000	-755895	4	0
402000	-755895	4	0
403000	-755895	4	0
404000	-755895	4	0
405000	-755895	4	0
406000	-755895	4	0
407000	-755895	4	0
408000	-755895	4	0
409000	-755895	4	0
410000	-755895	4	0
411000	-755895	4	0
412000	-755895	4	0
413000	-755895	4	0
414000	-755895	4	0
415000	-755895	4	0
416000	-755895	4	0
417000	-755897	4	0
418000	-755897	4	0
419000	-755897	4	0
420000	-755897	4	0
421000	-755897	4	0
422000	-755897	4	0
423000	-755897	4	0
424000	-755897	4	0
425000	-755897	4	0
426000	-755897	4	0
427000	-755907	4	0
428000	-755907	4	0
429000	-755907	4	0
430000	-755907	4	0
431000	-755907	4	0
432000	-755907	4	0
433000	-755907	4	0
434000	-755907	4	0
435000	-755907	4	0
436000	-755907	4	0
437000	-755913	4	0
438000	-755913	4	0
439000	-755913	4	0
440000	-755913	4	0
441000	-755913	4	0
442000	-755913	4	0
443000	-755913	4	0
444000	-755913	4	0
445000	-755913	4	0
446000	-755920	4	0
447000	-755920	4	0
448000	-755920	4	0
449000	-755920	4	0
450000	-755920	4	0
451000	-755920	4	0
452000	-755920	4	0
453000	-755920	4	0
454000	-755920	4	0
455000	-755920	4	0
456000	-755927	4	0
457000	-755927	4	0
458000	-755927	4	0
459000	-755927	4	0
460000	-755927	4	0
461000	-755927	4	0
462000	-755927	4	0
463000	-755927	4	0
464000	-755927	4	0
465000	-755927	4	0
466000	-755932	4	0
467000	-755932	4	0
468000	-755932	4	0
469000	-755932	4	0
470000	-755932	4	0
471000	-755932	4	0
472000	-755932	4	0
473000	-755932	4	0
474000	-755932	4	0
475000	-755932	4	0
476000	-755931	4	0
477000	-755931	4	0
478000	-755931	4	0
479000	-755931	4	0
480000	-755931	4	0
481000	-755931	4	0
482000	-755931	4	0
483000	-755931	4	0
484000	-755931	4	0
485000	-755931	4	0
486000	-755929	4	0
487000	-755929	4	0
488000	-755929	4	0
489000	-755929	4	0
490000	-755929	4	0
491000	-755929	4	0
492000	-755929	4	0
493000	-755929	4	0
494000	-755929	4	0
495000	-755929	4	0
496000	-755927	5	0
497000	-755927	5	0
498000	-755927	5	0
499000	-755927	5	0
500000	-755927	5	0
501000	-755927	5	0
502000	-755927	5	0
503000	-755927	5	0
504000	-755927	5	0
505000	-755927	5	0
506000	-755929	5	0
507000	-755929	5	0
508000	-755929	5	0
509000	-755929	5	0
510000	-755929	5	0
511000	-755929	5	0
512000	-755929	5	0
513000	-755929	5	0
514000	-755929	5	0
515000	-755929	5	0
516000	-755934	5	0
517000	-755934	5	0
518000	-755934	5	0
519000	-755934	5	0
520000	-755934	5	0
521000	-755934	5	0
522000	-755934	5	0
523000	-755934	5	0
524000	-755934	5	0
525000	-755945	5	0
526000	-755945	5	0
527000	-755945	5	0
528000	-755945	5	0
529000	-755945	5	0
530000	-755945	5	0
531000	-755945	5	0
532000	-755945	5	0
533000	-755945	5	0
534000	-755945	5	0
535000	-755957	5	0
536000	-755957	5	0
537000	-755957	5	0
538000	-755957	5	0
539000	-755957	5	0
540000	-755957	5	0
541000	-755957	5	0
542000	-755957	5	0
543000	-755957	5	0
544000	-755957	5	0
545000	-755965	5	0
546000	-755965	5	0
547000	-755965	5	0
548000	-755965	5	0
549000	-755965	5	0
550000	-755965	5	0
551000	-755965	5	0
552000	-755965	5	0
553000	-755965	5	0
554000	-755965	5	0
555000	-755972	5	0
556000	-755972	5	0
557000	-755972	5	0
558000	-755972	5	0
559000	-755972	5	0
560000	-755972	5	0
561000	-755972	5	0
562000	-755972	5	0
563000	-755972	5	0
564000	-755972	5	0
565000	-755978	5	0
566000	-755978	5	0
567000	-755978	5	0
568000	-755978	5	0
569000	-755978	5	0
570000	-755978	5	0
571000	-755978	5	0
572000	-755978	5	0
573000	-755978	5	0
574000	-755978	5	0
575000	-755984	5	0
576000	-755984	5	0
577000	-755984	5	0
578000	-755984	5	0
579000	-755984	5	0
580000	-755984	5	0
581000	-755984	5	0
582000	-755984	5	0
583000	-755984	5	0
584000	-755984	5	0
585000	-755990	5	0
586000	-755990	5	0
587000	-755990	5	0
588000	-755990	5	0
589000	-755990	5	0
590000	-755990	5	0
591000	-755990	5	0
592000	-755990	5	0
593000	-755990	5	0
594000	-755990	5	0
595000	-755999	6	0
596000	-755999	6	0
597000	-755999	6	0
598000	-755999	6	0
599000	-755999	6	0
600000	-755999	6	0
601000	-755999	6	0
602000	-755999	6	0
603000	-755999	6	0
604000	-756008	6	0
605000	-756008	6	0
606000	-756008	6	0
607000	-756008	6	0
608000	-756008	6	0
609000	-756008	6	0
610000	-756008	6	0
611000	-756008	6	0
612000	-756008	6	0
613000	-756008	6	0
614000	-756019	6	0
615000	-756019	6	0
616000	-756019	6	0
617000	-756019	6	0
618000	-756019	6	0
619000	-756019	6	0
620000	-756019	6	0
621000	-756019	6	0
622000	-756019	6	0
623000	-756019	6	0
624000	-756029	6	0
625000	-756029	6	0
626000	-756029	6	0
627000	-756029	6	0
628000	-756029	6	0
629000	-756029	6	0
630000	-756029	6	0
631000	-756029	6	0
632000	-756029	6	0
633000	-756029	6	0
634000	-756039	6	0
635000	-756039	6	0
636000	-756039	6	0
637000	-756039	6	0
638000	-756039	6	0
639000	-756039	6	0
640000	-756039	6	0
641000	-756039	6	0
642000	-756039	6	0
643000	-756039	6	0
644000	-756045	6	0
645000	-756045	6	0
646000	-756045	6	0
647000	-756045	6	0
648000	-756045	6	0
649000	-756045	6	0
650000	-756045	6	0
651000	-756045	6	0
652000	-756045	6	0
653000	-756045	6	0
654000	-756047	6	0
655000	-756047	6	0
656000	-756047	6	0
657000	-756047	6	0
658000	-756047	6	0
659000	-756047	6	0
660000	-756047	6	0
661000	-756047	6	0
662000	-756047	6	0
663000	-756047	6	0
664000	-756048	6	0
665000	-756048	6	0
666000	-756048	6	0
667000	-756048	6	0
668000	-756048	6	0
669000	-756048	6	0
670000	-756048	6	0
671000	-756048	6	0
672000	-756048	6	0
673000	-756048	6	0
674000	-756055	6	0
675000	-756055	6	0
676000	-756055	6	0
677000	-756055	6	0
678000	-756055	6	0
679000	-756055	6	0
680000	-756055	6	0
681000	-756055	6	0
682000	-756055	6	0
683000	-756068	6	0
684000	-756068	6	0
685000	-756068	6	0
686000	-756068	6	0
687000	-756068	6	0
688000	-756068	6	0
689000	-756068	6	0
690000	-756068	6	0
691000	-756068	6	0
692000	-756068	6	0
693000	-756078	7	0
694000	-756078	7	0
695000	-756078	7	0
696000	-756078	7	0
697000	-756078	7	0
698000	-756078	7	0
699000	-756078	7	0
700000	-756078	7	0
701000	-756078	7	0
702000	-756078	7	0
703000	-756080	7	0
704000	-756080	7	0
705000	-756080	7	0
706000	-756080	7	0
707000	-756080	7	0
708000	-756080	7	0
709000	-756080	7	0
710000	-756080	7	0
711000	-756080	7	0
712000	-756080	7	0
713000	-756083	7	0
714000	-756083	7	0
715000	-756083	7	0
716000	-756083	7	0
717000	-756083	7	0
718000	-756083	7	0
719000	-756083	7	0
720000	-756083	7	0
721000	-756083	7	0
722000	-756083	7	0
723000	-756085	7	0
724000	-756085	7	0
725000	-756085	7	0
726000	-756085	7	0
727000	-756085	7	0
728000	-756085	7	0
729000	-756085	7	0
730000	-756085	7	0
731000	-756085	7	0
732000	-756085	7	0
733000	-756087	7	0
734000	-756087	7	0
735000	-756087	7	0
736000	-756087	7	0
737000	-756087	7	0
738000	-756087	7	0
739000	-756087	7	0
740000	-756087	7	0
741000	-756087	7	0
742000	-756087	7	0
743000	-756090	7	0
744000	-756090	7	0
745000	-756090	7	0
746000	-756090	7	0
747000	-756090	7	0
748000	-756090	7	0
749000	-756090	7	0
750000	-756090	7	0
751000	-756090	7	0
752000	-756090	7	0
753000	-756093	7	0
754000	-756093	7	0
755000	-756093	7	0
756000	-756093	7	0
757000	-756093	7	0
758000	-756093	7	0
759000	-756093	7	0
760000	-756093	7	0
761000	-756093	7	0
762000	-756098	7	0
763000	-756098	7	0
764000	-756098	7	0
765000	-756098	7	0
766000	-756098	7	0
767000	-756098	7	0
768000	-756098	7	0
769000	-756098	7	0
770000	-756098	7	0
771000	-756098	7	0
772000	-756096	7	0
773000	-756096	7	0
774000	-756096	7	0
775000	-756096	7	0
776000	-756096	7	0
777000	-756096	7	0
778000	-756096	7	0
779000	-756096	7	0
780000	-756096	7	0
781000	-756096	7	0
782000	-756097	7	0
783000	-756097	7	0
784000	-756097	7	0
785000	-756097	7	0
786000	-756097	7	0
787000	-756097	7	0
788000	-756097	7	0
789000	-756097	7	0
790000	-756097	7	0
791000	-756097	7	0
792000	-756092	8	0
793000	-756092	8	0
794000	-756092	8	0
795000	-756092	8	0
796000	-756092	8	0
797000	-756092	8	0
798000	-756092	8	0
799000	-756092	8	0
800000	-756092	8	0
801000	-756092	8	0
802000	-756086	8	0
803000	-756086	8	0
804000	-756086	8	0
805000	-756086	8	0
806000	-756086	8	0
807000	-756086	8	0
808000	-756086	8	0
809000	-756086	8	0
810000	-756086	8	0
811000	-756086	8	0
812000	-756084	8	0
813000	-756084	8	0
814000	-756084	8	0
815000	-756084	8	0
816000	-756084	8	0
817000	-756084	8	0
818000	-756084	8	0
819000	-756084	8	0
820000	-756084	8	0
821000	-756084	8	0
822000	-756082	8	0
823000	-756082	8	0
824000	-756082	8	0
825000	-756082	8	0
826000	-756082	8	0
827000	-756082	8	0
828000	-756082	8	0
829000	-756082	8	0
830000	-756082	8	0
831000	-756082	8	0
832000	-756090	8	0
833000	-756090	8	0
834000	-756090	8	0
835000	-756090	8	0
836000	-756090	8	0
837000	-756090	8	0
838000	-756090	8	0
839000	-756090	8	0
840000	-756090	8	0
841000	-756099	8	0
842000	-756099	8	0
843000	-756099	8	0
844000	-756099	8	0
845000	-756099	8	0
846000	-756099	8	0
847000	-756099	8	0
848000	-756099	8	0
849000	-756099	8	0
850000	-756099	8	0
851000	-756103	8	0
852000	-756103	8	0
853000	-756103	8	0
854000	-756103	8	0
855000	-756103	8	0
856000	-756103	8	0
857000	-756103	8	0
858000	-756103	8	0
859000	-756103	8	0
860000	-756103	8	0
861000	-756104	8	0
862000	-756104	8	0
863000	-756104	8	0
864000	-756104	8	0
865000	-756104	8	0
866000	-756104	8	0
867000	-756104	8	0
868000	-756104	8	0
869000	-756104	8	0
870000	-756104	8	0
871000	-756101	8	0
872000	-756101	8	0
873000	-756101	8	0
874000	-756101	8	0
875000	-756101	8	0
876000	-756101	8	0
877000	-756101	8	0
878000	-756101	8	0
879000	-756101	8	0
880000	-756101	8	0
881000	-756099	8	0
882000	-756099	8	0
883000	-756099	8	0
884000	-756099	8	0
885000	-756099	8	0
886000	-756099	8	0
887000	-756099	8	0
888000	-756099	8	0
889000	-756099	8	0
890000	-756099	8	0
891000	-756089	9	0
892000	-756089	9	0
893000	-756089	9	0
894000	-756089	9	0
895000	-756089	9	0
896000	-756089	9	0
897000	-756089	9	0
898000	-756089	9	0
899000	-756089	9	0
900000	-756089	9	0
901000	-756079	9	0
902000	-756079	9	0
903000	-756079	9	0
904000	-756079	9	0
905000	-756079	9	0
906000	-756079	9	0
907000	-756079	9	0
908000	-756079	9	0
909000	-756079	9	0
910000	-756079	9	0
911000	-756076	9	0
912000	-756076	9	0
913000	-756076	9	0
914000	-756076	9	0
915000	-756076	9	0
916000	-756076	9	0
917000	-756076	9	0
918000	-756076	9	0
919000	-756076	9	0
920000	-756082	9	0
921000	-756082	9	0
922000	-756082	9	0
923000	-756082	9	0
924000	-756082	9	0
925000	-756082	9	0
926000	-756082	9	0
927000	-756082	9	0
928000	-756082	9	0
929000	-756082	9	0
930000	-756087	9	0
931000	-756087	9	0
932000	-756087	9	0
933000	-756087	9	0
934000	-756087	9	0
935000	-756087	9	0
936000	-756087	9	0
937000	-756087	9	0
938000	-756087	9	0
939000	-756087	9	0
940000	-756084	9	0
941000	-756084	9	0
942000	-756084	9	0
943000	-756084	9	0
944000	-756084	9	0
945000	-756084	9	0
946000	-756084	9	0
947000	-756084	9	0
948000	-756084	9	0
949000	-756084	9	0
950000	-756079	9	0
951000	-756079	9	0
952000	-756079	9	0
953000	-756079	9	0
954000	-756079	9	0
955000	-756079	9	0
956000	-756079	9	0
957000	-756079	9	0
958000	-756079	9	0
959000	-756079	9	0
960000	-756071	9	0
961000	-756071	9	0
962000	-756071	9	0
963000	-756071	9	0
964000	-756071	9	0
965000	-756071	9	0
966000	-756071	9	0
967000	-756071	9	0
968000	-756071	9	0
969000	-756071	9	0
970000	-756062	9	0
971000	-756062	9	0
972000	-756062	9	0
973000	-756062	9	0
974000	-756062	9	0
975000	-756062	9	0
976000	-756062	9	0
977000	-756062	9	0
978000	-756062	9	0
979000	-756062	9	0
980000	-756065	9	0
981000	-756065	9	0
982000	-756065	9	0
983000	-756065	9	0
984000	-756065	9	0
985000	-756065	9	0
986000	-756065	9	0
987000	-756065	9	0
988000	-756065	9	0
989000	-756065	9	0
990000	-756067	10	0
991000	-756067	10	0
992000	-756067	10	0
993000	-756067	10	0
994000	-756067	10	0
995000	-756067	10	0
996000	-756067	10	0
997000	-756067	10	0
998000	-756067	10	0
999000	-672082	10	0
1000000	-672082	10	0
1001000	-672082	10	0
1002000	-672082	10	0
1003000	-672082	10	0
1004000	-672082	10	0
1005000	-672082	10	0
1006000	-672082	10	0
1007000	-672082	10	0
1008000	-672082	10	0
1009000	-588097	10	0
1010000	-588097	10	0
1011000	-588097	10	0
1012000	-588097	10	0
1013000	-588097	10	0
1014000	-588097	10	0
1015000	-588097	10	0
1016000	-588097	10	0
1017000	-588097	10	0
1018000	-588097	10	0
1019000	-504118	10	0
1020000	-504118	10	0
1021000	-504118	10	0
1022000	-504118	10	0
1023000	-504118	10	0
1024000	-504118	10	0
1025000	-504118	10	0
1026000	-504118	10	0
1027000	-504118	10	0
1028000	-504118	10	0
1029000	-420141	10	0
1030000	-420141	10	0
1031000	-420141	10	0
1032000	-420141	10	0
1033000	-420141	10	0
1034000	-420141	10	0
1035000	-420141	10	0
1036000	-420141	10	0
1037000	-420141	10	0
1038000	-420141	10	0
1039000	-336157	10	0
1040000	-336157	10	0
1041000	-336157	10	0
1042000	-336157	10	0
1043000	-336157	10	0
1044000	-336157	10	0
1045000	-336157	10	0
1046000	-336157	10	0
1047000	-336157	10	0
1048000	-336157	10	0
1049000	-252173	10	0
1050000	-252173	10	0
1051000	-252173	10	0
1052000	-252173	10	0
1053000	-252173	10	0
1054000	-252173	10	0
1055000	-252173	10	0
1056000	-252173	10	0
1057000	-252173	10	0
1058000	-252173	10	0
1059000	-168197	10	0
1060000	-168197	10	0
1061000	-168197	10	0
1062000	-168197	10	0
1063000	-168197	10	0
1064000	-168197	10	0
1065000	-168197	10	0
1066000	-168197	10	0
1067000	-168197	10	0
1068000	-168197	10	0
1069000	-84221	10	0
1070000	-84221	10	0
1071000	-84221	10	0
1072000	-84221	10	0
1073000	-84221	10	0
1074000	-84221	10	0
1075000	-84221	10	0
1076000	-84221	10	0
1077000	-84221	10	0
1078000	-84221	10	0
1079000	-251	10	0
1080000	-251	10	0
1081000	-251	10	0
1082000	-251	10	0
1083000	-251	10	0
1084000	-251	10	0
1085000	-251	10	0
1086000	-251	10	0
1087000	-251	10	0
1088000	-256	11	0
1089000	-256	11	0
1090000	-256	11	0
1091000	-256	11	0
1092000	-256	11	0
1093000	-256	11	0
1094000	-256	11	0
1095000	-256	11	0
1096000	-256	11	0
1097000	-256	11	0
1098000	-261	11	0
1099000	-261	11	0
1100000	-261	11	0
1101000	-261	11	0
1102000	-261	11	0
1103000	-261	11	0
1104000	-261	11	0
1105000	-261	11	0
1106000	-261	11	0
1107000	-261	11	0
1108000	-264	11	0
1109000	-264	11	0
1110000	-264	11	0
1111000	-264	11	0
1112000	-264	11	0
1113000	-264	11	0
1114000	-264	11	0
1115000	-264	11	0
1116000	-264	11	0
1117000	-264	11	0
1118000	-268	11	0
1119000	-268	11	0
1120000	-268	11	0
1121000	-268	11	0
1122000	-268	11	0
1123000	-268	11	0
1124000	-268	11	0
1125000	-268	11	0
1126000	-268	11	0
1127000	-268	11	0
1128000	-278	11	0
1129000	-278	11	0
1130000	-278	11	0
1131000	-278	11	0
1132000	-278	11	0
1133000	-278	11	0
1134000	-278	11	0
1135000	-278	11	0
1136000	-278	11	0
1137000	-278	11	0
1138000	-286	11	0
1139000	-286	11	0
1140000	-286	11	0
1141000	-286	11	0
1142000	-286	11	0
1143000	-286	11	0
1144000	-286	11	0
1145000	-286	11	0
1146000	-286	11	0
1147000	-286	11	0
1148000	-293	11	0
1149000	-293	11	0
1150000	-293	11	0
1151000	-293	11	0
1152000	-293	11	0
1153000	-293	11	0
1154000	-293	11	0
1155000	-293	11	0
1156000	-293	11	0
1157000	-293	11	0
1158000	-306	11	0
1159000	-306	11	0
1160000	-306	11	0
1161000	-306	11	0
1162000	-306	11	0
1163000	-306	11	0
1164000	-306	11	0
1165000	-306	11	0
1166000	-306	11	0
1167000	-307	11	0
1168000	-307	11	0
1169000	-307	11	0
1170000	-307	11	0
1171000	-307	11	0
1172000	-307	11	0
1173000	-307	11	0
1174000	-307	11	0
1175000	-307	11	0
1176000	-307	11	0
1177000	-310	11	0
1178000	-310	11	0
1179000	-310	11	0
1180000	-310	11	0
1181000	-310	11	0
1182000	-310	11	0
1183000	-310	11	0
1184000	-310	11	0
1185000	-310	11	0
1186000	-310	11	0
1187000	-320	12	0
1188000	-320	12	0
1189000	-320	12	0
1190000	-320	12	0
1191000	-320	12	0
1192000	-320	12	0
1193000	-320	12	0
1194000	-320	12	0
1195000	-320	12	0
1196000	-320	12	0
1197000	-330	12	0
1198000	-330	12	0
1199000	-330	12	0
1200000	-330	12	0
1201000	-330	12	0
1202000	-330	12	0
1203000	-330	12	0
1204000	-330	12	0
1205000	-330	12	0
1206000	-330	12	0
1207000	-331	12	0
1208000	-331	12	0
1209000	-331	12	0
1210000	-331	12	0
1211000	-331	12	0
1212000	-331	12	0
1213000	-331	12	0
1214000	-331	12	0
1215000	-331	12	0
1216000	-331	12	0
1217000	-329	12	0
1218000	-329	12	0
1219000	-329	12	0
1220000	-329	12	0
1221000	-329	12	0
1222000	-329	12	0
1223000	-329	12	0
1224000	-329	12	0
1225000	-329	12	0
1226000	-329	12	0
1227000	-327	12	0
1228000	-327	12	0
1229000	-327	12	0
1230000	-327	12	0
1231000	-327	12	0
1232000	-327	12	0
1233000	-327	12	0
1234000	-327	12	0
1235000	-327	12	0
1236000	-327	12	0
1237000	-329	12	0
1238000	-329	12	0
1239000	-329	12	0
1240000	-329	12	0
1241000	-329	12	0
1242000	-329	12	0
1243000	-329	12	0
1244000	-329	12	0
1245000	-329	12	0
1246000	-329	12	0
1247000	-329	12	0
1248000	-329	12	0
1249000	-329	12	0
1250000	-329	12	0
1251000	-329	12	0
1252000	-329	12	0
1253000	-329	12	0
1254000	-329	12	0
1255000	-329	12	0
1256000	-329	12	0
1257000	-329	12	0
1258000	-329	12	0
1259000	-329	12	0
1260000	-329	12	0
1261000	-329	12	0
1262000	-329	12	0
1263000	-329	12	0
1264000	-329	12	0
1265000	-329	12	0
1266000	-335	12	0
1267000	-335	12	0
1268000	-335	12	0
1269000	-335	12	0
1270000	-335	12	0
1271000	-335	12	0
1272000	-335	12	0
1273000	-335	12	0
1274000	-335	12	0
1275000	-335	12	0
1276000	-333	12	0
1277000	-333	12	0
1278000	-333	12	0
1279000	-333	12	0
1280000	-333	12	0
1281000	-333	12	0
1282000	-333	12	0
1283000	-333	12	0
1284000	-333	12	0
1285000	-333	12	0
1286000	-344	13	0
1287000	-344	13	0
1288000	-344	13	0
1289000	-344	13	0
1290000	-344	13	0
1291000	-344	13	0
1292000	-344	13	0
1293000	-344	13	0
1294000	-344	13	0
1295000	-344	13	0
1296000	-349	13	0
1297000	-349	13	0
1298000	-349	13	0
1299000	-349	13	0
1300000	-349	13	0
1301000	-349	13	0
1302000	-349	13	0
1303000	-349	13	0
1304000	-349	13	0
1305000	-349	13	0
1306000	-347	13	0
1307000	-347	13	0
1308000	-347	13	0
1309000	-347	13	0
1310000	-347	13	0
1311000	-347	13	0
1312000	-347	13	0
1313000	-347	13	0
1314000	-347	13	0
1315000	-347	13	0
1316000	-344	13	0
1317000	-344	13	0
1318000	-344	13	0
1319000	-344	13	0
1320000	-344	13	0
1321000	-344	13	0
1322000	-344	13	0
1323000	-344	13	0
1324000	-344	13	0
1325000	-348	13	0
1326000	-348	13	0
1327000	-348	13	0
1328000	-348	13	0
1329000	-348	13	0
1330000	-348	13	0
1331000	-348	13	0
1332000	-348	13	0
1333000	-348	13	0
1334000	-348	13	0
1335000	-369	13	0
1336000	-369	13	0
1337000	-369	13	0
1338000	-369	13	0
1339000	-369	13	0
1340000	-369	13	0
1341000	-369	13	0
1342000	-369	13	0
1343000	-369	13	0
1344000	-369	13	0
1345000	-364	13	0
1346000	-364	13	0
1347000	-364	13	0
1348000	-364	13	0
1349000	-364	13	0
1350000	-364	13	0
1351000	-364	13	0
1352000	-364	13	0
1353000	-364	13	0
1354000	-364	13	0
1355000	-359	13	0
1356000	-359	13	0
1357000	-359	13	0
1358000	-359	13	0
1359000	-359	13	0
1360000	-359	13	0
1361000	-359	13	0
1362000	-359	13	0
1363000	-359	13	0
1364000	-359	13	0
1365000	-345	13	0
1366000	-345	13	0
1367000	-345	13	0
1368000	-345	13	0
1369000	-345	13	0
1370000	-345	13	0
1371000	-345	13	0
1372000	-345	13	0
1373000	-345	13	0
1374000	-345	13	0
1375000	-358	13	0
1376000	-358	13	0
1377000	-358	13	0
1378000	-358	13	0
1379000	-358	13	0
1380000	-358	13	0
1381000	-358	13	0
1382000	-358	13	0
1383000	-358	13	0
1384000	-358	13	0
1385000	-369	14	0
1386000	-369	14	0
1387000	-369	14	0
1388000	-369	14	0
1389000	-369	14	0
1390000	-369	14	0
1391000	-369	14	0
1392000	-369	14	0
1393000	-369	14	0
1394000	-369	14	0
1395000	-376	14	0
1396000	-376	14	0
1397000	-376	14	0
1398000	-376	14	0
1399000	-376	14	0
1400000	-376	14	0
1401000	-376	14	0
1402000	-376	14	0
1403000	-376	14	0
1404000	-380	14	0
1405000	-380	14	0
1406000	-380	14	0
1407000	-380	14	0
1408000	-380	14	0
1409000	-380	14	0
1410000	-380	14	0
1411000	-380	14	0
1412000	-380	14	0
1413000	-380	14	0
1414000	-360	14	0
1415000	-360	14	0
1416000	-360	14	0
1417000	-360	14	0
1418000	-360	14	0
1419000	-360	14	0
1420000	-360	14	0
1421000	-360	14	0
1422000	-360	14	0
1423000	-360	14	0
1424000	-351	14	0
1425000	-351	14	0
1426000	-351	14	0
1427000	-351	14	0
1428000	-351	14	0
1429000	-351	14	0
1430000	-351	14	0
1431000	-351	14	0
1432000	-351	14	0
1433000	-351	14	0
1434000	-335	14	0
1435000	-335	14	0
1436000	-335	14	0
1437000	-335	14	0
1438000	-335	14	0
1439000	-335	14	0
1440000	-335	14	0
1441000	-335	14	0
1442000	-335	14	0
1443000	-335	14	0
1444000	-319	14	0
1445000	-319	14	0
1446000	-319	14	0
1447000	-319	14	0
1448000	-319	14	0
1449000	-319	14	0
1450000	-319	14	0
1451000	-319	14	0
1452000	-319	14	0
1453000	-319	14	0
1454000	-323	14	0
1455000	-323	14	0
1456000	-323	14	0
1457000	-323	14	0
1458000	-323	14	0
1459000	-323	14	0
1460000	-323	14	0
1461000	-323	14	0
1462000	-323	14	0
1463000	-323	14	0
1464000	-332	14	0
1465000	-332	14	0
1466000	-332	14	0
1467000	-332	14	0
1468000	-332	14	0
1469000	-332	14	0
1470000	-332	14	0
1471000	-332	14	0
1472000	-332	14	0
1473000	-332	14	0
1474000	-340	14	0
1475000	-340	14	0
1476000	-340	14	0
1477000	-340	14	0
1478000	-340	14	0
1479000	-340	14	0
1480000	-340	14	0
1481000	-340	14	0
1482000	-340	14	0
1483000	-336	15	0
1484000	-336	15	0
1485000	-336	15	0
1486000	-336	15	0
1487000	-336	15	0
1488000	-336	15	0
1489000	-336	15	0
1490000	-336	15	0
1491000	-336	15	0
1492000	-336	15	0
1493000	-328	15	0
1494000	-328	15	0
1495000	-328	15	0
1496000	-328	15	0
1497000	-328	15	0
1498000	-328	15	0
1499000	-328	15	0
1500000	-328	15	0
1501000	-328	15	0
1502000	-328	15	0
1503000	-275	15	0
1504000	-275	15	0
1505000	-275	15	0
1506000	-275	15	0
1507000	-275	15	0
1508000	-275	15	0
1509000	-275	15	0
1510000	-275	15	0
1511000	-275	15	0
1512000	-275	15	0
1513000	-261	15	0
1514000	-261	15	0
1515000	-261	15	0
1516000	-261	15	0
1517000	-261	15	0
1518000	-261	15	0
1519000	-261	15	0
1520000	-261	15	0
1521000	-261	15	0
1522000	-261	15	0
1523000	-310	15	0
1524000	-310	15	0
1525000	-310	15	0
1526000	-310	15	0
1527000	-310	15	0
1528000	-310	15	0
1529000	-310	15	0
1530000	-310	15	0
1531000	-310	15	0
1532000	-310	15	0
1533000	-361	15	0
1534000	-361	15	0
1535000	-361	15	0
1536000	-361	15	0
1537000	-361	15	0
1538000	-361	15	0
1539000	-361	15	0
1540000	-361	15	0
1541000	-361	15	0
1542000	-361	15	0
1543000	-392	15	0
1544000	-392	15	0
1545000	-392	15	0
1546000	-392	15	0
1547000	-392	15	0
1548000	-392	15	0
1549000	-392	15	0
1550000	-392	15	0
1551000	-392	15	0
1552000	-392	15	0
1553000	-373	15	0
1554000	-373	15	0
1555000	-373	15	0
1556000	-373	15	0
1557000	-373	15	0
1558000	-373	15	0
1559000	-373	15	0
1560000	-373	15	0
1561000	-373	15	0
1562000	-308	15	0
1563000	-308	15	0
1564000	-308	15	0
1565000	-308	15	0
1566000	-308	15	0
1567000	-308	15	0
1568000	-308	15	0
1569000	-308	15	0
1570000	-308	15	0
1571000	-308	15	0
1572000	-243	15	0
1573000	-243	15	0
1574000	-243	15	0
1575000	-243	15	0
1576000	-243	15	0
1577000	-243	15	0
1578000	-243	15	0
1579000	-243	15	0
1580000	-243	15	0
1581000	-243	15	0
1582000	-193	16	0
1583000	-193	16	0
1584000	-193	16	0
1585000	-193	16	0
1586000	-193	16	0
1587000	-193	16	0
1588000	-193	16	0
1589000	-193	16	0
1590000	-193	16	0
1591000	-193	16	0
1592000	-191	16	0
1593000	-191	16	0
1594000	-191	16	0
1595000	-191	16	0
1596000	-191	16	0
1597000	-191	16	0
1598000	-191	16	0
1599000	-191	16	0
1600000	-191	16	0
1601000	-191	16	0
1602000	-224	16	0
1603000	-224	16	0
1604000	-224	16	0
1605000	-224	16	0
1606000	-224	16	0
1607000	-224	16	0
1608000	-224	16	0
1609000	-224	16	0
1610000	-224	16	0
1611000	-224	16	0
1612000	-286	16	0
1613000	-286	16	0
1614000	-286	16	0
1615000	-286	16	0
1616000	-286	16	0
1617000	-286	16	0
1618000	-286	16	0
1619000	-286	16	0
1620000	-286	16	0
1621000	-286	16	0
1622000	-349	16	0
1623000	-349	16	0
1624000	-349	16	0
1625000	-349	16	0
1626000	-349	16	0
1627000	-349	16	0
1628000	-349	16	0
1629000	-349	16	0
1630000	-349	16	0
1631000	-349	16	0
1632000	-323	16	0
1633000	-323	16	0
1634000	-323	16	0
1635000	-323	16	0
1636000	-323	16	0
1637000	-323	16	0
1638000	-323	16	0
1639000	-323	16	0
1640000	-323	16	0
1641000	-276	16	0
1642000	-276	16	0
1643000	-276	16	0
1644000	-276	16	0
1645000	-276	16	0
1646000	-276	16	0
1647000	-276	16	0
1648000	-276	16	0
1649000	-276	16	0
1650000	-276	16	0
1651000	-253	16	0
1652000	-253	16	0
1653000	-253	16	0
1654000	-253	16	0
1655000	-253	16	0
1656000	-253	16	0
1657000	-253	16	0
1658000	-253	16	0
1659000	-253	16	0
1660000	-253	16	0
1661000	-224	16	0
1662000	-224	16	0
1663000	-224	16	0
1664000	-224	16	0
1665000	-224	16	0
1666000	-224	16	0
1667000	-224	16	0
1668000	-224	16	0
1669000	-224	16	0
1670000	-224	16	0
1671000	-181	16	0
1672000	-181	16	0
1673000	-181	16	0
1674000	-181	16	0
1675000	-181	16	0
1676000	-181	16	0
1677000	-181	16	0
1678000	-181	16	0
1679000	-181	16	0
1680000	-181	16	0
1681000	-200	17	24
1682000	-200	17	24
1683000	-200	17	24
1684000	-200	17	24
1685000	-200	17	24
1686000	-200	17	24
1687000	-200	17	24
1688000	-200	17	24
1689000	-200	17	24
1690000	-200	17	24
1691000	-221	17	0
1692000	-221	17	0
1693000	-221	17	0
1694000	-221	17	0
1695000	-221	17	0
1696000	-221	17	0
1697000	-221	17	0
1698000	-221	17	0
1699000	-221	17	0
1700000	-221	17	0
1701000	-202	17	0
1702000	-202	17	0
1703000	-202	17	0
1704000	-202	17	0
1705000	-202	17	0
1706000	-202	17	0
1707000	-202	17	0
1708000	-202	17	0
1709000	-202	17	0
1710000	-202	17	0
1711000	-183	17	0
1712000	-183	17	0
1713000	-183	17	0
1714000	-183	17	0
1715000	-183	17	0
1716000	-183	17	0
1717000	-183	17	0
1718000	-183	17	0
1719000	-183	17	0
1720000	-113	17	0
1721000	-113	17	0
1722000	-113	17	0
1723000	-113	17	0
1724000	-113	17	0
1725000	-113	17	0
1726000	-113	17	0
1727000	-113	17	0
1728000	-113	17	0
1729000	-113	17	0
1730000	-208	17	0
1731000	-208	17	0
1732000	-208	17	0
1733000	-208	17	0
1734000	-208	17	0
1735000	-208	17	0
1736000	-208	17	0
1737000	-208	17	0
1738000	-208	17	0
1739000	-208	17	0
1740000	-161	17	0
1741000	-161	17	0
1742000	-161	17	0
1743000	-161	17	0
1744000	-161	17	0
1745000	-161	17	0
1746000	-161	17	0
1747000	-161	17	0
1748000	-161	17	0
1749000	-161	17	0
1750000	-112	17	0
1751000	-112	17	0
1752000	-112	17	0
1753000	-112	17	0
1754000	-112	17	0
1755000	-112	17	0
1756000	-112	17	0
1757000	-112	17	0
1758000	-112	17	0
1759000	-112	17	0
1760000	-39	17	0
1761000	-39	17	0
1762000	-39	17	0
1763000	-39	17	0
1764000	-39	17	0
1765000	-39	17	0
1766000	-39	17	0
1767000	-39	17	0
1768000	-39	17	0
1769000	-39	17	0
1770000	-55	17	0
1771000	-55	17	0
1772000	-55	17	0
1773000	-55	17	0
1774000	-55	17	0
1775000	-55	17	0
1776000	-55	17	0
1777000	-55	17	0
1778000	-55	17	0
1779000	-55	17	0
1780000	-140	18	0
1781000	-140	18	0
1782000	-140	18	0
1783000	-140	18	0
1784000	-140	18	0
1785000	-140	18	0
1786000	-140	18	0
1787000	-140	18	0
1788000	-140	18	0
1789000	-140	18	0
1790000	-224	18	0
1791000	-224	18	0
1792000	-224	18	0
1793000	-224	18	0
1794000	-224	18	0
1795000	-224	18	0
1796000	-224	18	0
1797000	-224	18	0
1798000	-224	18	0
1799000	-187	18	0
1800000	-187	18	0
1801000	-187	18	0
1802000	-187	18	0
1803000	-187	18	0
1804000	-187	18	0
1805000	-187	18	0
1806000	-187	18	0
1807000	-187	18	0
1808000	-187	18	0
1809000	-78	18	0
1810000	-78	18	0
1811000	-78	18	0
1812000	-78	18	0
1813000	-78	18	0
1814000	-78	18	0
1815000	-78	18	0
1816000	-78	18	0
1817000	-78	18	0
1818000	-78	18	0
1819000	-46	18	0
1820000	-46	18	0
1821000	-46	18	0
1822000	-46	18	0
1823000	-46	18	0
1824000	-46	18	0
1825000	-46	18	0
1826000	-46	18	0
1827000	-46	18	0
1828000	-46	18	0
1829000	-127	18	24
1830000	-127	18	24
1831000	-127	18	24
1832000	-127	18	24
1833000	-127	18	24
1834000	-127	18	24
1835000	-127	18	24
1836000	-127	18	24
1837000	-127	18	24
1838000	-127	18	24
1839000	-211	18	0
1840000	-211	18	0
1841000	-211	18	0
1842000	-211	18	0
1843000	-211	18	0
1844000	-211	18	0
1845000	-211	18	0
1846000	-211	18	0
1847000	-211	18	0
1848000	-211	18	0
1849000	-275	18	0
1850000	-275	18	0
1851000	-275	18	0
1852000	-275	18	0
1853000	-275	18	0
1854000	-275	18	0
1855000	-275	18	0
1856000	-275	18	0
1857000	-275	18	0
1858000	-275	18	0
1859000	-135	18	0
1860000	-135	18	0
1861000	-135	18	0
1862000	-135	18	0
1863000	-135	18	0
1864000	-135	18	0
1865000	-135	18	0
1866000	-135	18	0
1867000	-135	18	0
1868000	-135	18	24
1869000	34	18	24
1870000	34	18	24
1871000	34	18	24
1872000	34	18	24
1873000	34	18	24
1874000	34	18	24
1875000	34	18	24
1876000	34	18	24
1877000	34	18	24
1878000	197	19	0
1879000	197	19	0
1880000	197	19	0
1881000	197	19	0
1882000	197	19	0
1883000	197	19	0
1884000	197	19	0
1885000	197	19	0
1886000	197	19	0
1887000	197	19	0
1888000	158	19	0
1889000	158	19	0
1890000	158	19	0
1891000	158	19	0
1892000	158	19	0
1893000	158	19	0
1894000	158	19	0
1895000	158	19	0
1896000	158	19	0
1897000	158	19	0
1898000	285	19	24
1899000	285	19	24
1900000	285	19	24
1901000	285	19	24
1902000	285	19	24
1903000	285	19	24
1904000	285	19	24
1905000	285	19	24
1906000	285	19	24
1907000	285	19	24
1908000	158	19	0
1909000	158	19	0
1910000	158	19	0
1911000	158	19	0
1912000	158	19	0
1913000	158	19	0
1914000	158	19	0
1915000	158	19	0
1916000	158	19	0
1917000	158	19	0
1918000	31	19	0
1919000	31	19	0
1920000	31	19	0
1921000	31	19	0
1922000	31	19	0
1923000	31	19	0
1924000	31	19	0
1925000	31	19	0
1926000	31	19	0
1927000	31	19	0
1928000	-401	19	24
1929000	-401	19	24
1930000	-401	19	24
1931000	-401	19	24
1932000	-401	19	24
1933000	-401	19	24
1934000	-401	19	24
1935000	-401	19	24
1936000	-401	19	24
1937000	-401	19	24
1938000	-274	19	0
1939000	-274	19	0
1940000	-274	19	0
1941000	-274	19	0
1942000	-274	19	0
1943000	-274	19	0
1944000	-274	19	0
1945000	-274	19	0
1946000	-274	19	0
1947000	-274	19	0
1948000	-139	19	0
1949000	-139	19	0
1950000	-139	19	0
1951000	-139	19	0
1952000	-139	19	0
1953000	-139	19	0
1954000	-139	19	0
1955000	-139	19	0
1956000	-139	19	0
1957000	222	19	24
1958000	222	19	24
1959000	222	19	24
1960000	222	19	24
1961000	222	19	24
1962000	222	19	24
1963000	222	19	24
1964000	222	19	24
1965000	222	19	24
1966000	222	19	24
1967000	596	19	0
1968000	596	19	0
1969000	596	19	0
1970000	596	19	0
1971000	596	19	0
1972000	596	19	0
1973000	596	19	0
1974000	596	19	0
1975000	596	19	0
1976000	596	19	0
1977000	674	20	0
1978000	674	20	0
1979000	674	20	0
1980000	674	20	0
1981000	674	20	0
1982000	674	20	0
1983000	674	20	0
1984000	674	20	0
1985000	674	20	0
1986000	674	20	0
1987000	358	20	24
1988000	358	20	24
1989000	358	20	24
1990000	358	20	24
1991000	358	20	24
1992000	358	20	24
1993000	358	20	24
1994000	358	20	24
1995000	358	20	24
1996000	358	20	24
1997000	-48	20	24
1998000	-48	20	24
1999000	-48	20	24
[truncated: 41,176 more rows]
