# Supplementary material for: Empirical optimization of an angled spoke paddling wheel with self-rotating mechanism
Source: Sci Rep. 2022 Nov 28;12:20511. doi: 10.1038/s41598-022-25181-7 (PMC9705443; doi:10.1038/s41598-022-25181-7)
Supplement: Supplementary file 1 — Supplementary Information. [file 41598_2022_25181_MOESM1_ESM.zip › 2nd_test_Loadcell_raw_data/R8/Test2_R8_120RPM_Set2.csv]

Timestamp	RMS_Val_G	Target_Vel_G	Vel_Cur_G
0	0	0	0
2000	0	0	0
3000	0	0	0
4000	0	0	0
5000	0	0	0
6000	0	0	0
7000	0	0	0
8000	0	0	0
9000	0	0	0
10000	0	0	0
11000	0	0	0
12000	-82278	0	0
13000	-82278	0	0
14000	-82278	0	0
15000	-82278	0	0
16000	-82278	0	0
17000	-82278	0	0
18000	-82278	0	0
19000	-82278	0	0
20000	-82278	0	0
21000	-82278	0	0
22000	-164556	0	0
23000	-164556	0	0
24000	-164556	0	0
25000	-164556	0	0
26000	-164556	0	0
27000	-164556	0	0
28000	-164556	0	0
29000	-164556	0	0
30000	-164556	0	0
31000	-164556	0	0
32000	-246836	0	0
33000	-246836	0	0
34000	-246836	0	0
35000	-246836	0	0
36000	-246836	0	0
37000	-246836	0	0
38000	-246836	0	0
39000	-246836	0	0
40000	-246836	0	0
41000	-246836	0	0
42000	-329113	0	0
43000	-329113	0	0
44000	-329113	0	0
45000	-329113	0	0
46000	-329113	0	0
47000	-329113	0	0
48000	-329113	0	0
49000	-329113	0	0
50000	-329113	0	0
51000	-329113	0	0
52000	-411393	0	0
53000	-411393	0	0
54000	-411393	0	0
55000	-411393	0	0
56000	-411393	0	0
57000	-411393	0	0
58000	-411393	0	0
59000	-411393	0	0
60000	-411393	0	0
61000	-411393	0	0
62000	-493673	0	0
63000	-493673	0	0
64000	-493673	0	0
65000	-493673	0	0
66000	-493673	0	0
67000	-493673	0	0
68000	-493673	0	0
69000	-493673	0	0
70000	-493673	0	0
71000	-493673	0	0
72000	-575951	0	0
73000	-575951	0	0
74000	-575951	0	0
75000	-575951	0	0
76000	-575951	0	0
77000	-575951	0	0
78000	-575951	0	0
79000	-575951	0	0
80000	-575951	0	0
81000	-575951	0	0
82000	-658229	0	0
83000	-658229	0	0
84000	-658229	0	0
85000	-658229	0	0
86000	-658229	0	0
87000	-658229	0	0
88000	-658229	0	0
89000	-658229	0	0
90000	-658229	0	0
91000	-740502	0	0
92000	-740502	0	0
93000	-740502	0	0
94000	-740502	0	0
95000	-740502	0	0
96000	-740502	0	0
97000	-740502	0	0
98000	-740502	0	0
99000	-740502	0	0
100000	-740502	0	0
101000	-740502	1	0
102000	-740502	1	0
103000	-740502	1	0
104000	-740502	1	0
105000	-740502	1	0
106000	-740502	1	0
107000	-740502	1	0
108000	-740502	1	0
109000	-740502	1	0
110000	-740502	1	0
111000	-740502	1	0
112000	-740502	1	0
113000	-740502	1	0
114000	-740502	1	0
115000	-740502	1	0
116000	-740502	1	0
117000	-740502	1	0
118000	-740502	1	0
119000	-740502	1	0
120000	-740502	1	0
121000	-740503	1	0
122000	-740503	1	0
123000	-740503	1	0
124000	-740503	1	0
125000	-740503	1	0
126000	-740503	1	0
127000	-740503	1	0
128000	-740503	1	0
129000	-740503	1	0
130000	-740503	1	0
131000	-740512	1	0
132000	-740512	1	0
133000	-740512	1	0
134000	-740512	1	0
135000	-740512	1	0
136000	-740512	1	0
137000	-740512	1	0
138000	-740512	1	0
139000	-740512	1	0
140000	-740512	1	0
141000	-740524	1	0
142000	-740524	1	0
143000	-740524	1	0
144000	-740524	1	0
145000	-740524	1	0
146000	-740524	1	0
147000	-740524	1	0
148000	-740524	1	0
149000	-740524	1	0
150000	-740524	1	0
151000	-740536	1	0
152000	-740536	1	0
153000	-740536	1	0
154000	-740536	1	0
155000	-740536	1	0
156000	-740536	1	0
157000	-740536	1	0
158000	-740536	1	0
159000	-740536	1	0
160000	-740536	1	0
161000	-740543	1	0
162000	-740543	1	0
163000	-740543	1	0
164000	-740543	1	0
165000	-740543	1	0
166000	-740543	1	0
167000	-740543	1	0
168000	-740543	1	0
169000	-740543	1	0
170000	-740543	1	0
171000	-740549	1	0
172000	-740549	1	0
173000	-740549	1	0
174000	-740549	1	0
175000	-740549	1	0
176000	-740549	1	0
177000	-740549	1	0
178000	-740549	1	0
179000	-740549	1	0
180000	-740556	1	0
181000	-740556	1	0
182000	-740556	1	0
183000	-740556	1	0
184000	-740556	1	0
185000	-740556	1	0
186000	-740556	1	0
187000	-740556	1	0
188000	-740556	1	0
189000	-740556	1	0
190000	-740568	1	0
191000	-740568	1	0
192000	-740568	1	0
193000	-740568	1	0
194000	-740568	1	0
195000	-740568	1	0
196000	-740568	1	0
197000	-740568	1	0
198000	-740568	1	0
199000	-740568	1	0
200000	-740580	2	0
201000	-740580	2	0
202000	-740580	2	0
203000	-740580	2	0
204000	-740580	2	0
205000	-740580	2	0
206000	-740580	2	0
207000	-740580	2	0
208000	-740580	2	0
209000	-740580	2	0
210000	-740596	2	0
211000	-740596	2	0
212000	-740596	2	0
213000	-740596	2	0
214000	-740596	2	0
215000	-740596	2	0
216000	-740596	2	0
217000	-740596	2	0
218000	-740596	2	0
219000	-740596	2	0
220000	-740610	2	0
221000	-740610	2	0
222000	-740610	2	0
223000	-740610	2	0
224000	-740610	2	0
225000	-740610	2	0
226000	-740610	2	0
227000	-740610	2	0
228000	-740610	2	0
229000	-740610	2	0
230000	-740623	2	0
231000	-740623	2	0
232000	-740623	2	0
233000	-740623	2	0
234000	-740623	2	0
235000	-740623	2	0
236000	-740623	2	0
237000	-740623	2	0
238000	-740623	2	0
239000	-740623	2	0
240000	-740636	2	0
241000	-740636	2	0
242000	-740636	2	0
243000	-740636	2	0
244000	-740636	2	0
245000	-740636	2	0
246000	-740636	2	0
247000	-740636	2	0
248000	-740636	2	0
249000	-740636	2	0
250000	-740648	2	0
251000	-740648	2	0
252000	-740648	2	0
253000	-740648	2	0
254000	-740648	2	0
255000	-740648	2	0
256000	-740648	2	0
257000	-740648	2	0
258000	-740648	2	0
259000	-740658	2	0
260000	-740658	2	0
261000	-740658	2	0
262000	-740658	2	0
263000	-740658	2	0
264000	-740658	2	0
265000	-740658	2	0
266000	-740658	2	0
267000	-740658	2	0
268000	-740658	2	0
269000	-740672	2	0
270000	-740672	2	0
271000	-740672	2	0
272000	-740672	2	0
273000	-740672	2	0
274000	-740672	2	0
275000	-740672	2	0
276000	-740672	2	0
277000	-740672	2	0
278000	-740672	2	0
279000	-740687	2	0
280000	-740687	2	0
281000	-740687	2	0
282000	-740687	2	0
283000	-740687	2	0
284000	-740687	2	0
285000	-740687	2	0
286000	-740687	2	0
287000	-740687	2	0
288000	-740687	2	0
289000	-740702	2	0
290000	-740702	2	0
291000	-740702	2	0
292000	-740702	2	0
293000	-740702	2	0
294000	-740702	2	0
295000	-740702	2	0
296000	-740702	2	0
297000	-740702	2	0
298000	-740702	2	0
299000	-740714	3	0
300000	-740714	3	0
301000	-740714	3	0
302000	-740714	3	0
303000	-740714	3	0
304000	-740714	3	0
305000	-740714	3	0
306000	-740714	3	0
307000	-740714	3	0
308000	-740714	3	0
309000	-740720	3	0
310000	-740720	3	0
311000	-740720	3	0
312000	-740720	3	0
313000	-740720	3	0
314000	-740720	3	0
315000	-740720	3	0
316000	-740720	3	0
317000	-740720	3	0
318000	-740720	3	0
319000	-740728	3	0
320000	-740728	3	0
321000	-740728	3	0
322000	-740728	3	0
323000	-740728	3	0
324000	-740728	3	0
325000	-740728	3	0
326000	-740728	3	0
327000	-740728	3	0
328000	-740728	3	0
329000	-740737	3	0
330000	-740737	3	0
331000	-740737	3	0
332000	-740737	3	0
333000	-740737	3	0
334000	-740737	3	0
335000	-740737	3	0
336000	-740737	3	0
337000	-740737	3	0
338000	-740737	3	0
339000	-740746	3	0
340000	-740746	3	0
341000	-740746	3	0
342000	-740746	3	0
343000	-740746	3	0
344000	-740746	3	0
345000	-740746	3	0
346000	-740746	3	0
347000	-740746	3	0
348000	-740755	3	0
349000	-740755	3	0
350000	-740755	3	0
351000	-740755	3	0
352000	-740755	3	0
353000	-740755	3	0
354000	-740755	3	0
355000	-740755	3	0
356000	-740755	3	0
357000	-740755	3	0
358000	-740762	3	0
359000	-740762	3	0
360000	-740762	3	0
361000	-740762	3	0
362000	-740762	3	0
363000	-740762	3	0
364000	-740762	3	0
365000	-740762	3	0
366000	-740762	3	0
367000	-740762	3	0
368000	-740770	3	0
369000	-740770	3	0
370000	-740770	3	0
371000	-740770	3	0
372000	-740770	3	0
373000	-740770	3	0
374000	-740770	3	0
375000	-740770	3	0
376000	-740770	3	0
377000	-740770	3	0
378000	-740786	3	0
379000	-740786	3	0
380000	-740786	3	0
381000	-740786	3	0
382000	-740786	3	0
383000	-740786	3	0
384000	-740786	3	0
385000	-740786	3	0
386000	-740786	3	0
387000	-740786	3	0
388000	-740795	3	0
389000	-740795	3	0
390000	-740795	3	0
391000	-740795	3	0
392000	-740795	3	0
393000	-740795	3	0
394000	-740795	3	0
395000	-740795	3	0
396000	-740795	3	0
397000	-740795	3	0
398000	-740802	4	0
399000	-740802	4	0
400000	-740802	4	0
401000	-740802	4	0
402000	-740802	4	0
403000	-740802	4	0
404000	-740802	4	0
405000	-740802	4	0
406000	-740802	4	0
407000	-740802	4	0
408000	-740810	4	0
409000	-740810	4	0
410000	-740810	4	0
411000	-740810	4	0
412000	-740810	4	0
413000	-740810	4	0
414000	-740810	4	0
415000	-740810	4	0
416000	-740810	4	0
417000	-740810	4	0
418000	-740818	4	0
419000	-740818	4	0
420000	-740818	4	0
421000	-740818	4	0
422000	-740818	4	0
423000	-740818	4	0
424000	-740818	4	0
425000	-740818	4	0
426000	-740818	4	0
427000	-740831	4	0
428000	-740831	4	0
429000	-740831	4	0
430000	-740831	4	0
431000	-740831	4	0
432000	-740831	4	0
433000	-740831	4	0
434000	-740831	4	0
435000	-740831	4	0
436000	-740831	4	0
437000	-740840	4	0
438000	-740840	4	0
439000	-740840	4	0
440000	-740840	4	0
441000	-740840	4	0
442000	-740840	4	0
443000	-740840	4	0
444000	-740840	4	0
445000	-740840	4	0
446000	-740840	4	0
447000	-740849	4	0
448000	-740849	4	0
449000	-740849	4	0
450000	-740849	4	0
451000	-740849	4	0
452000	-740849	4	0
453000	-740849	4	0
454000	-740849	4	0
455000	-740849	4	0
456000	-740849	4	0
457000	-740858	4	0
458000	-740858	4	0
459000	-740858	4	0
460000	-740858	4	0
461000	-740858	4	0
462000	-740858	4	0
463000	-740858	4	0
464000	-740858	4	0
465000	-740858	4	0
466000	-740858	4	0
467000	-740866	4	0
468000	-740866	4	0
469000	-740866	4	0
470000	-740866	4	0
471000	-740866	4	0
472000	-740866	4	0
473000	-740866	4	0
474000	-740866	4	0
475000	-740866	4	0
476000	-740866	4	0
477000	-740868	4	0
478000	-740868	4	0
479000	-740868	4	0
480000	-740868	4	0
481000	-740868	4	0
482000	-740868	4	0
483000	-740868	4	0
484000	-740868	4	0
485000	-740868	4	0
486000	-740868	4	0
487000	-740872	4	0
488000	-740872	4	0
489000	-740872	4	0
490000	-740872	4	0
491000	-740872	4	0
492000	-740872	4	0
493000	-740872	4	0
494000	-740872	4	0
495000	-740872	4	0
496000	-740872	4	0
497000	-740875	5	0
498000	-740875	5	0
499000	-740875	5	0
500000	-740875	5	0
501000	-740875	5	0
502000	-740875	5	0
503000	-740875	5	0
504000	-740875	5	0
505000	-740875	5	0
506000	-740875	5	0
507000	-740882	5	0
508000	-740882	5	0
509000	-740882	5	0
510000	-740882	5	0
511000	-740882	5	0
512000	-740882	5	0
513000	-740882	5	0
514000	-740882	5	0
515000	-740882	5	0
516000	-740899	5	0
517000	-740899	5	0
518000	-740899	5	0
519000	-740899	5	0
520000	-740899	5	0
521000	-740899	5	0
522000	-740899	5	0
523000	-740899	5	0
524000	-740899	5	0
525000	-740899	5	0
526000	-740915	5	0
527000	-740915	5	0
528000	-740915	5	0
529000	-740915	5	0
530000	-740915	5	0
531000	-740915	5	0
532000	-740915	5	0
533000	-740915	5	0
534000	-740915	5	0
535000	-740915	5	0
536000	-740922	5	0
537000	-740922	5	0
538000	-740922	5	0
539000	-740922	5	0
540000	-740922	5	0
541000	-740922	5	0
542000	-740922	5	0
543000	-740922	5	0
544000	-740922	5	0
545000	-740922	5	0
546000	-740929	5	0
547000	-740929	5	0
548000	-740929	5	0
549000	-740929	5	0
550000	-740929	5	0
551000	-740929	5	0
552000	-740929	5	0
553000	-740929	5	0
554000	-740929	5	0
555000	-740929	5	0
556000	-740936	5	0
557000	-740936	5	0
558000	-740936	5	0
559000	-740936	5	0
560000	-740936	5	0
561000	-740936	5	0
562000	-740936	5	0
563000	-740936	5	0
564000	-740936	5	0
565000	-740936	5	0
566000	-740939	5	0
567000	-740939	5	0
568000	-740939	5	0
569000	-740939	5	0
570000	-740939	5	0
571000	-740939	5	0
572000	-740939	5	0
573000	-740939	5	0
574000	-740939	5	0
575000	-740939	5	0
576000	-740948	5	0
577000	-740948	5	0
578000	-740948	5	0
579000	-740948	5	0
580000	-740948	5	0
581000	-740948	5	0
582000	-740948	5	0
583000	-740948	5	0
584000	-740948	5	0
585000	-740948	5	0
586000	-740956	5	0
587000	-740956	5	0
588000	-740956	5	0
589000	-740956	5	0
590000	-740956	5	0
591000	-740956	5	0
592000	-740956	5	0
593000	-740956	5	0
594000	-740956	5	0
595000	-740964	6	0
596000	-740964	6	0
597000	-740964	6	0
598000	-740964	6	0
599000	-740964	6	0
600000	-740964	6	0
601000	-740964	6	0
602000	-740964	6	0
603000	-740964	6	0
604000	-740964	6	0
605000	-740971	6	0
606000	-740971	6	0
607000	-740971	6	0
608000	-740971	6	0
609000	-740971	6	0
610000	-740971	6	0
611000	-740971	6	0
612000	-740971	6	0
613000	-740971	6	0
614000	-740971	6	0
615000	-740981	6	0
616000	-740981	6	0
617000	-740981	6	0
618000	-740981	6	0
619000	-740981	6	0
620000	-740981	6	0
621000	-740981	6	0
622000	-740981	6	0
623000	-740981	6	0
624000	-740981	6	0
625000	-740991	6	0
626000	-740991	6	0
627000	-740991	6	0
628000	-740991	6	0
629000	-740991	6	0
630000	-740991	6	0
631000	-740991	6	0
632000	-740991	6	0
633000	-740991	6	0
634000	-740991	6	0
635000	-741000	6	0
636000	-741000	6	0
637000	-741000	6	0
638000	-741000	6	0
639000	-741000	6	0
640000	-741000	6	0
641000	-741000	6	0
642000	-741000	6	0
643000	-741000	6	0
644000	-741000	6	0
645000	-741013	6	0
646000	-741013	6	0
647000	-741013	6	0
648000	-741013	6	0
649000	-741013	6	0
650000	-741013	6	0
651000	-741013	6	0
652000	-741013	6	0
653000	-741013	6	0
654000	-741013	6	0
655000	-741025	6	0
656000	-741025	6	0
657000	-741025	6	0
658000	-741025	6	0
659000	-741025	6	0
660000	-741025	6	0
661000	-741025	6	0
662000	-741025	6	0
663000	-741025	6	0
664000	-741043	6	0
665000	-741043	6	0
666000	-741043	6	0
667000	-741043	6	0
668000	-741043	6	0
669000	-741043	6	0
670000	-741043	6	0
671000	-741043	6	0
672000	-741043	6	0
673000	-741043	6	0
674000	-741060	6	0
675000	-741060	6	0
676000	-741060	6	0
677000	-741060	6	0
678000	-741060	6	0
679000	-741060	6	0
680000	-741060	6	0
681000	-741060	6	0
682000	-741060	6	0
683000	-741060	6	0
684000	-741073	6	0
685000	-741073	6	0
686000	-741073	6	0
687000	-741073	6	0
688000	-741073	6	0
689000	-741073	6	0
690000	-741073	6	0
691000	-741073	6	0
692000	-741073	6	0
693000	-741073	6	0
694000	-741083	7	0
695000	-741083	7	0
696000	-741083	7	0
697000	-741083	7	0
698000	-741083	7	0
699000	-741083	7	0
700000	-741083	7	0
701000	-741083	7	0
702000	-741083	7	0
703000	-741083	7	0
704000	-741099	7	0
705000	-741099	7	0
706000	-741099	7	0
707000	-741099	7	0
708000	-741099	7	0
709000	-741099	7	0
710000	-741099	7	0
711000	-741099	7	0
712000	-741099	7	0
713000	-741099	7	0
714000	-741114	7	0
715000	-741114	7	0
716000	-741114	7	0
717000	-741114	7	0
718000	-741114	7	0
719000	-741114	7	0
720000	-741114	7	0
721000	-741114	7	0
722000	-741114	7	0
723000	-741114	7	0
724000	-741127	7	0
725000	-741127	7	0
726000	-741127	7	0
727000	-741127	7	0
728000	-741127	7	0
729000	-741127	7	0
730000	-741127	7	0
731000	-741127	7	0
732000	-741127	7	0
733000	-741127	7	0
734000	-741147	7	0
735000	-741147	7	0
736000	-741147	7	0
737000	-741147	7	0
738000	-741147	7	0
739000	-741147	7	0
740000	-741147	7	0
741000	-741147	7	0
742000	-741147	7	0
743000	-741147	7	0
744000	-741160	7	0
745000	-741160	7	0
746000	-741160	7	0
747000	-741160	7	0
748000	-741160	7	0
749000	-741160	7	0
750000	-741160	7	0
751000	-741160	7	0
752000	-741160	7	0
753000	-741160	7	0
754000	-741169	7	0
755000	-741169	7	0
756000	-741169	7	0
757000	-741169	7	0
758000	-741169	7	0
759000	-741169	7	0
760000	-741169	7	0
761000	-741169	7	0
762000	-741169	7	0
763000	-741178	7	0
764000	-741178	7	0
765000	-741178	7	0
766000	-741178	7	0
767000	-741178	7	0
768000	-741178	7	0
769000	-741178	7	0
770000	-741178	7	0
771000	-741178	7	0
772000	-741178	7	0
773000	-741184	7	0
774000	-741184	7	0
775000	-741184	7	0
776000	-741184	7	0
777000	-741184	7	0
778000	-741184	7	0
779000	-741184	7	0
780000	-741184	7	0
781000	-741184	7	0
782000	-741184	7	0
783000	-741195	7	0
784000	-741195	7	0
785000	-741195	7	0
786000	-741195	7	0
787000	-741195	7	0
788000	-741195	7	0
789000	-741195	7	0
790000	-741195	7	0
791000	-741195	7	0
792000	-741195	7	0
793000	-741201	8	0
794000	-741201	8	0
795000	-741201	8	0
796000	-741201	8	0
797000	-741201	8	0
798000	-741201	8	0
799000	-741201	8	0
800000	-741201	8	0
801000	-741201	8	0
802000	-741201	8	0
803000	-741207	8	0
804000	-741207	8	0
805000	-741207	8	0
806000	-741207	8	0
807000	-741207	8	0
808000	-741207	8	0
809000	-741207	8	0
810000	-741207	8	0
811000	-741207	8	0
812000	-741207	8	0
813000	-741223	8	0
814000	-741223	8	0
815000	-741223	8	0
816000	-741223	8	0
817000	-741223	8	0
818000	-741223	8	0
819000	-741223	8	0
820000	-741223	8	0
821000	-741223	8	0
822000	-741223	8	0
823000	-741240	8	0
824000	-741240	8	0
825000	-741240	8	0
826000	-741240	8	0
827000	-741240	8	0
828000	-741240	8	0
829000	-741240	8	0
830000	-741240	8	0
831000	-741240	8	0
832000	-741240	8	0
833000	-741251	8	0
834000	-741251	8	0
835000	-741251	8	0
836000	-741251	8	0
837000	-741251	8	0
838000	-741251	8	0
839000	-741251	8	0
840000	-741251	8	0
841000	-741251	8	0
842000	-741261	8	0
843000	-741261	8	0
844000	-741261	8	0
845000	-741261	8	0
846000	-741261	8	0
847000	-741261	8	0
848000	-741261	8	0
849000	-741261	8	0
850000	-741261	8	0
851000	-741261	8	0
852000	-741274	8	0
853000	-741274	8	0
854000	-741274	8	0
855000	-741274	8	0
856000	-741274	8	0
857000	-741274	8	0
858000	-741274	8	0
859000	-741274	8	0
860000	-741274	8	0
861000	-741274	8	0
862000	-741286	8	0
863000	-741286	8	0
864000	-741286	8	0
865000	-741286	8	0
866000	-741286	8	0
867000	-741286	8	0
868000	-741286	8	0
869000	-741286	8	0
870000	-741286	8	0
871000	-741286	8	0
872000	-741304	8	0
873000	-741304	8	0
874000	-741304	8	0
875000	-741304	8	0
876000	-741304	8	0
877000	-741304	8	0
878000	-741304	8	0
879000	-741304	8	0
880000	-741304	8	0
881000	-741304	8	0
882000	-741323	8	0
883000	-741323	8	0
884000	-741323	8	0
885000	-741323	8	0
886000	-741323	8	0
887000	-741323	8	0
888000	-741323	8	0
889000	-741323	8	0
890000	-741323	8	0
891000	-741323	8	0
892000	-741341	9	0
893000	-741341	9	0
894000	-741341	9	0
895000	-741341	9	0
896000	-741341	9	0
897000	-741341	9	0
898000	-741341	9	0
899000	-741341	9	0
900000	-741341	9	0
901000	-741341	9	0
902000	-741352	9	0
903000	-741352	9	0
904000	-741352	9	0
905000	-741352	9	0
906000	-741352	9	0
907000	-741352	9	0
908000	-741352	9	0
909000	-741352	9	0
910000	-741352	9	0
911000	-741352	9	0
912000	-741359	9	0
913000	-741359	9	0
914000	-741359	9	0
915000	-741359	9	0
916000	-741359	9	0
917000	-741359	9	0
918000	-741359	9	0
919000	-741359	9	0
920000	-741359	9	0
921000	-741368	9	0
922000	-741368	9	0
923000	-741368	9	0
924000	-741368	9	0
925000	-741368	9	0
926000	-741368	9	0
927000	-741368	9	0
928000	-741368	9	0
929000	-741368	9	0
930000	-741368	9	0
931000	-741378	9	0
932000	-741378	9	0
933000	-741378	9	0
934000	-741378	9	0
935000	-741378	9	0
936000	-741378	9	0
937000	-741378	9	0
938000	-741378	9	0
939000	-741378	9	0
940000	-741378	9	0
941000	-741390	9	0
942000	-741390	9	0
943000	-741390	9	0
944000	-741390	9	0
945000	-741390	9	0
946000	-741390	9	0
947000	-741390	9	0
948000	-741390	9	0
949000	-741390	9	0
950000	-741390	9	0
951000	-741406	9	0
952000	-741406	9	0
953000	-741406	9	0
954000	-741406	9	0
955000	-741406	9	0
956000	-741406	9	0
957000	-741406	9	0
958000	-741406	9	0
959000	-741406	9	0
960000	-741406	9	0
961000	-741416	9	0
962000	-741416	9	0
963000	-741416	9	0
964000	-741416	9	0
965000	-741416	9	0
966000	-741416	9	0
967000	-741416	9	0
968000	-741416	9	0
969000	-741416	9	0
970000	-741416	9	0
971000	-741425	9	0
972000	-741425	9	0
973000	-741425	9	0
974000	-741425	9	0
975000	-741425	9	0
976000	-741425	9	0
977000	-741425	9	0
978000	-741425	9	0
979000	-741425	9	0
980000	-741425	9	0
981000	-741434	9	0
982000	-741434	9	0
983000	-741434	9	0
984000	-741434	9	0
985000	-741434	9	0
986000	-741434	9	0
987000	-741434	9	0
988000	-741434	9	0
989000	-741434	9	0
990000	-741434	10	0
991000	-741442	10	0
992000	-741442	10	0
993000	-741442	10	0
994000	-741442	10	0
995000	-741442	10	0
996000	-741442	10	0
997000	-741442	10	0
998000	-741442	10	0
999000	-741442	10	0
1000000	-659177	10	0
1001000	-659177	10	0
1002000	-659177	10	0
1003000	-659177	10	0
1004000	-659177	10	0
1005000	-659177	10	0
1006000	-659177	10	0
1007000	-659177	10	0
1008000	-659177	10	0
1009000	-659177	10	0
1010000	-576912	10	0
1011000	-576912	10	0
1012000	-576912	10	0
1013000	-576912	10	0
1014000	-576912	10	0
1015000	-576912	10	0
1016000	-576912	10	0
1017000	-576912	10	0
1018000	-576912	10	0
1019000	-576912	10	0
1020000	-494644	10	0
1021000	-494644	10	0
1022000	-494644	10	0
1023000	-494644	10	0
1024000	-494644	10	0
1025000	-494644	10	0
1026000	-494644	10	0
1027000	-494644	10	0
1028000	-494644	10	0
1029000	-494644	10	0
1030000	-412387	10	0
1031000	-412387	10	0
1032000	-412387	10	0
1033000	-412387	10	0
1034000	-412387	10	0
1035000	-412387	10	0
1036000	-412387	10	0
1037000	-412387	10	0
1038000	-412387	10	0
1039000	-412387	10	0
1040000	-330124	10	0
1041000	-330124	10	0
1042000	-330124	10	0
1043000	-330124	10	0
1044000	-330124	10	0
1045000	-330124	10	0
1046000	-330124	10	0
1047000	-330124	10	0
1048000	-330124	10	0
1049000	-330124	10	0
1050000	-247858	10	0
1051000	-247858	10	0
1052000	-247858	10	0
1053000	-247858	10	0
1054000	-247858	10	0
1055000	-247858	10	0
1056000	-247858	10	0
1057000	-247858	10	0
1058000	-247858	10	0
1059000	-247858	10	0
1060000	-165595	10	0
1061000	-165595	10	0
1062000	-165595	10	0
1063000	-165595	10	0
1064000	-165595	10	0
1065000	-165595	10	0
1066000	-165595	10	0
1067000	-165595	10	0
1068000	-165595	10	0
1069000	-165595	10	0
1070000	-83335	10	0
1071000	-83335	10	0
1072000	-83335	10	0
1073000	-83335	10	0
1074000	-83335	10	0
1075000	-83335	10	0
1076000	-83335	10	0
1077000	-83335	10	0
1078000	-83335	10	0
1079000	-1074	10	0
1080000	-1074	10	0
1081000	-1074	10	0
1082000	-1074	10	0
1083000	-1074	10	0
1084000	-1074	10	0
1085000	-1074	10	0
1086000	-1074	10	0
1087000	-1074	10	0
1088000	-1074	10	0
1089000	-1086	11	0
1090000	-1086	11	0
1091000	-1086	11	0
1092000	-1086	11	0
1093000	-1086	11	0
1094000	-1086	11	0
1095000	-1086	11	0
1096000	-1086	11	0
1097000	-1086	11	0
1098000	-1086	11	0
1099000	-1099	11	0
1100000	-1099	11	0
1101000	-1099	11	0
1102000	-1099	11	0
1103000	-1099	11	0
1104000	-1099	11	0
1105000	-1099	11	0
1106000	-1099	11	0
1107000	-1099	11	0
1108000	-1099	11	0
1109000	-1112	11	0
1110000	-1112	11	0
1111000	-1112	11	0
1112000	-1112	11	0
1113000	-1112	11	0
1114000	-1112	11	0
1115000	-1112	11	0
1116000	-1112	11	0
1117000	-1112	11	0
1118000	-1112	11	0
1119000	-1123	11	0
1120000	-1123	11	0
1121000	-1123	11	0
1122000	-1123	11	0
1123000	-1123	11	0
1124000	-1123	11	0
1125000	-1123	11	0
1126000	-1123	11	0
1127000	-1123	11	0
1128000	-1123	11	0
1129000	-1119	11	0
1130000	-1119	11	0
1131000	-1119	11	0
1132000	-1119	11	0
1133000	-1119	11	0
1134000	-1119	11	0
1135000	-1119	11	0
1136000	-1119	11	0
1137000	-1119	11	0
1138000	-1119	11	0
1139000	-1115	11	0
1140000	-1115	11	0
1141000	-1115	11	0
1142000	-1115	11	0
1143000	-1115	11	0
1144000	-1115	11	0
1145000	-1115	11	0
1146000	-1115	11	0
1147000	-1115	11	0
1148000	-1115	11	0
1149000	-1117	11	0
1150000	-1117	11	0
1151000	-1117	11	0
1152000	-1117	11	0
1153000	-1117	11	0
1154000	-1117	11	0
1155000	-1117	11	0
1156000	-1117	11	0
1157000	-1117	11	0
1158000	-1121	11	0
1159000	-1121	11	0
1160000	-1121	11	0
1161000	-1121	11	0
1162000	-1121	11	0
1163000	-1121	11	0
1164000	-1121	11	0
1165000	-1121	11	0
1166000	-1121	11	0
1167000	-1121	11	0
1168000	-1132	11	0
1169000	-1132	11	0
1170000	-1132	11	0
1171000	-1132	11	0
1172000	-1132	11	0
1173000	-1132	11	0
1174000	-1132	11	0
1175000	-1132	11	0
1176000	-1132	11	0
1177000	-1132	11	0
1178000	-1128	11	0
1179000	-1128	11	0
1180000	-1128	11	0
1181000	-1128	11	0
1182000	-1128	11	0
1183000	-1128	11	0
1184000	-1128	11	0
1185000	-1128	11	0
1186000	-1128	11	0
1187000	-1128	11	0
1188000	-1124	12	0
1189000	-1124	12	0
1190000	-1124	12	0
1191000	-1124	12	0
1192000	-1124	12	0
1193000	-1124	12	0
1194000	-1124	12	0
1195000	-1124	12	0
1196000	-1124	12	0
1197000	-1124	12	0
1198000	-1113	12	0
1199000	-1113	12	0
1200000	-1113	12	0
1201000	-1113	12	0
1202000	-1113	12	0
1203000	-1113	12	0
1204000	-1113	12	0
1205000	-1113	12	0
1206000	-1113	12	0
1207000	-1113	12	0
1208000	-1106	12	0
1209000	-1106	12	0
1210000	-1106	12	0
1211000	-1106	12	0
1212000	-1106	12	0
1213000	-1106	12	0
1214000	-1106	12	0
1215000	-1106	12	0
1216000	-1106	12	0
1217000	-1106	12	0
1218000	-1100	12	0
1219000	-1100	12	0
1220000	-1100	12	0
1221000	-1100	12	0
1222000	-1100	12	0
1223000	-1100	12	0
1224000	-1100	12	0
1225000	-1100	12	0
1226000	-1100	12	0
1227000	-1100	12	0
1228000	-1091	12	0
1229000	-1091	12	0
1230000	-1091	12	0
1231000	-1091	12	0
1232000	-1091	12	0
1233000	-1091	12	0
1234000	-1091	12	0
1235000	-1091	12	0
1236000	-1091	12	0
1237000	-1083	12	0
1238000	-1083	12	0
1239000	-1083	12	0
1240000	-1083	12	0
1241000	-1083	12	0
1242000	-1083	12	0
1243000	-1083	12	0
1244000	-1083	12	0
1245000	-1083	12	0
1246000	-1083	12	0
1247000	-1093	12	0
1248000	-1093	12	0
1249000	-1093	12	0
1250000	-1093	12	0
1251000	-1093	12	0
1252000	-1093	12	0
1253000	-1093	12	0
1254000	-1093	12	0
1255000	-1093	12	0
1256000	-1093	12	0
1257000	-1088	12	0
1258000	-1088	12	0
1259000	-1088	12	0
1260000	-1088	12	0
1261000	-1088	12	0
1262000	-1088	12	0
1263000	-1088	12	0
1264000	-1088	12	0
1265000	-1088	12	0
1266000	-1088	12	0
1267000	-1073	12	0
1268000	-1073	12	0
1269000	-1073	12	0
1270000	-1073	12	0
1271000	-1073	12	0
1272000	-1073	12	0
1273000	-1073	12	0
1274000	-1073	12	0
1275000	-1073	12	0
1276000	-1073	12	0
1277000	-1056	12	0
1278000	-1056	12	0
1279000	-1056	12	0
1280000	-1056	12	0
1281000	-1056	12	0
1282000	-1056	12	0
1283000	-1056	12	0
1284000	-1056	12	0
1285000	-1056	12	0
1286000	-1056	12	0
1287000	-1049	13	0
1288000	-1049	13	0
1289000	-1049	13	0
1290000	-1049	13	0
1291000	-1049	13	0
1292000	-1049	13	0
1293000	-1049	13	0
1294000	-1049	13	0
1295000	-1049	13	0
1296000	-1049	13	0
1297000	-1064	13	0
1298000	-1064	13	0
1299000	-1064	13	0
1300000	-1064	13	0
1301000	-1064	13	0
1302000	-1064	13	0
1303000	-1064	13	0
1304000	-1064	13	0
1305000	-1064	13	0
1306000	-1064	13	0
1307000	-1068	13	0
1308000	-1068	13	0
1309000	-1068	13	0
1310000	-1068	13	0
1311000	-1068	13	0
1312000	-1068	13	0
1313000	-1068	13	0
1314000	-1068	13	0
1315000	-1068	13	0
1316000	-1061	13	0
1317000	-1061	13	0
1318000	-1061	13	0
1319000	-1061	13	0
1320000	-1061	13	0
1321000	-1061	13	0
1322000	-1061	13	0
1323000	-1061	13	0
1324000	-1061	13	0
1325000	-1061	13	0
1326000	-1053	13	0
1327000	-1053	13	0
1328000	-1053	13	0
1329000	-1053	13	0
1330000	-1053	13	0
1331000	-1053	13	0
1332000	-1053	13	0
1333000	-1053	13	0
1334000	-1053	13	0
1335000	-1053	13	0
1336000	-1029	13	0
1337000	-1029	13	0
1338000	-1029	13	0
1339000	-1029	13	0
1340000	-1029	13	0
1341000	-1029	13	0
1342000	-1029	13	0
1343000	-1029	13	0
1344000	-1029	13	0
1345000	-1029	13	0
1346000	-1007	13	0
1347000	-1007	13	0
1348000	-1007	13	0
1349000	-1007	13	0
1350000	-1007	13	0
1351000	-1007	13	0
1352000	-1007	13	0
1353000	-1007	13	0
1354000	-1007	13	0
1355000	-1007	13	0
1356000	-1020	13	0
1357000	-1020	13	0
1358000	-1020	13	0
1359000	-1020	13	0
1360000	-1020	13	0
1361000	-1020	13	0
1362000	-1020	13	0
1363000	-1020	13	0
1364000	-1020	13	0
1365000	-1020	13	0
1366000	-1024	13	0
1367000	-1024	13	0
1368000	-1024	13	0
1369000	-1024	13	0
1370000	-1024	13	0
1371000	-1024	13	0
1372000	-1024	13	0
1373000	-1024	13	0
1374000	-1024	13	0
1375000	-1024	13	0
1376000	-1032	13	0
1377000	-1032	13	0
1378000	-1032	13	0
1379000	-1032	13	0
1380000	-1032	13	0
1381000	-1032	13	0
1382000	-1032	13	0
1383000	-1032	13	0
1384000	-1032	13	0
1385000	-1032	13	0
1386000	-1034	14	0
1387000	-1034	14	0
1388000	-1034	14	0
1389000	-1034	14	0
1390000	-1034	14	0
1391000	-1034	14	0
1392000	-1034	14	0
1393000	-1034	14	0
1394000	-1034	14	0
1395000	-1034	14	0
1396000	-1017	14	0
1397000	-1017	14	0
1398000	-1017	14	0
1399000	-1017	14	0
1400000	-1017	14	0
1401000	-1017	14	0
1402000	-1017	14	0
1403000	-1017	14	0
1404000	-1017	14	0
1405000	-1000	14	0
1406000	-1000	14	0
1407000	-1000	14	0
1408000	-1000	14	0
1409000	-1000	14	0
1410000	-1000	14	0
1411000	-1000	14	0
1412000	-1000	14	0
1413000	-1000	14	0
1414000	-1000	14	0
1415000	-984	14	0
1416000	-984	14	0
1417000	-984	14	0
1418000	-984	14	0
1419000	-984	14	0
1420000	-984	14	0
1421000	-984	14	0
1422000	-984	14	0
1423000	-984	14	0
1424000	-984	14	0
1425000	-974	14	0
1426000	-974	14	0
1427000	-974	14	0
1428000	-974	14	0
1429000	-974	14	0
1430000	-974	14	0
1431000	-974	14	0
1432000	-974	14	0
1433000	-974	14	0
1434000	-974	14	0
1435000	-980	14	0
1436000	-980	14	0
1437000	-980	14	0
1438000	-980	14	0
1439000	-980	14	0
1440000	-980	14	0
1441000	-980	14	0
1442000	-980	14	0
1443000	-980	14	0
1444000	-980	14	0
1445000	-1008	14	0
1446000	-1008	14	0
1447000	-1008	14	0
1448000	-1008	14	0
1449000	-1008	14	0
1450000	-1008	14	0
1451000	-1008	14	0
1452000	-1008	14	0
1453000	-1008	14	0
1454000	-1008	14	0
1455000	-1036	14	0
1456000	-1036	14	0
1457000	-1036	14	0
1458000	-1036	14	0
1459000	-1036	14	0
1460000	-1036	14	0
1461000	-1036	14	0
1462000	-1036	14	0
1463000	-1036	14	0
1464000	-1036	14	0
1465000	-1054	14	0
1466000	-1054	14	0
1467000	-1054	14	0
1468000	-1054	14	0
1469000	-1054	14	0
1470000	-1054	14	0
1471000	-1054	14	0
1472000	-1054	14	0
1473000	-1054	14	0
1474000	-1054	14	0
1475000	-1026	14	0
1476000	-1026	14	0
1477000	-1026	14	0
1478000	-1026	14	0
1479000	-1026	14	0
1480000	-1026	14	0
1481000	-1026	14	0
1482000	-1026	14	0
1483000	-1026	14	0
1484000	-1007	15	0
1485000	-1007	15	0
1486000	-1007	15	0
1487000	-1007	15	0
1488000	-1007	15	0
1489000	-1007	15	0
1490000	-1007	15	0
1491000	-1007	15	0
1492000	-1007	15	0
1493000	-1007	15	0
1494000	-983	15	0
1495000	-983	15	0
1496000	-983	15	0
1497000	-983	15	0
1498000	-983	15	0
1499000	-983	15	0
1500000	-983	15	0
1501000	-983	15	0
1502000	-983	15	0
1503000	-983	15	0
1504000	-984	15	0
1505000	-984	15	0
1506000	-984	15	0
1507000	-984	15	0
1508000	-984	15	0
1509000	-984	15	0
1510000	-984	15	0
1511000	-984	15	0
1512000	-984	15	0
1513000	-984	15	0
1514000	-1010	15	0
1515000	-1010	15	0
1516000	-1010	15	0
1517000	-1010	15	0
1518000	-1010	15	0
1519000	-1010	15	0
1520000	-1010	15	0
1521000	-1010	15	0
1522000	-1010	15	0
1523000	-1010	15	0
1524000	-1013	15	0
1525000	-1013	15	0
1526000	-1013	15	0
1527000	-1013	15	0
1528000	-1013	15	0
1529000	-1013	15	0
1530000	-1013	15	0
1531000	-1013	15	0
1532000	-1013	15	0
1533000	-1013	15	0
1534000	-956	15	0
1535000	-956	15	0
1536000	-956	15	0
1537000	-956	15	0
1538000	-956	15	0
1539000	-956	15	0
1540000	-956	15	0
1541000	-956	15	0
1542000	-956	15	0
1543000	-956	15	0
1544000	-899	15	0
1545000	-899	15	0
1546000	-899	15	0
1547000	-899	15	0
1548000	-899	15	0
1549000	-899	15	0
1550000	-899	15	0
1551000	-899	15	0
1552000	-899	15	0
1553000	-899	15	0
1554000	-961	15	0
1555000	-961	15	0
1556000	-961	15	0
1557000	-961	15	0
1558000	-961	15	0
1559000	-961	15	0
1560000	-961	15	0
1561000	-961	15	0
1562000	-961	15	0
1563000	-979	15	0
1564000	-979	15	0
1565000	-979	15	0
1566000	-979	15	0
1567000	-979	15	0
1568000	-979	15	0
1569000	-979	15	0
1570000	-979	15	0
1571000	-979	15	0
1572000	-979	15	0
1573000	-1005	15	0
1574000	-1005	15	0
1575000	-1005	15	0
1576000	-1005	15	0
1577000	-1005	15	0
1578000	-1005	15	0
1579000	-1005	15	0
1580000	-1005	15	0
1581000	-1005	15	0
1582000	-1005	15	0
1583000	-1031	16	0
1584000	-1031	16	0
1585000	-1031	16	0
1586000	-1031	16	0
1587000	-1031	16	0
1588000	-1031	16	0
1589000	-1031	16	0
1590000	-1031	16	0
1591000	-1031	16	0
1592000	-1031	16	0
1593000	-1010	16	24
1594000	-1010	16	24
1595000	-1010	16	24
1596000	-1010	16	24
1597000	-1010	16	24
1598000	-1010	16	24
1599000	-1010	16	24
1600000	-1010	16	24
1601000	-1010	16	24
1602000	-1010	16	24
1603000	-987	16	0
1604000	-987	16	0
1605000	-987	16	0
1606000	-987	16	0
1607000	-987	16	0
1608000	-987	16	0
1609000	-987	16	0
1610000	-987	16	0
1611000	-987	16	0
1612000	-987	16	0
1613000	-908	16	0
1614000	-908	16	0
1615000	-908	16	0
1616000	-908	16	0
1617000	-908	16	0
1618000	-908	16	0
1619000	-908	16	0
1620000	-908	16	0
1621000	-908	16	0
1622000	-908	16	0
1623000	-830	16	0
1624000	-830	16	0
1625000	-830	16	0
1626000	-830	16	0
1627000	-830	16	0
1628000	-830	16	0
1629000	-830	16	0
1630000	-830	16	0
1631000	-830	16	0
1632000	-830	16	0
1633000	-824	16	0
1634000	-824	16	0
1635000	-824	16	0
1636000	-824	16	0
1637000	-824	16	0
1638000	-824	16	0
1639000	-824	16	0
1640000	-824	16	0
1641000	-824	16	0
1642000	-977	16	0
1643000	-977	16	0
1644000	-977	16	0
1645000	-977	16	0
1646000	-977	16	0
1647000	-977	16	0
1648000	-977	16	0
1649000	-977	16	0
1650000	-977	16	0
1651000	-977	16	0
1652000	-1022	16	0
1653000	-1022	16	0
1654000	-1022	16	0
1655000	-1022	16	0
1656000	-1022	16	0
1657000	-1022	16	0
1658000	-1022	16	0
1659000	-1022	16	0
1660000	-1022	16	0
1661000	-1022	16	0
1662000	-870	16	0
1663000	-870	16	0
1664000	-870	16	0
1665000	-870	16	0
1666000	-870	16	0
1667000	-870	16	0
1668000	-870	16	0
1669000	-870	16	0
1670000	-870	16	0
1671000	-870	16	0
1672000	-725	16	0
1673000	-725	16	0
1674000	-725	16	0
1675000	-725	16	0
1676000	-725	16	0
1677000	-725	16	0
1678000	-725	16	0
1679000	-725	16	0
1680000	-725	16	0
1681000	-725	16	0
1682000	-652	17	0
1683000	-652	17	0
1684000	-652	17	0
1685000	-652	17	0
1686000	-652	17	0
1687000	-652	17	0
1688000	-652	17	0
1689000	-652	17	0
1690000	-652	17	0
1691000	-652	17	0
1692000	-595	17	0
1693000	-595	17	0
1694000	-595	17	0
1695000	-595	17	0
1696000	-595	17	0
1697000	-595	17	0
1698000	-595	17	0
1699000	-595	17	0
1700000	-595	17	0
1701000	-595	17	0
1702000	-606	17	0
1703000	-606	17	0
1704000	-606	17	0
1705000	-606	17	0
1706000	-606	17	0
1707000	-606	17	0
1708000	-606	17	0
1709000	-606	17	0
1710000	-606	17	0
1711000	-606	17	0
1712000	-619	17	0
1713000	-619	17	0
1714000	-619	17	0
1715000	-619	17	0
1716000	-619	17	0
1717000	-619	17	0
1718000	-619	17	0
1719000	-619	17	0
1720000	-619	17	0
1721000	-619	17	24
1722000	-790	17	24
1723000	-790	17	24
1724000	-790	17	24
1725000	-790	17	24
1726000	-790	17	24
1727000	-790	17	24
1728000	-790	17	24
1729000	-790	17	24
1730000	-790	17	24
1731000	-790	17	0
1732000	-790	17	0
1733000	-790	17	0
1734000	-790	17	0
1735000	-790	17	0
1736000	-790	17	0
1737000	-790	17	0
1738000	-790	17	0
1739000	-790	17	0
1740000	-790	17	0
1741000	-526	17	24
1742000	-526	17	24
1743000	-526	17	24
1744000	-526	17	24
1745000	-526	17	24
1746000	-526	17	24
1747000	-526	17	24
1748000	-526	17	24
1749000	-526	17	24
1750000	-526	17	24
1751000	-262	17	0
1752000	-262	17	0
1753000	-262	17	0
1754000	-262	17	0
1755000	-262	17	0
1756000	-262	17	0
1757000	-262	17	0
1758000	-262	17	0
1759000	-262	17	0
1760000	-262	17	0
1761000	20	17	24
1762000	20	17	24
1763000	20	17	24
1764000	20	17	24
1765000	20	17	24
1766000	20	17	24
1767000	20	17	24
1768000	20	17	24
1769000	20	17	24
1770000	20	17	24
1771000	344	17	0
1772000	344	17	0
1773000	344	17	0
1774000	344	17	0
1775000	344	17	0
1776000	344	17	0
1777000	344	17	0
1778000	344	17	0
1779000	344	17	0
1780000	344	17	0
1781000	343	18	24
1782000	343	18	24
1783000	343	18	24
1784000	343	18	24
1785000	343	18	24
1786000	343	18	24
1787000	343	18	24
1788000	343	18	24
1789000	343	18	24
1790000	343	18	24
1791000	-244	18	0
1792000	-244	18	0
1793000	-244	18	0
1794000	-244	18	0
1795000	-244	18	0
1796000	-244	18	0
1797000	-244	18	0
1798000	-244	18	0
1799000	-244	18	0
1800000	-244	18	0
1801000	-823	18	0
1802000	-823	18	0
1803000	-823	18	0
1804000	-823	18	0
1805000	-823	18	0
1806000	-823	18	0
1807000	-823	18	0
1808000	-823	18	0
1809000	-823	18	0
1810000	-1165	18	24
1811000	-1165	18	24
1812000	-1165	18	24
1813000	-1165	18	24
1814000	-1165	18	24
1815000	-1165	18	24
1816000	-1165	18	24
1817000	-1165	18	24
1818000	-1165	18	24
1819000	-1165	18	24
1820000	-821	18	0
1821000	-821	18	0
1822000	-821	18	0
1823000	-821	18	0
1824000	-821	18	0
1825000	-821	18	0
1826000	-821	18	0
1827000	-821	18	0
1828000	-821	18	0
1829000	-821	18	0
1830000	-440	18	0
1831000	-440	18	0
1832000	-440	18	0
1833000	-440	18	0
1834000	-440	18	0
1835000	-440	18	0
1836000	-440	18	0
1837000	-440	18	0
1838000	-440	18	0
1839000	-440	18	0
1840000	-57	18	0
1841000	-57	18	0
1842000	-57	18	0
1843000	-57	18	0
1844000	-57	18	0
1845000	-57	18	0
1846000	-57	18	0
1847000	-57	18	0
1848000	-57	18	0
1849000	-57	18	0
1850000	-11	18	0
1851000	-11	18	0
1852000	-11	18	0
1853000	-11	18	0
1854000	-11	18	0
1855000	-11	18	0
1856000	-11	18	0
1857000	-11	18	0
1858000	-11	18	0
1859000	-11	18	0
1860000	-751	18	0
1861000	-751	18	0
1862000	-751	18	0
1863000	-751	18	0
1864000	-751	18	0
1865000	-751	18	0
1866000	-751	18	0
1867000	-751	18	0
1868000	-751	18	0
1869000	-751	18	0
1870000	-1442	18	0
1871000	-1442	18	0
1872000	-1442	18	0
1873000	-1442	18	0
1874000	-1442	18	0
1875000	-1442	18	0
1876000	-1442	18	0
1877000	-1442	18	0
1878000	-1442	18	0
1879000	-1442	18	0
1880000	-1237	19	0
1881000	-1237	19	0
1882000	-1237	19	0
1883000	-1237	19	0
1884000	-1237	19	0
1885000	-1237	19	0
1886000	-1237	19	0
1887000	-1237	19	0
1888000	-1237	19	0
1889000	-1040	19	0
1890000	-1040	19	0
1891000	-1040	19	0
1892000	-1040	19	0
1893000	-1040	19	0
1894000	-1040	19	0
1895000	-1040	19	0
1896000	-1040	19	0
1897000	-1040	19	0
1898000	-1040	19	0
1899000	-254	19	24
1900000	-254	19	24
1901000	-254	19	24
1902000	-254	19	24
1903000	-254	19	24
1904000	-254	19	24
1905000	-254	19	24
1906000	-254	19	24
1907000	-254	19	24
1908000	-254	19	24
1909000	347	19	0
1910000	347	19	0
1911000	347	19	0
1912000	347	19	0
1913000	347	19	0
1914000	347	19	0
1915000	347	19	0
1916000	347	19	0
1917000	347	19	0
1918000	347	19	0
1919000	88	19	0
1920000	88	19	0
1921000	88	19	0
1922000	88	19	0
1923000	88	19	0
1924000	88	19	0
1925000	88	19	0
1926000	88	19	0
1927000	88	19	0
1928000	88	19	0
1929000	-169	19	0
1930000	-169	19	0
1931000	-169	19	0
1932000	-169	19	0
1933000	-169	19	0
1934000	-169	19	0
1935000	-169	19	0
1936000	-169	19	0
1937000	-169	19	0
1938000	-169	19	0
1939000	-757	19	0
1940000	-757	19	0
1941000	-757	19	0
1942000	-757	19	0
1943000	-757	19	0
1944000	-757	19	0
1945000	-757	19	0
1946000	-757	19	0
1947000	-757	19	0
1948000	-757	19	0
1949000	-1262	19	0
1950000	-1262	19	0
1951000	-1262	19	0
1952000	-1262	19	0
1953000	-1262	19	0
1954000	-1262	19	0
1955000	-1262	19	0
1956000	-1262	19	0
1957000	-1262	19	0
1958000	-1262	19	0
1959000	-1183	19	24
1960000	-1183	19	24
1961000	-1183	19	24
1962000	-1183	19	24
1963000	-1183	19	24
1964000	-1183	19	24
1965000	-1183	19	24
1966000	-1183	19	24
1967000	-1183	19	24
1968000	-1183	19	0
1969000	-1104	19	0
1970000	-1104	19	0
1971000	-1104	19	0
1972000	-1104	19	0
1973000	-1104	19	0
1974000	-1104	19	0
1975000	-1104	19	0
1976000	-1104	19	0
1977000	-1104	19	0
1978000	-364	20	0
1979000	-364	20	0
1980000	-364	20	0
1981000	-364	20	0
1982000	-364	20	0
1983000	-364	20	0
1984000	-364	20	0
1985000	-364	20	0
1986000	-364	20	0
1987000	-364	20	0
1988000	488	20	24
1989000	488	20	24
1990000	488	20	24
1991000	488	20	24
1992000	488	20	24
1993000	488	20	24
1994000	488	20	24
1995000	488	20	24
1996000	488	20	24
1997000	488	20	24
1998000	705	20	24
1999000	705	20	24
[truncated: 41,873 more rows]
