# Supplementary material for: Empirical optimization of an angled spoke paddling wheel with self-rotating mechanism
Source: Sci Rep. 2022 Nov 28;12:20511. doi: 10.1038/s41598-022-25181-7 (PMC9705443; doi:10.1038/s41598-022-25181-7)
Supplement: Supplementary file 1 — Supplementary Information. [file 41598_2022_25181_MOESM1_ESM.zip › 2nd_test_Loadcell_raw_data/R8/Test2_R8_120RPM_Set2_fail.csv]

Timestamp	RMS_Val_G	Target_Vel_G	Vel_Cur_G
0	0	0	0
1000	0	0	0
2000	0	0	0
3000	0	0	0
4000	0	0	0
5000	0	0	0
6000	0	0	0
7000	0	0	0
8000	0	0	0
9000	0	0	0
10000	0	0	0
11000	0	0	0
12000	-84092	0	0
13000	-84092	0	0
14000	-84092	0	0
15000	-84092	0	0
16000	-84092	0	0
17000	-84092	0	0
18000	-84092	0	0
19000	-84092	0	0
20000	-84092	0	0
21000	-84092	0	0
22000	-168185	0	0
23000	-168185	0	0
24000	-168185	0	0
25000	-168185	0	0
26000	-168185	0	0
27000	-168185	0	0
28000	-168185	0	0
29000	-168185	0	0
30000	-168185	0	0
31000	-252274	0	0
32000	-252274	0	0
33000	-252274	0	0
34000	-252274	0	0
35000	-252274	0	0
36000	-252274	0	0
37000	-252274	0	0
38000	-252274	0	0
39000	-252274	0	0
40000	-252274	0	0
41000	-336369	0	0
42000	-336369	0	0
43000	-336369	0	0
44000	-336369	0	0
45000	-336369	0	0
46000	-336369	0	0
47000	-336369	0	0
48000	-336369	0	0
49000	-336369	0	0
50000	-336369	0	0
51000	-420459	0	0
52000	-420459	0	0
53000	-420459	0	0
54000	-420459	0	0
55000	-420459	0	0
56000	-420459	0	0
57000	-420459	0	0
58000	-420459	0	0
59000	-420459	0	0
60000	-420459	0	0
61000	-504548	0	0
62000	-504548	0	0
63000	-504548	0	0
64000	-504548	0	0
65000	-504548	0	0
66000	-504548	0	0
67000	-504548	0	0
68000	-504548	0	0
69000	-504548	0	0
70000	-504548	0	0
71000	-588647	0	0
72000	-588647	0	0
73000	-588647	0	0
74000	-588647	0	0
75000	-588647	0	0
76000	-588647	0	0
77000	-588647	0	0
78000	-588647	0	0
79000	-588647	0	0
80000	-588647	0	0
81000	-672736	0	0
82000	-672736	0	0
83000	-672736	0	0
84000	-672736	0	0
85000	-672736	0	0
86000	-672736	0	0
87000	-672736	0	0
88000	-672736	0	0
89000	-672736	0	0
90000	-672736	0	0
91000	-756828	0	0
92000	-756828	0	0
93000	-756828	0	0
94000	-756828	0	0
95000	-756828	0	0
96000	-756828	0	0
97000	-756828	0	0
98000	-756828	0	0
99000	-756828	0	0
100000	-756828	1	0
101000	-756828	1	0
102000	-756828	1	0
103000	-756828	1	0
104000	-756828	1	0
105000	-756828	1	0
106000	-756828	1	0
107000	-756828	1	0
108000	-756828	1	0
109000	-756828	1	0
110000	-756828	1	0
111000	-756828	1	0
112000	-756828	1	0
113000	-756828	1	0
114000	-756828	1	0
115000	-756828	1	0
116000	-756828	1	0
117000	-756828	1	0
118000	-756828	1	0
119000	-756828	1	0
120000	-756825	1	0
121000	-756825	1	0
122000	-756825	1	0
123000	-756825	1	0
124000	-756825	1	0
125000	-756825	1	0
126000	-756825	1	0
127000	-756825	1	0
128000	-756825	1	0
129000	-756825	1	0
130000	-756824	1	0
131000	-756824	1	0
132000	-756824	1	0
133000	-756824	1	0
134000	-756824	1	0
135000	-756824	1	0
136000	-756824	1	0
137000	-756824	1	0
138000	-756824	1	0
139000	-756824	1	0
140000	-756825	1	0
141000	-756825	1	0
142000	-756825	1	0
143000	-756825	1	0
144000	-756825	1	0
145000	-756825	1	0
146000	-756825	1	0
147000	-756825	1	0
148000	-756825	1	0
149000	-756825	1	0
150000	-756827	1	0
151000	-756827	1	0
152000	-756827	1	0
153000	-756827	1	0
154000	-756827	1	0
155000	-756827	1	0
156000	-756827	1	0
157000	-756827	1	0
158000	-756827	1	0
159000	-756827	1	0
160000	-756829	1	0
161000	-756829	1	0
162000	-756829	1	0
163000	-756829	1	0
164000	-756829	1	0
165000	-756829	1	0
166000	-756829	1	0
167000	-756829	1	0
168000	-756829	1	0
169000	-756829	1	0
170000	-756820	1	0
171000	-756820	1	0
172000	-756820	1	0
173000	-756820	1	0
174000	-756820	1	0
175000	-756820	1	0
176000	-756820	1	0
177000	-756820	1	0
178000	-756820	1	0
179000	-756820	1	0
180000	-756808	1	0
181000	-756808	1	0
182000	-756808	1	0
183000	-756808	1	0
184000	-756808	1	0
185000	-756808	1	0
186000	-756808	1	0
187000	-756808	1	0
188000	-756808	1	0
189000	-756797	1	0
190000	-756797	1	0
191000	-756797	1	0
192000	-756797	1	0
193000	-756797	1	0
194000	-756797	1	0
195000	-756797	1	0
196000	-756797	1	0
197000	-756797	1	0
198000	-756797	1	0
199000	-756785	2	0
200000	-756785	2	0
201000	-756785	2	0
202000	-756785	2	0
203000	-756785	2	0
204000	-756785	2	0
205000	-756785	2	0
206000	-756785	2	0
207000	-756785	2	0
208000	-756785	2	0
209000	-756777	2	0
210000	-756777	2	0
211000	-756777	2	0
212000	-756777	2	0
213000	-756777	2	0
214000	-756777	2	0
215000	-756777	2	0
216000	-756777	2	0
217000	-756777	2	0
218000	-756777	2	0
219000	-756766	2	0
220000	-756766	2	0
221000	-756766	2	0
222000	-756766	2	0
223000	-756766	2	0
224000	-756766	2	0
225000	-756766	2	0
226000	-756766	2	0
227000	-756766	2	0
228000	-756766	2	0
229000	-756761	2	0
230000	-756761	2	0
231000	-756761	2	0
232000	-756761	2	0
233000	-756761	2	0
234000	-756761	2	0
235000	-756761	2	0
236000	-756761	2	0
237000	-756761	2	0
238000	-756761	2	0
239000	-756756	2	0
240000	-756756	2	0
241000	-756756	2	0
242000	-756756	2	0
243000	-756756	2	0
244000	-756756	2	0
245000	-756756	2	0
246000	-756756	2	0
247000	-756756	2	0
248000	-756756	2	0
249000	-756756	2	0
250000	-756756	2	0
251000	-756756	2	0
252000	-756756	2	0
253000	-756756	2	0
254000	-756756	2	0
255000	-756756	2	0
256000	-756756	2	0
257000	-756756	2	0
258000	-756756	2	0
259000	-756759	2	0
260000	-756759	2	0
261000	-756759	2	0
262000	-756759	2	0
263000	-756759	2	0
264000	-756759	2	0
265000	-756759	2	0
266000	-756759	2	0
267000	-756759	2	0
268000	-756759	2	0
269000	-756755	2	0
270000	-756755	2	0
271000	-756755	2	0
272000	-756755	2	0
273000	-756755	2	0
274000	-756755	2	0
275000	-756755	2	0
276000	-756755	2	0
277000	-756755	2	0
278000	-756750	2	0
279000	-756750	2	0
280000	-756750	2	0
281000	-756750	2	0
282000	-756750	2	0
283000	-756750	2	0
284000	-756750	2	0
285000	-756750	2	0
286000	-756750	2	0
287000	-756750	2	0
288000	-756743	2	0
289000	-756743	2	0
290000	-756743	2	0
291000	-756743	2	0
292000	-756743	2	0
293000	-756743	2	0
294000	-756743	2	0
295000	-756743	2	0
296000	-756743	2	0
297000	-756743	2	0
298000	-756739	3	0
299000	-756739	3	0
300000	-756739	3	0
301000	-756739	3	0
302000	-756739	3	0
303000	-756739	3	0
304000	-756739	3	0
305000	-756739	3	0
306000	-756739	3	0
307000	-756739	3	0
308000	-756737	3	0
309000	-756737	3	0
310000	-756737	3	0
311000	-756737	3	0
312000	-756737	3	0
313000	-756737	3	0
314000	-756737	3	0
315000	-756737	3	0
316000	-756737	3	0
317000	-756737	3	0
318000	-756736	3	0
319000	-756736	3	0
320000	-756736	3	0
321000	-756736	3	0
322000	-756736	3	0
323000	-756736	3	0
324000	-756736	3	0
325000	-756736	3	0
326000	-756736	3	0
327000	-756736	3	0
328000	-756735	3	0
329000	-756735	3	0
330000	-756735	3	0
331000	-756735	3	0
332000	-756735	3	0
333000	-756735	3	0
334000	-756735	3	0
335000	-756735	3	0
336000	-756735	3	0
337000	-756735	3	0
338000	-756730	3	0
339000	-756730	3	0
340000	-756730	3	0
341000	-756730	3	0
342000	-756730	3	0
343000	-756730	3	0
344000	-756730	3	0
345000	-756730	3	0
346000	-756730	3	0
347000	-756730	3	0
348000	-756730	3	0
349000	-756730	3	0
350000	-756730	3	0
351000	-756730	3	0
352000	-756730	3	0
353000	-756730	3	0
354000	-756730	3	0
355000	-756730	3	0
356000	-756730	3	0
357000	-756725	3	0
358000	-756725	3	0
359000	-756725	3	0
360000	-756725	3	0
361000	-756725	3	0
362000	-756725	3	0
363000	-756725	3	0
364000	-756725	3	0
365000	-756725	3	0
366000	-756725	3	0
367000	-756721	3	0
368000	-756721	3	0
369000	-756721	3	0
370000	-756721	3	0
371000	-756721	3	0
372000	-756721	3	0
373000	-756721	3	0
374000	-756721	3	0
375000	-756721	3	0
376000	-756721	3	0
377000	-756713	3	0
378000	-756713	3	0
379000	-756713	3	0
380000	-756713	3	0
381000	-756713	3	0
382000	-756713	3	0
383000	-756713	3	0
384000	-756713	3	0
385000	-756713	3	0
386000	-756713	3	0
387000	-756702	3	0
388000	-756702	3	0
389000	-756702	3	0
390000	-756702	3	0
391000	-756702	3	0
392000	-756702	3	0
393000	-756702	3	0
394000	-756702	3	0
395000	-756702	3	0
396000	-756702	3	0
397000	-756701	4	0
398000	-756701	4	0
399000	-756701	4	0
400000	-756701	4	0
401000	-756701	4	0
402000	-756701	4	0
403000	-756701	4	0
404000	-756701	4	0
405000	-756701	4	0
406000	-756701	4	0
407000	-756701	4	0
408000	-756701	4	0
409000	-756701	4	0
410000	-756701	4	0
411000	-756701	4	0
412000	-756701	4	0
413000	-756701	4	0
414000	-756701	4	0
415000	-756701	4	0
416000	-756701	4	0
417000	-756697	4	0
418000	-756697	4	0
419000	-756697	4	0
420000	-756697	4	0
421000	-756697	4	0
422000	-756697	4	0
423000	-756697	4	0
424000	-756697	4	0
425000	-756697	4	0
426000	-756697	4	0
427000	-756689	4	0
428000	-756689	4	0
429000	-756689	4	0
430000	-756689	4	0
431000	-756689	4	0
432000	-756689	4	0
433000	-756689	4	0
434000	-756689	4	0
435000	-756689	4	0
436000	-756677	4	0
437000	-756677	4	0
438000	-756677	4	0
439000	-756677	4	0
440000	-756677	4	0
441000	-756677	4	0
442000	-756677	4	0
443000	-756677	4	0
444000	-756677	4	0
445000	-756677	4	0
446000	-756673	4	0
447000	-756673	4	0
448000	-756673	4	0
449000	-756673	4	0
450000	-756673	4	0
451000	-756673	4	0
452000	-756673	4	0
453000	-756673	4	0
454000	-756673	4	0
455000	-756673	4	0
456000	-756669	4	0
457000	-756669	4	0
458000	-756669	4	0
459000	-756669	4	0
460000	-756669	4	0
461000	-756669	4	0
462000	-756669	4	0
463000	-756669	4	0
464000	-756669	4	0
465000	-756669	4	0
466000	-756671	4	0
467000	-756671	4	0
468000	-756671	4	0
469000	-756671	4	0
470000	-756671	4	0
471000	-756671	4	0
472000	-756671	4	0
473000	-756671	4	0
474000	-756671	4	0
475000	-756671	4	0
476000	-756664	4	0
477000	-756664	4	0
478000	-756664	4	0
479000	-756664	4	0
480000	-756664	4	0
481000	-756664	4	0
482000	-756664	4	0
483000	-756664	4	0
484000	-756664	4	0
485000	-756664	4	0
486000	-756657	4	0
487000	-756657	4	0
488000	-756657	4	0
489000	-756657	4	0
490000	-756657	4	0
491000	-756657	4	0
492000	-756657	4	0
493000	-756657	4	0
494000	-756657	4	0
495000	-756657	4	0
496000	-756650	5	0
497000	-756650	5	0
498000	-756650	5	0
499000	-756650	5	0
500000	-756650	5	0
501000	-756650	5	0
502000	-756650	5	0
503000	-756650	5	0
504000	-756650	5	0
505000	-756650	5	0
506000	-756642	5	0
507000	-756642	5	0
508000	-756642	5	0
509000	-756642	5	0
510000	-756642	5	0
511000	-756642	5	0
512000	-756642	5	0
513000	-756642	5	0
514000	-756642	5	0
515000	-756642	5	0
516000	-756637	5	0
517000	-756637	5	0
518000	-756637	5	0
519000	-756637	5	0
520000	-756637	5	0
521000	-756637	5	0
522000	-756637	5	0
523000	-756637	5	0
524000	-756637	5	0
525000	-756630	5	0
526000	-756630	5	0
527000	-756630	5	0
528000	-756630	5	0
529000	-756630	5	0
530000	-756630	5	0
531000	-756630	5	0
532000	-756630	5	0
533000	-756630	5	0
534000	-756630	5	0
535000	-756631	5	0
536000	-756631	5	0
537000	-756631	5	0
538000	-756631	5	0
539000	-756631	5	0
540000	-756631	5	0
541000	-756631	5	0
542000	-756631	5	0
543000	-756631	5	0
544000	-756631	5	0
545000	-756631	5	0
546000	-756631	5	0
547000	-756631	5	0
548000	-756631	5	0
549000	-756631	5	0
550000	-756631	5	0
551000	-756631	5	0
552000	-756631	5	0
553000	-756631	5	0
554000	-756631	5	0
555000	-756630	5	0
556000	-756630	5	0
557000	-756630	5	0
558000	-756630	5	0
559000	-756630	5	0
560000	-756630	5	0
561000	-756630	5	0
562000	-756630	5	0
563000	-756630	5	0
564000	-756630	5	0
565000	-756628	5	0
566000	-756628	5	0
567000	-756628	5	0
568000	-756628	5	0
569000	-756628	5	0
570000	-756628	5	0
571000	-756628	5	0
572000	-756628	5	0
573000	-756628	5	0
574000	-756628	5	0
575000	-756625	5	0
576000	-756625	5	0
577000	-756625	5	0
578000	-756625	5	0
579000	-756625	5	0
580000	-756625	5	0
581000	-756625	5	0
582000	-756625	5	0
583000	-756625	5	0
584000	-756625	5	0
585000	-756621	5	0
586000	-756621	5	0
587000	-756621	5	0
588000	-756621	5	0
589000	-756621	5	0
590000	-756621	5	0
591000	-756621	5	0
592000	-756621	5	0
593000	-756621	5	0
594000	-756621	6	0
595000	-756616	6	0
596000	-756616	6	0
597000	-756616	6	0
598000	-756616	6	0
599000	-756616	6	0
600000	-756616	6	0
601000	-756616	6	0
602000	-756616	6	0
603000	-756616	6	0
604000	-756613	6	0
605000	-756613	6	0
606000	-756613	6	0
607000	-756613	6	0
608000	-756613	6	0
609000	-756613	6	0
610000	-756613	6	0
611000	-756613	6	0
612000	-756613	6	0
613000	-756613	6	0
614000	-756613	6	0
615000	-756613	6	0
616000	-756613	6	0
617000	-756613	6	0
618000	-756613	6	0
619000	-756613	6	0
620000	-756613	6	0
621000	-756613	6	0
622000	-756613	6	0
623000	-756613	6	0
624000	-756612	6	0
625000	-756612	6	0
626000	-756612	6	0
627000	-756612	6	0
628000	-756612	6	0
629000	-756612	6	0
630000	-756612	6	0
631000	-756612	6	0
632000	-756612	6	0
633000	-756612	6	0
634000	-756609	6	0
635000	-756609	6	0
636000	-756609	6	0
637000	-756609	6	0
638000	-756609	6	0
639000	-756609	6	0
640000	-756609	6	0
641000	-756609	6	0
642000	-756609	6	0
643000	-756609	6	0
644000	-756610	6	0
645000	-756610	6	0
646000	-756610	6	0
647000	-756610	6	0
648000	-756610	6	0
649000	-756610	6	0
650000	-756610	6	0
651000	-756610	6	0
652000	-756610	6	0
653000	-756610	6	0
654000	-756614	6	0
655000	-756614	6	0
656000	-756614	6	0
657000	-756614	6	0
658000	-756614	6	0
659000	-756614	6	0
660000	-756614	6	0
661000	-756614	6	0
662000	-756614	6	0
663000	-756614	6	0
664000	-756619	6	0
665000	-756619	6	0
666000	-756619	6	0
667000	-756619	6	0
668000	-756619	6	0
669000	-756619	6	0
670000	-756619	6	0
671000	-756619	6	0
672000	-756619	6	0
673000	-756624	6	0
674000	-756624	6	0
675000	-756624	6	0
676000	-756624	6	0
677000	-756624	6	0
678000	-756624	6	0
679000	-756624	6	0
680000	-756624	6	0
681000	-756624	6	0
682000	-756624	6	0
683000	-756623	6	0
684000	-756623	6	0
685000	-756623	6	0
686000	-756623	6	0
687000	-756623	6	0
688000	-756623	6	0
689000	-756623	6	0
690000	-756623	6	0
691000	-756623	6	0
692000	-756623	6	0
693000	-756623	7	0
694000	-756623	7	0
695000	-756623	7	0
696000	-756623	7	0
697000	-756623	7	0
698000	-756623	7	0
699000	-756623	7	0
700000	-756623	7	0
701000	-756623	7	0
702000	-756623	7	0
703000	-756622	7	0
704000	-756622	7	0
705000	-756622	7	0
706000	-756622	7	0
707000	-756622	7	0
708000	-756622	7	0
709000	-756622	7	0
710000	-756622	7	0
711000	-756622	7	0
712000	-756622	7	0
713000	-756620	7	0
714000	-756620	7	0
715000	-756620	7	0
716000	-756620	7	0
717000	-756620	7	0
718000	-756620	7	0
719000	-756620	7	0
720000	-756620	7	0
721000	-756620	7	0
722000	-756620	7	0
723000	-756625	7	0
724000	-756625	7	0
725000	-756625	7	0
726000	-756625	7	0
727000	-756625	7	0
728000	-756625	7	0
729000	-756625	7	0
730000	-756625	7	0
731000	-756625	7	0
732000	-756625	7	0
733000	-756622	7	0
734000	-756622	7	0
735000	-756622	7	0
736000	-756622	7	0
737000	-756622	7	0
738000	-756622	7	0
739000	-756622	7	0
740000	-756622	7	0
741000	-756622	7	0
742000	-756622	7	0
743000	-756633	7	0
744000	-756633	7	0
745000	-756633	7	0
746000	-756633	7	0
747000	-756633	7	0
748000	-756633	7	0
749000	-756633	7	0
750000	-756633	7	0
751000	-756633	7	0
752000	-756633	7	0
753000	-756633	7	0
754000	-756633	7	0
755000	-756633	7	0
756000	-756633	7	0
757000	-756633	7	0
758000	-756633	7	0
759000	-756633	7	0
760000	-756633	7	0
761000	-756633	7	0
762000	-756633	7	0
763000	-756633	7	0
764000	-756633	7	0
765000	-756633	7	0
766000	-756633	7	0
767000	-756633	7	0
768000	-756633	7	0
769000	-756633	7	0
770000	-756633	7	0
771000	-756633	7	0
772000	-756634	7	0
773000	-756634	7	0
774000	-756634	7	0
775000	-756634	7	0
776000	-756634	7	0
777000	-756634	7	0
778000	-756634	7	0
779000	-756634	7	0
780000	-756634	7	0
781000	-756634	7	0
782000	-756635	7	0
783000	-756635	7	0
784000	-756635	7	0
785000	-756635	7	0
786000	-756635	7	0
787000	-756635	7	0
788000	-756635	7	0
789000	-756635	7	0
790000	-756635	7	0
791000	-756635	7	0
792000	-756636	8	0
793000	-756636	8	0
794000	-756636	8	0
795000	-756636	8	0
796000	-756636	8	0
797000	-756636	8	0
798000	-756636	8	0
799000	-756636	8	0
800000	-756636	8	0
801000	-756636	8	0
802000	-756637	8	0
803000	-756637	8	0
804000	-756637	8	0
805000	-756637	8	0
806000	-756637	8	0
807000	-756637	8	0
808000	-756637	8	0
809000	-756637	8	0
810000	-756637	8	0
811000	-756637	8	0
812000	-756633	8	0
813000	-756633	8	0
814000	-756633	8	0
815000	-756633	8	0
816000	-756633	8	0
817000	-756633	8	0
818000	-756633	8	0
819000	-756633	8	0
820000	-756633	8	0
821000	-756633	8	0
822000	-756630	8	0
823000	-756630	8	0
824000	-756630	8	0
825000	-756630	8	0
826000	-756630	8	0
827000	-756630	8	0
828000	-756630	8	0
829000	-756630	8	0
830000	-756630	8	0
831000	-756630	8	0
832000	-756628	8	0
833000	-756628	8	0
834000	-756628	8	0
835000	-756628	8	0
836000	-756628	8	0
837000	-756628	8	0
838000	-756628	8	0
839000	-756628	8	0
840000	-756628	8	0
841000	-756628	8	0
842000	-756627	8	0
843000	-756627	8	0
844000	-756627	8	0
845000	-756627	8	0
846000	-756627	8	0
847000	-756627	8	0
848000	-756627	8	0
849000	-756627	8	0
850000	-756627	8	0
851000	-756622	8	0
852000	-756622	8	0
853000	-756622	8	0
854000	-756622	8	0
855000	-756622	8	0
856000	-756622	8	0
857000	-756622	8	0
858000	-756622	8	0
859000	-756622	8	0
860000	-756622	8	0
861000	-756614	8	0
862000	-756614	8	0
863000	-756614	8	0
864000	-756614	8	0
865000	-756614	8	0
866000	-756614	8	0
867000	-756614	8	0
868000	-756614	8	0
869000	-756614	8	0
870000	-756614	8	0
871000	-756605	8	0
872000	-756605	8	0
873000	-756605	8	0
874000	-756605	8	0
875000	-756605	8	0
876000	-756605	8	0
877000	-756605	8	0
878000	-756605	8	0
879000	-756605	8	0
880000	-756605	8	0
881000	-756604	8	0
882000	-756604	8	0
883000	-756604	8	0
884000	-756604	8	0
885000	-756604	8	0
886000	-756604	8	0
887000	-756604	8	0
888000	-756604	8	0
889000	-756604	8	0
890000	-756604	8	0
891000	-756602	9	0
892000	-756602	9	0
893000	-756602	9	0
894000	-756602	9	0
895000	-756602	9	0
896000	-756602	9	0
897000	-756602	9	0
898000	-756602	9	0
899000	-756602	9	0
900000	-756602	9	0
901000	-756597	9	0
902000	-756597	9	0
903000	-756597	9	0
904000	-756597	9	0
905000	-756597	9	0
906000	-756597	9	0
907000	-756597	9	0
908000	-756597	9	0
909000	-756597	9	0
910000	-756597	9	0
911000	-756588	9	0
912000	-756588	9	0
913000	-756588	9	0
914000	-756588	9	0
915000	-756588	9	0
916000	-756588	9	0
917000	-756588	9	0
918000	-756588	9	0
919000	-756588	9	0
920000	-756588	9	0
921000	-756578	9	0
922000	-756578	9	0
923000	-756578	9	0
924000	-756578	9	0
925000	-756578	9	0
926000	-756578	9	0
927000	-756578	9	0
928000	-756578	9	0
929000	-756578	9	0
930000	-756568	9	0
931000	-756568	9	0
932000	-756568	9	0
933000	-756568	9	0
934000	-756568	9	0
935000	-756568	9	0
936000	-756568	9	0
937000	-756568	9	0
938000	-756568	9	0
939000	-756568	9	0
940000	-756561	9	0
941000	-756561	9	0
942000	-756561	9	0
943000	-756561	9	0
944000	-756561	9	0
945000	-756561	9	0
946000	-756561	9	0
947000	-756561	9	0
948000	-756561	9	0
949000	-756561	9	0
950000	-756555	9	0
951000	-756555	9	0
952000	-756555	9	0
953000	-756555	9	0
954000	-756555	9	0
955000	-756555	9	0
956000	-756555	9	0
957000	-756555	9	0
958000	-756555	9	0
959000	-756555	9	0
960000	-756551	9	0
961000	-756551	9	0
962000	-756551	9	0
963000	-756551	9	0
964000	-756551	9	0
965000	-756551	9	0
966000	-756551	9	0
967000	-756551	9	0
968000	-756551	9	0
969000	-756551	9	0
970000	-756546	9	0
971000	-756546	9	0
972000	-756546	9	0
973000	-756546	9	0
974000	-756546	9	0
975000	-756546	9	0
976000	-756546	9	0
977000	-756546	9	0
978000	-756546	9	0
979000	-756546	9	0
980000	-756535	9	0
981000	-756535	9	0
982000	-756535	9	0
983000	-756535	9	0
984000	-756535	9	0
985000	-756535	9	0
986000	-756535	9	0
987000	-756535	9	0
988000	-756535	9	0
989000	-756535	9	0
990000	-756521	10	0
991000	-756521	10	0
992000	-756521	10	0
993000	-756521	10	0
994000	-756521	10	0
995000	-756521	10	0
996000	-756521	10	0
997000	-756521	10	0
998000	-756521	10	0
999000	-756521	10	0
1000000	-672418	10	0
1001000	-672418	10	0
1002000	-672418	10	0
1003000	-672418	10	0
1004000	-672418	10	0
1005000	-672418	10	0
1006000	-672418	10	0
1007000	-672418	10	0
1008000	-672418	10	0
1009000	-588320	10	0
1010000	-588320	10	0
1011000	-588320	10	0
1012000	-588320	10	0
1013000	-588320	10	0
1014000	-588320	10	0
1015000	-588320	10	0
1016000	-588320	10	0
1017000	-588320	10	0
1018000	-588320	10	0
1019000	-504227	10	0
1020000	-504227	10	0
1021000	-504227	10	0
1022000	-504227	10	0
1023000	-504227	10	0
1024000	-504227	10	0
1025000	-504227	10	0
1026000	-504227	10	0
1027000	-504227	10	0
1028000	-504227	10	0
1029000	-420126	10	0
1030000	-420126	10	0
1031000	-420126	10	0
1032000	-420126	10	0
1033000	-420126	10	0
1034000	-420126	10	0
1035000	-420126	10	0
1036000	-420126	10	0
1037000	-420126	10	0
1038000	-420126	10	0
1039000	-336028	10	0
1040000	-336028	10	0
1041000	-336028	10	0
1042000	-336028	10	0
1043000	-336028	10	0
1044000	-336028	10	0
1045000	-336028	10	0
1046000	-336028	10	0
1047000	-336028	10	0
1048000	-336028	10	0
1049000	-251925	10	0
1050000	-251925	10	0
1051000	-251925	10	0
1052000	-251925	10	0
1053000	-251925	10	0
1054000	-251925	10	0
1055000	-251925	10	0
1056000	-251925	10	0
1057000	-251925	10	0
1058000	-251925	10	0
1059000	-167812	10	0
1060000	-167812	10	0
1061000	-167812	10	0
1062000	-167812	10	0
1063000	-167812	10	0
1064000	-167812	10	0
1065000	-167812	10	0
1066000	-167812	10	0
1067000	-167812	10	0
1068000	-167812	10	0
1069000	-83709	10	0
1070000	-83709	10	0
1071000	-83709	10	0
1072000	-83709	10	0
1073000	-83709	10	0
1074000	-83709	10	0
1075000	-83709	10	0
1076000	-83709	10	0
1077000	-83709	10	0
1078000	-83709	10	0
1079000	393	10	0
1080000	393	10	0
1081000	393	10	0
1082000	393	10	0
1083000	393	10	0
1084000	393	10	0
1085000	393	10	0
1086000	393	10	0
1087000	393	10	0
1088000	393	11	0
1089000	402	11	0
1090000	402	11	0
1091000	402	11	0
1092000	402	11	0
1093000	402	11	0
1094000	402	11	0
1095000	402	11	0
1096000	402	11	0
1097000	402	11	0
1098000	408	11	0
1099000	408	11	0
1100000	408	11	0
1101000	408	11	0
1102000	408	11	0
1103000	408	11	0
1104000	408	11	0
1105000	408	11	0
1106000	408	11	0
1107000	408	11	0
1108000	411	11	0
1109000	411	11	0
1110000	411	11	0
1111000	411	11	0
1112000	411	11	0
1113000	411	11	0
1114000	411	11	0
1115000	411	11	0
1116000	411	11	0
1117000	411	11	0
1118000	419	11	0
1119000	419	11	0
1120000	419	11	0
1121000	419	11	0
1122000	419	11	0
1123000	419	11	0
1124000	419	11	0
1125000	419	11	0
1126000	419	11	0
1127000	419	11	0
1128000	430	11	0
1129000	430	11	0
1130000	430	11	0
1131000	430	11	0
1132000	430	11	0
1133000	430	11	0
1134000	430	11	0
1135000	430	11	0
1136000	430	11	0
1137000	430	11	0
1138000	447	11	0
1139000	447	11	0
1140000	447	11	0
1141000	447	11	0
1142000	447	11	0
1143000	447	11	0
1144000	447	11	0
1145000	447	11	0
1146000	447	11	0
1147000	447	11	0
1148000	465	11	0
1149000	465	11	0
1150000	465	11	0
1151000	465	11	0
1152000	465	11	0
1153000	465	11	0
1154000	465	11	0
1155000	465	11	0
1156000	465	11	0
1157000	465	11	0
1158000	466	11	0
1159000	466	11	0
1160000	466	11	0
1161000	466	11	0
1162000	466	11	0
1163000	466	11	0
1164000	466	11	0
1165000	466	11	0
1166000	466	11	0
1167000	466	11	0
1168000	463	11	0
1169000	463	11	0
1170000	463	11	0
1171000	463	11	0
1172000	463	11	0
1173000	463	11	0
1174000	463	11	0
1175000	463	11	0
1176000	463	11	0
1177000	448	11	0
1178000	448	11	0
1179000	448	11	0
1180000	448	11	0
1181000	448	11	0
1182000	448	11	0
1183000	448	11	0
1184000	448	11	0
1185000	448	11	0
1186000	448	11	0
1187000	433	12	0
1188000	433	12	0
1189000	433	12	0
1190000	433	12	0
1191000	433	12	0
1192000	433	12	0
1193000	433	12	0
1194000	433	12	0
1195000	433	12	0
1196000	433	12	0
1197000	429	12	0
1198000	429	12	0
1199000	429	12	0
1200000	429	12	0
1201000	429	12	0
1202000	429	12	0
1203000	429	12	0
1204000	429	12	0
1205000	429	12	0
1206000	429	12	0
1207000	429	12	0
1208000	429	12	0
1209000	429	12	0
1210000	429	12	0
1211000	429	12	0
1212000	429	12	0
1213000	429	12	0
1214000	429	12	0
1215000	429	12	0
1216000	429	12	0
1217000	436	12	0
1218000	436	12	0
1219000	436	12	0
1220000	436	12	0
1221000	436	12	0
1222000	436	12	0
1223000	436	12	0
1224000	436	12	0
1225000	436	12	0
1226000	436	12	0
1227000	432	12	0
1228000	432	12	0
1229000	432	12	0
1230000	432	12	0
1231000	432	12	0
1232000	432	12	0
1233000	432	12	0
1234000	432	12	0
1235000	432	12	0
1236000	432	12	0
1237000	432	12	0
1238000	432	12	0
1239000	432	12	0
1240000	432	12	0
1241000	432	12	0
1242000	432	12	0
1243000	432	12	0
1244000	432	12	0
1245000	432	12	0
1246000	439	12	0
1247000	439	12	0
1248000	439	12	0
1249000	439	12	0
1250000	439	12	0
1251000	439	12	0
1252000	439	12	0
1253000	439	12	0
1254000	439	12	0
1255000	439	12	0
1256000	436	12	0
1257000	436	12	0
1258000	436	12	0
1259000	436	12	0
1260000	436	12	0
1261000	436	12	0
1262000	436	12	0
1263000	436	12	0
1264000	436	12	0
1265000	436	12	0
1266000	431	12	0
1267000	431	12	0
1268000	431	12	0
1269000	431	12	0
1270000	431	12	0
1271000	431	12	0
1272000	431	12	0
1273000	431	12	0
1274000	431	12	0
1275000	431	12	0
1276000	422	12	0
1277000	422	12	0
1278000	422	12	0
1279000	422	12	0
1280000	422	12	0
1281000	422	12	0
1282000	422	12	0
1283000	422	12	0
1284000	422	12	0
1285000	422	12	0
1286000	419	13	0
1287000	419	13	0
1288000	419	13	0
1289000	419	13	0
1290000	419	13	0
1291000	419	13	0
1292000	419	13	0
1293000	419	13	0
1294000	419	13	0
1295000	419	13	0
1296000	420	13	0
1297000	420	13	0
1298000	420	13	0
1299000	420	13	0
1300000	420	13	0
1301000	420	13	0
1302000	420	13	0
1303000	420	13	0
1304000	420	13	0
1305000	420	13	0
1306000	418	13	0
1307000	418	13	0
1308000	418	13	0
1309000	418	13	0
1310000	418	13	0
1311000	418	13	0
1312000	418	13	0
1313000	418	13	0
1314000	418	13	0
1315000	418	13	0
1316000	416	13	0
1317000	416	13	0
1318000	416	13	0
1319000	416	13	0
1320000	416	13	0
1321000	416	13	0
1322000	416	13	0
1323000	416	13	0
1324000	416	13	0
1325000	416	13	0
1326000	416	13	0
1327000	416	13	0
1328000	416	13	0
1329000	416	13	0
1330000	416	13	0
1331000	416	13	0
1332000	416	13	0
1333000	416	13	0
1334000	416	13	0
1335000	426	13	0
1336000	426	13	0
1337000	426	13	0
1338000	426	13	0
1339000	426	13	0
1340000	426	13	0
1341000	426	13	0
1342000	426	13	0
1343000	426	13	0
1344000	426	13	0
1345000	428	13	0
1346000	428	13	0
1347000	428	13	0
1348000	428	13	0
1349000	428	13	0
1350000	428	13	0
1351000	428	13	0
1352000	428	13	0
1353000	428	13	0
1354000	428	13	0
1355000	428	13	0
1356000	428	13	0
1357000	428	13	0
1358000	428	13	0
1359000	428	13	0
1360000	428	13	0
1361000	428	13	0
1362000	428	13	0
1363000	428	13	0
1364000	428	13	0
1365000	426	13	0
1366000	426	13	0
1367000	426	13	0
1368000	426	13	0
1369000	426	13	0
1370000	426	13	0
1371000	426	13	0
1372000	426	13	0
1373000	426	13	0
1374000	426	13	0
1375000	421	13	0
1376000	421	13	0
1377000	421	13	0
1378000	421	13	0
1379000	421	13	0
1380000	421	13	0
1381000	421	13	0
1382000	421	13	0
1383000	421	13	0
1384000	421	13	0
1385000	424	14	0
1386000	424	14	0
1387000	424	14	0
1388000	424	14	0
1389000	424	14	0
1390000	424	14	0
1391000	424	14	0
1392000	424	14	0
1393000	424	14	0
1394000	424	14	0
1395000	427	14	0
1396000	427	14	0
1397000	427	14	0
1398000	427	14	0
1399000	427	14	0
1400000	427	14	0
1401000	427	14	0
1402000	427	14	0
1403000	427	14	0
1404000	427	14	0
1405000	426	14	0
1406000	426	14	0
1407000	426	14	0
1408000	426	14	0
1409000	426	14	0
1410000	426	14	0
1411000	426	14	0
1412000	426	14	0
1413000	426	14	0
1414000	426	14	0
1415000	424	14	0
1416000	424	14	0
1417000	424	14	0
1418000	424	14	0
1419000	424	14	0
1420000	424	14	0
1421000	424	14	0
1422000	424	14	0
1423000	424	14	0
1424000	414	14	0
1425000	414	14	0
1426000	414	14	0
1427000	414	14	0
1428000	414	14	0
1429000	414	14	0
1430000	414	14	0
1431000	414	14	0
1432000	414	14	0
1433000	414	14	0
1434000	408	14	0
1435000	408	14	0
1436000	408	14	0
1437000	408	14	0
1438000	408	14	0
1439000	408	14	0
1440000	408	14	0
1441000	408	14	0
1442000	408	14	0
1443000	408	14	0
1444000	402	14	0
1445000	402	14	0
1446000	402	14	0
1447000	402	14	0
1448000	402	14	0
1449000	402	14	0
1450000	402	14	0
1451000	402	14	0
1452000	402	14	0
1453000	402	14	0
1454000	401	14	0
1455000	401	14	0
1456000	401	14	0
1457000	401	14	0
1458000	401	14	0
1459000	401	14	0
1460000	401	14	0
1461000	401	14	0
1462000	401	14	0
1463000	401	14	0
1464000	395	14	0
1465000	395	14	0
1466000	395	14	0
1467000	395	14	0
1468000	395	14	0
1469000	395	14	0
1470000	395	14	0
1471000	395	14	0
1472000	395	14	0
1473000	395	14	0
1474000	392	14	0
1475000	392	14	0
1476000	392	14	0
1477000	392	14	0
1478000	392	14	0
1479000	392	14	0
1480000	392	14	0
1481000	392	14	0
1482000	392	14	0
1483000	392	14	0
1484000	383	15	0
1485000	383	15	0
1486000	383	15	0
1487000	383	15	0
1488000	383	15	0
1489000	383	15	0
1490000	383	15	0
1491000	383	15	0
1492000	383	15	0
1493000	383	15	0
1494000	374	15	0
1495000	374	15	0
1496000	374	15	0
1497000	374	15	0
1498000	374	15	0
1499000	374	15	0
1500000	374	15	0
1501000	374	15	0
1502000	374	15	0
1503000	378	15	0
1504000	378	15	0
1505000	378	15	0
1506000	378	15	0
1507000	378	15	0
1508000	378	15	0
1509000	378	15	0
1510000	378	15	0
1511000	378	15	0
1512000	378	15	0
1513000	388	15	0
1514000	388	15	0
1515000	388	15	0
1516000	388	15	0
1517000	388	15	0
1518000	388	15	0
1519000	388	15	0
1520000	388	15	0
1521000	388	15	0
1522000	388	15	0
1523000	404	15	0
1524000	404	15	0
1525000	404	15	0
1526000	404	15	0
1527000	404	15	0
1528000	404	15	0
1529000	404	15	0
1530000	404	15	0
1531000	404	15	0
1532000	404	15	0
1533000	419	15	0
1534000	419	15	0
1535000	419	15	0
1536000	419	15	0
1537000	419	15	0
1538000	419	15	0
1539000	419	15	0
1540000	419	15	0
1541000	419	15	0
1542000	419	15	0
1543000	417	15	0
1544000	417	15	0
1545000	417	15	0
1546000	417	15	0
1547000	417	15	0
1548000	417	15	0
1549000	417	15	0
1550000	417	15	0
1551000	417	15	0
1552000	417	15	0
1553000	412	15	0
1554000	412	15	0
1555000	412	15	0
1556000	412	15	0
1557000	412	15	0
1558000	412	15	0
1559000	412	15	0
1560000	412	15	0
1561000	412	15	0
1562000	412	15	0
1563000	425	15	0
1564000	425	15	0
1565000	425	15	0
1566000	425	15	0
1567000	425	15	0
1568000	425	15	0
1569000	425	15	0
1570000	425	15	0
1571000	425	15	0
1572000	425	15	0
1573000	435	15	0
1574000	435	15	0
1575000	435	15	0
1576000	435	15	0
1577000	435	15	0
1578000	435	15	0
1579000	435	15	0
1580000	435	15	0
1581000	435	15	0
1582000	443	16	0
1583000	443	16	0
1584000	443	16	0
1585000	443	16	0
1586000	443	16	0
1587000	443	16	0
1588000	443	16	0
1589000	443	16	0
1590000	443	16	0
1591000	443	16	0
1592000	454	16	0
1593000	454	16	0
1594000	454	16	0
1595000	454	16	0
1596000	454	16	0
1597000	454	16	0
1598000	454	16	0
1599000	454	16	0
1600000	454	16	0
1601000	454	16	0
1602000	465	16	0
1603000	465	16	0
1604000	465	16	0
1605000	465	16	0
1606000	465	16	0
1607000	465	16	0
1608000	465	16	0
1609000	465	16	0
1610000	465	16	0
1611000	465	16	0
1612000	457	16	0
1613000	457	16	0
1614000	457	16	0
1615000	457	16	0
1616000	457	16	0
1617000	457	16	0
1618000	457	16	0
1619000	457	16	0
1620000	457	16	0
1621000	457	16	0
1622000	446	16	0
1623000	446	16	0
1624000	446	16	0
1625000	446	16	0
1626000	446	16	0
1627000	446	16	0
1628000	446	16	0
1629000	446	16	0
1630000	446	16	0
1631000	446	16	0
1632000	439	16	0
1633000	439	16	0
1634000	439	16	0
1635000	439	16	0
1636000	439	16	0
1637000	439	16	0
1638000	439	16	0
1639000	439	16	0
1640000	439	16	0
1641000	439	16	0
1642000	447	16	0
1643000	447	16	0
1644000	447	16	0
1645000	447	16	0
1646000	447	16	0
1647000	447	16	0
1648000	447	16	0
1649000	447	16	0
1650000	447	16	0
1651000	447	16	0
1652000	482	16	0
1653000	482	16	0
1654000	482	16	0
1655000	482	16	0
1656000	482	16	0
1657000	482	16	0
1658000	482	16	0
1659000	482	16	0
1660000	482	16	0
1661000	492	16	24
1662000	492	16	24
1663000	492	16	24
1664000	492	16	24
1665000	492	16	24
1666000	492	16	24
1667000	492	16	24
1668000	492	16	24
1669000	492	16	24
1670000	492	16	24
1671000	498	16	0
1672000	498	16	0
1673000	498	16	0
1674000	498	16	0
1675000	498	16	0
1676000	498	16	0
1677000	498	16	0
1678000	498	16	0
1679000	498	16	0
1680000	498	16	0
1681000	512	17	0
1682000	512	17	0
1683000	512	17	0
1684000	512	17	0
1685000	512	17	0
1686000	512	17	0
1687000	512	17	0
1688000	512	17	0
1689000	512	17	0
1690000	512	17	0
1691000	566	17	0
1692000	566	17	0
1693000	566	17	0
1694000	566	17	0
1695000	566	17	0
1696000	566	17	0
1697000	566	17	0
1698000	566	17	0
1699000	566	17	0
1700000	566	17	0
1701000	547	17	0
1702000	547	17	0
1703000	547	17	0
1704000	547	17	0
1705000	547	17	0
1706000	547	17	0
1707000	547	17	0
1708000	547	17	0
1709000	547	17	0
1710000	547	17	0
1711000	533	17	0
1712000	533	17	0
1713000	533	17	0
1714000	533	17	0
1715000	533	17	0
1716000	533	17	0
1717000	533	17	0
1718000	533	17	0
1719000	533	17	0
1720000	533	17	0
1721000	436	17	0
1722000	436	17	0
1723000	436	17	0
1724000	436	17	0
1725000	436	17	0
1726000	436	17	0
1727000	436	17	0
1728000	436	17	0
1729000	436	17	0
1730000	436	17	0
1731000	465	17	0
1732000	465	17	0
1733000	465	17	0
1734000	465	17	0
1735000	465	17	0
1736000	465	17	0
1737000	465	17	0
1738000	465	17	0
1739000	465	17	0
1740000	465	17	0
1741000	531	17	0
1742000	531	17	0
1743000	531	17	0
1744000	531	17	0
1745000	531	17	0
1746000	531	17	0
1747000	531	17	0
1748000	531	17	0
1749000	531	17	0
1750000	597	17	0
1751000	597	17	0
1752000	597	17	0
1753000	597	17	0
1754000	597	17	0
1755000	597	17	0
1756000	597	17	0
1757000	597	17	0
1758000	597	17	0
1759000	597	17	0
1760000	680	17	0
1761000	680	17	0
1762000	680	17	0
1763000	680	17	0
1764000	680	17	0
1765000	680	17	0
1766000	680	17	0
1767000	680	17	0
1768000	680	17	0
1769000	680	17	0
1770000	834	17	24
1771000	834	17	24
1772000	834	17	24
1773000	834	17	24
1774000	834	17	24
1775000	834	17	24
1776000	834	17	24
1777000	834	17	24
1778000	834	17	24
1779000	834	17	24
1780000	864	18	0
1781000	864	18	0
1782000	864	18	0
1783000	864	18	0
1784000	864	18	0
1785000	864	18	0
1786000	864	18	0
1787000	864	18	0
1788000	864	18	0
1789000	864	18	0
1790000	788	18	0
1791000	788	18	0
1792000	788	18	0
1793000	788	18	0
1794000	788	18	0
1795000	788	18	0
1796000	788	18	0
1797000	788	18	0
1798000	788	18	0
1799000	788	18	0
1800000	707	18	0
1801000	707	18	0
1802000	707	18	0
1803000	707	18	0
1804000	707	18	0
1805000	707	18	0
1806000	707	18	0
1807000	707	18	0
1808000	707	18	0
1809000	707	18	0
1810000	647	18	0
1811000	647	18	0
1812000	647	18	0
1813000	647	18	0
1814000	647	18	0
1815000	647	18	0
1816000	647	18	0
1817000	647	18	0
1818000	647	18	0
1819000	647	18	0
1820000	338	18	0
1821000	338	18	0
1822000	338	18	0
1823000	338	18	0
1824000	338	18	0
1825000	338	18	0
1826000	338	18	0
1827000	338	18	0
1828000	338	18	0
1829000	574	18	0
1830000	574	18	0
1831000	574	18	0
1832000	574	18	0
1833000	574	18	0
1834000	574	18	0
1835000	574	18	0
1836000	574	18	0
1837000	574	18	0
1838000	574	18	0
1839000	806	18	0
1840000	806	18	0
1841000	806	18	0
1842000	806	18	0
1843000	806	18	0
1844000	806	18	0
1845000	806	18	0
1846000	806	18	0
1847000	806	18	0
1848000	806	18	0
1849000	1224	18	24
1850000	1224	18	24
1851000	1224	18	24
1852000	1224	18	24
1853000	1224	18	24
1854000	1224	18	24
1855000	1224	18	24
1856000	1224	18	24
1857000	1224	18	24
1858000	1224	18	24
1859000	1321	18	0
1860000	1321	18	0
1861000	1321	18	0
1862000	1321	18	0
1863000	1321	18	0
1864000	1321	18	0
1865000	1321	18	0
1866000	1321	18	0
1867000	1321	18	0
1868000	1321	18	0
1869000	1117	18	0
1870000	1117	18	0
1871000	1117	18	0
1872000	1117	18	0
1873000	1117	18	0
1874000	1117	18	0
1875000	1117	18	0
1876000	1117	18	0
1877000	1117	18	0
1878000	1117	18	0
1879000	972	19	0
1880000	972	19	0
1881000	972	19	0
1882000	972	19	0
1883000	972	19	0
1884000	972	19	0
1885000	972	19	0
1886000	972	19	0
1887000	972	19	0
1888000	972	19	0
1889000	824	19	0
1890000	824	19	0
1891000	824	19	0
1892000	824	19	0
1893000	824	19	0
1894000	824	19	0
1895000	824	19	0
1896000	824	19	0
1897000	824	19	0
1898000	824	19	0
1899000	527	19	0
1900000	527	19	0
1901000	527	19	0
1902000	527	19	0
1903000	527	19	0
1904000	527	19	0
1905000	527	19	0
1906000	527	19	0
1907000	527	19	0
1908000	436	19	0
1909000	436	19	0
1910000	436	19	0
1911000	436	19	0
1912000	436	19	0
1913000	436	19	0
1914000	436	19	0
1915000	436	19	0
1916000	436	19	0
1917000	436	19	0
1918000	708	19	0
1919000	708	19	0
1920000	708	19	0
1921000	708	19	0
1922000	708	19	0
1923000	708	19	0
1924000	708	19	0
1925000	708	19	0
1926000	708	19	0
1927000	708	19	0
1928000	982	19	0
1929000	982	19	0
1930000	982	19	0
1931000	982	19	0
1932000	982	19	0
1933000	982	19	0
1934000	982	19	0
1935000	982	19	0
1936000	982	19	0
1937000	982	19	0
1938000	1273	19	0
1939000	1273	19	0
1940000	1273	19	0
1941000	1273	19	0
1942000	1273	19	0
1943000	1273	19	0
1944000	1273	19	0
1945000	1273	19	0
1946000	1273	19	0
1947000	1273	19	0
1948000	1381	19	0
1949000	1381	19	0
1950000	1381	19	0
1951000	1381	19	0
1952000	1381	19	0
1953000	1381	19	0
1954000	1381	19	0
1955000	1381	19	0
1956000	1381	19	0
1957000	1381	19	0
1958000	1111	19	0
1959000	1111	19	0
1960000	1111	19	0
1961000	1111	19	0
1962000	1111	19	0
1963000	1111	19	0
1964000	1111	19	0
1965000	1111	19	0
1966000	1111	19	0
1967000	1111	19	0
1968000	835	19	0
1969000	835	19	0
1970000	835	19	0
1971000	835	19	0
1972000	835	19	0
1973000	835	19	0
1974000	835	19	0
1975000	835	19	0
1976000	835	19	0
1977000	835	19	0
1978000	577	20	0
1979000	577	20	0
1980000	577	20	0
1981000	577	20	0
1982000	577	20	0
1983000	577	20	0
1984000	577	20	0
1985000	577	20	0
1986000	577	20	0
1987000	567	20	24
1988000	567	20	24
1989000	567	20	24
1990000	567	20	24
1991000	567	20	24
1992000	567	20	24
1993000	567	20	24
1994000	567	20	24
1995000	567	20	24
1996000	567	20	24
1997000	730	20	0
1998000	730	20	0
[truncated: 35,760 more rows]
