# Supplementary material for: Empirical optimization of an angled spoke paddling wheel with self-rotating mechanism
Source: Sci Rep. 2022 Nov 28;12:20511. doi: 10.1038/s41598-022-25181-7 (PMC9705443; doi:10.1038/s41598-022-25181-7)
Supplement: Supplementary file 1 — Supplementary Information. [file 41598_2022_25181_MOESM1_ESM.zip › 2nd_test_Loadcell_raw_data/R8/Test2_R8_60RPM_Set2.csv]

Timestamp	RMS_Val_G	Target_Vel_G	Vel_Cur_G
0	0	0	0
1000	0	0	0
2000	0	0	0
3000	0	0	0
4000	0	0	0
5000	0	0	0
6000	0	0	0
7000	0	0	0
8000	0	0	0
9000	0	0	0
10000	0	0	0
11000	-83146	0	0
12000	-83146	0	0
13000	-83146	0	0
14000	-83146	0	0
15000	-83146	0	0
16000	-83146	0	0
17000	-83146	0	0
18000	-83146	0	0
19000	-83146	0	0
20000	-83146	0	0
21000	-166293	0	0
22000	-166293	0	0
23000	-166293	0	0
24000	-166293	0	0
25000	-166293	0	0
26000	-166293	0	0
27000	-166293	0	0
28000	-166293	0	0
29000	-166293	0	0
30000	-166293	0	0
31000	-249445	0	0
32000	-249445	0	0
33000	-249445	0	0
34000	-249445	0	0
35000	-249445	0	0
36000	-249445	0	0
37000	-249445	0	0
38000	-249445	0	0
39000	-249445	0	0
40000	-249445	0	0
41000	-332596	0	0
42000	-332596	0	0
43000	-332596	0	0
44000	-332596	0	0
45000	-332596	0	0
46000	-332596	0	0
47000	-332596	0	0
48000	-332596	0	0
49000	-332596	0	0
50000	-332596	0	0
51000	-415739	0	0
52000	-415739	0	0
53000	-415739	0	0
54000	-415739	0	0
55000	-415739	0	0
56000	-415739	0	0
57000	-415739	0	0
58000	-415739	0	0
59000	-415739	0	0
60000	-415739	0	0
61000	-498883	0	0
62000	-498883	0	0
63000	-498883	0	0
64000	-498883	0	0
65000	-498883	0	0
66000	-498883	0	0
67000	-498883	0	0
68000	-498883	0	0
69000	-498883	0	0
70000	-498883	0	0
71000	-582021	0	0
72000	-582021	0	0
73000	-582021	0	0
74000	-582021	0	0
75000	-582021	0	0
76000	-582021	0	0
77000	-582021	0	0
78000	-582021	0	0
79000	-582021	0	0
80000	-582021	0	0
81000	-665156	0	0
82000	-665156	0	0
83000	-665156	0	0
84000	-665156	0	0
85000	-665156	0	0
86000	-665156	0	0
87000	-665156	0	0
88000	-665156	0	0
89000	-665156	0	0
90000	-748303	0	0
91000	-748303	0	0
92000	-748303	0	0
93000	-748303	0	0
94000	-748303	0	0
95000	-748303	0	0
96000	-748303	0	0
97000	-748303	0	0
98000	-748303	0	0
99000	-748303	0	0
100000	-748303	1	0
101000	-748303	1	0
102000	-748303	1	0
103000	-748303	1	0
104000	-748303	1	0
105000	-748303	1	0
106000	-748303	1	0
107000	-748303	1	0
108000	-748303	1	0
109000	-748303	1	0
110000	-748298	1	0
111000	-748298	1	0
112000	-748298	1	0
113000	-748298	1	0
114000	-748298	1	0
115000	-748298	1	0
116000	-748298	1	0
117000	-748298	1	0
118000	-748298	1	0
119000	-748298	1	0
120000	-748292	1	0
121000	-748292	1	0
122000	-748292	1	0
123000	-748292	1	0
124000	-748292	1	0
125000	-748292	1	0
126000	-748292	1	0
127000	-748292	1	0
128000	-748292	1	0
129000	-748292	1	0
130000	-748287	1	0
131000	-748287	1	0
132000	-748287	1	0
133000	-748287	1	0
134000	-748287	1	0
135000	-748287	1	0
136000	-748287	1	0
137000	-748287	1	0
138000	-748287	1	0
139000	-748287	1	0
140000	-748282	1	0
141000	-748282	1	0
142000	-748282	1	0
143000	-748282	1	0
144000	-748282	1	0
145000	-748282	1	0
146000	-748282	1	0
147000	-748282	1	0
148000	-748282	1	0
149000	-748282	1	0
150000	-748277	1	0
151000	-748277	1	0
152000	-748277	1	0
153000	-748277	1	0
154000	-748277	1	0
155000	-748277	1	0
156000	-748277	1	0
157000	-748277	1	0
158000	-748277	1	0
159000	-748277	1	0
160000	-748272	1	0
161000	-748272	1	0
162000	-748272	1	0
163000	-748272	1	0
164000	-748272	1	0
165000	-748272	1	0
166000	-748272	1	0
167000	-748272	1	0
168000	-748272	1	0
169000	-748269	1	0
170000	-748269	1	0
171000	-748269	1	0
172000	-748269	1	0
173000	-748269	1	0
174000	-748269	1	0
175000	-748269	1	0
176000	-748269	1	0
177000	-748269	1	0
178000	-748269	1	0
179000	-748265	1	0
180000	-748265	1	0
181000	-748265	1	0
182000	-748265	1	0
183000	-748265	1	0
184000	-748265	1	0
185000	-748265	1	0
186000	-748265	1	0
187000	-748265	1	0
188000	-748265	1	0
189000	-748262	1	0
190000	-748262	1	0
191000	-748262	1	0
192000	-748262	1	0
193000	-748262	1	0
194000	-748262	1	0
195000	-748262	1	0
196000	-748262	1	0
197000	-748262	1	0
198000	-748262	1	0
199000	-748255	2	0
200000	-748255	2	0
201000	-748255	2	0
202000	-748255	2	0
203000	-748255	2	0
204000	-748255	2	0
205000	-748255	2	0
206000	-748255	2	0
207000	-748255	2	0
208000	-748255	2	0
209000	-748243	2	0
210000	-748243	2	0
211000	-748243	2	0
212000	-748243	2	0
213000	-748243	2	0
214000	-748243	2	0
215000	-748243	2	0
216000	-748243	2	0
217000	-748243	2	0
218000	-748243	2	0
219000	-748239	2	0
220000	-748239	2	0
221000	-748239	2	0
222000	-748239	2	0
223000	-748239	2	0
224000	-748239	2	0
225000	-748239	2	0
226000	-748239	2	0
227000	-748239	2	0
228000	-748239	2	0
229000	-748235	2	0
230000	-748235	2	0
231000	-748235	2	0
232000	-748235	2	0
233000	-748235	2	0
234000	-748235	2	0
235000	-748235	2	0
236000	-748235	2	0
237000	-748235	2	0
238000	-748235	2	0
239000	-748236	2	0
240000	-748236	2	0
241000	-748236	2	0
242000	-748236	2	0
243000	-748236	2	0
244000	-748236	2	0
245000	-748236	2	0
246000	-748236	2	0
247000	-748236	2	0
248000	-748237	2	0
249000	-748237	2	0
250000	-748237	2	0
251000	-748237	2	0
252000	-748237	2	0
253000	-748237	2	0
254000	-748237	2	0
255000	-748237	2	0
256000	-748237	2	0
257000	-748237	2	0
258000	-748238	2	0
259000	-748238	2	0
260000	-748238	2	0
261000	-748238	2	0
262000	-748238	2	0
263000	-748238	2	0
264000	-748238	2	0
265000	-748238	2	0
266000	-748238	2	0
267000	-748238	2	0
268000	-748236	2	0
269000	-748236	2	0
270000	-748236	2	0
271000	-748236	2	0
272000	-748236	2	0
273000	-748236	2	0
274000	-748236	2	0
275000	-748236	2	0
276000	-748236	2	0
277000	-748236	2	0
278000	-748234	2	0
279000	-748234	2	0
280000	-748234	2	0
281000	-748234	2	0
282000	-748234	2	0
283000	-748234	2	0
284000	-748234	2	0
285000	-748234	2	0
286000	-748234	2	0
287000	-748234	2	0
288000	-748227	2	0
289000	-748227	2	0
290000	-748227	2	0
291000	-748227	2	0
292000	-748227	2	0
293000	-748227	2	0
294000	-748227	2	0
295000	-748227	2	0
296000	-748227	2	0
297000	-748227	2	0
298000	-748216	3	0
299000	-748216	3	0
300000	-748216	3	0
301000	-748216	3	0
302000	-748216	3	0
303000	-748216	3	0
304000	-748216	3	0
305000	-748216	3	0
306000	-748216	3	0
307000	-748216	3	0
308000	-748215	3	0
309000	-748215	3	0
310000	-748215	3	0
311000	-748215	3	0
312000	-748215	3	0
313000	-748215	3	0
314000	-748215	3	0
315000	-748215	3	0
316000	-748215	3	0
317000	-748215	3	0
318000	-748214	3	0
319000	-748214	3	0
320000	-748214	3	0
321000	-748214	3	0
322000	-748214	3	0
323000	-748214	3	0
324000	-748214	3	0
325000	-748214	3	0
326000	-748214	3	0
327000	-748211	3	0
328000	-748211	3	0
329000	-748211	3	0
330000	-748211	3	0
331000	-748211	3	0
332000	-748211	3	0
333000	-748211	3	0
334000	-748211	3	0
335000	-748211	3	0
336000	-748211	3	0
337000	-748209	3	0
338000	-748209	3	0
339000	-748209	3	0
340000	-748209	3	0
341000	-748209	3	0
342000	-748209	3	0
343000	-748209	3	0
344000	-748209	3	0
345000	-748209	3	0
346000	-748209	3	0
347000	-748207	3	0
348000	-748207	3	0
349000	-748207	3	0
350000	-748207	3	0
351000	-748207	3	0
352000	-748207	3	0
353000	-748207	3	0
354000	-748207	3	0
355000	-748207	3	0
356000	-748207	3	0
357000	-748207	3	0
358000	-748207	3	0
359000	-748207	3	0
360000	-748207	3	0
361000	-748207	3	0
362000	-748207	3	0
363000	-748207	3	0
364000	-748207	3	0
365000	-748207	3	0
366000	-748207	3	0
367000	-748207	3	0
368000	-748207	3	0
369000	-748207	3	0
370000	-748207	3	0
371000	-748207	3	0
372000	-748207	3	0
373000	-748207	3	0
374000	-748207	3	0
375000	-748207	3	0
376000	-748207	3	0
377000	-748206	3	0
378000	-748206	3	0
379000	-748206	3	0
380000	-748206	3	0
381000	-748206	3	0
382000	-748206	3	0
383000	-748206	3	0
384000	-748206	3	0
385000	-748206	3	0
386000	-748206	3	0
387000	-748204	3	0
388000	-748204	3	0
389000	-748204	3	0
390000	-748204	3	0
391000	-748204	3	0
392000	-748204	3	0
393000	-748204	3	0
394000	-748204	3	0
395000	-748204	3	0
396000	-748204	3	0
397000	-748207	4	0
398000	-748207	4	0
399000	-748207	4	0
400000	-748207	4	0
401000	-748207	4	0
402000	-748207	4	0
403000	-748207	4	0
404000	-748207	4	0
405000	-748207	4	0
406000	-748210	4	0
407000	-748210	4	0
408000	-748210	4	0
409000	-748210	4	0
410000	-748210	4	0
411000	-748210	4	0
412000	-748210	4	0
413000	-748210	4	0
414000	-748210	4	0
415000	-748210	4	0
416000	-748205	4	0
417000	-748205	4	0
418000	-748205	4	0
419000	-748205	4	0
420000	-748205	4	0
421000	-748205	4	0
422000	-748205	4	0
423000	-748205	4	0
424000	-748205	4	0
425000	-748205	4	0
426000	-748200	4	0
427000	-748200	4	0
428000	-748200	4	0
429000	-748200	4	0
430000	-748200	4	0
431000	-748200	4	0
432000	-748200	4	0
433000	-748200	4	0
434000	-748200	4	0
435000	-748200	4	0
436000	-748191	4	0
437000	-748191	4	0
438000	-748191	4	0
439000	-748191	4	0
440000	-748191	4	0
441000	-748191	4	0
442000	-748191	4	0
443000	-748191	4	0
444000	-748191	4	0
445000	-748191	4	0
446000	-748182	4	0
447000	-748182	4	0
448000	-748182	4	0
449000	-748182	4	0
450000	-748182	4	0
451000	-748182	4	0
452000	-748182	4	0
453000	-748182	4	0
454000	-748182	4	0
455000	-748182	4	0
456000	-748180	4	0
457000	-748180	4	0
458000	-748180	4	0
459000	-748180	4	0
460000	-748180	4	0
461000	-748180	4	0
462000	-748180	4	0
463000	-748180	4	0
464000	-748180	4	0
465000	-748180	4	0
466000	-748175	4	0
467000	-748175	4	0
468000	-748175	4	0
469000	-748175	4	0
470000	-748175	4	0
471000	-748175	4	0
472000	-748175	4	0
473000	-748175	4	0
474000	-748175	4	0
475000	-748175	4	0
476000	-748176	4	0
477000	-748176	4	0
478000	-748176	4	0
479000	-748176	4	0
480000	-748176	4	0
481000	-748176	4	0
482000	-748176	4	0
483000	-748176	4	0
484000	-748176	4	0
485000	-748172	4	0
486000	-748172	4	0
487000	-748172	4	0
488000	-748172	4	0
489000	-748172	4	0
490000	-748172	4	0
491000	-748172	4	0
492000	-748172	4	0
493000	-748172	4	0
494000	-748172	4	0
495000	-748168	5	0
496000	-748168	5	0
497000	-748168	5	0
498000	-748168	5	0
499000	-748168	5	0
500000	-748168	5	0
501000	-748168	5	0
502000	-748168	5	0
503000	-748168	5	0
504000	-748168	5	0
505000	-748162	5	0
506000	-748162	5	0
507000	-748162	5	0
508000	-748162	5	0
509000	-748162	5	0
510000	-748162	5	0
511000	-748162	5	0
512000	-748162	5	0
513000	-748162	5	0
514000	-748162	5	0
515000	-748153	5	0
516000	-748153	5	0
517000	-748153	5	0
518000	-748153	5	0
519000	-748153	5	0
520000	-748153	5	0
521000	-748153	5	0
522000	-748153	5	0
523000	-748153	5	0
524000	-748153	5	0
525000	-748150	5	0
526000	-748150	5	0
527000	-748150	5	0
528000	-748150	5	0
529000	-748150	5	0
530000	-748150	5	0
531000	-748150	5	0
532000	-748150	5	0
533000	-748150	5	0
534000	-748150	5	0
535000	-748147	5	0
536000	-748147	5	0
537000	-748147	5	0
538000	-748147	5	0
539000	-748147	5	0
540000	-748147	5	0
541000	-748147	5	0
542000	-748147	5	0
543000	-748147	5	0
544000	-748147	5	0
545000	-748144	5	0
546000	-748144	5	0
547000	-748144	5	0
548000	-748144	5	0
549000	-748144	5	0
550000	-748144	5	0
551000	-748144	5	0
552000	-748144	5	0
553000	-748144	5	0
554000	-748144	5	0
555000	-748142	5	0
556000	-748142	5	0
557000	-748142	5	0
558000	-748142	5	0
559000	-748142	5	0
560000	-748142	5	0
561000	-748142	5	0
562000	-748142	5	0
563000	-748142	5	0
564000	-748142	5	0
565000	-748144	5	0
566000	-748144	5	0
567000	-748144	5	0
568000	-748144	5	0
569000	-748144	5	0
570000	-748144	5	0
571000	-748144	5	0
572000	-748144	5	0
573000	-748144	5	0
574000	-748146	5	0
575000	-748146	5	0
576000	-748146	5	0
577000	-748146	5	0
578000	-748146	5	0
579000	-748146	5	0
580000	-748146	5	0
581000	-748146	5	0
582000	-748146	5	0
583000	-748146	5	0
584000	-748146	5	0
585000	-748146	5	0
586000	-748146	5	0
587000	-748146	5	0
588000	-748146	5	0
589000	-748146	5	0
590000	-748146	5	0
591000	-748146	5	0
592000	-748146	5	0
593000	-748146	5	0
594000	-748139	6	0
595000	-748139	6	0
596000	-748139	6	0
597000	-748139	6	0
598000	-748139	6	0
599000	-748139	6	0
600000	-748139	6	0
601000	-748139	6	0
602000	-748139	6	0
603000	-748139	6	0
604000	-748136	6	0
605000	-748136	6	0
606000	-748136	6	0
607000	-748136	6	0
608000	-748136	6	0
609000	-748136	6	0
610000	-748136	6	0
611000	-748136	6	0
612000	-748136	6	0
613000	-748136	6	0
614000	-748137	6	0
615000	-748137	6	0
616000	-748137	6	0
617000	-748137	6	0
618000	-748137	6	0
619000	-748137	6	0
620000	-748137	6	0
621000	-748137	6	0
622000	-748137	6	0
623000	-748137	6	0
624000	-748139	6	0
625000	-748139	6	0
626000	-748139	6	0
627000	-748139	6	0
628000	-748139	6	0
629000	-748139	6	0
630000	-748139	6	0
631000	-748139	6	0
632000	-748139	6	0
633000	-748139	6	0
634000	-748131	6	0
635000	-748131	6	0
636000	-748131	6	0
637000	-748131	6	0
638000	-748131	6	0
639000	-748131	6	0
640000	-748131	6	0
641000	-748131	6	0
642000	-748131	6	0
643000	-748127	6	0
644000	-748127	6	0
645000	-748127	6	0
646000	-748127	6	0
647000	-748127	6	0
648000	-748127	6	0
649000	-748127	6	0
650000	-748127	6	0
651000	-748127	6	0
652000	-748127	6	0
653000	-748123	6	0
654000	-748123	6	0
655000	-748123	6	0
656000	-748123	6	0
657000	-748123	6	0
658000	-748123	6	0
659000	-748123	6	0
660000	-748123	6	0
661000	-748123	6	0
662000	-748123	6	0
663000	-748118	6	0
664000	-748118	6	0
665000	-748118	6	0
666000	-748118	6	0
667000	-748118	6	0
668000	-748118	6	0
669000	-748118	6	0
670000	-748118	6	0
671000	-748118	6	0
672000	-748118	6	0
673000	-748118	6	0
674000	-748118	6	0
675000	-748118	6	0
676000	-748118	6	0
677000	-748118	6	0
678000	-748118	6	0
679000	-748118	6	0
680000	-748118	6	0
681000	-748118	6	0
682000	-748118	6	0
683000	-748105	6	0
684000	-748105	6	0
685000	-748105	6	0
686000	-748105	6	0
687000	-748105	6	0
688000	-748105	6	0
689000	-748105	6	0
690000	-748105	6	0
691000	-748105	6	0
692000	-748105	6	0
693000	-748107	7	0
694000	-748107	7	0
695000	-748107	7	0
696000	-748107	7	0
697000	-748107	7	0
698000	-748107	7	0
699000	-748107	7	0
700000	-748107	7	0
701000	-748107	7	0
702000	-748107	7	0
703000	-748101	7	0
704000	-748101	7	0
705000	-748101	7	0
706000	-748101	7	0
707000	-748101	7	0
708000	-748101	7	0
709000	-748101	7	0
710000	-748101	7	0
711000	-748101	7	0
712000	-748101	7	0
713000	-748096	7	0
714000	-748096	7	0
715000	-748096	7	0
716000	-748096	7	0
717000	-748096	7	0
718000	-748096	7	0
719000	-748096	7	0
720000	-748096	7	0
721000	-748096	7	0
722000	-748096	7	0
723000	-748098	7	0
724000	-748098	7	0
725000	-748098	7	0
726000	-748098	7	0
727000	-748098	7	0
728000	-748098	7	0
729000	-748098	7	0
730000	-748098	7	0
731000	-748098	7	0
732000	-748094	7	0
733000	-748094	7	0
734000	-748094	7	0
735000	-748094	7	0
736000	-748094	7	0
737000	-748094	7	0
738000	-748094	7	0
739000	-748094	7	0
740000	-748094	7	0
741000	-748094	7	0
742000	-748094	7	0
743000	-748094	7	0
744000	-748094	7	0
745000	-748094	7	0
746000	-748094	7	0
747000	-748094	7	0
748000	-748094	7	0
749000	-748094	7	0
750000	-748094	7	0
751000	-748094	7	0
752000	-748094	7	0
753000	-748094	7	0
754000	-748094	7	0
755000	-748094	7	0
756000	-748094	7	0
757000	-748094	7	0
758000	-748094	7	0
759000	-748094	7	0
760000	-748094	7	0
761000	-748094	7	0
762000	-748088	7	0
763000	-748088	7	0
764000	-748088	7	0
765000	-748088	7	0
766000	-748088	7	0
767000	-748088	7	0
768000	-748088	7	0
769000	-748088	7	0
770000	-748088	7	0
771000	-748088	7	0
772000	-748086	7	0
773000	-748086	7	0
774000	-748086	7	0
775000	-748086	7	0
776000	-748086	7	0
777000	-748086	7	0
778000	-748086	7	0
779000	-748086	7	0
780000	-748086	7	0
781000	-748086	7	0
782000	-748086	7	0
783000	-748086	7	0
784000	-748086	7	0
785000	-748086	7	0
786000	-748086	7	0
787000	-748086	7	0
788000	-748086	7	0
789000	-748086	7	0
790000	-748086	7	0
791000	-748086	7	0
792000	-748086	8	0
793000	-748086	8	0
794000	-748086	8	0
795000	-748086	8	0
796000	-748086	8	0
797000	-748086	8	0
798000	-748086	8	0
799000	-748086	8	0
800000	-748086	8	0
801000	-748085	8	0
802000	-748085	8	0
803000	-748085	8	0
804000	-748085	8	0
805000	-748085	8	0
806000	-748085	8	0
807000	-748085	8	0
808000	-748085	8	0
809000	-748085	8	0
810000	-748085	8	0
811000	-748077	8	0
812000	-748077	8	0
813000	-748077	8	0
814000	-748077	8	0
815000	-748077	8	0
816000	-748077	8	0
817000	-748077	8	0
818000	-748077	8	0
819000	-748077	8	0
820000	-748077	8	0
821000	-748074	8	0
822000	-748074	8	0
823000	-748074	8	0
824000	-748074	8	0
825000	-748074	8	0
826000	-748074	8	0
827000	-748074	8	0
828000	-748074	8	0
829000	-748074	8	0
830000	-748074	8	0
831000	-748076	8	0
832000	-748076	8	0
833000	-748076	8	0
834000	-748076	8	0
835000	-748076	8	0
836000	-748076	8	0
837000	-748076	8	0
838000	-748076	8	0
839000	-748076	8	0
840000	-748076	8	0
841000	-748077	8	0
842000	-748077	8	0
843000	-748077	8	0
844000	-748077	8	0
845000	-748077	8	0
846000	-748077	8	0
847000	-748077	8	0
848000	-748077	8	0
849000	-748077	8	0
850000	-748077	8	0
851000	-748076	8	0
852000	-748076	8	0
853000	-748076	8	0
854000	-748076	8	0
855000	-748076	8	0
856000	-748076	8	0
857000	-748076	8	0
858000	-748076	8	0
859000	-748076	8	0
860000	-748076	8	0
861000	-748077	8	0
862000	-748077	8	0
863000	-748077	8	0
864000	-748077	8	0
865000	-748077	8	0
866000	-748077	8	0
867000	-748077	8	0
868000	-748077	8	0
869000	-748077	8	0
870000	-748077	8	0
871000	-748077	8	0
872000	-748077	8	0
873000	-748077	8	0
874000	-748077	8	0
875000	-748077	8	0
876000	-748077	8	0
877000	-748077	8	0
878000	-748077	8	0
879000	-748077	8	0
880000	-748077	8	0
881000	-748077	8	0
882000	-748077	8	0
883000	-748077	8	0
884000	-748077	8	0
885000	-748077	8	0
886000	-748077	8	0
887000	-748077	8	0
888000	-748077	8	0
889000	-748077	8	0
890000	-748077	9	0
891000	-748077	9	0
892000	-748077	9	0
893000	-748077	9	0
894000	-748077	9	0
895000	-748077	9	0
896000	-748077	9	0
897000	-748077	9	0
898000	-748077	9	0
899000	-748077	9	0
900000	-748069	9	0
901000	-748069	9	0
902000	-748069	9	0
903000	-748069	9	0
904000	-748069	9	0
905000	-748069	9	0
906000	-748069	9	0
907000	-748069	9	0
908000	-748069	9	0
909000	-748069	9	0
910000	-748068	9	0
911000	-748068	9	0
912000	-748068	9	0
913000	-748068	9	0
914000	-748068	9	0
915000	-748068	9	0
916000	-748068	9	0
917000	-748068	9	0
918000	-748068	9	0
919000	-748068	9	0
920000	-748068	9	0
921000	-748068	9	0
922000	-748068	9	0
923000	-748068	9	0
924000	-748068	9	0
925000	-748068	9	0
926000	-748068	9	0
927000	-748068	9	0
928000	-748068	9	0
929000	-748068	9	0
930000	-748071	9	0
931000	-748071	9	0
932000	-748071	9	0
933000	-748071	9	0
934000	-748071	9	0
935000	-748071	9	0
936000	-748071	9	0
937000	-748071	9	0
938000	-748071	9	0
939000	-748071	9	0
940000	-748075	9	0
941000	-748075	9	0
942000	-748075	9	0
943000	-748075	9	0
944000	-748075	9	0
945000	-748075	9	0
946000	-748075	9	0
947000	-748075	9	0
948000	-748075	9	0
949000	-748075	9	0
950000	-748074	9	0
951000	-748074	9	0
952000	-748074	9	0
953000	-748074	9	0
954000	-748074	9	0
955000	-748074	9	0
956000	-748074	9	0
957000	-748074	9	0
958000	-748074	9	0
959000	-748075	9	0
960000	-748075	9	0
961000	-748075	9	0
962000	-748075	9	0
963000	-748075	9	0
964000	-748075	9	0
965000	-748075	9	0
966000	-748075	9	0
967000	-748075	9	0
968000	-748075	9	0
969000	-748075	9	0
970000	-748075	9	0
971000	-748075	9	0
972000	-748075	9	0
973000	-748075	9	0
974000	-748075	9	0
975000	-748075	9	0
976000	-748075	9	0
977000	-748075	9	0
978000	-748075	9	0
979000	-748067	9	0
980000	-748067	9	0
981000	-748067	9	0
982000	-748067	9	0
983000	-748067	9	0
984000	-748067	9	0
985000	-748067	9	0
986000	-748067	9	0
987000	-748067	9	0
988000	-748067	9	0
989000	-748064	10	0
990000	-748064	10	0
991000	-748064	10	0
992000	-748064	10	0
993000	-748064	10	0
994000	-748064	10	0
995000	-748064	10	0
996000	-748064	10	0
997000	-748064	10	0
998000	-748064	10	0
999000	-664911	10	0
1000000	-664911	10	0
1001000	-664911	10	0
1002000	-664911	10	0
1003000	-664911	10	0
1004000	-664911	10	0
1005000	-664911	10	0
1006000	-664911	10	0
1007000	-664911	10	0
1008000	-664911	10	0
1009000	-581759	10	0
1010000	-581759	10	0
1011000	-581759	10	0
1012000	-581759	10	0
1013000	-581759	10	0
1014000	-581759	10	0
1015000	-581759	10	0
1016000	-581759	10	0
1017000	-581759	10	0
1018000	-581759	10	0
1019000	-498602	10	0
1020000	-498602	10	0
1021000	-498602	10	0
1022000	-498602	10	0
1023000	-498602	10	0
1024000	-498602	10	0
1025000	-498602	10	0
1026000	-498602	10	0
1027000	-498602	10	0
1028000	-498602	10	0
1029000	-415451	10	0
1030000	-415451	10	0
1031000	-415451	10	0
1032000	-415451	10	0
1033000	-415451	10	0
1034000	-415451	10	0
1035000	-415451	10	0
1036000	-415451	10	0
1037000	-415451	10	0
1038000	-332310	10	0
1039000	-332310	10	0
1040000	-332310	10	0
1041000	-332310	10	0
1042000	-332310	10	0
1043000	-332310	10	0
1044000	-332310	10	0
1045000	-332310	10	0
1046000	-332310	10	0
1047000	-332310	10	0
1048000	-249166	10	0
1049000	-249166	10	0
1050000	-249166	10	0
1051000	-249166	10	0
1052000	-249166	10	0
1053000	-249166	10	0
1054000	-249166	10	0
1055000	-249166	10	0
1056000	-249166	10	0
1057000	-249166	10	0
1058000	-166027	10	0
1059000	-166027	10	0
1060000	-166027	10	0
1061000	-166027	10	0
1062000	-166027	10	0
1063000	-166027	10	0
1064000	-166027	10	0
1065000	-166027	10	0
1066000	-166027	10	0
1067000	-166027	10	0
1068000	-82892	10	0
1069000	-82892	10	0
1070000	-82892	10	0
1071000	-82892	10	0
1072000	-82892	10	0
1073000	-82892	10	0
1074000	-82892	10	0
1075000	-82892	10	0
1076000	-82892	10	0
1077000	-82892	10	0
1078000	254	10	0
1079000	254	10	0
1080000	254	10	0
1081000	254	10	0
1082000	254	10	0
1083000	254	10	0
1084000	254	10	0
1085000	254	10	0
1086000	254	10	0
1087000	254	10	0
1088000	259	11	0
1089000	259	11	0
1090000	259	11	0
1091000	259	11	0
1092000	259	11	0
1093000	259	11	0
1094000	259	11	0
1095000	259	11	0
1096000	259	11	0
1097000	259	11	0
1098000	259	11	0
1099000	259	11	0
1100000	259	11	0
1101000	259	11	0
1102000	259	11	0
1103000	259	11	0
1104000	259	11	0
1105000	259	11	0
1106000	259	11	0
1107000	257	11	0
1108000	257	11	0
1109000	257	11	0
1110000	257	11	0
1111000	257	11	0
1112000	257	11	0
1113000	257	11	0
1114000	257	11	0
1115000	257	11	0
1116000	257	11	0
1117000	260	11	0
1118000	260	11	0
1119000	260	11	0
1120000	260	11	0
1121000	260	11	0
1122000	260	11	0
1123000	260	11	0
1124000	260	11	0
1125000	260	11	0
1126000	260	11	0
1127000	252	11	0
1128000	252	11	0
1129000	252	11	0
1130000	252	11	0
1131000	252	11	0
1132000	252	11	0
1133000	252	11	0
1134000	252	11	0
1135000	252	11	0
1136000	252	11	0
1137000	243	11	0
1138000	243	11	0
1139000	243	11	0
1140000	243	11	0
1141000	243	11	0
1142000	243	11	0
1143000	243	11	0
1144000	243	11	0
1145000	243	11	0
1146000	243	11	0
1147000	239	11	0
1148000	239	11	0
1149000	239	11	0
1150000	239	11	0
1151000	239	11	0
1152000	239	11	0
1153000	239	11	0
1154000	239	11	0
1155000	239	11	0
1156000	239	11	0
1157000	239	11	0
1158000	239	11	0
1159000	239	11	0
1160000	239	11	0
1161000	239	11	0
1162000	239	11	0
1163000	239	11	0
1164000	239	11	0
1165000	239	11	0
1166000	239	11	0
1167000	248	11	0
1168000	248	11	0
1169000	248	11	0
1170000	248	11	0
1171000	248	11	0
1172000	248	11	0
1173000	248	11	0
1174000	248	11	0
1175000	248	11	0
1176000	248	11	0
1177000	251	11	0
1178000	251	11	0
1179000	251	11	0
1180000	251	11	0
1181000	251	11	0
1182000	251	11	0
1183000	251	11	0
1184000	251	11	0
1185000	251	11	0
1186000	251	12	0
1187000	251	12	0
1188000	251	12	0
1189000	251	12	0
1190000	251	12	0
1191000	251	12	0
1192000	251	12	0
1193000	251	12	0
1194000	251	12	0
1195000	251	12	0
1196000	244	12	0
1197000	244	12	0
1198000	244	12	0
1199000	244	12	0
1200000	244	12	0
1201000	244	12	0
1202000	244	12	0
1203000	244	12	0
1204000	244	12	0
1205000	244	12	0
1206000	242	12	0
1207000	242	12	0
1208000	242	12	0
1209000	242	12	0
1210000	242	12	0
1211000	242	12	0
1212000	242	12	0
1213000	242	12	0
1214000	242	12	0
1215000	242	12	0
1216000	242	12	0
1217000	242	12	0
1218000	242	12	0
1219000	242	12	0
1220000	242	12	0
1221000	242	12	0
1222000	242	12	0
1223000	242	12	0
1224000	242	12	0
1225000	242	12	0
1226000	248	12	0
1227000	248	12	0
1228000	248	12	0
1229000	248	12	0
1230000	248	12	0
1231000	248	12	0
1232000	248	12	0
1233000	248	12	0
1234000	248	12	0
1235000	248	12	0
1236000	251	12	0
1237000	251	12	0
1238000	251	12	0
1239000	251	12	0
1240000	251	12	0
1241000	251	12	0
1242000	251	12	0
1243000	251	12	0
1244000	251	12	0
1245000	251	12	0
1246000	248	12	0
1247000	248	12	0
1248000	248	12	0
1249000	248	12	0
1250000	248	12	0
1251000	248	12	0
1252000	248	12	0
1253000	248	12	0
1254000	248	12	0
1255000	248	12	0
1256000	239	12	0
1257000	239	12	0
1258000	239	12	0
1259000	239	12	0
1260000	239	12	0
1261000	239	12	0
1262000	239	12	0
1263000	239	12	0
1264000	239	12	0
1265000	230	12	0
1266000	230	12	0
1267000	230	12	0
1268000	230	12	0
1269000	230	12	0
1270000	230	12	0
1271000	230	12	0
1272000	230	12	0
1273000	230	12	0
1274000	230	12	0
1275000	234	12	0
1276000	234	12	0
1277000	234	12	0
1278000	234	12	0
1279000	234	12	0
1280000	234	12	0
1281000	234	12	0
1282000	234	12	0
1283000	234	12	0
1284000	234	12	0
1285000	218	13	0
1286000	218	13	0
1287000	218	13	0
1288000	218	13	0
1289000	218	13	0
1290000	218	13	0
1291000	218	13	0
1292000	218	13	0
1293000	218	13	0
1294000	218	13	0
1295000	222	13	0
1296000	222	13	0
1297000	222	13	0
1298000	222	13	0
1299000	222	13	0
1300000	222	13	0
1301000	222	13	0
1302000	222	13	0
1303000	222	13	0
1304000	222	13	0
1305000	217	13	0
1306000	217	13	0
1307000	217	13	0
1308000	217	13	0
1309000	217	13	0
1310000	217	13	0
1311000	217	13	0
1312000	217	13	0
1313000	217	13	0
1314000	217	13	0
1315000	209	13	0
1316000	209	13	0
1317000	209	13	0
1318000	209	13	0
1319000	209	13	0
1320000	209	13	0
1321000	209	13	0
1322000	209	13	0
1323000	209	13	0
1324000	209	13	0
1325000	206	13	0
1326000	206	13	0
1327000	206	13	0
1328000	206	13	0
1329000	206	13	0
1330000	206	13	0
1331000	206	13	0
1332000	206	13	0
1333000	206	13	0
1334000	206	13	0
1335000	207	13	0
1336000	207	13	0
1337000	207	13	0
1338000	207	13	0
1339000	207	13	0
1340000	207	13	0
1341000	207	13	0
1342000	207	13	0
1343000	207	13	0
1344000	214	13	0
1345000	214	13	0
1346000	214	13	0
1347000	214	13	0
1348000	214	13	0
1349000	214	13	0
1350000	214	13	0
1351000	214	13	0
1352000	214	13	0
1353000	214	13	0
1354000	221	13	0
1355000	221	13	0
1356000	221	13	0
1357000	221	13	0
1358000	221	13	0
1359000	221	13	0
1360000	221	13	0
1361000	221	13	0
1362000	221	13	0
1363000	221	13	0
1364000	212	13	0
1365000	212	13	0
1366000	212	13	0
1367000	212	13	0
1368000	212	13	0
1369000	212	13	0
1370000	212	13	0
1371000	212	13	0
1372000	212	13	0
1373000	212	13	0
1374000	217	13	0
1375000	217	13	0
1376000	217	13	0
1377000	217	13	0
1378000	217	13	0
1379000	217	13	0
1380000	217	13	0
1381000	217	13	0
1382000	217	13	0
1383000	217	13	0
1384000	221	14	0
1385000	221	14	0
1386000	221	14	0
1387000	221	14	0
1388000	221	14	0
1389000	221	14	0
1390000	221	14	0
1391000	221	14	0
1392000	221	14	0
1393000	221	14	0
1394000	232	14	0
1395000	232	14	0
1396000	232	14	0
1397000	232	14	0
1398000	232	14	0
1399000	232	14	0
1400000	232	14	0
1401000	232	14	0
1402000	232	14	0
1403000	232	14	0
1404000	236	14	0
1405000	236	14	0
1406000	236	14	0
1407000	236	14	0
1408000	236	14	0
1409000	236	14	0
1410000	236	14	0
1411000	236	14	0
1412000	236	14	0
1413000	236	14	0
1414000	249	14	0
1415000	249	14	0
1416000	249	14	0
1417000	249	14	0
1418000	249	14	0
1419000	249	14	0
1420000	249	14	0
1421000	249	14	0
1422000	249	14	0
1423000	241	14	0
1424000	241	14	0
1425000	241	14	0
1426000	241	14	0
1427000	241	14	0
1428000	241	14	0
1429000	241	14	0
1430000	241	14	0
1431000	241	14	0
1432000	241	14	0
1433000	232	14	0
1434000	232	14	0
1435000	232	14	0
1436000	232	14	0
1437000	232	14	0
1438000	232	14	0
1439000	232	14	0
1440000	232	14	0
1441000	232	14	0
1442000	232	14	0
1443000	230	14	0
1444000	230	14	0
1445000	230	14	0
1446000	230	14	0
1447000	230	14	0
1448000	230	14	0
1449000	230	14	0
1450000	230	14	0
1451000	230	14	0
1452000	230	14	0
1453000	224	14	0
1454000	224	14	0
1455000	224	14	0
1456000	224	14	0
1457000	224	14	0
1458000	224	14	0
1459000	224	14	0
1460000	224	14	0
1461000	224	14	0
1462000	224	14	0
1463000	229	14	0
1464000	229	14	0
1465000	229	14	0
1466000	229	14	0
1467000	229	14	0
1468000	229	14	0
1469000	229	14	0
1470000	229	14	0
1471000	229	14	0
1472000	229	14	0
1473000	215	14	0
1474000	215	14	0
1475000	215	14	0
1476000	215	14	0
1477000	215	14	0
1478000	215	14	0
1479000	215	14	0
1480000	215	14	0
1481000	215	14	0
1482000	215	14	0
1483000	201	15	0
1484000	201	15	0
1485000	201	15	0
1486000	201	15	0
1487000	201	15	0
1488000	201	15	0
1489000	201	15	0
1490000	201	15	0
1491000	201	15	0
1492000	201	15	0
1493000	179	15	0
1494000	179	15	0
1495000	179	15	0
1496000	179	15	0
1497000	179	15	0
1498000	179	15	0
1499000	179	15	0
1500000	179	15	0
1501000	179	15	0
1502000	165	15	0
1503000	165	15	0
1504000	165	15	0
1505000	165	15	0
1506000	165	15	0
1507000	165	15	0
1508000	165	15	0
1509000	165	15	0
1510000	165	15	0
1511000	165	15	0
1512000	176	15	0
1513000	176	15	0
1514000	176	15	0
1515000	176	15	0
1516000	176	15	0
1517000	176	15	0
1518000	176	15	0
1519000	176	15	0
1520000	176	15	0
1521000	176	15	0
1522000	175	15	0
1523000	175	15	0
1524000	175	15	0
1525000	175	15	0
1526000	175	15	0
1527000	175	15	0
1528000	175	15	0
1529000	175	15	0
1530000	175	15	0
1531000	175	15	0
1532000	175	15	0
1533000	175	15	0
1534000	175	15	0
1535000	175	15	0
1536000	175	15	0
1537000	175	15	0
1538000	175	15	0
1539000	175	15	0
1540000	175	15	0
1541000	175	15	0
1542000	165	15	0
1543000	165	15	0
1544000	165	15	0
1545000	165	15	0
1546000	165	15	0
1547000	165	15	0
1548000	165	15	0
1549000	165	15	0
1550000	165	15	0
1551000	165	15	0
1552000	145	15	0
1553000	145	15	0
1554000	145	15	0
1555000	145	15	0
1556000	145	15	0
1557000	145	15	0
1558000	145	15	0
1559000	145	15	0
1560000	145	15	0
1561000	145	15	0
1562000	146	15	0
1563000	146	15	0
1564000	146	15	0
1565000	146	15	0
1566000	146	15	0
1567000	146	15	0
1568000	146	15	0
1569000	146	15	0
1570000	146	15	0
1571000	146	15	0
1572000	145	15	0
1573000	145	15	0
1574000	145	15	0
1575000	145	15	0
1576000	145	15	0
1577000	145	15	0
1578000	145	15	0
1579000	145	15	0
1580000	145	15	0
1581000	138	16	0
1582000	138	16	0
1583000	138	16	0
1584000	138	16	0
1585000	138	16	0
1586000	138	16	0
1587000	138	16	0
1588000	138	16	0
1589000	138	16	0
1590000	138	16	0
1591000	142	16	0
1592000	142	16	0
1593000	142	16	0
1594000	142	16	0
1595000	142	16	0
1596000	142	16	0
1597000	142	16	0
1598000	142	16	0
1599000	142	16	0
1600000	142	16	0
1601000	148	16	0
1602000	148	16	0
1603000	148	16	0
1604000	148	16	0
1605000	148	16	0
1606000	148	16	0
1607000	148	16	0
1608000	148	16	0
1609000	148	16	0
1610000	148	16	0
1611000	154	16	0
1612000	154	16	0
1613000	154	16	0
1614000	154	16	0
1615000	154	16	0
1616000	154	16	0
1617000	154	16	0
1618000	154	16	0
1619000	154	16	0
1620000	154	16	0
1621000	154	16	0
1622000	154	16	0
1623000	154	16	0
1624000	154	16	0
1625000	154	16	0
1626000	154	16	0
1627000	154	16	0
1628000	154	16	0
1629000	154	16	0
1630000	154	16	0
1631000	139	16	0
1632000	139	16	0
1633000	139	16	0
1634000	139	16	0
1635000	139	16	0
1636000	139	16	0
1637000	139	16	0
1638000	139	16	0
1639000	139	16	0
1640000	139	16	0
1641000	115	16	0
1642000	115	16	0
1643000	115	16	0
1644000	115	16	0
1645000	115	16	0
1646000	115	16	0
1647000	115	16	0
1648000	115	16	0
1649000	115	16	0
1650000	94	16	0
1651000	94	16	0
1652000	94	16	0
1653000	94	16	0
1654000	94	16	0
1655000	94	16	0
1656000	94	16	0
1657000	94	16	0
1658000	94	16	0
1659000	94	16	0
1660000	77	16	0
1661000	77	16	0
1662000	77	16	0
1663000	77	16	0
1664000	77	16	0
1665000	77	16	0
1666000	77	16	0
1667000	77	16	0
1668000	77	16	0
1669000	77	16	0
1670000	71	16	0
1671000	71	16	0
1672000	71	16	0
1673000	71	16	0
1674000	71	16	0
1675000	71	16	0
1676000	71	16	0
1677000	71	16	0
1678000	71	16	0
1679000	71	16	0
1680000	142	17	0
1681000	142	17	0
1682000	142	17	0
1683000	142	17	0
1684000	142	17	0
1685000	142	17	0
1686000	142	17	0
1687000	142	17	0
1688000	142	17	0
1689000	142	17	0
1690000	129	17	0
1691000	129	17	0
1692000	129	17	0
1693000	129	17	0
1694000	129	17	0
1695000	129	17	0
1696000	129	17	0
1697000	129	17	0
1698000	129	17	0
1699000	129	17	0
1700000	116	17	0
1701000	116	17	0
1702000	116	17	0
1703000	116	17	0
1704000	116	17	0
1705000	116	17	0
1706000	116	17	0
1707000	116	17	0
1708000	116	17	0
1709000	116	17	0
1710000	65	17	0
1711000	65	17	0
1712000	65	17	0
1713000	65	17	0
1714000	65	17	0
1715000	65	17	0
1716000	65	17	0
1717000	65	17	0
1718000	65	17	0
1719000	65	17	0
1720000	27	17	0
1721000	27	17	0
1722000	27	17	0
1723000	27	17	0
1724000	27	17	0
1725000	27	17	0
1726000	27	17	0
1727000	27	17	0
1728000	27	17	0
1729000	29	17	24
1730000	29	17	24
1731000	29	17	24
1732000	29	17	24
1733000	29	17	24
1734000	29	17	24
1735000	29	17	24
1736000	29	17	24
1737000	29	17	24
1738000	29	17	24
1739000	122	17	0
1740000	122	17	0
1741000	122	17	0
1742000	122	17	0
1743000	122	17	0
1744000	122	17	0
1745000	122	17	0
1746000	122	17	0
1747000	122	17	0
1748000	122	17	0
1749000	209	17	0
1750000	209	17	0
1751000	209	17	0
1752000	209	17	0
1753000	209	17	0
1754000	209	17	0
1755000	209	17	0
1756000	209	17	0
1757000	209	17	0
1758000	209	17	0
1759000	283	17	0
1760000	283	17	0
1761000	283	17	0
1762000	283	17	0
1763000	283	17	0
1764000	283	17	0
1765000	283	17	0
1766000	283	17	0
1767000	283	17	0
1768000	283	17	0
1769000	311	17	0
1770000	311	17	0
1771000	311	17	0
1772000	311	17	0
1773000	311	17	0
1774000	311	17	0
1775000	311	17	0
1776000	311	17	0
1777000	311	17	0
1778000	311	17	0
1779000	104	18	0
1780000	104	18	0
1781000	104	18	0
1782000	104	18	0
1783000	104	18	0
1784000	104	18	0
1785000	104	18	0
1786000	104	18	0
1787000	104	18	0
1788000	104	18	0
1789000	-102	18	0
1790000	-102	18	0
1791000	-102	18	0
1792000	-102	18	0
1793000	-102	18	0
1794000	-102	18	0
1795000	-102	18	0
1796000	-102	18	0
1797000	-102	18	0
1798000	-172	18	0
1799000	-172	18	0
1800000	-172	18	0
1801000	-172	18	0
1802000	-172	18	0
1803000	-172	18	0
1804000	-172	18	0
1805000	-172	18	0
1806000	-172	18	0
1807000	-172	18	0
1808000	-83	18	0
1809000	-83	18	0
1810000	-83	18	0
1811000	-83	18	0
1812000	-83	18	0
1813000	-83	18	0
1814000	-83	18	0
1815000	-83	18	0
1816000	-83	18	0
1817000	-83	18	0
1818000	89	18	0
1819000	89	18	0
1820000	89	18	0
1821000	89	18	0
1822000	89	18	0
1823000	89	18	0
1824000	89	18	0
1825000	89	18	0
1826000	89	18	0
1827000	89	18	0
1828000	263	18	24
1829000	263	18	24
1830000	263	18	24
1831000	263	18	24
1832000	263	18	24
1833000	263	18	24
1834000	263	18	24
1835000	263	18	24
1836000	263	18	24
1837000	263	18	24
1838000	363	18	0
1839000	363	18	0
1840000	363	18	0
1841000	363	18	0
1842000	363	18	0
1843000	363	18	0
1844000	363	18	0
1845000	363	18	0
1846000	363	18	0
1847000	363	18	0
1848000	359	18	0
1849000	359	18	0
1850000	359	18	0
1851000	359	18	0
1852000	359	18	0
1853000	359	18	0
1854000	359	18	0
1855000	359	18	0
1856000	359	18	0
1857000	359	18	0
1858000	480	18	0
1859000	480	18	0
1860000	480	18	0
1861000	480	18	0
1862000	480	18	0
1863000	480	18	0
1864000	480	18	0
1865000	480	18	0
1866000	480	18	0
1867000	480	18	24
1868000	447	18	24
1869000	447	18	24
1870000	447	18	24
1871000	447	18	24
1872000	447	18	24
1873000	447	18	24
1874000	447	18	24
1875000	447	18	24
1876000	447	18	24
1877000	413	19	0
1878000	413	19	0
1879000	413	19	0
1880000	413	19	0
1881000	413	19	0
1882000	413	19	0
1883000	413	19	0
1884000	413	19	0
1885000	413	19	0
1886000	413	19	0
1887000	30	19	0
1888000	30	19	0
1889000	30	19	0
1890000	30	19	0
1891000	30	19	0
1892000	30	19	0
1893000	30	19	0
1894000	30	19	0
1895000	30	19	0
1896000	30	19	0
1897000	-87	19	24
1898000	-87	19	24
1899000	-87	19	24
1900000	-87	19	24
1901000	-87	19	24
1902000	-87	19	24
1903000	-87	19	24
1904000	-87	19	24
1905000	-87	19	24
1906000	-87	19	24
1907000	105	19	24
1908000	105	19	24
1909000	105	19	24
1910000	105	19	24
1911000	105	19	24
1912000	105	19	24
1913000	105	19	24
1914000	105	19	24
1915000	105	19	24
1916000	105	19	24
1917000	300	19	0
1918000	300	19	0
1919000	300	19	0
1920000	300	19	0
1921000	300	19	0
1922000	300	19	0
1923000	300	19	0
1924000	300	19	0
1925000	300	19	0
1926000	300	19	0
1927000	656	19	24
1928000	656	19	24
1929000	656	19	24
1930000	656	19	24
1931000	656	19	24
1932000	656	19	24
1933000	656	19	24
1934000	656	19	24
1935000	656	19	24
1936000	656	19	24
1937000	1303	19	0
1938000	1303	19	0
1939000	1303	19	0
1940000	1303	19	0
1941000	1303	19	0
1942000	1303	19	0
1943000	1303	19	0
1944000	1303	19	0
1945000	1303	19	0
1946000	1303	19	24
1947000	987	19	24
1948000	987	19	24
1949000	987	19	24
1950000	987	19	24
1951000	987	19	24
1952000	987	19	24
1953000	987	19	24
1954000	987	19	24
1955000	987	19	24
1956000	671	19	24
1957000	671	19	24
1958000	671	19	24
1959000	671	19	24
1960000	671	19	24
1961000	671	19	24
1962000	671	19	24
1963000	671	19	24
1964000	671	19	24
1965000	671	19	24
1966000	-301	19	24
1967000	-301	19	24
1968000	-301	19	24
1969000	-301	19	24
1970000	-301	19	24
1971000	-301	19	24
1972000	-301	19	24
1973000	-301	19	24
1974000	-301	19	24
1975000	-301	19	24
1976000	-448	20	24
1977000	-448	20	24
1978000	-448	20	24
1979000	-448	20	24
1980000	-448	20	24
1981000	-448	20	24
1982000	-448	20	24
1983000	-448	20	24
1984000	-448	20	24
1985000	-448	20	24
1986000	568	20	24
1987000	568	20	24
1988000	568	20	24
1989000	568	20	24
1990000	568	20	24
1991000	568	20	24
1992000	568	20	24
1993000	568	20	24
1994000	568	20	24
1995000	568	20	24
1996000	1392	20	0
1997000	1392	20	0
1998000	1392	20	0
[truncated: 31,314 more rows]
