# Supplementary material for: Empirical optimization of an angled spoke paddling wheel with self-rotating mechanism
Source: Sci Rep. 2022 Nov 28;12:20511. doi: 10.1038/s41598-022-25181-7 (PMC9705443; doi:10.1038/s41598-022-25181-7)
Supplement: Supplementary file 1 — Supplementary Information. [file 41598_2022_25181_MOESM1_ESM.zip › 2nd_test_Loadcell_raw_data/R8/Test2_R8_60RPM_Set3.csv]

Timestamp	RMS_Val_G	Target_Vel_G	Vel_Cur_G
0	0	0	0
1000	0	0	0
2000	0	0	0
3000	0	0	0
4000	0	0	0
5000	0	0	0
6000	0	0	0
7000	0	0	0
8000	0	0	0
9000	0	0	0
10000	0	0	0
11000	0	0	0
12000	-83311	0	0
13000	-83311	0	0
14000	-83311	0	0
15000	-83311	0	0
16000	-83311	0	0
17000	-83311	0	0
18000	-83311	0	0
19000	-83311	0	0
20000	-83311	0	0
21000	-166626	0	0
22000	-166626	0	0
23000	-166626	0	0
24000	-166626	0	0
25000	-166626	0	0
26000	-166626	0	0
27000	-166626	0	0
28000	-166626	0	0
29000	-166626	0	0
30000	-166626	0	0
31000	-249942	0	0
32000	-249942	0	0
33000	-249942	0	0
34000	-249942	0	0
35000	-249942	0	0
36000	-249942	0	0
37000	-249942	0	0
38000	-249942	0	0
39000	-249942	0	0
40000	-249942	0	0
41000	-333257	0	0
42000	-333257	0	0
43000	-333257	0	0
44000	-333257	0	0
45000	-333257	0	0
46000	-333257	0	0
47000	-333257	0	0
48000	-333257	0	0
49000	-333257	0	0
50000	-333257	0	0
51000	-416572	0	0
52000	-416572	0	0
53000	-416572	0	0
54000	-416572	0	0
55000	-416572	0	0
56000	-416572	0	0
57000	-416572	0	0
58000	-416572	0	0
59000	-416572	0	0
60000	-416572	0	0
61000	-499889	0	0
62000	-499889	0	0
63000	-499889	0	0
64000	-499889	0	0
65000	-499889	0	0
66000	-499889	0	0
67000	-499889	0	0
68000	-499889	0	0
69000	-499889	0	0
70000	-499889	0	0
71000	-583202	0	0
72000	-583202	0	0
73000	-583202	0	0
74000	-583202	0	0
75000	-583202	0	0
76000	-583202	0	0
77000	-583202	0	0
78000	-583202	0	0
79000	-583202	0	0
80000	-583202	0	0
81000	-666515	0	0
82000	-666515	0	0
83000	-666515	0	0
84000	-666515	0	0
85000	-666515	0	0
86000	-666515	0	0
87000	-666515	0	0
88000	-666515	0	0
89000	-666515	0	0
90000	-666515	0	0
91000	-749829	0	0
92000	-749829	0	0
93000	-749829	0	0
94000	-749829	0	0
95000	-749829	0	0
96000	-749829	0	0
97000	-749829	0	0
98000	-749829	0	0
99000	-749829	0	0
100000	-749829	1	0
101000	-749829	1	0
102000	-749829	1	0
103000	-749829	1	0
104000	-749829	1	0
105000	-749829	1	0
106000	-749829	1	0
107000	-749829	1	0
108000	-749829	1	0
109000	-749829	1	0
110000	-749827	1	0
111000	-749827	1	0
112000	-749827	1	0
113000	-749827	1	0
114000	-749827	1	0
115000	-749827	1	0
116000	-749827	1	0
117000	-749827	1	0
118000	-749827	1	0
119000	-749827	1	0
120000	-749828	1	0
121000	-749828	1	0
122000	-749828	1	0
123000	-749828	1	0
124000	-749828	1	0
125000	-749828	1	0
126000	-749828	1	0
127000	-749828	1	0
128000	-749828	1	0
129000	-749828	1	0
130000	-749830	1	0
131000	-749830	1	0
132000	-749830	1	0
133000	-749830	1	0
134000	-749830	1	0
135000	-749830	1	0
136000	-749830	1	0
137000	-749830	1	0
138000	-749830	1	0
139000	-749830	1	0
140000	-749833	1	0
141000	-749833	1	0
142000	-749833	1	0
143000	-749833	1	0
144000	-749833	1	0
145000	-749833	1	0
146000	-749833	1	0
147000	-749833	1	0
148000	-749833	1	0
149000	-749833	1	0
150000	-749832	1	0
151000	-749832	1	0
152000	-749832	1	0
153000	-749832	1	0
154000	-749832	1	0
155000	-749832	1	0
156000	-749832	1	0
157000	-749832	1	0
158000	-749832	1	0
159000	-749832	1	0
160000	-749830	1	0
161000	-749830	1	0
162000	-749830	1	0
163000	-749830	1	0
164000	-749830	1	0
165000	-749830	1	0
166000	-749830	1	0
167000	-749830	1	0
168000	-749830	1	0
169000	-749830	1	0
170000	-749826	1	0
171000	-749826	1	0
172000	-749826	1	0
173000	-749826	1	0
174000	-749826	1	0
175000	-749826	1	0
176000	-749826	1	0
177000	-749826	1	0
178000	-749826	1	0
179000	-749822	1	0
180000	-749822	1	0
181000	-749822	1	0
182000	-749822	1	0
183000	-749822	1	0
184000	-749822	1	0
185000	-749822	1	0
186000	-749822	1	0
187000	-749822	1	0
188000	-749822	1	0
189000	-749819	1	0
190000	-749819	1	0
191000	-749819	1	0
192000	-749819	1	0
193000	-749819	1	0
194000	-749819	1	0
195000	-749819	1	0
196000	-749819	1	0
197000	-749819	1	0
198000	-749819	1	0
199000	-749819	2	0
200000	-749819	2	0
201000	-749819	2	0
202000	-749819	2	0
203000	-749819	2	0
204000	-749819	2	0
205000	-749819	2	0
206000	-749819	2	0
207000	-749819	2	0
208000	-749819	2	0
209000	-749818	2	0
210000	-749818	2	0
211000	-749818	2	0
212000	-749818	2	0
213000	-749818	2	0
214000	-749818	2	0
215000	-749818	2	0
216000	-749818	2	0
217000	-749818	2	0
218000	-749818	2	0
219000	-749810	2	0
220000	-749810	2	0
221000	-749810	2	0
222000	-749810	2	0
223000	-749810	2	0
224000	-749810	2	0
225000	-749810	2	0
226000	-749810	2	0
227000	-749810	2	0
228000	-749810	2	0
229000	-749803	2	0
230000	-749803	2	0
231000	-749803	2	0
232000	-749803	2	0
233000	-749803	2	0
234000	-749803	2	0
235000	-749803	2	0
236000	-749803	2	0
237000	-749803	2	0
238000	-749803	2	0
239000	-749804	2	0
240000	-749804	2	0
241000	-749804	2	0
242000	-749804	2	0
243000	-749804	2	0
244000	-749804	2	0
245000	-749804	2	0
246000	-749804	2	0
247000	-749804	2	0
248000	-749804	2	0
249000	-749806	2	0
250000	-749806	2	0
251000	-749806	2	0
252000	-749806	2	0
253000	-749806	2	0
254000	-749806	2	0
255000	-749806	2	0
256000	-749806	2	0
257000	-749806	2	0
258000	-749805	2	0
259000	-749805	2	0
260000	-749805	2	0
261000	-749805	2	0
262000	-749805	2	0
263000	-749805	2	0
264000	-749805	2	0
265000	-749805	2	0
266000	-749805	2	0
267000	-749805	2	0
268000	-749805	2	0
269000	-749805	2	0
270000	-749805	2	0
271000	-749805	2	0
272000	-749805	2	0
273000	-749805	2	0
274000	-749805	2	0
275000	-749805	2	0
276000	-749805	2	0
277000	-749805	2	0
278000	-749806	2	0
279000	-749806	2	0
280000	-749806	2	0
281000	-749806	2	0
282000	-749806	2	0
283000	-749806	2	0
284000	-749806	2	0
285000	-749806	2	0
286000	-749806	2	0
287000	-749806	2	0
288000	-749811	2	0
289000	-749811	2	0
290000	-749811	2	0
291000	-749811	2	0
292000	-749811	2	0
293000	-749811	2	0
294000	-749811	2	0
295000	-749811	2	0
296000	-749811	2	0
297000	-749811	2	0
298000	-749805	3	0
299000	-749805	3	0
300000	-749805	3	0
301000	-749805	3	0
302000	-749805	3	0
303000	-749805	3	0
304000	-749805	3	0
305000	-749805	3	0
306000	-749805	3	0
307000	-749805	3	0
308000	-749799	3	0
309000	-749799	3	0
310000	-749799	3	0
311000	-749799	3	0
312000	-749799	3	0
313000	-749799	3	0
314000	-749799	3	0
315000	-749799	3	0
316000	-749799	3	0
317000	-749799	3	0
318000	-749789	3	0
319000	-749789	3	0
320000	-749789	3	0
321000	-749789	3	0
322000	-749789	3	0
323000	-749789	3	0
324000	-749789	3	0
325000	-749789	3	0
326000	-749789	3	0
327000	-749786	3	0
328000	-749786	3	0
329000	-749786	3	0
330000	-749786	3	0
331000	-749786	3	0
332000	-749786	3	0
333000	-749786	3	0
334000	-749786	3	0
335000	-749786	3	0
336000	-749786	3	0
337000	-749787	3	0
338000	-749787	3	0
339000	-749787	3	0
340000	-749787	3	0
341000	-749787	3	0
342000	-749787	3	0
343000	-749787	3	0
344000	-749787	3	0
345000	-749787	3	0
346000	-749787	3	0
347000	-749787	3	0
348000	-749787	3	0
349000	-749787	3	0
350000	-749787	3	0
351000	-749787	3	0
352000	-749787	3	0
353000	-749787	3	0
354000	-749787	3	0
355000	-749787	3	0
356000	-749787	3	0
357000	-749787	3	0
358000	-749787	3	0
359000	-749787	3	0
360000	-749787	3	0
361000	-749787	3	0
362000	-749787	3	0
363000	-749787	3	0
364000	-749787	3	0
365000	-749787	3	0
366000	-749787	3	0
367000	-749784	3	0
368000	-749784	3	0
369000	-749784	3	0
370000	-749784	3	0
371000	-749784	3	0
372000	-749784	3	0
373000	-749784	3	0
374000	-749784	3	0
375000	-749784	3	0
376000	-749784	3	0
377000	-749779	3	0
378000	-749779	3	0
379000	-749779	3	0
380000	-749779	3	0
381000	-749779	3	0
382000	-749779	3	0
383000	-749779	3	0
384000	-749779	3	0
385000	-749779	3	0
386000	-749779	3	0
387000	-749776	3	0
388000	-749776	3	0
389000	-749776	3	0
390000	-749776	3	0
391000	-749776	3	0
392000	-749776	3	0
393000	-749776	3	0
394000	-749776	3	0
395000	-749776	3	0
396000	-749776	3	0
397000	-749774	4	0
398000	-749774	4	0
399000	-749774	4	0
400000	-749774	4	0
401000	-749774	4	0
402000	-749774	4	0
403000	-749774	4	0
404000	-749774	4	0
405000	-749774	4	0
406000	-749769	4	0
407000	-749769	4	0
408000	-749769	4	0
409000	-749769	4	0
410000	-749769	4	0
411000	-749769	4	0
412000	-749769	4	0
413000	-749769	4	0
414000	-749769	4	0
415000	-749769	4	0
416000	-749762	4	0
417000	-749762	4	0
418000	-749762	4	0
419000	-749762	4	0
420000	-749762	4	0
421000	-749762	4	0
422000	-749762	4	0
423000	-749762	4	0
424000	-749762	4	0
425000	-749762	4	0
426000	-749763	4	0
427000	-749763	4	0
428000	-749763	4	0
429000	-749763	4	0
430000	-749763	4	0
431000	-749763	4	0
432000	-749763	4	0
433000	-749763	4	0
434000	-749763	4	0
435000	-749763	4	0
436000	-749765	4	0
437000	-749765	4	0
438000	-749765	4	0
439000	-749765	4	0
440000	-749765	4	0
441000	-749765	4	0
442000	-749765	4	0
443000	-749765	4	0
444000	-749765	4	0
445000	-749765	4	0
446000	-749763	4	0
447000	-749763	4	0
448000	-749763	4	0
449000	-749763	4	0
450000	-749763	4	0
451000	-749763	4	0
452000	-749763	4	0
453000	-749763	4	0
454000	-749763	4	0
455000	-749763	4	0
456000	-749767	4	0
457000	-749767	4	0
458000	-749767	4	0
459000	-749767	4	0
460000	-749767	4	0
461000	-749767	4	0
462000	-749767	4	0
463000	-749767	4	0
464000	-749767	4	0
465000	-749767	4	0
466000	-749764	4	0
467000	-749764	4	0
468000	-749764	4	0
469000	-749764	4	0
470000	-749764	4	0
471000	-749764	4	0
472000	-749764	4	0
473000	-749764	4	0
474000	-749764	4	0
475000	-749764	4	0
476000	-749765	4	0
477000	-749765	4	0
478000	-749765	4	0
479000	-749765	4	0
480000	-749765	4	0
481000	-749765	4	0
482000	-749765	4	0
483000	-749765	4	0
484000	-749765	4	0
485000	-749765	4	0
486000	-749765	4	0
487000	-749765	4	0
488000	-749765	4	0
489000	-749765	4	0
490000	-749765	4	0
491000	-749765	4	0
492000	-749765	4	0
493000	-749765	4	0
494000	-749765	4	0
495000	-749763	5	0
496000	-749763	5	0
497000	-749763	5	0
498000	-749763	5	0
499000	-749763	5	0
500000	-749763	5	0
501000	-749763	5	0
502000	-749763	5	0
503000	-749763	5	0
504000	-749763	5	0
505000	-749763	5	0
506000	-749763	5	0
507000	-749763	5	0
508000	-749763	5	0
509000	-749763	5	0
510000	-749763	5	0
511000	-749763	5	0
512000	-749763	5	0
513000	-749763	5	0
514000	-749763	5	0
515000	-749758	5	0
516000	-749758	5	0
517000	-749758	5	0
518000	-749758	5	0
519000	-749758	5	0
520000	-749758	5	0
521000	-749758	5	0
522000	-749758	5	0
523000	-749758	5	0
524000	-749758	5	0
525000	-749753	5	0
526000	-749753	5	0
527000	-749753	5	0
528000	-749753	5	0
529000	-749753	5	0
530000	-749753	5	0
531000	-749753	5	0
532000	-749753	5	0
533000	-749753	5	0
534000	-749753	5	0
535000	-749756	5	0
536000	-749756	5	0
537000	-749756	5	0
538000	-749756	5	0
539000	-749756	5	0
540000	-749756	5	0
541000	-749756	5	0
542000	-749756	5	0
543000	-749756	5	0
544000	-749756	5	0
545000	-749759	5	0
546000	-749759	5	0
547000	-749759	5	0
548000	-749759	5	0
549000	-749759	5	0
550000	-749759	5	0
551000	-749759	5	0
552000	-749759	5	0
553000	-749759	5	0
554000	-749759	5	0
555000	-749760	5	0
556000	-749760	5	0
557000	-749760	5	0
558000	-749760	5	0
559000	-749760	5	0
560000	-749760	5	0
561000	-749760	5	0
562000	-749760	5	0
563000	-749760	5	0
564000	-749762	5	0
565000	-749762	5	0
566000	-749762	5	0
567000	-749762	5	0
568000	-749762	5	0
569000	-749762	5	0
570000	-749762	5	0
571000	-749762	5	0
572000	-749762	5	0
573000	-749762	5	0
574000	-749764	5	0
575000	-749764	5	0
576000	-749764	5	0
577000	-749764	5	0
578000	-749764	5	0
579000	-749764	5	0
580000	-749764	5	0
581000	-749764	5	0
582000	-749764	5	0
583000	-749764	5	0
584000	-749768	5	0
585000	-749768	5	0
586000	-749768	5	0
587000	-749768	5	0
588000	-749768	5	0
589000	-749768	5	0
590000	-749768	5	0
591000	-749768	5	0
592000	-749768	5	0
593000	-749768	5	0
594000	-749772	6	0
595000	-749772	6	0
596000	-749772	6	0
597000	-749772	6	0
598000	-749772	6	0
599000	-749772	6	0
600000	-749772	6	0
601000	-749772	6	0
602000	-749772	6	0
603000	-749772	6	0
604000	-749772	6	0
605000	-749772	6	0
606000	-749772	6	0
607000	-749772	6	0
608000	-749772	6	0
609000	-749772	6	0
610000	-749772	6	0
611000	-749772	6	0
612000	-749772	6	0
613000	-749772	6	0
614000	-749772	6	0
615000	-749772	6	0
616000	-749772	6	0
617000	-749772	6	0
618000	-749772	6	0
619000	-749772	6	0
620000	-749772	6	0
621000	-749772	6	0
622000	-749772	6	0
623000	-749772	6	0
624000	-749770	6	0
625000	-749770	6	0
626000	-749770	6	0
627000	-749770	6	0
628000	-749770	6	0
629000	-749770	6	0
630000	-749770	6	0
631000	-749770	6	0
632000	-749770	6	0
633000	-749770	6	0
634000	-749770	6	0
635000	-749770	6	0
636000	-749770	6	0
637000	-749770	6	0
638000	-749770	6	0
639000	-749770	6	0
640000	-749770	6	0
641000	-749770	6	0
642000	-749770	6	0
643000	-749770	6	0
644000	-749770	6	0
645000	-749770	6	0
646000	-749770	6	0
647000	-749770	6	0
648000	-749770	6	0
649000	-749770	6	0
650000	-749770	6	0
651000	-749770	6	0
652000	-749770	6	0
653000	-749770	6	0
654000	-749770	6	0
655000	-749770	6	0
656000	-749770	6	0
657000	-749770	6	0
658000	-749770	6	0
659000	-749770	6	0
660000	-749770	6	0
661000	-749770	6	0
662000	-749770	6	0
663000	-749766	6	0
664000	-749766	6	0
665000	-749766	6	0
666000	-749766	6	0
667000	-749766	6	0
668000	-749766	6	0
669000	-749766	6	0
670000	-749766	6	0
671000	-749766	6	0
672000	-749766	6	0
673000	-749762	6	0
674000	-749762	6	0
675000	-749762	6	0
676000	-749762	6	0
677000	-749762	6	0
678000	-749762	6	0
679000	-749762	6	0
680000	-749762	6	0
681000	-749762	6	0
682000	-749762	6	0
683000	-749765	6	0
684000	-749765	6	0
685000	-749765	6	0
686000	-749765	6	0
687000	-749765	6	0
688000	-749765	6	0
689000	-749765	6	0
690000	-749765	6	0
691000	-749765	6	0
692000	-749765	6	0
693000	-749773	7	0
694000	-749773	7	0
695000	-749773	7	0
696000	-749773	7	0
697000	-749773	7	0
698000	-749773	7	0
699000	-749773	7	0
700000	-749773	7	0
701000	-749773	7	0
702000	-749773	7	0
703000	-749781	7	0
704000	-749781	7	0
705000	-749781	7	0
706000	-749781	7	0
707000	-749781	7	0
708000	-749781	7	0
709000	-749781	7	0
710000	-749781	7	0
711000	-749781	7	0
712000	-749781	7	0
713000	-749782	7	0
714000	-749782	7	0
715000	-749782	7	0
716000	-749782	7	0
717000	-749782	7	0
718000	-749782	7	0
719000	-749782	7	0
720000	-749782	7	0
721000	-749782	7	0
722000	-749777	7	0
723000	-749777	7	0
724000	-749777	7	0
725000	-749777	7	0
726000	-749777	7	0
727000	-749777	7	0
728000	-749777	7	0
729000	-749777	7	0
730000	-749777	7	0
731000	-749777	7	0
732000	-749774	7	0
733000	-749774	7	0
734000	-749774	7	0
735000	-749774	7	0
736000	-749774	7	0
737000	-749774	7	0
738000	-749774	7	0
739000	-749774	7	0
740000	-749774	7	0
741000	-749774	7	0
742000	-749772	7	0
743000	-749772	7	0
744000	-749772	7	0
745000	-749772	7	0
746000	-749772	7	0
747000	-749772	7	0
748000	-749772	7	0
749000	-749772	7	0
750000	-749772	7	0
751000	-749772	7	0
752000	-749769	7	0
753000	-749769	7	0
754000	-749769	7	0
755000	-749769	7	0
756000	-749769	7	0
757000	-749769	7	0
758000	-749769	7	0
759000	-749769	7	0
760000	-749769	7	0
761000	-749769	7	0
762000	-749763	7	0
763000	-749763	7	0
764000	-749763	7	0
765000	-749763	7	0
766000	-749763	7	0
767000	-749763	7	0
768000	-749763	7	0
769000	-749763	7	0
770000	-749763	7	0
771000	-749763	7	0
772000	-749760	7	0
773000	-749760	7	0
774000	-749760	7	0
775000	-749760	7	0
776000	-749760	7	0
777000	-749760	7	0
778000	-749760	7	0
779000	-749760	7	0
780000	-749760	7	0
781000	-749760	7	0
782000	-749757	7	0
783000	-749757	7	0
784000	-749757	7	0
785000	-749757	7	0
786000	-749757	7	0
787000	-749757	7	0
788000	-749757	7	0
789000	-749757	7	0
790000	-749757	7	0
791000	-749757	7	0
792000	-749761	8	0
793000	-749761	8	0
794000	-749761	8	0
795000	-749761	8	0
796000	-749761	8	0
797000	-749761	8	0
798000	-749761	8	0
799000	-749761	8	0
800000	-749761	8	0
801000	-749763	8	0
802000	-749763	8	0
803000	-749763	8	0
804000	-749763	8	0
805000	-749763	8	0
806000	-749763	8	0
807000	-749763	8	0
808000	-749763	8	0
809000	-749763	8	0
810000	-749763	8	0
811000	-749764	8	0
812000	-749764	8	0
813000	-749764	8	0
814000	-749764	8	0
815000	-749764	8	0
816000	-749764	8	0
817000	-749764	8	0
818000	-749764	8	0
819000	-749764	8	0
820000	-749764	8	0
821000	-749764	8	0
822000	-749764	8	0
823000	-749764	8	0
824000	-749764	8	0
825000	-749764	8	0
826000	-749764	8	0
827000	-749764	8	0
828000	-749764	8	0
829000	-749764	8	0
830000	-749764	8	0
831000	-749765	8	0
832000	-749765	8	0
833000	-749765	8	0
834000	-749765	8	0
835000	-749765	8	0
836000	-749765	8	0
837000	-749765	8	0
838000	-749765	8	0
839000	-749765	8	0
840000	-749765	8	0
841000	-749767	8	0
842000	-749767	8	0
843000	-749767	8	0
844000	-749767	8	0
845000	-749767	8	0
846000	-749767	8	0
847000	-749767	8	0
848000	-749767	8	0
849000	-749767	8	0
850000	-749767	8	0
851000	-749767	8	0
852000	-749767	8	0
853000	-749767	8	0
854000	-749767	8	0
855000	-749767	8	0
856000	-749767	8	0
857000	-749767	8	0
858000	-749767	8	0
859000	-749767	8	0
860000	-749767	8	0
861000	-749767	8	0
862000	-749767	8	0
863000	-749767	8	0
864000	-749767	8	0
865000	-749767	8	0
866000	-749767	8	0
867000	-749767	8	0
868000	-749767	8	0
869000	-749767	8	0
870000	-749767	8	0
871000	-749767	8	0
872000	-749767	8	0
873000	-749767	8	0
874000	-749767	8	0
875000	-749767	8	0
876000	-749767	8	0
877000	-749767	8	0
878000	-749767	8	0
879000	-749767	8	0
880000	-749762	8	0
881000	-749762	8	0
882000	-749762	8	0
883000	-749762	8	0
884000	-749762	8	0
885000	-749762	8	0
886000	-749762	8	0
887000	-749762	8	0
888000	-749762	8	0
889000	-749762	8	0
890000	-749761	9	0
891000	-749761	9	0
892000	-749761	9	0
893000	-749761	9	0
894000	-749761	9	0
895000	-749761	9	0
896000	-749761	9	0
897000	-749761	9	0
898000	-749761	9	0
899000	-749761	9	0
900000	-749765	9	0
901000	-749765	9	0
902000	-749765	9	0
903000	-749765	9	0
904000	-749765	9	0
905000	-749765	9	0
906000	-749765	9	0
907000	-749765	9	0
908000	-749765	9	0
909000	-749765	9	0
910000	-749769	9	0
911000	-749769	9	0
912000	-749769	9	0
913000	-749769	9	0
914000	-749769	9	0
915000	-749769	9	0
916000	-749769	9	0
917000	-749769	9	0
918000	-749769	9	0
919000	-749769	9	0
920000	-749772	9	0
921000	-749772	9	0
922000	-749772	9	0
923000	-749772	9	0
924000	-749772	9	0
925000	-749772	9	0
926000	-749772	9	0
927000	-749772	9	0
928000	-749772	9	0
929000	-749772	9	0
930000	-749766	9	0
931000	-749766	9	0
932000	-749766	9	0
933000	-749766	9	0
934000	-749766	9	0
935000	-749766	9	0
936000	-749766	9	0
937000	-749766	9	0
938000	-749766	9	0
939000	-749766	9	0
940000	-749760	9	0
941000	-749760	9	0
942000	-749760	9	0
943000	-749760	9	0
944000	-749760	9	0
945000	-749760	9	0
946000	-749760	9	0
947000	-749760	9	0
948000	-749760	9	0
949000	-749760	9	0
950000	-749755	9	0
951000	-749755	9	0
952000	-749755	9	0
953000	-749755	9	0
954000	-749755	9	0
955000	-749755	9	0
956000	-749755	9	0
957000	-749755	9	0
958000	-749755	9	0
959000	-749751	9	0
960000	-749751	9	0
961000	-749751	9	0
962000	-749751	9	0
963000	-749751	9	0
964000	-749751	9	0
965000	-749751	9	0
966000	-749751	9	0
967000	-749751	9	0
968000	-749751	9	0
969000	-749754	9	0
970000	-749754	9	0
971000	-749754	9	0
972000	-749754	9	0
973000	-749754	9	0
974000	-749754	9	0
975000	-749754	9	0
976000	-749754	9	0
977000	-749754	9	0
978000	-749754	9	0
979000	-749755	9	0
980000	-749755	9	0
981000	-749755	9	0
982000	-749755	9	0
983000	-749755	9	0
984000	-749755	9	0
985000	-749755	9	0
986000	-749755	9	0
987000	-749755	9	0
988000	-749755	9	0
989000	-749756	10	0
990000	-749756	10	0
991000	-749756	10	0
992000	-749756	10	0
993000	-749756	10	0
994000	-749756	10	0
995000	-749756	10	0
996000	-749756	10	0
997000	-749756	10	0
998000	-749756	10	0
999000	-666444	10	0
1000000	-666444	10	0
1001000	-666444	10	0
1002000	-666444	10	0
1003000	-666444	10	0
1004000	-666444	10	0
1005000	-666444	10	0
1006000	-666444	10	0
1007000	-666444	10	0
1008000	-666444	10	0
1009000	-583130	10	0
1010000	-583130	10	0
1011000	-583130	10	0
1012000	-583130	10	0
1013000	-583130	10	0
1014000	-583130	10	0
1015000	-583130	10	0
1016000	-583130	10	0
1017000	-583130	10	0
1018000	-583130	10	0
1019000	-499818	10	0
1020000	-499818	10	0
1021000	-499818	10	0
1022000	-499818	10	0
1023000	-499818	10	0
1024000	-499818	10	0
1025000	-499818	10	0
1026000	-499818	10	0
1027000	-499818	10	0
1028000	-499818	10	0
1029000	-416504	10	0
1030000	-416504	10	0
1031000	-416504	10	0
1032000	-416504	10	0
1033000	-416504	10	0
1034000	-416504	10	0
1035000	-416504	10	0
1036000	-416504	10	0
1037000	-416504	10	0
1038000	-333187	10	0
1039000	-333187	10	0
1040000	-333187	10	0
1041000	-333187	10	0
1042000	-333187	10	0
1043000	-333187	10	0
1044000	-333187	10	0
1045000	-333187	10	0
1046000	-333187	10	0
1047000	-333187	10	0
1048000	-249869	10	0
1049000	-249869	10	0
1050000	-249869	10	0
1051000	-249869	10	0
1052000	-249869	10	0
1053000	-249869	10	0
1054000	-249869	10	0
1055000	-249869	10	0
1056000	-249869	10	0
1057000	-249869	10	0
1058000	-166557	10	0
1059000	-166557	10	0
1060000	-166557	10	0
1061000	-166557	10	0
1062000	-166557	10	0
1063000	-166557	10	0
1064000	-166557	10	0
1065000	-166557	10	0
1066000	-166557	10	0
1067000	-166557	10	0
1068000	-83254	10	0
1069000	-83254	10	0
1070000	-83254	10	0
1071000	-83254	10	0
1072000	-83254	10	0
1073000	-83254	10	0
1074000	-83254	10	0
1075000	-83254	10	0
1076000	-83254	10	0
1077000	-83254	10	0
1078000	54	10	0
1079000	54	10	0
1080000	54	10	0
1081000	54	10	0
1082000	54	10	0
1083000	54	10	0
1084000	54	10	0
1085000	54	10	0
1086000	54	10	0
1087000	54	10	0
1088000	50	11	0
1089000	50	11	0
1090000	50	11	0
1091000	50	11	0
1092000	50	11	0
1093000	50	11	0
1094000	50	11	0
1095000	50	11	0
1096000	50	11	0
1097000	50	11	0
1098000	55	11	0
1099000	55	11	0
1100000	55	11	0
1101000	55	11	0
1102000	55	11	0
1103000	55	11	0
1104000	55	11	0
1105000	55	11	0
1106000	55	11	0
1107000	55	11	0
1108000	57	11	0
1109000	57	11	0
1110000	57	11	0
1111000	57	11	0
1112000	57	11	0
1113000	57	11	0
1114000	57	11	0
1115000	57	11	0
1116000	57	11	0
1117000	57	11	0
1118000	63	11	0
1119000	63	11	0
1120000	63	11	0
1121000	63	11	0
1122000	63	11	0
1123000	63	11	0
1124000	63	11	0
1125000	63	11	0
1126000	63	11	0
1127000	68	11	0
1128000	68	11	0
1129000	68	11	0
1130000	68	11	0
1131000	68	11	0
1132000	68	11	0
1133000	68	11	0
1134000	68	11	0
1135000	68	11	0
1136000	68	11	0
1137000	66	11	0
1138000	66	11	0
1139000	66	11	0
1140000	66	11	0
1141000	66	11	0
1142000	66	11	0
1143000	66	11	0
1144000	66	11	0
1145000	66	11	0
1146000	66	11	0
1147000	68	11	0
1148000	68	11	0
1149000	68	11	0
1150000	68	11	0
1151000	68	11	0
1152000	68	11	0
1153000	68	11	0
1154000	68	11	0
1155000	68	11	0
1156000	68	11	0
1157000	58	11	0
1158000	58	11	0
1159000	58	11	0
1160000	58	11	0
1161000	58	11	0
1162000	58	11	0
1163000	58	11	0
1164000	58	11	0
1165000	58	11	0
1166000	58	11	0
1167000	49	11	0
1168000	49	11	0
1169000	49	11	0
1170000	49	11	0
1171000	49	11	0
1172000	49	11	0
1173000	49	11	0
1174000	49	11	0
1175000	49	11	0
1176000	49	11	0
1177000	42	11	0
1178000	42	11	0
1179000	42	11	0
1180000	42	11	0
1181000	42	11	0
1182000	42	11	0
1183000	42	11	0
1184000	42	11	0
1185000	42	11	0
1186000	42	11	0
1187000	38	12	0
1188000	38	12	0
1189000	38	12	0
1190000	38	12	0
1191000	38	12	0
1192000	38	12	0
1193000	38	12	0
1194000	38	12	0
1195000	38	12	0
1196000	38	12	0
1197000	41	12	0
1198000	41	12	0
1199000	41	12	0
1200000	41	12	0
1201000	41	12	0
1202000	41	12	0
1203000	41	12	0
1204000	41	12	0
1205000	41	12	0
1206000	35	12	0
1207000	35	12	0
1208000	35	12	0
1209000	35	12	0
1210000	35	12	0
1211000	35	12	0
1212000	35	12	0
1213000	35	12	0
1214000	35	12	0
1215000	35	12	0
1216000	28	12	0
1217000	28	12	0
1218000	28	12	0
1219000	28	12	0
1220000	28	12	0
1221000	28	12	0
1222000	28	12	0
1223000	28	12	0
1224000	28	12	0
1225000	28	12	0
1226000	23	12	0
1227000	23	12	0
1228000	23	12	0
1229000	23	12	0
1230000	23	12	0
1231000	23	12	0
1232000	23	12	0
1233000	23	12	0
1234000	23	12	0
1235000	23	12	0
1236000	29	12	0
1237000	29	12	0
1238000	29	12	0
1239000	29	12	0
1240000	29	12	0
1241000	29	12	0
1242000	29	12	0
1243000	29	12	0
1244000	29	12	0
1245000	29	12	0
1246000	27	12	0
1247000	27	12	0
1248000	27	12	0
1249000	27	12	0
1250000	27	12	0
1251000	27	12	0
1252000	27	12	0
1253000	27	12	0
1254000	27	12	0
1255000	27	12	0
1256000	22	12	0
1257000	22	12	0
1258000	22	12	0
1259000	22	12	0
1260000	22	12	0
1261000	22	12	0
1262000	22	12	0
1263000	22	12	0
1264000	22	12	0
1265000	22	12	0
1266000	20	12	0
1267000	20	12	0
1268000	20	12	0
1269000	20	12	0
1270000	20	12	0
1271000	20	12	0
1272000	20	12	0
1273000	20	12	0
1274000	20	12	0
1275000	22	12	0
1276000	22	12	0
1277000	22	12	0
1278000	22	12	0
1279000	22	12	0
1280000	22	12	0
1281000	22	12	0
1282000	22	12	0
1283000	22	12	0
1284000	22	12	0
1285000	26	13	0
1286000	26	13	0
1287000	26	13	0
1288000	26	13	0
1289000	26	13	0
1290000	26	13	0
1291000	26	13	0
1292000	26	13	0
1293000	26	13	0
1294000	26	13	0
1295000	25	13	0
1296000	25	13	0
1297000	25	13	0
1298000	25	13	0
1299000	25	13	0
1300000	25	13	0
1301000	25	13	0
1302000	25	13	0
1303000	25	13	0
1304000	25	13	0
1305000	20	13	0
1306000	20	13	0
1307000	20	13	0
1308000	20	13	0
1309000	20	13	0
1310000	20	13	0
1311000	20	13	0
1312000	20	13	0
1313000	20	13	0
1314000	20	13	0
1315000	16	13	0
1316000	16	13	0
1317000	16	13	0
1318000	16	13	0
1319000	16	13	0
1320000	16	13	0
1321000	16	13	0
1322000	16	13	0
1323000	16	13	0
1324000	16	13	0
1325000	21	13	0
1326000	21	13	0
1327000	21	13	0
1328000	21	13	0
1329000	21	13	0
1330000	21	13	0
1331000	21	13	0
1332000	21	13	0
1333000	21	13	0
1334000	21	13	0
1335000	34	13	0
1336000	34	13	0
1337000	34	13	0
1338000	34	13	0
1339000	34	13	0
1340000	34	13	0
1341000	34	13	0
1342000	34	13	0
1343000	34	13	0
1344000	34	13	0
1345000	46	13	0
1346000	46	13	0
1347000	46	13	0
1348000	46	13	0
1349000	46	13	0
1350000	46	13	0
1351000	46	13	0
1352000	46	13	0
1353000	46	13	0
1354000	46	13	0
1355000	46	13	0
1356000	46	13	0
1357000	46	13	0
1358000	46	13	0
1359000	46	13	0
1360000	46	13	0
1361000	46	13	0
1362000	46	13	0
1363000	46	13	0
1364000	40	13	0
1365000	40	13	0
1366000	40	13	0
1367000	40	13	0
1368000	40	13	0
1369000	40	13	0
1370000	40	13	0
1371000	40	13	0
1372000	40	13	0
1373000	40	13	0
1374000	36	13	0
1375000	36	13	0
1376000	36	13	0
1377000	36	13	0
1378000	36	13	0
1379000	36	13	0
1380000	36	13	0
1381000	36	13	0
1382000	36	13	0
1383000	36	13	0
1384000	40	14	0
1385000	40	14	0
1386000	40	14	0
1387000	40	14	0
1388000	40	14	0
1389000	40	14	0
1390000	40	14	0
1391000	40	14	0
1392000	40	14	0
1393000	40	14	0
1394000	40	14	24
1395000	40	14	24
1396000	40	14	24
1397000	40	14	24
1398000	40	14	24
1399000	40	14	24
1400000	40	14	24
1401000	40	14	24
1402000	40	14	24
1403000	40	14	24
1404000	38	14	0
1405000	38	14	0
1406000	38	14	0
1407000	38	14	0
1408000	38	14	0
1409000	38	14	0
1410000	38	14	0
1411000	38	14	0
1412000	38	14	0
1413000	38	14	0
1414000	37	14	0
1415000	37	14	0
1416000	37	14	0
1417000	37	14	0
1418000	37	14	0
1419000	37	14	0
1420000	37	14	0
1421000	37	14	0
1422000	37	14	0
1423000	37	14	0
1424000	50	14	0
1425000	50	14	0
1426000	50	14	0
1427000	50	14	0
1428000	50	14	0
1429000	50	14	0
1430000	50	14	0
1431000	50	14	0
1432000	50	14	0
1433000	62	14	0
1434000	62	14	0
1435000	62	14	0
1436000	62	14	0
1437000	62	14	0
1438000	62	14	0
1439000	62	14	0
1440000	62	14	0
1441000	62	14	0
1442000	62	14	0
1443000	49	14	0
1444000	49	14	0
1445000	49	14	0
1446000	49	14	0
1447000	49	14	0
1448000	49	14	0
1449000	49	14	0
1450000	49	14	0
1451000	49	14	0
1452000	49	14	0
1453000	43	14	0
1454000	43	14	0
1455000	43	14	0
1456000	43	14	0
1457000	43	14	0
1458000	43	14	0
1459000	43	14	0
1460000	43	14	0
1461000	43	14	0
1462000	43	14	0
1463000	36	14	0
1464000	36	14	0
1465000	36	14	0
1466000	36	14	0
1467000	36	14	0
1468000	36	14	0
1469000	36	14	0
1470000	36	14	0
1471000	36	14	0
1472000	36	14	0
1473000	29	14	0
1474000	29	14	0
1475000	29	14	0
1476000	29	14	0
1477000	29	14	0
1478000	29	14	0
1479000	29	14	0
1480000	29	14	0
1481000	29	14	0
1482000	29	14	0
1483000	43	15	0
1484000	43	15	0
1485000	43	15	0
1486000	43	15	0
1487000	43	15	0
1488000	43	15	0
1489000	43	15	0
1490000	43	15	0
1491000	43	15	0
1492000	38	15	0
1493000	38	15	0
1494000	38	15	0
1495000	38	15	0
1496000	38	15	0
1497000	38	15	0
1498000	38	15	0
1499000	38	15	0
1500000	38	15	0
1501000	38	15	0
1502000	37	15	0
1503000	37	15	0
1504000	37	15	0
1505000	37	15	0
1506000	37	15	0
1507000	37	15	0
1508000	37	15	0
1509000	37	15	0
1510000	37	15	0
1511000	37	15	0
1512000	5	15	0
1513000	5	15	0
1514000	5	15	0
1515000	5	15	0
1516000	5	15	0
1517000	5	15	0
1518000	5	15	0
1519000	5	15	0
1520000	5	15	0
1521000	5	15	0
1522000	-17	15	0
1523000	-17	15	0
1524000	-17	15	0
1525000	-17	15	0
1526000	-17	15	0
1527000	-17	15	0
1528000	-17	15	0
1529000	-17	15	0
1530000	-17	15	0
1531000	-17	15	0
1532000	0	15	0
1533000	0	15	0
1534000	0	15	0
1535000	0	15	0
1536000	0	15	0
1537000	0	15	0
1538000	0	15	0
1539000	0	15	0
1540000	0	15	0
1541000	0	15	0
1542000	-4	15	0
1543000	-4	15	0
1544000	-4	15	0
1545000	-4	15	0
1546000	-4	15	0
1547000	-4	15	0
1548000	-4	15	0
1549000	-4	15	0
1550000	-4	15	0
1551000	-4	15	0
1552000	-9	15	0
1553000	-9	15	0
1554000	-9	15	0
1555000	-9	15	0
1556000	-9	15	0
1557000	-9	15	0
1558000	-9	15	0
1559000	-9	15	0
1560000	-9	15	0
1561000	-9	15	0
1562000	-15	15	0
1563000	-15	15	0
1564000	-15	15	0
1565000	-15	15	0
1566000	-15	15	0
1567000	-15	15	0
1568000	-15	15	0
1569000	-15	15	0
1570000	-15	15	0
1571000	-15	15	0
1572000	-7	15	0
1573000	-7	15	0
1574000	-7	15	0
1575000	-7	15	0
1576000	-7	15	0
1577000	-7	15	0
1578000	-7	15	0
1579000	-7	15	0
1580000	-7	15	0
1581000	-3	16	0
1582000	-3	16	0
1583000	-3	16	0
1584000	-3	16	0
1585000	-3	16	0
1586000	-3	16	0
1587000	-3	16	0
1588000	-3	16	0
1589000	-3	16	0
1590000	-3	16	0
1591000	-6	16	0
1592000	-6	16	0
1593000	-6	16	0
1594000	-6	16	0
1595000	-6	16	0
1596000	-6	16	0
1597000	-6	16	0
1598000	-6	16	0
1599000	-6	16	0
1600000	-6	16	0
1601000	-17	16	0
1602000	-17	16	0
1603000	-17	16	0
1604000	-17	16	0
1605000	-17	16	0
1606000	-17	16	0
1607000	-17	16	0
1608000	-17	16	0
1609000	-17	16	0
1610000	-17	16	0
1611000	-30	16	0
1612000	-30	16	0
1613000	-30	16	0
1614000	-30	16	0
1615000	-30	16	0
1616000	-30	16	0
1617000	-30	16	0
1618000	-30	16	0
1619000	-30	16	0
1620000	-30	16	0
1621000	-38	16	0
1622000	-38	16	0
1623000	-38	16	0
1624000	-38	16	0
1625000	-38	16	0
1626000	-38	16	0
1627000	-38	16	0
1628000	-38	16	0
1629000	-38	16	0
1630000	-38	16	0
1631000	-32	16	0
1632000	-32	16	0
1633000	-32	16	0
1634000	-32	16	0
1635000	-32	16	0
1636000	-32	16	0
1637000	-32	16	0
1638000	-32	16	0
1639000	-32	16	0
1640000	-25	16	0
1641000	-25	16	0
1642000	-25	16	0
1643000	-25	16	0
1644000	-25	16	0
1645000	-25	16	0
1646000	-25	16	0
1647000	-25	16	0
1648000	-25	16	0
1649000	-25	16	0
1650000	-25	16	0
1651000	-22	16	0
1652000	-22	16	0
1653000	-22	16	0
1654000	-22	16	0
1655000	-22	16	0
1656000	-22	16	0
1657000	-22	16	0
1658000	-22	16	0
1659000	-22	16	0
1660000	-35	16	0
1661000	-35	16	0
1662000	-35	16	0
1663000	-35	16	0
1664000	-35	16	0
1665000	-35	16	0
1666000	-35	16	0
1667000	-35	16	0
1668000	-35	16	0
1669000	-35	16	0
1670000	-44	16	0
1671000	-44	16	0
1672000	-44	16	0
1673000	-44	16	0
1674000	-44	16	0
1675000	-44	16	0
1676000	-44	16	0
1677000	-44	16	0
1678000	-44	16	0
1679000	-44	16	0
1680000	-45	17	0
1681000	-45	17	0
1682000	-45	17	0
1683000	-45	17	0
1684000	-45	17	0
1685000	-45	17	0
1686000	-45	17	0
1687000	-45	17	0
1688000	-45	17	0
1689000	-45	17	0
1690000	-46	17	0
1691000	-46	17	0
1692000	-46	17	0
1693000	-46	17	0
1694000	-46	17	0
1695000	-46	17	0
1696000	-46	17	0
1697000	-46	17	0
1698000	-46	17	0
1699000	-46	17	0
1700000	-43	17	0
1701000	-43	17	0
1702000	-43	17	0
1703000	-43	17	0
1704000	-43	17	0
1705000	-43	17	0
1706000	-43	17	0
1707000	-43	17	0
1708000	-43	17	0
1709000	-43	17	0
1710000	-26	17	0
1711000	-26	17	0
1712000	-26	17	0
1713000	-26	17	0
1714000	-26	17	0
1715000	-26	17	0
1716000	-26	17	0
1717000	-26	17	0
1718000	-26	17	0
1719000	-26	17	0
1720000	0	17	0
1721000	0	17	0
1722000	0	17	0
1723000	0	17	0
1724000	0	17	0
1725000	0	17	0
1726000	0	17	0
1727000	0	17	0
1728000	0	17	0
1729000	0	17	0
1730000	-17	17	0
1731000	-17	17	0
1732000	-17	17	0
1733000	-17	17	0
1734000	-17	17	0
1735000	-17	17	0
1736000	-17	17	0
1737000	-17	17	0
1738000	-17	17	0
1739000	-34	17	0
1740000	-34	17	0
1741000	-34	17	0
1742000	-34	17	0
1743000	-34	17	0
1744000	-34	17	0
1745000	-34	17	0
1746000	-34	17	0
1747000	-34	17	0
1748000	-34	17	0
1749000	-78	17	0
1750000	-78	17	0
1751000	-78	17	0
1752000	-78	17	0
1753000	-78	17	0
1754000	-78	17	0
1755000	-78	17	0
1756000	-78	17	0
1757000	-78	17	0
1758000	-78	17	0
1759000	-95	17	0
1760000	-95	17	0
1761000	-95	17	0
1762000	-95	17	0
1763000	-95	17	0
1764000	-95	17	0
1765000	-95	17	0
1766000	-95	17	0
1767000	-95	17	0
1768000	-95	17	0
1769000	-69	17	0
1770000	-69	17	0
1771000	-69	17	0
1772000	-69	17	0
1773000	-69	17	0
1774000	-69	17	0
1775000	-69	17	0
1776000	-69	17	0
1777000	-69	17	0
1778000	-69	17	0
1779000	-35	18	0
1780000	-35	18	0
1781000	-35	18	0
1782000	-35	18	0
1783000	-35	18	0
1784000	-35	18	0
1785000	-35	18	0
1786000	-35	18	0
1787000	-35	18	0
1788000	-35	18	0
1789000	0	18	0
1790000	0	18	0
1791000	0	18	0
1792000	0	18	0
1793000	0	18	0
1794000	0	18	0
1795000	0	18	0
1796000	0	18	0
1797000	0	18	0
1798000	0	18	0
1799000	-15	18	0
1800000	-15	18	0
1801000	-15	18	0
1802000	-15	18	0
1803000	-15	18	0
1804000	-15	18	0
1805000	-15	18	0
1806000	-15	18	0
1807000	-15	18	0
1808000	-15	18	0
1809000	-45	18	0
1810000	-45	18	0
1811000	-45	18	0
1812000	-45	18	0
1813000	-45	18	0
1814000	-45	18	0
1815000	-45	18	0
1816000	-45	18	0
1817000	-45	18	0
1818000	-75	18	0
1819000	-75	18	0
1820000	-75	18	0
1821000	-75	18	0
1822000	-75	18	0
1823000	-75	18	0
1824000	-75	18	0
1825000	-75	18	0
1826000	-75	18	0
1827000	-75	18	0
1828000	-100	18	0
1829000	-100	18	0
1830000	-100	18	0
1831000	-100	18	0
1832000	-100	18	0
1833000	-100	18	0
1834000	-100	18	0
1835000	-100	18	0
1836000	-100	18	0
1837000	-100	18	0
1838000	-33	18	0
1839000	-33	18	0
1840000	-33	18	0
1841000	-33	18	0
1842000	-33	18	0
1843000	-33	18	0
1844000	-33	18	0
1845000	-33	18	0
1846000	-33	18	0
1847000	-33	18	0
1848000	-29	18	24
1849000	-29	18	24
1850000	-29	18	24
1851000	-29	18	24
1852000	-29	18	24
1853000	-29	18	24
1854000	-29	18	24
1855000	-29	18	24
1856000	-29	18	24
1857000	-29	18	24
1858000	-90	18	0
1859000	-90	18	0
1860000	-90	18	0
1861000	-90	18	0
1862000	-90	18	0
1863000	-90	18	0
1864000	-90	18	0
1865000	-90	18	0
1866000	-90	18	0
1867000	-90	18	0
1868000	-156	18	0
1869000	-156	18	0
1870000	-156	18	0
1871000	-156	18	0
1872000	-156	18	0
1873000	-156	18	0
1874000	-156	18	0
1875000	-156	18	0
1876000	-156	18	0
1877000	-156	18	0
1878000	-114	19	0
1879000	-114	19	0
1880000	-114	19	0
1881000	-114	19	0
1882000	-114	19	0
1883000	-114	19	0
1884000	-114	19	0
1885000	-114	19	0
1886000	-114	19	0
1887000	-114	19	24
1888000	81	19	24
1889000	81	19	24
1890000	81	19	24
1891000	81	19	24
1892000	81	19	24
1893000	81	19	24
1894000	81	19	24
1895000	81	19	24
1896000	81	19	24
1897000	-105	19	0
1898000	-105	19	0
1899000	-105	19	0
1900000	-105	19	0
1901000	-105	19	0
1902000	-105	19	0
1903000	-105	19	0
1904000	-105	19	0
1905000	-105	19	0
1906000	-105	19	0
1907000	-292	19	24
1908000	-292	19	24
1909000	-292	19	24
1910000	-292	19	24
1911000	-292	19	24
1912000	-292	19	24
1913000	-292	19	24
1914000	-292	19	24
1915000	-292	19	24
1916000	-292	19	24
1917000	-362	19	24
1918000	-362	19	24
1919000	-362	19	24
1920000	-362	19	24
1921000	-362	19	24
1922000	-362	19	24
1923000	-362	19	24
1924000	-362	19	24
1925000	-362	19	24
1926000	-362	19	24
1927000	90	19	24
1928000	90	19	24
1929000	90	19	24
1930000	90	19	24
1931000	90	19	24
1932000	90	19	24
1933000	90	19	24
1934000	90	19	24
1935000	90	19	24
1936000	90	19	24
1937000	301	19	0
1938000	301	19	0
1939000	301	19	0
1940000	301	19	0
1941000	301	19	0
1942000	301	19	0
1943000	301	19	0
1944000	301	19	0
1945000	301	19	0
1946000	301	19	0
1947000	661	19	24
1948000	661	19	24
1949000	661	19	24
1950000	661	19	24
1951000	661	19	24
1952000	661	19	24
1953000	661	19	24
1954000	661	19	24
1955000	661	19	24
1956000	661	19	24
1957000	1028	19	24
1958000	1028	19	24
1959000	1028	19	24
1960000	1028	19	24
1961000	1028	19	24
1962000	1028	19	24
1963000	1028	19	24
1964000	1028	19	24
1965000	1028	19	24
1966000	1028	19	24
1967000	965	19	24
1968000	965	19	24
1969000	965	19	24
1970000	965	19	24
1971000	965	19	24
1972000	965	19	24
1973000	965	19	24
1974000	965	19	24
1975000	965	19	24
1976000	-115	20	24
1977000	-115	20	24
1978000	-115	20	24
1979000	-115	20	24
1980000	-115	20	24
1981000	-115	20	24
1982000	-115	20	24
1983000	-115	20	24
1984000	-115	20	24
1985000	-115	20	24
1986000	-306	20	24
1987000	-306	20	24
1988000	-306	20	24
1989000	-306	20	24
1990000	-306	20	24
1991000	-306	20	24
1992000	-306	20	24
1993000	-306	20	24
1994000	-306	20	24
1995000	-306	20	24
1996000	-498	20	24
1997000	-498	20	24
1998000	-498	20	24
[truncated: 30,551 more rows]
