# Supplementary material for: Empirical optimization of an angled spoke paddling wheel with self-rotating mechanism
Source: Sci Rep. 2022 Nov 28;12:20511. doi: 10.1038/s41598-022-25181-7 (PMC9705443; doi:10.1038/s41598-022-25181-7)
Supplement: Supplementary file 1 — Supplementary Information. [file 41598_2022_25181_MOESM1_ESM.zip › 2nd_test_Loadcell_raw_data/R8/Test2_R8_90RPM_Set1.csv]

Timestamp	RMS_Val_G	Target_Vel_G	Vel_Cur_G
0	0	0	0
1000	0	0	0
2000	0	0	0
3000	0	0	0
4000	0	0	0
5000	0	0	0
6000	0	0	0
7000	0	0	0
8000	0	0	0
9000	0	0	0
10000	0	0	0
11000	0	0	0
12000	-83540	0	0
13000	-83540	0	0
14000	-83540	0	0
15000	-83540	0	0
16000	-83540	0	0
17000	-83540	0	0
18000	-83540	0	0
19000	-83540	0	0
20000	-83540	0	0
21000	-83540	0	0
22000	-167081	0	0
23000	-167081	0	0
24000	-167081	0	0
25000	-167081	0	0
26000	-167081	0	0
27000	-167081	0	0
28000	-167081	0	0
29000	-167081	0	0
30000	-167081	0	0
31000	-250613	0	0
32000	-250613	0	0
33000	-250613	0	0
34000	-250613	0	0
35000	-250613	0	0
36000	-250613	0	0
37000	-250613	0	0
38000	-250613	0	0
39000	-250613	0	0
40000	-250613	0	0
41000	-334143	0	0
42000	-334143	0	0
43000	-334143	0	0
44000	-334143	0	0
45000	-334143	0	0
46000	-334143	0	0
47000	-334143	0	0
48000	-334143	0	0
49000	-334143	0	0
50000	-334143	0	0
51000	-417672	0	0
52000	-417672	0	0
53000	-417672	0	0
54000	-417672	0	0
55000	-417672	0	0
56000	-417672	0	0
57000	-417672	0	0
58000	-417672	0	0
59000	-417672	0	0
60000	-417672	0	0
61000	-501201	0	0
62000	-501201	0	0
63000	-501201	0	0
64000	-501201	0	0
65000	-501201	0	0
66000	-501201	0	0
67000	-501201	0	0
68000	-501201	0	0
69000	-501201	0	0
70000	-501201	0	0
71000	-584739	0	0
72000	-584739	0	0
73000	-584739	0	0
74000	-584739	0	0
75000	-584739	0	0
76000	-584739	0	0
77000	-584739	0	0
78000	-584739	0	0
79000	-584739	0	0
80000	-584739	0	0
81000	-668277	0	0
82000	-668277	0	0
83000	-668277	0	0
84000	-668277	0	0
85000	-668277	0	0
86000	-668277	0	0
87000	-668277	0	0
88000	-668277	0	0
89000	-668277	0	0
90000	-668277	0	0
91000	-751811	0	0
92000	-751811	0	0
93000	-751811	0	0
94000	-751811	0	0
95000	-751811	0	0
96000	-751811	0	0
97000	-751811	0	0
98000	-751811	0	0
99000	-751811	0	0
100000	-751811	1	0
101000	-751811	1	0
102000	-751811	1	0
103000	-751811	1	0
104000	-751811	1	0
105000	-751811	1	0
106000	-751811	1	0
107000	-751811	1	0
108000	-751811	1	0
109000	-751811	1	0
110000	-751813	1	0
111000	-751813	1	0
112000	-751813	1	0
113000	-751813	1	0
114000	-751813	1	0
115000	-751813	1	0
116000	-751813	1	0
117000	-751813	1	0
118000	-751813	1	0
119000	-751813	1	0
120000	-751815	1	0
121000	-751815	1	0
122000	-751815	1	0
123000	-751815	1	0
124000	-751815	1	0
125000	-751815	1	0
126000	-751815	1	0
127000	-751815	1	0
128000	-751815	1	0
129000	-751815	1	0
130000	-751822	1	0
131000	-751822	1	0
132000	-751822	1	0
133000	-751822	1	0
134000	-751822	1	0
135000	-751822	1	0
136000	-751822	1	0
137000	-751822	1	0
138000	-751822	1	0
139000	-751822	1	0
140000	-751828	1	0
141000	-751828	1	0
142000	-751828	1	0
143000	-751828	1	0
144000	-751828	1	0
145000	-751828	1	0
146000	-751828	1	0
147000	-751828	1	0
148000	-751828	1	0
149000	-751828	1	0
150000	-751833	1	0
151000	-751833	1	0
152000	-751833	1	0
153000	-751833	1	0
154000	-751833	1	0
155000	-751833	1	0
156000	-751833	1	0
157000	-751833	1	0
158000	-751833	1	0
159000	-751833	1	0
160000	-751841	1	0
161000	-751841	1	0
162000	-751841	1	0
163000	-751841	1	0
164000	-751841	1	0
165000	-751841	1	0
166000	-751841	1	0
167000	-751841	1	0
168000	-751841	1	0
169000	-751841	1	0
170000	-751842	1	0
171000	-751842	1	0
172000	-751842	1	0
173000	-751842	1	0
174000	-751842	1	0
175000	-751842	1	0
176000	-751842	1	0
177000	-751842	1	0
178000	-751842	1	0
179000	-751842	1	0
180000	-751842	1	0
181000	-751842	1	0
182000	-751842	1	0
183000	-751842	1	0
184000	-751842	1	0
185000	-751842	1	0
186000	-751842	1	0
187000	-751842	1	0
188000	-751842	1	0
189000	-751841	1	0
190000	-751841	1	0
191000	-751841	1	0
192000	-751841	1	0
193000	-751841	1	0
194000	-751841	1	0
195000	-751841	1	0
196000	-751841	1	0
197000	-751841	1	0
198000	-751841	1	0
199000	-751839	2	0
200000	-751839	2	0
201000	-751839	2	0
202000	-751839	2	0
203000	-751839	2	0
204000	-751839	2	0
205000	-751839	2	0
206000	-751839	2	0
207000	-751839	2	0
208000	-751839	2	0
209000	-751836	2	0
210000	-751836	2	0
211000	-751836	2	0
212000	-751836	2	0
213000	-751836	2	0
214000	-751836	2	0
215000	-751836	2	0
216000	-751836	2	0
217000	-751836	2	0
218000	-751836	2	0
219000	-751835	2	0
220000	-751835	2	0
221000	-751835	2	0
222000	-751835	2	0
223000	-751835	2	0
224000	-751835	2	0
225000	-751835	2	0
226000	-751835	2	0
227000	-751835	2	0
228000	-751835	2	0
229000	-751839	2	0
230000	-751839	2	0
231000	-751839	2	0
232000	-751839	2	0
233000	-751839	2	0
234000	-751839	2	0
235000	-751839	2	0
236000	-751839	2	0
237000	-751839	2	0
238000	-751839	2	0
239000	-751843	2	0
240000	-751843	2	0
241000	-751843	2	0
242000	-751843	2	0
243000	-751843	2	0
244000	-751843	2	0
245000	-751843	2	0
246000	-751843	2	0
247000	-751843	2	0
248000	-751843	2	0
249000	-751849	2	0
250000	-751849	2	0
251000	-751849	2	0
252000	-751849	2	0
253000	-751849	2	0
254000	-751849	2	0
255000	-751849	2	0
256000	-751849	2	0
257000	-751849	2	0
258000	-751850	2	0
259000	-751850	2	0
260000	-751850	2	0
261000	-751850	2	0
262000	-751850	2	0
263000	-751850	2	0
264000	-751850	2	0
265000	-751850	2	0
266000	-751850	2	0
267000	-751850	2	0
268000	-751858	2	0
269000	-751858	2	0
270000	-751858	2	0
271000	-751858	2	0
272000	-751858	2	0
273000	-751858	2	0
274000	-751858	2	0
275000	-751858	2	0
276000	-751858	2	0
277000	-751858	2	0
278000	-751866	2	0
279000	-751866	2	0
280000	-751866	2	0
281000	-751866	2	0
282000	-751866	2	0
283000	-751866	2	0
284000	-751866	2	0
285000	-751866	2	0
286000	-751866	2	0
287000	-751866	2	0
288000	-751863	2	0
289000	-751863	2	0
290000	-751863	2	0
291000	-751863	2	0
292000	-751863	2	0
293000	-751863	2	0
294000	-751863	2	0
295000	-751863	2	0
296000	-751863	2	0
297000	-751863	2	0
298000	-751862	3	0
299000	-751862	3	0
300000	-751862	3	0
301000	-751862	3	0
302000	-751862	3	0
303000	-751862	3	0
304000	-751862	3	0
305000	-751862	3	0
306000	-751862	3	0
307000	-751862	3	0
308000	-751860	3	0
309000	-751860	3	0
310000	-751860	3	0
311000	-751860	3	0
312000	-751860	3	0
313000	-751860	3	0
314000	-751860	3	0
315000	-751860	3	0
316000	-751860	3	0
317000	-751860	3	0
318000	-751859	3	0
319000	-751859	3	0
320000	-751859	3	0
321000	-751859	3	0
322000	-751859	3	0
323000	-751859	3	0
324000	-751859	3	0
325000	-751859	3	0
326000	-751859	3	0
327000	-751859	3	0
328000	-751859	3	0
329000	-751859	3	0
330000	-751859	3	0
331000	-751859	3	0
332000	-751859	3	0
333000	-751859	3	0
334000	-751859	3	0
335000	-751859	3	0
336000	-751859	3	0
337000	-751853	3	0
338000	-751853	3	0
339000	-751853	3	0
340000	-751853	3	0
341000	-751853	3	0
342000	-751853	3	0
343000	-751853	3	0
344000	-751853	3	0
345000	-751853	3	0
346000	-751853	3	0
347000	-751845	3	0
348000	-751845	3	0
349000	-751845	3	0
350000	-751845	3	0
351000	-751845	3	0
352000	-751845	3	0
353000	-751845	3	0
354000	-751845	3	0
355000	-751845	3	0
356000	-751845	3	0
357000	-751837	3	0
358000	-751837	3	0
359000	-751837	3	0
360000	-751837	3	0
361000	-751837	3	0
362000	-751837	3	0
363000	-751837	3	0
364000	-751837	3	0
365000	-751837	3	0
366000	-751837	3	0
367000	-751830	3	0
368000	-751830	3	0
369000	-751830	3	0
370000	-751830	3	0
371000	-751830	3	0
372000	-751830	3	0
373000	-751830	3	0
374000	-751830	3	0
375000	-751830	3	0
376000	-751830	3	0
377000	-751827	3	0
378000	-751827	3	0
379000	-751827	3	0
380000	-751827	3	0
381000	-751827	3	0
382000	-751827	3	0
383000	-751827	3	0
384000	-751827	3	0
385000	-751827	3	0
386000	-751827	3	0
387000	-751827	3	0
388000	-751827	3	0
389000	-751827	3	0
390000	-751827	3	0
391000	-751827	3	0
392000	-751827	3	0
393000	-751827	3	0
394000	-751827	3	0
395000	-751827	3	0
396000	-751827	3	0
397000	-751825	4	0
398000	-751825	4	0
399000	-751825	4	0
400000	-751825	4	0
401000	-751825	4	0
402000	-751825	4	0
403000	-751825	4	0
404000	-751825	4	0
405000	-751825	4	0
406000	-751825	4	0
407000	-751824	4	0
408000	-751824	4	0
409000	-751824	4	0
410000	-751824	4	0
411000	-751824	4	0
412000	-751824	4	0
413000	-751824	4	0
414000	-751824	4	0
415000	-751824	4	0
416000	-751820	4	0
417000	-751820	4	0
418000	-751820	4	0
419000	-751820	4	0
420000	-751820	4	0
421000	-751820	4	0
422000	-751820	4	0
423000	-751820	4	0
424000	-751820	4	0
425000	-751820	4	0
426000	-751812	4	0
427000	-751812	4	0
428000	-751812	4	0
429000	-751812	4	0
430000	-751812	4	0
431000	-751812	4	0
432000	-751812	4	0
433000	-751812	4	0
434000	-751812	4	0
435000	-751812	4	0
436000	-751807	4	0
437000	-751807	4	0
438000	-751807	4	0
439000	-751807	4	0
440000	-751807	4	0
441000	-751807	4	0
442000	-751807	4	0
443000	-751807	4	0
444000	-751807	4	0
445000	-751807	4	0
446000	-751801	4	0
447000	-751801	4	0
448000	-751801	4	0
449000	-751801	4	0
450000	-751801	4	0
451000	-751801	4	0
452000	-751801	4	0
453000	-751801	4	0
454000	-751801	4	0
455000	-751801	4	0
456000	-751803	4	0
457000	-751803	4	0
458000	-751803	4	0
459000	-751803	4	0
460000	-751803	4	0
461000	-751803	4	0
462000	-751803	4	0
463000	-751803	4	0
464000	-751803	4	0
465000	-751803	4	0
466000	-751811	4	0
467000	-751811	4	0
468000	-751811	4	0
469000	-751811	4	0
470000	-751811	4	0
471000	-751811	4	0
472000	-751811	4	0
473000	-751811	4	0
474000	-751811	4	0
475000	-751811	4	0
476000	-751813	4	0
477000	-751813	4	0
478000	-751813	4	0
479000	-751813	4	0
480000	-751813	4	0
481000	-751813	4	0
482000	-751813	4	0
483000	-751813	4	0
484000	-751813	4	0
485000	-751821	4	0
486000	-751821	4	0
487000	-751821	4	0
488000	-751821	4	0
489000	-751821	4	0
490000	-751821	4	0
491000	-751821	4	0
492000	-751821	4	0
493000	-751821	4	0
494000	-751821	4	0
495000	-751830	5	0
496000	-751830	5	0
497000	-751830	5	0
498000	-751830	5	0
499000	-751830	5	0
500000	-751830	5	0
501000	-751830	5	0
502000	-751830	5	0
503000	-751830	5	0
504000	-751830	5	0
505000	-751830	5	0
506000	-751830	5	0
507000	-751830	5	0
508000	-751830	5	0
509000	-751830	5	0
510000	-751830	5	0
511000	-751830	5	0
512000	-751830	5	0
513000	-751830	5	0
514000	-751830	5	0
515000	-751829	5	0
516000	-751829	5	0
517000	-751829	5	0
518000	-751829	5	0
519000	-751829	5	0
520000	-751829	5	0
521000	-751829	5	0
522000	-751829	5	0
523000	-751829	5	0
524000	-751829	5	0
525000	-751830	5	0
526000	-751830	5	0
527000	-751830	5	0
528000	-751830	5	0
529000	-751830	5	0
530000	-751830	5	0
531000	-751830	5	0
532000	-751830	5	0
533000	-751830	5	0
534000	-751830	5	0
535000	-751831	5	0
536000	-751831	5	0
537000	-751831	5	0
538000	-751831	5	0
539000	-751831	5	0
540000	-751831	5	0
541000	-751831	5	0
542000	-751831	5	0
543000	-751831	5	0
544000	-751831	5	0
545000	-751834	5	0
546000	-751834	5	0
547000	-751834	5	0
548000	-751834	5	0
549000	-751834	5	0
550000	-751834	5	0
551000	-751834	5	0
552000	-751834	5	0
553000	-751834	5	0
554000	-751834	5	0
555000	-751833	5	0
556000	-751833	5	0
557000	-751833	5	0
558000	-751833	5	0
559000	-751833	5	0
560000	-751833	5	0
561000	-751833	5	0
562000	-751833	5	0
563000	-751833	5	0
564000	-751833	5	0
565000	-751841	5	0
566000	-751841	5	0
567000	-751841	5	0
568000	-751841	5	0
569000	-751841	5	0
570000	-751841	5	0
571000	-751841	5	0
572000	-751841	5	0
573000	-751841	5	0
574000	-751849	5	0
575000	-751849	5	0
576000	-751849	5	0
577000	-751849	5	0
578000	-751849	5	0
579000	-751849	5	0
580000	-751849	5	0
581000	-751849	5	0
582000	-751849	5	0
583000	-751849	5	0
584000	-751855	5	0
585000	-751855	5	0
586000	-751855	5	0
587000	-751855	5	0
588000	-751855	5	0
589000	-751855	5	0
590000	-751855	5	0
591000	-751855	5	0
592000	-751855	5	0
593000	-751855	5	0
594000	-751858	6	0
595000	-751858	6	0
596000	-751858	6	0
597000	-751858	6	0
598000	-751858	6	0
599000	-751858	6	0
600000	-751858	6	0
601000	-751858	6	0
602000	-751858	6	0
603000	-751858	6	0
604000	-751864	6	0
605000	-751864	6	0
606000	-751864	6	0
607000	-751864	6	0
608000	-751864	6	0
609000	-751864	6	0
610000	-751864	6	0
611000	-751864	6	0
612000	-751864	6	0
613000	-751864	6	0
614000	-751864	6	0
615000	-751864	6	0
616000	-751864	6	0
617000	-751864	6	0
618000	-751864	6	0
619000	-751864	6	0
620000	-751864	6	0
621000	-751864	6	0
622000	-751864	6	0
623000	-751864	6	0
624000	-751864	6	0
625000	-751864	6	0
626000	-751864	6	0
627000	-751864	6	0
628000	-751864	6	0
629000	-751864	6	0
630000	-751864	6	0
631000	-751864	6	0
632000	-751864	6	0
633000	-751864	6	0
634000	-751868	6	0
635000	-751868	6	0
636000	-751868	6	0
637000	-751868	6	0
638000	-751868	6	0
639000	-751868	6	0
640000	-751868	6	0
641000	-751868	6	0
642000	-751868	6	0
643000	-751868	6	0
644000	-751866	6	0
645000	-751866	6	0
646000	-751866	6	0
647000	-751866	6	0
648000	-751866	6	0
649000	-751866	6	0
650000	-751866	6	0
651000	-751866	6	0
652000	-751866	6	0
653000	-751872	6	0
654000	-751872	6	0
655000	-751872	6	0
656000	-751872	6	0
657000	-751872	6	0
658000	-751872	6	0
659000	-751872	6	0
660000	-751872	6	0
661000	-751872	6	0
662000	-751872	6	0
663000	-751878	6	0
664000	-751878	6	0
665000	-751878	6	0
666000	-751878	6	0
667000	-751878	6	0
668000	-751878	6	0
669000	-751878	6	0
670000	-751878	6	0
671000	-751878	6	0
672000	-751878	6	0
673000	-751877	6	0
674000	-751877	6	0
675000	-751877	6	0
676000	-751877	6	0
677000	-751877	6	0
678000	-751877	6	0
679000	-751877	6	0
680000	-751877	6	0
681000	-751877	6	0
682000	-751877	6	0
683000	-751880	6	0
684000	-751880	6	0
685000	-751880	6	0
686000	-751880	6	0
687000	-751880	6	0
688000	-751880	6	0
689000	-751880	6	0
690000	-751880	6	0
691000	-751880	6	0
692000	-751880	6	0
693000	-751874	7	0
694000	-751874	7	0
695000	-751874	7	0
696000	-751874	7	0
697000	-751874	7	0
698000	-751874	7	0
699000	-751874	7	0
700000	-751874	7	0
701000	-751874	7	0
702000	-751874	7	0
703000	-751880	7	0
704000	-751880	7	0
705000	-751880	7	0
706000	-751880	7	0
707000	-751880	7	0
708000	-751880	7	0
709000	-751880	7	0
710000	-751880	7	0
711000	-751880	7	0
712000	-751880	7	0
713000	-751886	7	0
714000	-751886	7	0
715000	-751886	7	0
716000	-751886	7	0
717000	-751886	7	0
718000	-751886	7	0
719000	-751886	7	0
720000	-751886	7	0
721000	-751886	7	0
722000	-751885	7	0
723000	-751885	7	0
724000	-751885	7	0
725000	-751885	7	0
726000	-751885	7	0
727000	-751885	7	0
728000	-751885	7	0
729000	-751885	7	0
730000	-751885	7	0
731000	-751885	7	0
732000	-751892	7	0
733000	-751892	7	0
734000	-751892	7	0
735000	-751892	7	0
736000	-751892	7	0
737000	-751892	7	0
738000	-751892	7	0
739000	-751892	7	0
740000	-751892	7	0
741000	-751892	7	0
742000	-751894	7	0
743000	-751894	7	0
744000	-751894	7	0
745000	-751894	7	0
746000	-751894	7	0
747000	-751894	7	0
748000	-751894	7	0
749000	-751894	7	0
750000	-751894	7	0
751000	-751894	7	0
752000	-751897	7	0
753000	-751897	7	0
754000	-751897	7	0
755000	-751897	7	0
756000	-751897	7	0
757000	-751897	7	0
758000	-751897	7	0
759000	-751897	7	0
760000	-751897	7	0
761000	-751897	7	0
762000	-751902	7	0
763000	-751902	7	0
764000	-751902	7	0
765000	-751902	7	0
766000	-751902	7	0
767000	-751902	7	0
768000	-751902	7	0
769000	-751902	7	0
770000	-751902	7	0
771000	-751902	7	0
772000	-751896	7	0
773000	-751896	7	0
774000	-751896	7	0
775000	-751896	7	0
776000	-751896	7	0
777000	-751896	7	0
778000	-751896	7	0
779000	-751896	7	0
780000	-751896	7	0
781000	-751896	7	0
782000	-751900	7	0
783000	-751900	7	0
784000	-751900	7	0
785000	-751900	7	0
786000	-751900	7	0
787000	-751900	7	0
788000	-751900	7	0
789000	-751900	7	0
790000	-751900	7	0
791000	-751900	7	0
792000	-751904	8	0
793000	-751904	8	0
794000	-751904	8	0
795000	-751904	8	0
796000	-751904	8	0
797000	-751904	8	0
798000	-751904	8	0
799000	-751904	8	0
800000	-751904	8	0
801000	-751904	8	0
802000	-751912	8	0
803000	-751912	8	0
804000	-751912	8	0
805000	-751912	8	0
806000	-751912	8	0
807000	-751912	8	0
808000	-751912	8	0
809000	-751912	8	0
810000	-751912	8	0
811000	-751921	8	0
812000	-751921	8	0
813000	-751921	8	0
814000	-751921	8	0
815000	-751921	8	0
816000	-751921	8	0
817000	-751921	8	0
818000	-751921	8	0
819000	-751921	8	0
820000	-751921	8	0
821000	-751918	8	0
822000	-751918	8	0
823000	-751918	8	0
824000	-751918	8	0
825000	-751918	8	0
826000	-751918	8	0
827000	-751918	8	0
828000	-751918	8	0
829000	-751918	8	0
830000	-751918	8	0
831000	-751915	8	0
832000	-751915	8	0
833000	-751915	8	0
834000	-751915	8	0
835000	-751915	8	0
836000	-751915	8	0
837000	-751915	8	0
838000	-751915	8	0
839000	-751915	8	0
840000	-751915	8	0
841000	-751912	8	0
842000	-751912	8	0
843000	-751912	8	0
844000	-751912	8	0
845000	-751912	8	0
846000	-751912	8	0
847000	-751912	8	0
848000	-751912	8	0
849000	-751912	8	0
850000	-751912	8	0
851000	-751915	8	0
852000	-751915	8	0
853000	-751915	8	0
854000	-751915	8	0
855000	-751915	8	0
856000	-751915	8	0
857000	-751915	8	0
858000	-751915	8	0
859000	-751915	8	0
860000	-751915	8	0
861000	-751913	8	0
862000	-751913	8	0
863000	-751913	8	0
864000	-751913	8	0
865000	-751913	8	0
866000	-751913	8	0
867000	-751913	8	0
868000	-751913	8	0
869000	-751913	8	0
870000	-751913	8	0
871000	-751908	8	0
872000	-751908	8	0
873000	-751908	8	0
874000	-751908	8	0
875000	-751908	8	0
876000	-751908	8	0
877000	-751908	8	0
878000	-751908	8	0
879000	-751908	8	0
880000	-751908	8	0
881000	-751902	8	0
882000	-751902	8	0
883000	-751902	8	0
884000	-751902	8	0
885000	-751902	8	0
886000	-751902	8	0
887000	-751902	8	0
888000	-751902	8	0
889000	-751902	8	0
890000	-751897	9	0
891000	-751897	9	0
892000	-751897	9	0
893000	-751897	9	0
894000	-751897	9	0
895000	-751897	9	0
896000	-751897	9	0
897000	-751897	9	0
898000	-751897	9	0
899000	-751897	9	0
900000	-751895	9	0
901000	-751895	9	0
902000	-751895	9	0
903000	-751895	9	0
904000	-751895	9	0
905000	-751895	9	0
906000	-751895	9	0
907000	-751895	9	0
908000	-751895	9	0
909000	-751895	9	0
910000	-751890	9	0
911000	-751890	9	0
912000	-751890	9	0
913000	-751890	9	0
914000	-751890	9	0
915000	-751890	9	0
916000	-751890	9	0
917000	-751890	9	0
918000	-751890	9	0
919000	-751890	9	0
920000	-751886	9	0
921000	-751886	9	0
922000	-751886	9	0
923000	-751886	9	0
924000	-751886	9	0
925000	-751886	9	0
926000	-751886	9	0
927000	-751886	9	0
928000	-751886	9	0
929000	-751886	9	0
930000	-751882	9	0
931000	-751882	9	0
932000	-751882	9	0
933000	-751882	9	0
934000	-751882	9	0
935000	-751882	9	0
936000	-751882	9	0
937000	-751882	9	0
938000	-751882	9	0
939000	-751882	9	0
940000	-751875	9	0
941000	-751875	9	0
942000	-751875	9	0
943000	-751875	9	0
944000	-751875	9	0
945000	-751875	9	0
946000	-751875	9	0
947000	-751875	9	0
948000	-751875	9	0
949000	-751875	9	0
950000	-751876	9	0
951000	-751876	9	0
952000	-751876	9	0
953000	-751876	9	0
954000	-751876	9	0
955000	-751876	9	0
956000	-751876	9	0
957000	-751876	9	0
958000	-751876	9	0
959000	-751876	9	0
960000	-751879	9	0
961000	-751879	9	0
962000	-751879	9	0
963000	-751879	9	0
964000	-751879	9	0
965000	-751879	9	0
966000	-751879	9	0
967000	-751879	9	0
968000	-751879	9	0
969000	-751882	9	0
970000	-751882	9	0
971000	-751882	9	0
972000	-751882	9	0
973000	-751882	9	0
974000	-751882	9	0
975000	-751882	9	0
976000	-751882	9	0
977000	-751882	9	0
978000	-751882	9	0
979000	-751880	9	0
980000	-751880	9	0
981000	-751880	9	0
982000	-751880	9	0
983000	-751880	9	0
984000	-751880	9	0
985000	-751880	9	0
986000	-751880	9	0
987000	-751880	9	0
988000	-751880	9	0
989000	-751881	10	0
990000	-751881	10	0
991000	-751881	10	0
992000	-751881	10	0
993000	-751881	10	0
994000	-751881	10	0
995000	-751881	10	0
996000	-751881	10	0
997000	-751881	10	0
998000	-751881	10	0
999000	-668344	10	0
1000000	-668344	10	0
1001000	-668344	10	0
1002000	-668344	10	0
1003000	-668344	10	0
1004000	-668344	10	0
1005000	-668344	10	0
1006000	-668344	10	0
1007000	-668344	10	0
1008000	-668344	10	0
1009000	-584807	10	0
1010000	-584807	10	0
1011000	-584807	10	0
1012000	-584807	10	0
1013000	-584807	10	0
1014000	-584807	10	0
1015000	-584807	10	0
1016000	-584807	10	0
1017000	-584807	10	0
1018000	-584807	10	0
1019000	-501276	10	0
1020000	-501276	10	0
1021000	-501276	10	0
1022000	-501276	10	0
1023000	-501276	10	0
1024000	-501276	10	0
1025000	-501276	10	0
1026000	-501276	10	0
1027000	-501276	10	0
1028000	-501276	10	0
1029000	-417742	10	0
1030000	-417742	10	0
1031000	-417742	10	0
1032000	-417742	10	0
1033000	-417742	10	0
1034000	-417742	10	0
1035000	-417742	10	0
1036000	-417742	10	0
1037000	-417742	10	0
1038000	-334215	10	0
1039000	-334215	10	0
1040000	-334215	10	0
1041000	-334215	10	0
1042000	-334215	10	0
1043000	-334215	10	0
1044000	-334215	10	0
1045000	-334215	10	0
1046000	-334215	10	0
1047000	-334215	10	0
1048000	-250686	10	0
1049000	-250686	10	0
1050000	-250686	10	0
1051000	-250686	10	0
1052000	-250686	10	0
1053000	-250686	10	0
1054000	-250686	10	0
1055000	-250686	10	0
1056000	-250686	10	0
1057000	-250686	10	0
1058000	-167149	10	0
1059000	-167149	10	0
1060000	-167149	10	0
1061000	-167149	10	0
1062000	-167149	10	0
1063000	-167149	10	0
1064000	-167149	10	0
1065000	-167149	10	0
1066000	-167149	10	0
1067000	-167149	10	0
1068000	-83608	10	0
1069000	-83608	10	0
1070000	-83608	10	0
1071000	-83608	10	0
1072000	-83608	10	0
1073000	-83608	10	0
1074000	-83608	10	0
1075000	-83608	10	0
1076000	-83608	10	0
1077000	-83608	10	0
1078000	-69	10	0
1079000	-69	10	0
1080000	-69	10	0
1081000	-69	10	0
1082000	-69	10	0
1083000	-69	10	0
1084000	-69	10	0
1085000	-69	10	0
1086000	-69	10	0
1087000	-69	10	0
1088000	-71	11	0
1089000	-71	11	0
1090000	-71	11	0
1091000	-71	11	0
1092000	-71	11	0
1093000	-71	11	0
1094000	-71	11	0
1095000	-71	11	0
1096000	-71	11	0
1097000	-71	11	0
1098000	-72	11	0
1099000	-72	11	0
1100000	-72	11	0
1101000	-72	11	0
1102000	-72	11	0
1103000	-72	11	0
1104000	-72	11	0
1105000	-72	11	0
1106000	-72	11	0
1107000	-72	11	0
1108000	-71	11	0
1109000	-71	11	0
1110000	-71	11	0
1111000	-71	11	0
1112000	-71	11	0
1113000	-71	11	0
1114000	-71	11	0
1115000	-71	11	0
1116000	-71	11	0
1117000	-71	11	0
1118000	-62	11	0
1119000	-62	11	0
1120000	-62	11	0
1121000	-62	11	0
1122000	-62	11	0
1123000	-62	11	0
1124000	-62	11	0
1125000	-62	11	0
1126000	-62	11	0
1127000	-60	11	0
1128000	-60	11	0
1129000	-60	11	0
1130000	-60	11	0
1131000	-60	11	0
1132000	-60	11	0
1133000	-60	11	0
1134000	-60	11	0
1135000	-60	11	0
1136000	-60	11	0
1137000	-59	11	0
1138000	-59	11	0
1139000	-59	11	0
1140000	-59	11	0
1141000	-59	11	0
1142000	-59	11	0
1143000	-59	11	0
1144000	-59	11	0
1145000	-59	11	0
1146000	-59	11	0
1147000	-48	11	0
1148000	-48	11	0
1149000	-48	11	0
1150000	-48	11	0
1151000	-48	11	0
1152000	-48	11	0
1153000	-48	11	0
1154000	-48	11	0
1155000	-48	11	0
1156000	-48	11	0
1157000	-48	11	0
1158000	-48	11	0
1159000	-48	11	0
1160000	-48	11	0
1161000	-48	11	0
1162000	-48	11	0
1163000	-48	11	0
1164000	-48	11	0
1165000	-48	11	0
1166000	-48	11	0
1167000	-47	11	0
1168000	-47	11	0
1169000	-47	11	0
1170000	-47	11	0
1171000	-47	11	0
1172000	-47	11	0
1173000	-47	11	0
1174000	-47	11	0
1175000	-47	11	0
1176000	-47	11	0
1177000	-52	11	0
1178000	-52	11	0
1179000	-52	11	0
1180000	-52	11	0
1181000	-52	11	0
1182000	-52	11	0
1183000	-52	11	0
1184000	-52	11	0
1185000	-52	11	0
1186000	-52	11	0
1187000	-59	12	0
1188000	-59	12	0
1189000	-59	12	0
1190000	-59	12	0
1191000	-59	12	0
1192000	-59	12	0
1193000	-59	12	0
1194000	-59	12	0
1195000	-59	12	0
1196000	-59	12	0
1197000	-66	12	0
1198000	-66	12	0
1199000	-66	12	0
1200000	-66	12	0
1201000	-66	12	0
1202000	-66	12	0
1203000	-66	12	0
1204000	-66	12	0
1205000	-66	12	0
1206000	-63	12	0
1207000	-63	12	0
1208000	-63	12	0
1209000	-63	12	0
1210000	-63	12	0
1211000	-63	12	0
1212000	-63	12	0
1213000	-63	12	0
1214000	-63	12	0
1215000	-63	12	0
1216000	-63	12	0
1217000	-63	12	0
1218000	-63	12	0
1219000	-63	12	0
1220000	-63	12	0
1221000	-63	12	0
1222000	-63	12	0
1223000	-63	12	0
1224000	-63	12	0
1225000	-63	12	0
1226000	-63	12	0
1227000	-63	12	0
1228000	-63	12	0
1229000	-63	12	0
1230000	-63	12	0
1231000	-63	12	0
1232000	-63	12	0
1233000	-63	12	0
1234000	-63	12	0
1235000	-63	12	0
1236000	-65	12	0
1237000	-65	12	0
1238000	-65	12	0
1239000	-65	12	0
1240000	-65	12	0
1241000	-65	12	0
1242000	-65	12	0
1243000	-65	12	0
1244000	-65	12	0
1245000	-65	12	0
1246000	-71	12	0
1247000	-71	12	0
1248000	-71	12	0
1249000	-71	12	0
1250000	-71	12	0
1251000	-71	12	0
1252000	-71	12	0
1253000	-71	12	0
1254000	-71	12	0
1255000	-71	12	0
1256000	-66	12	0
1257000	-66	12	0
1258000	-66	12	0
1259000	-66	12	0
1260000	-66	12	0
1261000	-66	12	0
1262000	-66	12	0
1263000	-66	12	0
1264000	-66	12	0
1265000	-66	12	0
1266000	-65	12	0
1267000	-65	12	0
1268000	-65	12	0
1269000	-65	12	0
1270000	-65	12	0
1271000	-65	12	0
1272000	-65	12	0
1273000	-65	12	0
1274000	-65	12	0
1275000	-65	12	0
1276000	-74	12	0
1277000	-74	12	0
1278000	-74	12	0
1279000	-74	12	0
1280000	-74	12	0
1281000	-74	12	0
1282000	-74	12	0
1283000	-74	12	0
1284000	-74	12	0
1285000	-74	13	0
1286000	-72	13	0
1287000	-72	13	0
1288000	-72	13	0
1289000	-72	13	0
1290000	-72	13	0
1291000	-72	13	0
1292000	-72	13	0
1293000	-72	13	0
1294000	-72	13	0
1295000	-76	13	0
1296000	-76	13	0
1297000	-76	13	0
1298000	-76	13	0
1299000	-76	13	0
1300000	-76	13	0
1301000	-76	13	0
1302000	-76	13	0
1303000	-76	13	0
1304000	-76	13	0
1305000	-79	13	0
1306000	-79	13	0
1307000	-79	13	0
1308000	-79	13	0
1309000	-79	13	0
1310000	-79	13	0
1311000	-79	13	0
1312000	-79	13	0
1313000	-79	13	0
1314000	-79	13	0
1315000	-80	13	0
1316000	-80	13	0
1317000	-80	13	0
1318000	-80	13	0
1319000	-80	13	0
1320000	-80	13	0
1321000	-80	13	0
1322000	-80	13	0
1323000	-80	13	0
1324000	-80	13	0
1325000	-86	13	0
1326000	-86	13	0
1327000	-86	13	0
1328000	-86	13	0
1329000	-86	13	0
1330000	-86	13	0
1331000	-86	13	0
1332000	-86	13	0
1333000	-86	13	0
1334000	-86	13	0
1335000	-94	13	0
1336000	-94	13	0
1337000	-94	13	0
1338000	-94	13	0
1339000	-94	13	0
1340000	-94	13	0
1341000	-94	13	0
1342000	-94	13	0
1343000	-94	13	0
1344000	-94	13	0
1345000	-82	13	0
1346000	-82	13	0
1347000	-82	13	0
1348000	-82	13	0
1349000	-82	13	0
1350000	-82	13	0
1351000	-82	13	0
1352000	-82	13	0
1353000	-82	13	0
1354000	-82	13	0
1355000	-70	13	0
1356000	-70	13	0
1357000	-70	13	0
1358000	-70	13	0
1359000	-70	13	0
1360000	-70	13	0
1361000	-70	13	0
1362000	-70	13	0
1363000	-70	13	0
1364000	-70	13	0
1365000	-75	13	0
1366000	-75	13	0
1367000	-75	13	0
1368000	-75	13	0
1369000	-75	13	0
1370000	-75	13	0
1371000	-75	13	0
1372000	-75	13	0
1373000	-75	13	0
1374000	-95	13	0
1375000	-95	13	0
1376000	-95	13	0
1377000	-95	13	0
1378000	-95	13	0
1379000	-95	13	0
1380000	-95	13	0
1381000	-95	13	0
1382000	-95	13	0
1383000	-95	13	0
1384000	-105	14	0
1385000	-105	14	0
1386000	-105	14	0
1387000	-105	14	0
1388000	-105	14	0
1389000	-105	14	0
1390000	-105	14	0
1391000	-105	14	0
1392000	-105	14	0
1393000	-105	14	0
1394000	-102	14	0
1395000	-102	14	0
1396000	-102	14	0
1397000	-102	14	0
1398000	-102	14	0
1399000	-102	14	0
1400000	-102	14	0
1401000	-102	14	0
1402000	-102	14	0
1403000	-102	14	0
1404000	-101	14	0
1405000	-101	14	0
1406000	-101	14	0
1407000	-101	14	0
1408000	-101	14	0
1409000	-101	14	0
1410000	-101	14	0
1411000	-101	14	0
1412000	-101	14	0
1413000	-101	14	0
1414000	-98	14	0
1415000	-98	14	0
1416000	-98	14	0
1417000	-98	14	0
1418000	-98	14	0
1419000	-98	14	0
1420000	-98	14	0
1421000	-98	14	0
1422000	-98	14	0
1423000	-98	14	0
1424000	-71	14	0
1425000	-71	14	0
1426000	-71	14	0
1427000	-71	14	0
1428000	-71	14	0
1429000	-71	14	0
1430000	-71	14	0
1431000	-71	14	0
1432000	-71	14	0
1433000	-71	14	0
1434000	-100	14	0
1435000	-100	14	0
1436000	-100	14	0
1437000	-100	14	0
1438000	-100	14	0
1439000	-100	14	0
1440000	-100	14	0
1441000	-100	14	0
1442000	-100	14	0
1443000	-100	14	0
1444000	-122	14	0
1445000	-122	14	0
1446000	-122	14	0
1447000	-122	14	0
1448000	-122	14	0
1449000	-122	14	0
1450000	-122	14	0
1451000	-122	14	0
1452000	-122	14	0
1453000	-164	14	0
1454000	-164	14	0
1455000	-164	14	0
1456000	-164	14	0
1457000	-164	14	0
1458000	-164	14	0
1459000	-164	14	0
1460000	-164	14	0
1461000	-164	14	0
1462000	-164	14	0
1463000	-179	14	0
1464000	-179	14	0
1465000	-179	14	0
1466000	-179	14	0
1467000	-179	14	0
1468000	-179	14	0
1469000	-179	14	0
1470000	-179	14	0
1471000	-179	14	0
1472000	-179	14	0
1473000	-150	14	0
1474000	-150	14	0
1475000	-150	14	0
1476000	-150	14	0
1477000	-150	14	0
1478000	-150	14	0
1479000	-150	14	0
1480000	-150	14	0
1481000	-150	14	0
1482000	-150	14	0
1483000	-121	15	0
1484000	-121	15	0
1485000	-121	15	0
1486000	-121	15	0
1487000	-121	15	0
1488000	-121	15	0
1489000	-121	15	0
1490000	-121	15	0
1491000	-121	15	0
1492000	-121	15	0
1493000	-90	15	0
1494000	-90	15	0
1495000	-90	15	0
1496000	-90	15	0
1497000	-90	15	0
1498000	-90	15	0
1499000	-90	15	0
1500000	-90	15	0
1501000	-90	15	0
1502000	-90	15	0
1503000	-79	15	0
1504000	-79	15	0
1505000	-79	15	0
1506000	-79	15	0
1507000	-79	15	0
1508000	-79	15	0
1509000	-79	15	0
1510000	-79	15	0
1511000	-79	15	0
1512000	-79	15	0
1513000	-112	15	0
1514000	-112	15	0
1515000	-112	15	0
1516000	-112	15	0
1517000	-112	15	0
1518000	-112	15	0
1519000	-112	15	0
1520000	-112	15	0
1521000	-112	15	0
1522000	-112	15	0
1523000	-140	15	0
1524000	-140	15	0
1525000	-140	15	0
1526000	-140	15	0
1527000	-140	15	0
1528000	-140	15	0
1529000	-140	15	0
1530000	-140	15	0
1531000	-140	15	0
1532000	-167	15	24
1533000	-167	15	24
1534000	-167	15	24
1535000	-167	15	24
1536000	-167	15	24
1537000	-167	15	24
1538000	-167	15	24
1539000	-167	15	24
1540000	-167	15	24
1541000	-167	15	24
1542000	-173	15	0
1543000	-173	15	0
1544000	-173	15	0
1545000	-173	15	0
1546000	-173	15	0
1547000	-173	15	0
1548000	-173	15	0
1549000	-173	15	0
1550000	-173	15	0
1551000	-173	15	0
1552000	-141	15	0
1553000	-141	15	0
1554000	-141	15	0
1555000	-141	15	0
1556000	-141	15	0
1557000	-141	15	0
1558000	-141	15	0
1559000	-141	15	0
1560000	-141	15	0
1561000	-141	15	0
1562000	-44	15	0
1563000	-44	15	0
1564000	-44	15	0
1565000	-44	15	0
1566000	-44	15	0
1567000	-44	15	0
1568000	-44	15	0
1569000	-44	15	0
1570000	-44	15	0
1571000	-44	15	0
1572000	50	15	0
1573000	50	15	0
1574000	50	15	0
1575000	50	15	0
1576000	50	15	0
1577000	50	15	0
1578000	50	15	0
1579000	50	15	0
1580000	50	15	0
1581000	50	15	0
1582000	-3	16	0
1583000	-3	16	0
1584000	-3	16	0
1585000	-3	16	0
1586000	-3	16	0
1587000	-3	16	0
1588000	-3	16	0
1589000	-3	16	0
1590000	-3	16	0
1591000	-3	16	0
1592000	-68	16	0
1593000	-68	16	0
1594000	-68	16	0
1595000	-68	16	0
1596000	-68	16	0
1597000	-68	16	0
1598000	-68	16	0
1599000	-68	16	0
1600000	-68	16	0
1601000	-68	16	0
1602000	-78	16	0
1603000	-78	16	0
1604000	-78	16	0
1605000	-78	16	0
1606000	-78	16	0
1607000	-78	16	0
1608000	-78	16	0
1609000	-78	16	0
1610000	-78	16	0
1611000	-78	16	0
1612000	-23	16	0
1613000	-23	16	0
1614000	-23	16	0
1615000	-23	16	0
1616000	-23	16	0
1617000	-23	16	0
1618000	-23	16	0
1619000	-23	16	0
1620000	-23	16	0
1621000	35	16	0
1622000	35	16	0
1623000	35	16	0
1624000	35	16	0
1625000	35	16	0
1626000	35	16	0
1627000	35	16	0
1628000	35	16	0
1629000	35	16	0
1630000	35	16	0
1631000	120	16	0
1632000	120	16	0
1633000	120	16	0
1634000	120	16	0
1635000	120	16	0
1636000	120	16	0
1637000	120	16	0
1638000	120	16	0
1639000	120	16	0
1640000	120	16	0
1641000	166	16	0
1642000	166	16	0
1643000	166	16	0
1644000	166	16	0
1645000	166	16	0
1646000	166	16	0
1647000	166	16	0
1648000	166	16	0
1649000	166	16	0
1650000	166	16	0
1651000	139	16	0
1652000	139	16	0
1653000	139	16	0
1654000	139	16	0
1655000	139	16	0
1656000	139	16	0
1657000	139	16	0
1658000	139	16	0
1659000	139	16	0
1660000	139	16	0
1661000	105	16	0
1662000	105	16	0
1663000	105	16	0
1664000	105	16	0
1665000	105	16	0
1666000	105	16	0
1667000	105	16	0
1668000	105	16	0
1669000	105	16	0
1670000	105	16	0
1671000	20	16	24
1672000	20	16	24
1673000	20	16	24
1674000	20	16	24
1675000	20	16	24
1676000	20	16	24
1677000	20	16	24
1678000	20	16	24
1679000	20	16	24
1680000	20	16	0
1681000	-50	17	0
1682000	-50	17	0
1683000	-50	17	0
1684000	-50	17	0
1685000	-50	17	0
1686000	-50	17	0
1687000	-50	17	0
1688000	-50	17	0
1689000	-50	17	0
1690000	-50	17	0
1691000	18	17	0
1692000	18	17	0
1693000	18	17	0
1694000	18	17	0
1695000	18	17	0
1696000	18	17	0
1697000	18	17	0
1698000	18	17	0
1699000	18	17	0
1700000	86	17	24
1701000	86	17	24
1702000	86	17	24
1703000	86	17	24
1704000	86	17	24
1705000	86	17	24
1706000	86	17	24
1707000	86	17	24
1708000	86	17	24
1709000	86	17	24
1710000	347	17	0
1711000	347	17	0
1712000	347	17	0
1713000	347	17	0
1714000	347	17	0
1715000	347	17	0
1716000	347	17	0
1717000	347	17	0
1718000	347	17	0
1719000	347	17	0
1720000	387	17	0
1721000	387	17	0
1722000	387	17	0
1723000	387	17	0
1724000	387	17	0
1725000	387	17	0
1726000	387	17	0
1727000	387	17	0
1728000	387	17	0
1729000	387	17	0
1730000	236	17	24
1731000	236	17	24
1732000	236	17	24
1733000	236	17	24
1734000	236	17	24
1735000	236	17	24
1736000	236	17	24
1737000	236	17	24
1738000	236	17	24
1739000	236	17	24
1740000	20	17	0
1741000	20	17	0
1742000	20	17	0
1743000	20	17	0
1744000	20	17	0
1745000	20	17	0
1746000	20	17	0
1747000	20	17	0
1748000	20	17	0
1749000	20	17	0
1750000	-193	17	24
1751000	-193	17	24
1752000	-193	17	24
1753000	-193	17	24
1754000	-193	17	24
1755000	-193	17	24
1756000	-193	17	24
1757000	-193	17	24
1758000	-193	17	24
1759000	-193	17	0
1760000	-195	17	0
1761000	-195	17	0
1762000	-195	17	0
1763000	-195	17	0
1764000	-195	17	0
1765000	-195	17	0
1766000	-195	17	0
1767000	-195	17	0
1768000	-195	17	0
1769000	596	17	0
1770000	596	17	0
1771000	596	17	0
1772000	596	17	0
1773000	596	17	0
1774000	596	17	0
1775000	596	17	0
1776000	596	17	0
1777000	596	17	0
1778000	596	17	0
1779000	1295	18	24
1780000	1295	18	24
1781000	1295	18	24
1782000	1295	18	24
1783000	1295	18	24
1784000	1295	18	24
1785000	1295	18	24
1786000	1295	18	24
1787000	1295	18	24
1788000	1295	18	24
1789000	1999	18	0
1790000	1999	18	0
1791000	1999	18	0
1792000	1999	18	0
1793000	1999	18	0
1794000	1999	18	0
1795000	1999	18	0
1796000	1999	18	0
1797000	1999	18	0
1798000	1999	18	0
1799000	1669	18	24
1800000	1669	18	24
1801000	1669	18	24
1802000	1669	18	24
1803000	1669	18	24
1804000	1669	18	24
1805000	1669	18	24
1806000	1669	18	24
1807000	1669	18	24
1808000	1669	18	24
1809000	502	18	0
1810000	502	18	0
1811000	502	18	0
1812000	502	18	0
1813000	502	18	0
1814000	502	18	0
1815000	502	18	0
1816000	502	18	0
1817000	502	18	0
1818000	502	18	0
1819000	-286	18	24
1820000	-286	18	24
1821000	-286	18	24
1822000	-286	18	24
1823000	-286	18	24
1824000	-286	18	24
1825000	-286	18	24
1826000	-286	18	24
1827000	-286	18	24
1828000	-286	18	24
1829000	170	18	24
1830000	170	18	24
1831000	170	18	24
1832000	170	18	24
1833000	170	18	24
1834000	170	18	24
1835000	170	18	24
1836000	170	18	24
1837000	170	18	24
1838000	633	18	0
1839000	633	18	0
1840000	633	18	0
1841000	633	18	0
1842000	633	18	0
1843000	633	18	0
1844000	633	18	0
1845000	633	18	0
1846000	633	18	0
1847000	633	18	0
1848000	633	18	24
1849000	2049	18	24
1850000	2049	18	24
1851000	2049	18	24
1852000	2049	18	24
1853000	2049	18	24
1854000	2049	18	24
1855000	2049	18	24
1856000	2049	18	24
1857000	2049	18	24
1858000	2749	18	24
1859000	2749	18	24
1860000	2749	18	24
1861000	2749	18	24
1862000	2749	18	24
1863000	2749	18	24
1864000	2749	18	24
1865000	2749	18	24
1866000	2749	18	24
1867000	2749	18	24
1868000	2244	18	24
1869000	2244	18	24
1870000	2244	18	24
1871000	2244	18	24
1872000	2244	18	24
1873000	2244	18	24
1874000	2244	18	24
1875000	2244	18	24
1876000	2244	18	24
1877000	2244	18	24
1878000	1740	19	0
1879000	1740	19	0
1880000	1740	19	0
1881000	1740	19	0
1882000	1740	19	0
1883000	1740	19	0
1884000	1740	19	0
1885000	1740	19	0
1886000	1740	19	0
1887000	1740	19	0
1888000	1290	19	24
1889000	1290	19	24
1890000	1290	19	24
1891000	1290	19	24
1892000	1290	19	24
1893000	1290	19	24
1894000	1290	19	24
1895000	1290	19	24
1896000	1290	19	24
1897000	1290	19	24
1898000	837	19	0
1899000	837	19	0
1900000	837	19	0
1901000	837	19	0
1902000	837	19	0
1903000	837	19	0
1904000	837	19	0
1905000	837	19	0
1906000	837	19	0
1907000	837	19	0
1908000	367	19	24
1909000	367	19	24
1910000	367	19	24
1911000	367	19	24
1912000	367	19	24
1913000	367	19	24
1914000	367	19	24
1915000	367	19	24
1916000	367	19	24
1917000	367	19	24
1918000	-102	19	24
1919000	-102	19	24
1920000	-102	19	24
1921000	-102	19	24
1922000	-102	19	24
1923000	-102	19	24
1924000	-102	19	24
1925000	-102	19	24
1926000	-102	19	24
1927000	385	19	24
1928000	385	19	24
1929000	385	19	24
1930000	385	19	24
1931000	385	19	24
1932000	385	19	24
1933000	385	19	24
1934000	385	19	24
1935000	385	19	24
1936000	385	19	24
1937000	1198	19	0
1938000	1198	19	0
1939000	1198	19	0
1940000	1198	19	0
1941000	1198	19	0
1942000	1198	19	0
1943000	1198	19	0
1944000	1198	19	0
1945000	1198	19	0
1946000	1198	19	0
1947000	1853	19	0
1948000	1853	19	0
1949000	1853	19	0
1950000	1853	19	0
1951000	1853	19	0
1952000	1853	19	0
1953000	1853	19	0
1954000	1853	19	0
1955000	1853	19	0
1956000	1853	19	0
1957000	1537	19	24
1958000	1537	19	24
1959000	1537	19	24
1960000	1537	19	24
1961000	1537	19	24
1962000	1537	19	24
1963000	1537	19	24
1964000	1537	19	24
1965000	1537	19	24
1966000	1537	19	24
1967000	1216	19	24
1968000	1216	19	24
1969000	1216	19	24
1970000	1216	19	24
1971000	1216	19	24
1972000	1216	19	24
1973000	1216	19	24
1974000	1216	19	24
1975000	1216	19	24
1976000	1216	19	24
1977000	-106	20	24
1978000	-106	20	24
1979000	-106	20	24
1980000	-106	20	24
1981000	-106	20	24
1982000	-106	20	24
1983000	-106	20	24
1984000	-106	20	24
1985000	-106	20	24
1986000	-106	20	24
1987000	-877	20	0
1988000	-877	20	0
1989000	-877	20	0
1990000	-877	20	0
1991000	-877	20	0
1992000	-877	20	0
1993000	-877	20	0
1994000	-877	20	0
1995000	-877	20	0
1996000	-877	20	24
1997000	187	20	24
1998000	187	20	24
[truncated: 34,247 more rows]
