# Supplementary material for: Empirical optimization of an angled spoke paddling wheel with self-rotating mechanism
Source: Sci Rep. 2022 Nov 28;12:20511. doi: 10.1038/s41598-022-25181-7 (PMC9705443; doi:10.1038/s41598-022-25181-7)
Supplement: Supplementary file 1 — Supplementary Information. [file 41598_2022_25181_MOESM1_ESM.zip › 2nd_test_Loadcell_raw_data/R8/Test2_R8_90RPM_Set2.csv]

Timestamp	RMS_Val_G	Target_Vel_G	Vel_Cur_G
0	0	0	0
2000	0	0	0
3000	0	0	0
4000	0	0	0
5000	0	0	0
6000	0	0	0
7000	0	0	0
8000	0	0	0
9000	0	0	0
10000	0	0	0
11000	0	0	0
12000	-83707	0	0
13000	-83707	0	0
14000	-83707	0	0
15000	-83707	0	0
16000	-83707	0	0
17000	-83707	0	0
18000	-83707	0	0
19000	-83707	0	0
20000	-83707	0	0
21000	-83707	0	0
22000	-167414	0	0
23000	-167414	0	0
24000	-167414	0	0
25000	-167414	0	0
26000	-167414	0	0
27000	-167414	0	0
28000	-167414	0	0
29000	-167414	0	0
30000	-167414	0	0
31000	-167414	0	0
32000	-251123	0	0
33000	-251123	0	0
34000	-251123	0	0
35000	-251123	0	0
36000	-251123	0	0
37000	-251123	0	0
38000	-251123	0	0
39000	-251123	0	0
40000	-251123	0	0
41000	-251123	0	0
42000	-334829	0	0
43000	-334829	0	0
44000	-334829	0	0
45000	-334829	0	0
46000	-334829	0	0
47000	-334829	0	0
48000	-334829	0	0
49000	-334829	0	0
50000	-334829	0	0
51000	-334829	0	0
52000	-418537	0	0
53000	-418537	0	0
54000	-418537	0	0
55000	-418537	0	0
56000	-418537	0	0
57000	-418537	0	0
58000	-418537	0	0
59000	-418537	0	0
60000	-418537	0	0
61000	-418537	0	0
62000	-502245	0	0
63000	-502245	0	0
64000	-502245	0	0
65000	-502245	0	0
66000	-502245	0	0
67000	-502245	0	0
68000	-502245	0	0
69000	-502245	0	0
70000	-502245	0	0
71000	-585947	0	0
72000	-585947	0	0
73000	-585947	0	0
74000	-585947	0	0
75000	-585947	0	0
76000	-585947	0	0
77000	-585947	0	0
78000	-585947	0	0
79000	-585947	0	0
80000	-585947	0	0
81000	-669661	0	0
82000	-669661	0	0
83000	-669661	0	0
84000	-669661	0	0
85000	-669661	0	0
86000	-669661	0	0
87000	-669661	0	0
88000	-669661	0	0
89000	-669661	0	0
90000	-669661	0	0
91000	-753371	0	0
92000	-753371	0	0
93000	-753371	0	0
94000	-753371	0	0
95000	-753371	0	0
96000	-753371	0	0
97000	-753371	0	0
98000	-753371	0	0
99000	-753371	0	0
100000	-753371	0	0
101000	-753371	1	0
102000	-753371	1	0
103000	-753371	1	0
104000	-753371	1	0
105000	-753371	1	0
106000	-753371	1	0
107000	-753371	1	0
108000	-753371	1	0
109000	-753371	1	0
110000	-753371	1	0
111000	-753371	1	0
112000	-753371	1	0
113000	-753371	1	0
114000	-753371	1	0
115000	-753371	1	0
116000	-753371	1	0
117000	-753371	1	0
118000	-753371	1	0
119000	-753371	1	0
120000	-753371	1	0
121000	-753356	1	0
122000	-753356	1	0
123000	-753356	1	0
124000	-753356	1	0
125000	-753356	1	0
126000	-753356	1	0
127000	-753356	1	0
128000	-753356	1	0
129000	-753356	1	0
130000	-753356	1	0
131000	-753348	1	0
132000	-753348	1	0
133000	-753348	1	0
134000	-753348	1	0
135000	-753348	1	0
136000	-753348	1	0
137000	-753348	1	0
138000	-753348	1	0
139000	-753348	1	0
140000	-753335	1	0
141000	-753335	1	0
142000	-753335	1	0
143000	-753335	1	0
144000	-753335	1	0
145000	-753335	1	0
146000	-753335	1	0
147000	-753335	1	0
148000	-753335	1	0
149000	-753335	1	0
150000	-753321	1	0
151000	-753321	1	0
152000	-753321	1	0
153000	-753321	1	0
154000	-753321	1	0
155000	-753321	1	0
156000	-753321	1	0
157000	-753321	1	0
158000	-753321	1	0
159000	-753321	1	0
160000	-753316	1	0
161000	-753316	1	0
162000	-753316	1	0
163000	-753316	1	0
164000	-753316	1	0
165000	-753316	1	0
166000	-753316	1	0
167000	-753316	1	0
168000	-753316	1	0
169000	-753316	1	0
170000	-753300	1	0
171000	-753300	1	0
172000	-753300	1	0
173000	-753300	1	0
174000	-753300	1	0
175000	-753300	1	0
176000	-753300	1	0
177000	-753300	1	0
178000	-753300	1	0
179000	-753300	1	0
180000	-753295	1	0
181000	-753295	1	0
182000	-753295	1	0
183000	-753295	1	0
184000	-753295	1	0
185000	-753295	1	0
186000	-753295	1	0
187000	-753295	1	0
188000	-753295	1	0
189000	-753295	1	0
190000	-753290	1	0
191000	-753290	1	0
192000	-753290	1	0
193000	-753290	1	0
194000	-753290	1	0
195000	-753290	1	0
196000	-753290	1	0
197000	-753290	1	0
198000	-753290	1	0
199000	-753290	1	0
200000	-753283	2	0
201000	-753283	2	0
202000	-753283	2	0
203000	-753283	2	0
204000	-753283	2	0
205000	-753283	2	0
206000	-753283	2	0
207000	-753283	2	0
208000	-753283	2	0
209000	-753283	2	0
210000	-753279	2	0
211000	-753279	2	0
212000	-753279	2	0
213000	-753279	2	0
214000	-753279	2	0
215000	-753279	2	0
216000	-753279	2	0
217000	-753279	2	0
218000	-753279	2	0
219000	-753268	2	0
220000	-753268	2	0
221000	-753268	2	0
222000	-753268	2	0
223000	-753268	2	0
224000	-753268	2	0
225000	-753268	2	0
226000	-753268	2	0
227000	-753268	2	0
228000	-753268	2	0
229000	-753256	2	0
230000	-753256	2	0
231000	-753256	2	0
232000	-753256	2	0
233000	-753256	2	0
234000	-753256	2	0
235000	-753256	2	0
236000	-753256	2	0
237000	-753256	2	0
238000	-753256	2	0
239000	-753244	2	0
240000	-753244	2	0
241000	-753244	2	0
242000	-753244	2	0
243000	-753244	2	0
244000	-753244	2	0
245000	-753244	2	0
246000	-753244	2	0
247000	-753244	2	0
248000	-753244	2	0
249000	-753235	2	0
250000	-753235	2	0
251000	-753235	2	0
252000	-753235	2	0
253000	-753235	2	0
254000	-753235	2	0
255000	-753235	2	0
256000	-753235	2	0
257000	-753235	2	0
258000	-753235	2	0
259000	-753228	2	0
260000	-753228	2	0
261000	-753228	2	0
262000	-753228	2	0
263000	-753228	2	0
264000	-753228	2	0
265000	-753228	2	0
266000	-753228	2	0
267000	-753228	2	0
268000	-753228	2	0
269000	-753227	2	0
270000	-753227	2	0
271000	-753227	2	0
272000	-753227	2	0
273000	-753227	2	0
274000	-753227	2	0
275000	-753227	2	0
276000	-753227	2	0
277000	-753227	2	0
278000	-753227	2	0
279000	-753225	2	0
280000	-753225	2	0
281000	-753225	2	0
282000	-753225	2	0
283000	-753225	2	0
284000	-753225	2	0
285000	-753225	2	0
286000	-753225	2	0
287000	-753225	2	0
288000	-753225	2	0
289000	-753216	2	0
290000	-753216	2	0
291000	-753216	2	0
292000	-753216	2	0
293000	-753216	2	0
294000	-753216	2	0
295000	-753216	2	0
296000	-753216	2	0
297000	-753216	2	0
298000	-753206	3	0
299000	-753206	3	0
300000	-753206	3	0
301000	-753206	3	0
302000	-753206	3	0
303000	-753206	3	0
304000	-753206	3	0
305000	-753206	3	0
306000	-753206	3	0
307000	-753206	3	0
308000	-753194	3	0
309000	-753194	3	0
310000	-753194	3	0
311000	-753194	3	0
312000	-753194	3	0
313000	-753194	3	0
314000	-753194	3	0
315000	-753194	3	0
316000	-753194	3	0
317000	-753194	3	0
318000	-753183	3	0
319000	-753183	3	0
320000	-753183	3	0
321000	-753183	3	0
322000	-753183	3	0
323000	-753183	3	0
324000	-753183	3	0
325000	-753183	3	0
326000	-753183	3	0
327000	-753183	3	0
328000	-753179	3	0
329000	-753179	3	0
330000	-753179	3	0
331000	-753179	3	0
332000	-753179	3	0
333000	-753179	3	0
334000	-753179	3	0
335000	-753179	3	0
336000	-753179	3	0
337000	-753179	3	0
338000	-753174	3	0
339000	-753174	3	0
340000	-753174	3	0
341000	-753174	3	0
342000	-753174	3	0
343000	-753174	3	0
344000	-753174	3	0
345000	-753174	3	0
346000	-753174	3	0
347000	-753174	3	0
348000	-753173	3	0
349000	-753173	3	0
350000	-753173	3	0
351000	-753173	3	0
352000	-753173	3	0
353000	-753173	3	0
354000	-753173	3	0
355000	-753173	3	0
356000	-753173	3	0
357000	-753173	3	0
358000	-753162	3	0
359000	-753162	3	0
360000	-753162	3	0
361000	-753162	3	0
362000	-753162	3	0
363000	-753162	3	0
364000	-753162	3	0
365000	-753162	3	0
366000	-753162	3	0
367000	-753162	3	0
368000	-753151	3	0
369000	-753151	3	0
370000	-753151	3	0
371000	-753151	3	0
372000	-753151	3	0
373000	-753151	3	0
374000	-753151	3	0
375000	-753151	3	0
376000	-753151	3	0
377000	-753145	3	0
378000	-753145	3	0
379000	-753145	3	0
380000	-753145	3	0
381000	-753145	3	0
382000	-753145	3	0
383000	-753145	3	0
384000	-753145	3	0
385000	-753145	3	0
386000	-753145	3	0
387000	-753139	3	0
388000	-753139	3	0
389000	-753139	3	0
390000	-753139	3	0
391000	-753139	3	0
392000	-753139	3	0
393000	-753139	3	0
394000	-753139	3	0
395000	-753139	3	0
396000	-753139	3	0
397000	-753135	4	0
398000	-753135	4	0
399000	-753135	4	0
400000	-753135	4	0
401000	-753135	4	0
402000	-753135	4	0
403000	-753135	4	0
404000	-753135	4	0
405000	-753135	4	0
406000	-753135	4	0
407000	-753131	4	0
408000	-753131	4	0
409000	-753131	4	0
410000	-753131	4	0
411000	-753131	4	0
412000	-753131	4	0
413000	-753131	4	0
414000	-753131	4	0
415000	-753131	4	0
416000	-753131	4	0
417000	-753123	4	0
418000	-753123	4	0
419000	-753123	4	0
420000	-753123	4	0
421000	-753123	4	0
422000	-753123	4	0
423000	-753123	4	0
424000	-753123	4	0
425000	-753123	4	0
426000	-753123	4	0
427000	-753118	4	0
428000	-753118	4	0
429000	-753118	4	0
430000	-753118	4	0
431000	-753118	4	0
432000	-753118	4	0
433000	-753118	4	0
434000	-753118	4	0
435000	-753118	4	0
436000	-753118	4	0
437000	-753116	4	0
438000	-753116	4	0
439000	-753116	4	0
440000	-753116	4	0
441000	-753116	4	0
442000	-753116	4	0
443000	-753116	4	0
444000	-753116	4	0
445000	-753116	4	0
446000	-753116	4	0
447000	-753115	4	0
448000	-753115	4	0
449000	-753115	4	0
450000	-753115	4	0
451000	-753115	4	0
452000	-753115	4	0
453000	-753115	4	0
454000	-753115	4	0
455000	-753115	4	0
456000	-753114	4	0
457000	-753114	4	0
458000	-753114	4	0
459000	-753114	4	0
460000	-753114	4	0
461000	-753114	4	0
462000	-753114	4	0
463000	-753114	4	0
464000	-753114	4	0
465000	-753114	4	0
466000	-753117	4	0
467000	-753117	4	0
468000	-753117	4	0
469000	-753117	4	0
470000	-753117	4	0
471000	-753117	4	0
472000	-753117	4	0
473000	-753117	4	0
474000	-753117	4	0
475000	-753117	4	0
476000	-753122	4	0
477000	-753122	4	0
478000	-753122	4	0
479000	-753122	4	0
480000	-753122	4	0
481000	-753122	4	0
482000	-753122	4	0
483000	-753122	4	0
484000	-753122	4	0
485000	-753122	4	0
486000	-753129	4	0
487000	-753129	4	0
488000	-753129	4	0
489000	-753129	4	0
490000	-753129	4	0
491000	-753129	4	0
492000	-753129	4	0
493000	-753129	4	0
494000	-753129	4	0
495000	-753129	4	0
496000	-753137	5	0
497000	-753137	5	0
498000	-753137	5	0
499000	-753137	5	0
500000	-753137	5	0
501000	-753137	5	0
502000	-753137	5	0
503000	-753137	5	0
504000	-753137	5	0
505000	-753137	5	0
506000	-753134	5	0
507000	-753134	5	0
508000	-753134	5	0
509000	-753134	5	0
510000	-753134	5	0
511000	-753134	5	0
512000	-753134	5	0
513000	-753134	5	0
514000	-753134	5	0
515000	-753134	5	0
516000	-753131	5	0
517000	-753131	5	0
518000	-753131	5	0
519000	-753131	5	0
520000	-753131	5	0
521000	-753131	5	0
522000	-753131	5	0
523000	-753131	5	0
524000	-753131	5	0
525000	-753131	5	0
526000	-753130	5	0
527000	-753130	5	0
528000	-753130	5	0
529000	-753130	5	0
530000	-753130	5	0
531000	-753130	5	0
532000	-753130	5	0
533000	-753130	5	0
534000	-753130	5	0
535000	-753128	5	0
536000	-753128	5	0
537000	-753128	5	0
538000	-753128	5	0
539000	-753128	5	0
540000	-753128	5	0
541000	-753128	5	0
542000	-753128	5	0
543000	-753128	5	0
544000	-753128	5	0
545000	-753134	5	0
546000	-753134	5	0
547000	-753134	5	0
548000	-753134	5	0
549000	-753134	5	0
550000	-753134	5	0
551000	-753134	5	0
552000	-753134	5	0
553000	-753134	5	0
554000	-753134	5	0
555000	-753131	5	0
556000	-753131	5	0
557000	-753131	5	0
558000	-753131	5	0
559000	-753131	5	0
560000	-753131	5	0
561000	-753131	5	0
562000	-753131	5	0
563000	-753131	5	0
564000	-753131	5	0
565000	-753123	5	0
566000	-753123	5	0
567000	-753123	5	0
568000	-753123	5	0
569000	-753123	5	0
570000	-753123	5	0
571000	-753123	5	0
572000	-753123	5	0
573000	-753123	5	0
574000	-753123	5	0
575000	-753112	5	0
576000	-753112	5	0
577000	-753112	5	0
578000	-753112	5	0
579000	-753112	5	0
580000	-753112	5	0
581000	-753112	5	0
582000	-753112	5	0
583000	-753112	5	0
584000	-753112	5	0
585000	-753102	5	0
586000	-753102	5	0
587000	-753102	5	0
588000	-753102	5	0
589000	-753102	5	0
590000	-753102	5	0
591000	-753102	5	0
592000	-753102	5	0
593000	-753102	5	0
594000	-753102	5	0
595000	-753098	6	0
596000	-753098	6	0
597000	-753098	6	0
598000	-753098	6	0
599000	-753098	6	0
600000	-753098	6	0
601000	-753098	6	0
602000	-753098	6	0
603000	-753098	6	0
604000	-753090	6	0
605000	-753090	6	0
606000	-753090	6	0
607000	-753090	6	0
608000	-753090	6	0
609000	-753090	6	0
610000	-753090	6	0
611000	-753090	6	0
612000	-753090	6	0
613000	-753090	6	0
614000	-753090	6	0
615000	-753090	6	0
616000	-753090	6	0
617000	-753090	6	0
618000	-753090	6	0
619000	-753090	6	0
620000	-753090	6	0
621000	-753090	6	0
622000	-753090	6	0
623000	-753090	6	0
624000	-753091	6	0
625000	-753091	6	0
626000	-753091	6	0
627000	-753091	6	0
628000	-753091	6	0
629000	-753091	6	0
630000	-753091	6	0
631000	-753091	6	0
632000	-753091	6	0
633000	-753091	6	0
634000	-753093	6	0
635000	-753093	6	0
636000	-753093	6	0
637000	-753093	6	0
638000	-753093	6	0
639000	-753093	6	0
640000	-753093	6	0
641000	-753093	6	0
642000	-753093	6	0
643000	-753093	6	0
644000	-753095	6	0
645000	-753095	6	0
646000	-753095	6	0
647000	-753095	6	0
648000	-753095	6	0
649000	-753095	6	0
650000	-753095	6	0
651000	-753095	6	0
652000	-753095	6	0
653000	-753095	6	0
654000	-753089	6	0
655000	-753089	6	0
656000	-753089	6	0
657000	-753089	6	0
658000	-753089	6	0
659000	-753089	6	0
660000	-753089	6	0
661000	-753089	6	0
662000	-753089	6	0
663000	-753089	6	0
664000	-753084	6	0
665000	-753084	6	0
666000	-753084	6	0
667000	-753084	6	0
668000	-753084	6	0
669000	-753084	6	0
670000	-753084	6	0
671000	-753084	6	0
672000	-753084	6	0
673000	-753084	6	0
674000	-753075	6	0
675000	-753075	6	0
676000	-753075	6	0
677000	-753075	6	0
678000	-753075	6	0
679000	-753075	6	0
680000	-753075	6	0
681000	-753075	6	0
682000	-753075	6	0
683000	-753075	6	0
684000	-753068	6	0
685000	-753068	6	0
686000	-753068	6	0
687000	-753068	6	0
688000	-753068	6	0
689000	-753068	6	0
690000	-753068	6	0
691000	-753068	6	0
692000	-753068	6	0
693000	-753064	7	0
694000	-753064	7	0
695000	-753064	7	0
696000	-753064	7	0
697000	-753064	7	0
698000	-753064	7	0
699000	-753064	7	0
700000	-753064	7	0
701000	-753064	7	0
702000	-753064	7	0
703000	-753055	7	0
704000	-753055	7	0
705000	-753055	7	0
706000	-753055	7	0
707000	-753055	7	0
708000	-753055	7	0
709000	-753055	7	0
710000	-753055	7	0
711000	-753055	7	0
712000	-753055	7	0
713000	-753046	7	0
714000	-753046	7	0
715000	-753046	7	0
716000	-753046	7	0
717000	-753046	7	0
718000	-753046	7	0
719000	-753046	7	0
720000	-753046	7	0
721000	-753046	7	0
722000	-753046	7	0
723000	-753035	7	0
724000	-753035	7	0
725000	-753035	7	0
726000	-753035	7	0
727000	-753035	7	0
728000	-753035	7	0
729000	-753035	7	0
730000	-753035	7	0
731000	-753035	7	0
732000	-753035	7	0
733000	-753024	7	0
734000	-753024	7	0
735000	-753024	7	0
736000	-753024	7	0
737000	-753024	7	0
738000	-753024	7	0
739000	-753024	7	0
740000	-753024	7	0
741000	-753024	7	0
742000	-753024	7	0
743000	-753011	7	0
744000	-753011	7	0
745000	-753011	7	0
746000	-753011	7	0
747000	-753011	7	0
748000	-753011	7	0
749000	-753011	7	0
750000	-753011	7	0
751000	-753011	7	0
752000	-753011	7	0
753000	-752997	7	0
754000	-752997	7	0
755000	-752997	7	0
756000	-752997	7	0
757000	-752997	7	0
758000	-752997	7	0
759000	-752997	7	0
760000	-752997	7	0
761000	-752997	7	0
762000	-752997	7	0
763000	-752982	7	0
764000	-752982	7	0
765000	-752982	7	0
766000	-752982	7	0
767000	-752982	7	0
768000	-752982	7	0
769000	-752982	7	0
770000	-752982	7	0
771000	-752982	7	0
772000	-752972	7	0
773000	-752972	7	0
774000	-752972	7	0
775000	-752972	7	0
776000	-752972	7	0
777000	-752972	7	0
778000	-752972	7	0
779000	-752972	7	0
780000	-752972	7	0
781000	-752972	7	0
782000	-752964	7	0
783000	-752964	7	0
784000	-752964	7	0
785000	-752964	7	0
786000	-752964	7	0
787000	-752964	7	0
788000	-752964	7	0
789000	-752964	7	0
790000	-752964	7	0
791000	-752964	7	0
792000	-752951	8	0
793000	-752951	8	0
794000	-752951	8	0
795000	-752951	8	0
796000	-752951	8	0
797000	-752951	8	0
798000	-752951	8	0
799000	-752951	8	0
800000	-752951	8	0
801000	-752951	8	0
802000	-752938	8	0
803000	-752938	8	0
804000	-752938	8	0
805000	-752938	8	0
806000	-752938	8	0
807000	-752938	8	0
808000	-752938	8	0
809000	-752938	8	0
810000	-752938	8	0
811000	-752938	8	0
812000	-752922	8	0
813000	-752922	8	0
814000	-752922	8	0
815000	-752922	8	0
816000	-752922	8	0
817000	-752922	8	0
818000	-752922	8	0
819000	-752922	8	0
820000	-752922	8	0
821000	-752922	8	0
822000	-752900	8	0
823000	-752900	8	0
824000	-752900	8	0
825000	-752900	8	0
826000	-752900	8	0
827000	-752900	8	0
828000	-752900	8	0
829000	-752900	8	0
830000	-752900	8	0
831000	-752900	8	0
832000	-752888	8	0
833000	-752888	8	0
834000	-752888	8	0
835000	-752888	8	0
836000	-752888	8	0
837000	-752888	8	0
838000	-752888	8	0
839000	-752888	8	0
840000	-752888	8	0
841000	-752875	8	0
842000	-752875	8	0
843000	-752875	8	0
844000	-752875	8	0
845000	-752875	8	0
846000	-752875	8	0
847000	-752875	8	0
848000	-752875	8	0
849000	-752875	8	0
850000	-752875	8	0
851000	-752865	8	0
852000	-752865	8	0
853000	-752865	8	0
854000	-752865	8	0
855000	-752865	8	0
856000	-752865	8	0
857000	-752865	8	0
858000	-752865	8	0
859000	-752865	8	0
860000	-752865	8	0
861000	-752858	8	0
862000	-752858	8	0
863000	-752858	8	0
864000	-752858	8	0
865000	-752858	8	0
866000	-752858	8	0
867000	-752858	8	0
868000	-752858	8	0
869000	-752858	8	0
870000	-752858	8	0
871000	-752849	8	0
872000	-752849	8	0
873000	-752849	8	0
874000	-752849	8	0
875000	-752849	8	0
876000	-752849	8	0
877000	-752849	8	0
878000	-752849	8	0
879000	-752849	8	0
880000	-752849	8	0
881000	-752841	8	0
882000	-752841	8	0
883000	-752841	8	0
884000	-752841	8	0
885000	-752841	8	0
886000	-752841	8	0
887000	-752841	8	0
888000	-752841	8	0
889000	-752841	8	0
890000	-752841	8	0
891000	-752835	9	0
892000	-752835	9	0
893000	-752835	9	0
894000	-752835	9	0
895000	-752835	9	0
896000	-752835	9	0
897000	-752835	9	0
898000	-752835	9	0
899000	-752835	9	0
900000	-752835	9	0
901000	-752827	9	0
902000	-752827	9	0
903000	-752827	9	0
904000	-752827	9	0
905000	-752827	9	0
906000	-752827	9	0
907000	-752827	9	0
908000	-752827	9	0
909000	-752827	9	0
910000	-752827	9	0
911000	-752820	9	0
912000	-752820	9	0
913000	-752820	9	0
914000	-752820	9	0
915000	-752820	9	0
916000	-752820	9	0
917000	-752820	9	0
918000	-752820	9	0
919000	-752820	9	0
920000	-752814	9	0
921000	-752814	9	0
922000	-752814	9	0
923000	-752814	9	0
924000	-752814	9	0
925000	-752814	9	0
926000	-752814	9	0
927000	-752814	9	0
928000	-752814	9	0
929000	-752814	9	0
930000	-752807	9	0
931000	-752807	9	0
932000	-752807	9	0
933000	-752807	9	0
934000	-752807	9	0
935000	-752807	9	0
936000	-752807	9	0
937000	-752807	9	0
938000	-752807	9	0
939000	-752807	9	0
940000	-752805	9	0
941000	-752805	9	0
942000	-752805	9	0
943000	-752805	9	0
944000	-752805	9	0
945000	-752805	9	0
946000	-752805	9	0
947000	-752805	9	0
948000	-752805	9	0
949000	-752805	9	0
950000	-752801	9	0
951000	-752801	9	0
952000	-752801	9	0
953000	-752801	9	0
954000	-752801	9	0
955000	-752801	9	0
956000	-752801	9	0
957000	-752801	9	0
958000	-752801	9	0
959000	-752801	9	0
960000	-752789	9	0
961000	-752789	9	0
962000	-752789	9	0
963000	-752789	9	0
964000	-752789	9	0
965000	-752789	9	0
966000	-752789	9	0
967000	-752789	9	0
968000	-752789	9	0
969000	-752789	9	0
970000	-752777	9	0
971000	-752777	9	0
972000	-752777	9	0
973000	-752777	9	0
974000	-752777	9	0
975000	-752777	9	0
976000	-752777	9	0
977000	-752777	9	0
978000	-752777	9	0
979000	-752777	9	0
980000	-752758	9	0
981000	-752758	9	0
982000	-752758	9	0
983000	-752758	9	0
984000	-752758	9	0
985000	-752758	9	0
986000	-752758	9	0
987000	-752758	9	0
988000	-752758	9	0
989000	-752758	9	0
990000	-752748	10	0
991000	-752748	10	0
992000	-752748	10	0
993000	-752748	10	0
994000	-752748	10	0
995000	-752748	10	0
996000	-752748	10	0
997000	-752748	10	0
998000	-752748	10	0
999000	-669031	10	0
1000000	-669031	10	0
1001000	-669031	10	0
1002000	-669031	10	0
1003000	-669031	10	0
1004000	-669031	10	0
1005000	-669031	10	0
1006000	-669031	10	0
1007000	-669031	10	0
1008000	-669031	10	0
1009000	-585314	10	0
1010000	-585314	10	0
1011000	-585314	10	0
1012000	-585314	10	0
1013000	-585314	10	0
1014000	-585314	10	0
1015000	-585314	10	0
1016000	-585314	10	0
1017000	-585314	10	0
1018000	-585314	10	0
1019000	-501595	10	0
1020000	-501595	10	0
1021000	-501595	10	0
1022000	-501595	10	0
1023000	-501595	10	0
1024000	-501595	10	0
1025000	-501595	10	0
1026000	-501595	10	0
1027000	-501595	10	0
1028000	-501595	10	0
1029000	-417878	10	0
1030000	-417878	10	0
1031000	-417878	10	0
1032000	-417878	10	0
1033000	-417878	10	0
1034000	-417878	10	0
1035000	-417878	10	0
1036000	-417878	10	0
1037000	-417878	10	0
1038000	-417878	10	0
1039000	-334162	10	0
1040000	-334162	10	0
1041000	-334162	10	0
1042000	-334162	10	0
1043000	-334162	10	0
1044000	-334162	10	0
1045000	-334162	10	0
1046000	-334162	10	0
1047000	-334162	10	0
1048000	-334162	10	0
1049000	-250442	10	0
1050000	-250442	10	0
1051000	-250442	10	0
1052000	-250442	10	0
1053000	-250442	10	0
1054000	-250442	10	0
1055000	-250442	10	0
1056000	-250442	10	0
1057000	-250442	10	0
1058000	-250442	10	0
1059000	-166727	10	0
1060000	-166727	10	0
1061000	-166727	10	0
1062000	-166727	10	0
1063000	-166727	10	0
1064000	-166727	10	0
1065000	-166727	10	0
1066000	-166727	10	0
1067000	-166727	10	0
1068000	-166727	10	0
1069000	-83010	10	0
1070000	-83010	10	0
1071000	-83010	10	0
1072000	-83010	10	0
1073000	-83010	10	0
1074000	-83010	10	0
1075000	-83010	10	0
1076000	-83010	10	0
1077000	-83010	10	0
1078000	705	10	0
1079000	705	10	0
1080000	705	10	0
1081000	705	10	0
1082000	705	10	0
1083000	705	10	0
1084000	705	10	0
1085000	705	10	0
1086000	705	10	0
1087000	705	10	0
1088000	705	11	0
1089000	705	11	0
1090000	705	11	0
1091000	705	11	0
1092000	705	11	0
1093000	705	11	0
1094000	705	11	0
1095000	705	11	0
1096000	705	11	0
1097000	705	11	0
1098000	705	11	0
1099000	705	11	0
1100000	705	11	0
1101000	705	11	0
1102000	705	11	0
1103000	705	11	0
1104000	705	11	0
1105000	705	11	0
1106000	705	11	0
1107000	705	11	0
1108000	701	11	0
1109000	701	11	0
1110000	701	11	0
1111000	701	11	0
1112000	701	11	0
1113000	701	11	0
1114000	701	11	0
1115000	701	11	0
1116000	701	11	0
1117000	701	11	0
1118000	697	11	0
1119000	697	11	0
1120000	697	11	0
1121000	697	11	0
1122000	697	11	0
1123000	697	11	0
1124000	697	11	0
1125000	697	11	0
1126000	697	11	0
1127000	697	11	0
1128000	689	11	0
1129000	689	11	0
1130000	689	11	0
1131000	689	11	0
1132000	689	11	0
1133000	689	11	0
1134000	689	11	0
1135000	689	11	0
1136000	689	11	0
1137000	689	11	0
1138000	670	11	0
1139000	670	11	0
1140000	670	11	0
1141000	670	11	0
1142000	670	11	0
1143000	670	11	0
1144000	670	11	0
1145000	670	11	0
1146000	670	11	0
1147000	670	11	0
1148000	658	11	0
1149000	658	11	0
1150000	658	11	0
1151000	658	11	0
1152000	658	11	0
1153000	658	11	0
1154000	658	11	0
1155000	658	11	0
1156000	658	11	0
1157000	647	11	0
1158000	647	11	0
1159000	647	11	0
1160000	647	11	0
1161000	647	11	0
1162000	647	11	0
1163000	647	11	0
1164000	647	11	0
1165000	647	11	0
1166000	647	11	0
1167000	638	11	0
1168000	638	11	0
1169000	638	11	0
1170000	638	11	0
1171000	638	11	0
1172000	638	11	0
1173000	638	11	0
1174000	638	11	0
1175000	638	11	0
1176000	638	11	0
1177000	637	11	0
1178000	637	11	0
1179000	637	11	0
1180000	637	11	0
1181000	637	11	0
1182000	637	11	0
1183000	637	11	0
1184000	637	11	0
1185000	637	11	0
1186000	637	11	0
1187000	634	12	0
1188000	634	12	0
1189000	634	12	0
1190000	634	12	0
1191000	634	12	0
1192000	634	12	0
1193000	634	12	0
1194000	634	12	0
1195000	634	12	0
1196000	634	12	0
1197000	631	12	0
1198000	631	12	0
1199000	631	12	0
1200000	631	12	0
1201000	631	12	0
1202000	631	12	0
1203000	631	12	0
1204000	631	12	0
1205000	631	12	0
1206000	631	12	0
1207000	625	12	0
1208000	625	12	0
1209000	625	12	0
1210000	625	12	0
1211000	625	12	0
1212000	625	12	0
1213000	625	12	0
1214000	625	12	0
1215000	625	12	0
1216000	625	12	0
1217000	610	12	0
1218000	610	12	0
1219000	610	12	0
1220000	610	12	0
1221000	610	12	0
1222000	610	12	0
1223000	610	12	0
1224000	610	12	0
1225000	610	12	0
1226000	610	12	0
1227000	595	12	0
1228000	595	12	0
1229000	595	12	0
1230000	595	12	0
1231000	595	12	0
1232000	595	12	0
1233000	595	12	0
1234000	595	12	0
1235000	595	12	0
1236000	592	12	0
1237000	592	12	0
1238000	592	12	0
1239000	592	12	0
1240000	592	12	0
1241000	592	12	0
1242000	592	12	0
1243000	592	12	0
1244000	592	12	0
1245000	592	12	0
1246000	582	12	0
1247000	582	12	0
1248000	582	12	0
1249000	582	12	0
1250000	582	12	0
1251000	582	12	0
1252000	582	12	0
1253000	582	12	0
1254000	582	12	0
1255000	582	12	0
1256000	587	12	0
1257000	587	12	0
1258000	587	12	0
1259000	587	12	0
1260000	587	12	0
1261000	587	12	0
1262000	587	12	0
1263000	587	12	0
1264000	587	12	0
1265000	587	12	0
1266000	583	12	0
1267000	583	12	0
1268000	583	12	0
1269000	583	12	0
1270000	583	12	0
1271000	583	12	0
1272000	583	12	0
1273000	583	12	0
1274000	583	12	0
1275000	583	12	0
1276000	572	12	0
1277000	572	12	0
1278000	572	12	0
1279000	572	12	0
1280000	572	12	0
1281000	572	12	0
1282000	572	12	0
1283000	572	12	0
1284000	572	12	0
1285000	572	12	0
1286000	563	13	0
1287000	563	13	0
1288000	563	13	0
1289000	563	13	0
1290000	563	13	0
1291000	563	13	0
1292000	563	13	0
1293000	563	13	0
1294000	563	13	0
1295000	563	13	0
1296000	551	13	0
1297000	551	13	0
1298000	551	13	0
1299000	551	13	0
1300000	551	13	0
1301000	551	13	0
1302000	551	13	0
1303000	551	13	0
1304000	551	13	0
1305000	551	13	0
1306000	544	13	0
1307000	544	13	0
1308000	544	13	0
1309000	544	13	0
1310000	544	13	0
1311000	544	13	0
1312000	544	13	0
1313000	544	13	0
1314000	544	13	0
1315000	545	13	0
1316000	545	13	0
1317000	545	13	0
1318000	545	13	0
1319000	545	13	0
1320000	545	13	0
1321000	545	13	0
1322000	545	13	0
1323000	545	13	0
1324000	545	13	0
1325000	546	13	0
1326000	546	13	0
1327000	546	13	0
1328000	546	13	0
1329000	546	13	0
1330000	546	13	0
1331000	546	13	0
1332000	546	13	0
1333000	546	13	0
1334000	546	13	0
1335000	555	13	0
1336000	555	13	0
1337000	555	13	0
1338000	555	13	0
1339000	555	13	0
1340000	555	13	0
1341000	555	13	0
1342000	555	13	0
1343000	555	13	0
1344000	555	13	0
1345000	551	13	0
1346000	551	13	0
1347000	551	13	0
1348000	551	13	0
1349000	551	13	0
1350000	551	13	0
1351000	551	13	0
1352000	551	13	0
1353000	551	13	0
1354000	551	13	0
1355000	548	13	0
1356000	548	13	0
1357000	548	13	0
1358000	548	13	0
1359000	548	13	0
1360000	548	13	0
1361000	548	13	0
1362000	548	13	0
1363000	548	13	0
1364000	548	13	0
1365000	548	13	0
1366000	548	13	0
1367000	548	13	0
1368000	548	13	0
1369000	548	13	0
1370000	548	13	0
1371000	548	13	0
1372000	548	13	0
1373000	548	13	0
1374000	548	13	0
1375000	545	13	0
1376000	545	13	0
1377000	545	13	0
1378000	545	13	0
1379000	545	13	0
1380000	545	13	0
1381000	545	13	0
1382000	545	13	0
1383000	545	13	0
1384000	545	14	0
1385000	542	14	0
1386000	542	14	0
1387000	542	14	0
1388000	542	14	0
1389000	542	14	0
1390000	542	14	0
1391000	542	14	0
1392000	542	14	0
1393000	542	14	0
1394000	546	14	0
1395000	546	14	0
1396000	546	14	0
1397000	546	14	0
1398000	546	14	0
1399000	546	14	0
1400000	546	14	0
1401000	546	14	0
1402000	546	14	0
1403000	546	14	0
1404000	548	14	0
1405000	548	14	0
1406000	548	14	0
1407000	548	14	0
1408000	548	14	0
1409000	548	14	0
1410000	548	14	0
1411000	548	14	0
1412000	548	14	0
1413000	548	14	0
1414000	569	14	0
1415000	569	14	0
1416000	569	14	0
1417000	569	14	0
1418000	569	14	0
1419000	569	14	0
1420000	569	14	0
1421000	569	14	0
1422000	569	14	0
1423000	569	14	0
1424000	578	14	0
1425000	578	14	0
1426000	578	14	0
1427000	578	14	0
1428000	578	14	0
1429000	578	14	0
1430000	578	14	0
1431000	578	14	0
1432000	578	14	0
1433000	578	14	0
1434000	579	14	0
1435000	579	14	0
1436000	579	14	0
1437000	579	14	0
1438000	579	14	0
1439000	579	14	0
1440000	579	14	0
1441000	579	14	0
1442000	579	14	0
1443000	579	14	0
1444000	579	14	0
1445000	579	14	0
1446000	579	14	0
1447000	579	14	0
1448000	579	14	0
1449000	579	14	0
1450000	579	14	0
1451000	579	14	0
1452000	579	14	0
1453000	579	14	0
1454000	568	14	0
1455000	568	14	0
1456000	568	14	0
1457000	568	14	0
1458000	568	14	0
1459000	568	14	0
1460000	568	14	0
1461000	568	14	0
1462000	568	14	0
1463000	568	14	0
1464000	587	14	0
1465000	587	14	0
1466000	587	14	0
1467000	587	14	0
1468000	587	14	0
1469000	587	14	0
1470000	587	14	0
1471000	587	14	0
1472000	587	14	0
1473000	620	14	0
1474000	620	14	0
1475000	620	14	0
1476000	620	14	0
1477000	620	14	0
1478000	620	14	0
1479000	620	14	0
1480000	620	14	0
1481000	620	14	0
1482000	620	14	0
1483000	640	15	0
1484000	640	15	0
1485000	640	15	0
1486000	640	15	0
1487000	640	15	0
1488000	640	15	0
1489000	640	15	0
1490000	640	15	0
1491000	640	15	0
1492000	640	15	0
1493000	650	15	0
1494000	650	15	0
1495000	650	15	0
1496000	650	15	0
1497000	650	15	0
1498000	650	15	0
1499000	650	15	0
1500000	650	15	0
1501000	650	15	0
1502000	650	15	0
1503000	655	15	0
1504000	655	15	0
1505000	655	15	0
1506000	655	15	0
1507000	655	15	0
1508000	655	15	0
1509000	655	15	0
1510000	655	15	0
1511000	655	15	0
1512000	655	15	0
1513000	666	15	0
1514000	666	15	0
1515000	666	15	0
1516000	666	15	0
1517000	666	15	0
1518000	666	15	0
1519000	666	15	0
1520000	666	15	0
1521000	666	15	0
1522000	666	15	0
1523000	663	15	0
1524000	663	15	0
1525000	663	15	0
1526000	663	15	0
1527000	663	15	0
1528000	663	15	0
1529000	663	15	0
1530000	663	15	0
1531000	663	15	0
1532000	663	15	0
1533000	667	15	0
1534000	667	15	0
1535000	667	15	0
1536000	667	15	0
1537000	667	15	0
1538000	667	15	0
1539000	667	15	0
1540000	667	15	0
1541000	667	15	0
1542000	667	15	0
1543000	661	15	0
1544000	661	15	0
1545000	661	15	0
1546000	661	15	0
1547000	661	15	0
1548000	661	15	0
1549000	661	15	0
1550000	661	15	0
1551000	661	15	0
1552000	671	15	24
1553000	671	15	24
1554000	671	15	24
1555000	671	15	24
1556000	671	15	24
1557000	671	15	24
1558000	671	15	24
1559000	671	15	24
1560000	671	15	24
1561000	671	15	24
1562000	689	15	0
1563000	689	15	0
1564000	689	15	0
1565000	689	15	0
1566000	689	15	0
1567000	689	15	0
1568000	689	15	0
1569000	689	15	0
1570000	689	15	0
1571000	689	15	0
1572000	707	15	0
1573000	707	15	0
1574000	707	15	0
1575000	707	15	0
1576000	707	15	0
1577000	707	15	0
1578000	707	15	0
1579000	707	15	0
1580000	707	15	0
1581000	707	15	0
1582000	724	16	0
1583000	724	16	0
1584000	724	16	0
1585000	724	16	0
1586000	724	16	0
1587000	724	16	0
1588000	724	16	0
1589000	724	16	0
1590000	724	16	0
1591000	724	16	0
1592000	727	16	0
1593000	727	16	0
1594000	727	16	0
1595000	727	16	0
1596000	727	16	0
1597000	727	16	0
1598000	727	16	0
1599000	727	16	0
1600000	727	16	0
1601000	727	16	0
1602000	692	16	0
1603000	692	16	0
1604000	692	16	0
1605000	692	16	0
1606000	692	16	0
1607000	692	16	0
1608000	692	16	0
1609000	692	16	0
1610000	692	16	0
1611000	692	16	0
1612000	715	16	0
1613000	715	16	0
1614000	715	16	0
1615000	715	16	0
1616000	715	16	0
1617000	715	16	0
1618000	715	16	0
1619000	715	16	0
1620000	715	16	0
1621000	715	16	0
1622000	739	16	0
1623000	739	16	0
1624000	739	16	0
1625000	739	16	0
1626000	739	16	0
1627000	739	16	0
1628000	739	16	0
1629000	739	16	0
1630000	739	16	0
1631000	748	16	0
1632000	748	16	0
1633000	748	16	0
1634000	748	16	0
1635000	748	16	0
1636000	748	16	0
1637000	748	16	0
1638000	748	16	0
1639000	748	16	0
1640000	748	16	0
1641000	770	16	0
1642000	770	16	0
1643000	770	16	0
1644000	770	16	0
1645000	770	16	0
1646000	770	16	0
1647000	770	16	0
1648000	770	16	0
1649000	770	16	0
1650000	770	16	0
1651000	806	16	0
1652000	806	16	0
1653000	806	16	0
1654000	806	16	0
1655000	806	16	0
1656000	806	16	0
1657000	806	16	0
1658000	806	16	0
1659000	806	16	0
1660000	806	16	0
1661000	838	16	0
1662000	838	16	0
1663000	838	16	0
1664000	838	16	0
1665000	838	16	0
1666000	838	16	0
1667000	838	16	0
1668000	838	16	0
1669000	838	16	0
1670000	838	16	0
1671000	839	16	0
1672000	839	16	0
1673000	839	16	0
1674000	839	16	0
1675000	839	16	0
1676000	839	16	0
1677000	839	16	0
1678000	839	16	0
1679000	839	16	0
1680000	839	17	0
1681000	822	17	0
1682000	822	17	0
1683000	822	17	0
1684000	822	17	0
1685000	822	17	0
1686000	822	17	0
1687000	822	17	0
1688000	822	17	0
1689000	822	17	0
1690000	822	17	0
1691000	805	17	0
1692000	805	17	0
1693000	805	17	0
1694000	805	17	0
1695000	805	17	0
1696000	805	17	0
1697000	805	17	0
1698000	805	17	0
1699000	805	17	0
1700000	787	17	0
1701000	787	17	0
1702000	787	17	0
1703000	787	17	0
1704000	787	17	0
1705000	787	17	0
1706000	787	17	0
1707000	787	17	0
1708000	787	17	0
1709000	787	17	0
1710000	800	17	0
1711000	800	17	0
1712000	800	17	0
1713000	800	17	0
1714000	800	17	0
1715000	800	17	0
1716000	800	17	0
1717000	800	17	0
1718000	800	17	0
1719000	800	17	0
1720000	823	17	0
1721000	823	17	0
1722000	823	17	0
1723000	823	17	0
1724000	823	17	0
1725000	823	17	0
1726000	823	17	0
1727000	823	17	0
1728000	823	17	0
1729000	823	17	0
1730000	859	17	0
1731000	859	17	0
1732000	859	17	0
1733000	859	17	0
1734000	859	17	0
1735000	859	17	0
1736000	859	17	0
1737000	859	17	0
1738000	859	17	0
1739000	859	17	0
1740000	825	17	0
1741000	825	17	0
1742000	825	17	0
1743000	825	17	0
1744000	825	17	0
1745000	825	17	0
1746000	825	17	0
1747000	825	17	0
1748000	825	17	0
1749000	825	17	0
1750000	791	17	0
1751000	791	17	0
1752000	791	17	0
1753000	791	17	0
1754000	791	17	0
1755000	791	17	0
1756000	791	17	0
1757000	791	17	0
1758000	791	17	0
1759000	791	17	0
1760000	715	17	0
1761000	715	17	0
1762000	715	17	0
1763000	715	17	0
1764000	715	17	0
1765000	715	17	0
1766000	715	17	0
1767000	715	17	0
1768000	715	17	0
1769000	715	17	0
1770000	677	17	0
1771000	677	17	0
1772000	677	17	0
1773000	677	17	0
1774000	677	17	0
1775000	677	17	0
1776000	677	17	0
1777000	677	17	0
1778000	677	17	0
1779000	674	18	0
1780000	674	18	0
1781000	674	18	0
1782000	674	18	0
1783000	674	18	0
1784000	674	18	0
1785000	674	18	0
1786000	674	18	0
1787000	674	18	0
1788000	674	18	0
1789000	671	18	0
1790000	671	18	0
1791000	671	18	0
1792000	671	18	0
1793000	671	18	0
1794000	671	18	0
1795000	671	18	0
1796000	671	18	0
1797000	671	18	0
1798000	671	18	0
1799000	728	18	0
1800000	728	18	0
1801000	728	18	0
1802000	728	18	0
1803000	728	18	0
1804000	728	18	0
1805000	728	18	0
1806000	728	18	0
1807000	728	18	0
1808000	728	18	0
1809000	778	18	0
1810000	778	18	0
1811000	778	18	0
1812000	778	18	0
1813000	778	18	0
1814000	778	18	0
1815000	778	18	0
1816000	778	18	0
1817000	778	18	0
1818000	778	18	0
1819000	713	18	0
1820000	713	18	0
1821000	713	18	0
1822000	713	18	0
1823000	713	18	0
1824000	713	18	0
1825000	713	18	0
1826000	713	18	0
1827000	713	18	0
1828000	713	18	0
1829000	657	18	0
1830000	657	18	0
1831000	657	18	0
1832000	657	18	0
1833000	657	18	0
1834000	657	18	0
1835000	657	18	0
1836000	657	18	0
1837000	657	18	0
1838000	657	18	0
1839000	603	18	0
1840000	603	18	0
1841000	603	18	0
1842000	603	18	0
1843000	603	18	0
1844000	603	18	0
1845000	603	18	0
1846000	603	18	0
1847000	603	18	0
1848000	603	18	0
1849000	619	18	0
1850000	619	18	0
1851000	619	18	0
1852000	619	18	0
1853000	619	18	0
1854000	619	18	0
1855000	619	18	0
1856000	619	18	0
1857000	619	18	0
1858000	619	18	0
1859000	632	18	0
1860000	632	18	0
1861000	632	18	0
1862000	632	18	0
1863000	632	18	0
1864000	632	18	0
1865000	632	18	0
1866000	632	18	0
1867000	632	18	0
1868000	718	18	0
1869000	718	18	0
1870000	718	18	0
1871000	718	18	0
1872000	718	18	0
1873000	718	18	0
1874000	718	18	0
1875000	718	18	0
1876000	718	18	0
1877000	718	18	0
1878000	808	19	0
1879000	808	19	0
1880000	808	19	0
1881000	808	19	0
1882000	808	19	0
1883000	808	19	0
1884000	808	19	0
1885000	808	19	0
1886000	808	19	0
1887000	808	19	0
1888000	787	19	0
1889000	787	19	0
1890000	787	19	0
1891000	787	19	0
1892000	787	19	0
1893000	787	19	0
1894000	787	19	0
1895000	787	19	0
1896000	787	19	0
1897000	787	19	0
1898000	573	19	0
1899000	573	19	0
1900000	573	19	0
1901000	573	19	0
1902000	573	19	0
1903000	573	19	0
1904000	573	19	0
1905000	573	19	0
1906000	573	19	0
1907000	573	19	0
1908000	537	19	0
1909000	537	19	0
1910000	537	19	0
1911000	537	19	0
1912000	537	19	0
1913000	537	19	0
1914000	537	19	0
1915000	537	19	0
1916000	537	19	0
1917000	537	19	0
1918000	500	19	0
1919000	500	19	0
1920000	500	19	0
1921000	500	19	0
1922000	500	19	0
1923000	500	19	0
1924000	500	19	0
1925000	500	19	0
1926000	500	19	0
1927000	500	19	0
1928000	680	19	0
1929000	680	19	0
1930000	680	19	0
1931000	680	19	0
1932000	680	19	0
1933000	680	19	0
1934000	680	19	0
1935000	680	19	0
1936000	680	19	0
1937000	680	19	0
1938000	803	19	0
1939000	803	19	0
1940000	803	19	0
1941000	803	19	0
1942000	803	19	0
1943000	803	19	0
1944000	803	19	0
1945000	803	19	0
1946000	803	19	0
1947000	805	19	0
1948000	805	19	0
1949000	805	19	0
1950000	805	19	0
1951000	805	19	0
1952000	805	19	0
1953000	805	19	0
1954000	805	19	0
1955000	805	19	0
1956000	805	19	0
1957000	634	19	0
1958000	634	19	0
1959000	634	19	0
1960000	634	19	0
1961000	634	19	0
1962000	634	19	0
1963000	634	19	0
1964000	634	19	0
1965000	634	19	0
1966000	634	19	0
1967000	457	19	0
1968000	457	19	0
1969000	457	19	0
1970000	457	19	0
1971000	457	19	0
1972000	457	19	0
1973000	457	19	0
1974000	457	19	0
1975000	457	19	0
1976000	457	19	0
1977000	247	20	0
1978000	247	20	0
1979000	247	20	0
1980000	247	20	0
1981000	247	20	0
1982000	247	20	0
1983000	247	20	0
1984000	247	20	0
1985000	247	20	0
1986000	247	20	0
1987000	245	20	0
1988000	245	20	0
1989000	245	20	0
1990000	245	20	0
1991000	245	20	0
1992000	245	20	0
1993000	245	20	0
1994000	245	20	0
1995000	245	20	0
1996000	245	20	0
1997000	446	20	0
1998000	446	20	0
1999000	446	20	0
[truncated: 36,552 more rows]
