# Supplementary material for: Empirical optimization of an angled spoke paddling wheel with self-rotating mechanism
Source: Sci Rep. 2022 Nov 28;12:20511. doi: 10.1038/s41598-022-25181-7 (PMC9705443; doi:10.1038/s41598-022-25181-7)
Supplement: Supplementary file 1 — Supplementary Information. [file 41598_2022_25181_MOESM1_ESM.zip › 2nd_test_Loadcell_raw_data/R8/Test2_R8_90RPM_Set3.csv]

Timestamp	RMS_Val_G	Target_Vel_G	Vel_Cur_G
0	0	0	0
2000	0	0	0
3000	0	0	0
4000	0	0	0
5000	0	0	0
6000	0	0	0
7000	0	0	0
8000	0	0	0
9000	0	0	0
10000	0	0	0
11000	0	0	0
12000	-83831	0	0
13000	-83831	0	0
14000	-83831	0	0
15000	-83831	0	0
16000	-83831	0	0
17000	-83831	0	0
18000	-83831	0	0
19000	-83831	0	0
20000	-83831	0	0
21000	-83831	0	0
22000	-167662	0	0
23000	-167662	0	0
24000	-167662	0	0
25000	-167662	0	0
26000	-167662	0	0
27000	-167662	0	0
28000	-167662	0	0
29000	-167662	0	0
30000	-167662	0	0
31000	-167662	0	0
32000	-251493	0	0
33000	-251493	0	0
34000	-251493	0	0
35000	-251493	0	0
36000	-251493	0	0
37000	-251493	0	0
38000	-251493	0	0
39000	-251493	0	0
40000	-251493	0	0
41000	-251493	0	0
42000	-335319	0	0
43000	-335319	0	0
44000	-335319	0	0
45000	-335319	0	0
46000	-335319	0	0
47000	-335319	0	0
48000	-335319	0	0
49000	-335319	0	0
50000	-335319	0	0
51000	-335319	0	0
52000	-419149	0	0
53000	-419149	0	0
54000	-419149	0	0
55000	-419149	0	0
56000	-419149	0	0
57000	-419149	0	0
58000	-419149	0	0
59000	-419149	0	0
60000	-419149	0	0
61000	-419149	0	0
62000	-502979	0	0
63000	-502979	0	0
64000	-502979	0	0
65000	-502979	0	0
66000	-502979	0	0
67000	-502979	0	0
68000	-502979	0	0
69000	-502979	0	0
70000	-502979	0	0
71000	-502979	0	0
72000	-586810	0	0
73000	-586810	0	0
74000	-586810	0	0
75000	-586810	0	0
76000	-586810	0	0
77000	-586810	0	0
78000	-586810	0	0
79000	-586810	0	0
80000	-586810	0	0
81000	-670652	0	0
82000	-670652	0	0
83000	-670652	0	0
84000	-670652	0	0
85000	-670652	0	0
86000	-670652	0	0
87000	-670652	0	0
88000	-670652	0	0
89000	-670652	0	0
90000	-670652	0	0
91000	-754487	0	0
92000	-754487	0	0
93000	-754487	0	0
94000	-754487	0	0
95000	-754487	0	0
96000	-754487	0	0
97000	-754487	0	0
98000	-754487	0	0
99000	-754487	0	0
100000	-754487	0	0
101000	-754487	1	0
102000	-754487	1	0
103000	-754487	1	0
104000	-754487	1	0
105000	-754487	1	0
106000	-754487	1	0
107000	-754487	1	0
108000	-754487	1	0
109000	-754487	1	0
110000	-754487	1	0
111000	-754487	1	0
112000	-754487	1	0
113000	-754487	1	0
114000	-754487	1	0
115000	-754487	1	0
116000	-754487	1	0
117000	-754487	1	0
118000	-754487	1	0
119000	-754487	1	0
120000	-754487	1	0
121000	-754472	1	0
122000	-754472	1	0
123000	-754472	1	0
124000	-754472	1	0
125000	-754472	1	0
126000	-754472	1	0
127000	-754472	1	0
128000	-754472	1	0
129000	-754472	1	0
130000	-754472	1	0
131000	-754467	1	0
132000	-754467	1	0
133000	-754467	1	0
134000	-754467	1	0
135000	-754467	1	0
136000	-754467	1	0
137000	-754467	1	0
138000	-754467	1	0
139000	-754467	1	0
140000	-754467	1	0
141000	-754453	1	0
142000	-754453	1	0
143000	-754453	1	0
144000	-754453	1	0
145000	-754453	1	0
146000	-754453	1	0
147000	-754453	1	0
148000	-754453	1	0
149000	-754453	1	0
150000	-754453	1	0
151000	-754439	1	0
152000	-754439	1	0
153000	-754439	1	0
154000	-754439	1	0
155000	-754439	1	0
156000	-754439	1	0
157000	-754439	1	0
158000	-754439	1	0
159000	-754439	1	0
160000	-754427	1	0
161000	-754427	1	0
162000	-754427	1	0
163000	-754427	1	0
164000	-754427	1	0
165000	-754427	1	0
166000	-754427	1	0
167000	-754427	1	0
168000	-754427	1	0
169000	-754427	1	0
170000	-754415	1	0
171000	-754415	1	0
172000	-754415	1	0
173000	-754415	1	0
174000	-754415	1	0
175000	-754415	1	0
176000	-754415	1	0
177000	-754415	1	0
178000	-754415	1	0
179000	-754415	1	0
180000	-754411	1	0
181000	-754411	1	0
182000	-754411	1	0
183000	-754411	1	0
184000	-754411	1	0
185000	-754411	1	0
186000	-754411	1	0
187000	-754411	1	0
188000	-754411	1	0
189000	-754411	1	0
190000	-754406	1	0
191000	-754406	1	0
192000	-754406	1	0
193000	-754406	1	0
194000	-754406	1	0
195000	-754406	1	0
196000	-754406	1	0
197000	-754406	1	0
198000	-754406	1	0
199000	-754406	1	0
200000	-754396	2	0
201000	-754396	2	0
202000	-754396	2	0
203000	-754396	2	0
204000	-754396	2	0
205000	-754396	2	0
206000	-754396	2	0
207000	-754396	2	0
208000	-754396	2	0
209000	-754396	2	0
210000	-754378	2	0
211000	-754378	2	0
212000	-754378	2	0
213000	-754378	2	0
214000	-754378	2	0
215000	-754378	2	0
216000	-754378	2	0
217000	-754378	2	0
218000	-754378	2	0
219000	-754378	2	0
220000	-754367	2	0
221000	-754367	2	0
222000	-754367	2	0
223000	-754367	2	0
224000	-754367	2	0
225000	-754367	2	0
226000	-754367	2	0
227000	-754367	2	0
228000	-754367	2	0
229000	-754367	2	0
230000	-754352	2	0
231000	-754352	2	0
232000	-754352	2	0
233000	-754352	2	0
234000	-754352	2	0
235000	-754352	2	0
236000	-754352	2	0
237000	-754352	2	0
238000	-754352	2	0
239000	-754337	2	0
240000	-754337	2	0
241000	-754337	2	0
242000	-754337	2	0
243000	-754337	2	0
244000	-754337	2	0
245000	-754337	2	0
246000	-754337	2	0
247000	-754337	2	0
248000	-754337	2	0
249000	-754325	2	0
250000	-754325	2	0
251000	-754325	2	0
252000	-754325	2	0
253000	-754325	2	0
254000	-754325	2	0
255000	-754325	2	0
256000	-754325	2	0
257000	-754325	2	0
258000	-754325	2	0
259000	-754307	2	0
260000	-754307	2	0
261000	-754307	2	0
262000	-754307	2	0
263000	-754307	2	0
264000	-754307	2	0
265000	-754307	2	0
266000	-754307	2	0
267000	-754307	2	0
268000	-754307	2	0
269000	-754296	2	0
270000	-754296	2	0
271000	-754296	2	0
272000	-754296	2	0
273000	-754296	2	0
274000	-754296	2	0
275000	-754296	2	0
276000	-754296	2	0
277000	-754296	2	0
278000	-754296	2	0
279000	-754284	2	0
280000	-754284	2	0
281000	-754284	2	0
282000	-754284	2	0
283000	-754284	2	0
284000	-754284	2	0
285000	-754284	2	0
286000	-754284	2	0
287000	-754284	2	0
288000	-754284	2	0
289000	-754268	2	0
290000	-754268	2	0
291000	-754268	2	0
292000	-754268	2	0
293000	-754268	2	0
294000	-754268	2	0
295000	-754268	2	0
296000	-754268	2	0
297000	-754268	2	0
298000	-754268	2	0
299000	-754262	3	0
300000	-754262	3	0
301000	-754262	3	0
302000	-754262	3	0
303000	-754262	3	0
304000	-754262	3	0
305000	-754262	3	0
306000	-754262	3	0
307000	-754262	3	0
308000	-754262	3	0
309000	-754251	3	0
310000	-754251	3	0
311000	-754251	3	0
312000	-754251	3	0
313000	-754251	3	0
314000	-754251	3	0
315000	-754251	3	0
316000	-754251	3	0
317000	-754251	3	0
318000	-754249	3	0
319000	-754249	3	0
320000	-754249	3	0
321000	-754249	3	0
322000	-754249	3	0
323000	-754249	3	0
324000	-754249	3	0
325000	-754249	3	0
326000	-754249	3	0
327000	-754249	3	0
328000	-754247	3	0
329000	-754247	3	0
330000	-754247	3	0
331000	-754247	3	0
332000	-754247	3	0
333000	-754247	3	0
334000	-754247	3	0
335000	-754247	3	0
336000	-754247	3	0
337000	-754247	3	0
338000	-754234	3	0
339000	-754234	3	0
340000	-754234	3	0
341000	-754234	3	0
342000	-754234	3	0
343000	-754234	3	0
344000	-754234	3	0
345000	-754234	3	0
346000	-754234	3	0
347000	-754234	3	0
348000	-754222	3	0
349000	-754222	3	0
350000	-754222	3	0
351000	-754222	3	0
352000	-754222	3	0
353000	-754222	3	0
354000	-754222	3	0
355000	-754222	3	0
356000	-754222	3	0
357000	-754222	3	0
358000	-754208	3	0
359000	-754208	3	0
360000	-754208	3	0
361000	-754208	3	0
362000	-754208	3	0
363000	-754208	3	0
364000	-754208	3	0
365000	-754208	3	0
366000	-754208	3	0
367000	-754208	3	0
368000	-754193	3	0
369000	-754193	3	0
370000	-754193	3	0
371000	-754193	3	0
372000	-754193	3	0
373000	-754193	3	0
374000	-754193	3	0
375000	-754193	3	0
376000	-754193	3	0
377000	-754193	3	0
378000	-754186	3	0
379000	-754186	3	0
380000	-754186	3	0
381000	-754186	3	0
382000	-754186	3	0
383000	-754186	3	0
384000	-754186	3	0
385000	-754186	3	0
386000	-754186	3	0
387000	-754186	3	0
388000	-754183	3	0
389000	-754183	3	0
390000	-754183	3	0
391000	-754183	3	0
392000	-754183	3	0
393000	-754183	3	0
394000	-754183	3	0
395000	-754183	3	0
396000	-754183	3	0
397000	-754173	4	0
398000	-754173	4	0
399000	-754173	4	0
400000	-754173	4	0
401000	-754173	4	0
402000	-754173	4	0
403000	-754173	4	0
404000	-754173	4	0
405000	-754173	4	0
406000	-754173	4	0
407000	-754163	4	0
408000	-754163	4	0
409000	-754163	4	0
410000	-754163	4	0
411000	-754163	4	0
412000	-754163	4	0
413000	-754163	4	0
414000	-754163	4	0
415000	-754163	4	0
416000	-754163	4	0
417000	-754154	4	0
418000	-754154	4	0
419000	-754154	4	0
420000	-754154	4	0
421000	-754154	4	0
422000	-754154	4	0
423000	-754154	4	0
424000	-754154	4	0
425000	-754154	4	0
426000	-754154	4	0
427000	-754140	4	0
428000	-754140	4	0
429000	-754140	4	0
430000	-754140	4	0
431000	-754140	4	0
432000	-754140	4	0
433000	-754140	4	0
434000	-754140	4	0
435000	-754140	4	0
436000	-754140	4	0
437000	-754137	4	0
438000	-754137	4	0
439000	-754137	4	0
440000	-754137	4	0
441000	-754137	4	0
442000	-754137	4	0
443000	-754137	4	0
444000	-754137	4	0
445000	-754137	4	0
446000	-754137	4	0
447000	-754125	4	0
448000	-754125	4	0
449000	-754125	4	0
450000	-754125	4	0
451000	-754125	4	0
452000	-754125	4	0
453000	-754125	4	0
454000	-754125	4	0
455000	-754125	4	0
456000	-754125	4	0
457000	-754113	4	0
458000	-754113	4	0
459000	-754113	4	0
460000	-754113	4	0
461000	-754113	4	0
462000	-754113	4	0
463000	-754113	4	0
464000	-754113	4	0
465000	-754113	4	0
466000	-754113	4	0
467000	-754113	4	0
468000	-754113	4	0
469000	-754113	4	0
470000	-754113	4	0
471000	-754113	4	0
472000	-754113	4	0
473000	-754113	4	0
474000	-754113	4	0
475000	-754113	4	0
476000	-754113	4	0
477000	-754109	4	0
478000	-754109	4	0
479000	-754109	4	0
480000	-754109	4	0
481000	-754109	4	0
482000	-754109	4	0
483000	-754109	4	0
484000	-754109	4	0
485000	-754109	4	0
486000	-754112	4	0
487000	-754112	4	0
488000	-754112	4	0
489000	-754112	4	0
490000	-754112	4	0
491000	-754112	4	0
492000	-754112	4	0
493000	-754112	4	0
494000	-754112	4	0
495000	-754112	4	0
496000	-754116	5	0
497000	-754116	5	0
498000	-754116	5	0
499000	-754116	5	0
500000	-754116	5	0
501000	-754116	5	0
502000	-754116	5	0
503000	-754116	5	0
504000	-754116	5	0
505000	-754116	5	0
506000	-754104	5	0
507000	-754104	5	0
508000	-754104	5	0
509000	-754104	5	0
510000	-754104	5	0
511000	-754104	5	0
512000	-754104	5	0
513000	-754104	5	0
514000	-754104	5	0
515000	-754104	5	0
516000	-754095	5	0
517000	-754095	5	0
518000	-754095	5	0
519000	-754095	5	0
520000	-754095	5	0
521000	-754095	5	0
522000	-754095	5	0
523000	-754095	5	0
524000	-754095	5	0
525000	-754095	5	0
526000	-754082	5	0
527000	-754082	5	0
528000	-754082	5	0
529000	-754082	5	0
530000	-754082	5	0
531000	-754082	5	0
532000	-754082	5	0
533000	-754082	5	0
534000	-754082	5	0
535000	-754082	5	0
536000	-754070	5	0
537000	-754070	5	0
538000	-754070	5	0
539000	-754070	5	0
540000	-754070	5	0
541000	-754070	5	0
542000	-754070	5	0
543000	-754070	5	0
544000	-754070	5	0
545000	-754070	5	0
546000	-754058	5	0
547000	-754058	5	0
548000	-754058	5	0
549000	-754058	5	0
550000	-754058	5	0
551000	-754058	5	0
552000	-754058	5	0
553000	-754058	5	0
554000	-754058	5	0
555000	-754058	5	0
556000	-754050	5	0
557000	-754050	5	0
558000	-754050	5	0
559000	-754050	5	0
560000	-754050	5	0
561000	-754050	5	0
562000	-754050	5	0
563000	-754050	5	0
564000	-754050	5	0
565000	-754042	5	0
566000	-754042	5	0
567000	-754042	5	0
568000	-754042	5	0
569000	-754042	5	0
570000	-754042	5	0
571000	-754042	5	0
572000	-754042	5	0
573000	-754042	5	0
574000	-754042	5	0
575000	-754037	5	0
576000	-754037	5	0
577000	-754037	5	0
578000	-754037	5	0
579000	-754037	5	0
580000	-754037	5	0
581000	-754037	5	0
582000	-754037	5	0
583000	-754037	5	0
584000	-754037	5	0
585000	-754031	5	0
586000	-754031	5	0
587000	-754031	5	0
588000	-754031	5	0
589000	-754031	5	0
590000	-754031	5	0
591000	-754031	5	0
592000	-754031	5	0
593000	-754031	5	0
594000	-754031	5	0
595000	-754027	6	0
596000	-754027	6	0
597000	-754027	6	0
598000	-754027	6	0
599000	-754027	6	0
600000	-754027	6	0
601000	-754027	6	0
602000	-754027	6	0
603000	-754027	6	0
604000	-754027	6	0
605000	-754022	6	0
606000	-754022	6	0
607000	-754022	6	0
608000	-754022	6	0
609000	-754022	6	0
610000	-754022	6	0
611000	-754022	6	0
612000	-754022	6	0
613000	-754022	6	0
614000	-754022	6	0
615000	-754018	6	0
616000	-754018	6	0
617000	-754018	6	0
618000	-754018	6	0
619000	-754018	6	0
620000	-754018	6	0
621000	-754018	6	0
622000	-754018	6	0
623000	-754018	6	0
624000	-754018	6	0
625000	-754013	6	0
626000	-754013	6	0
627000	-754013	6	0
628000	-754013	6	0
629000	-754013	6	0
630000	-754013	6	0
631000	-754013	6	0
632000	-754013	6	0
633000	-754013	6	0
634000	-754013	6	0
635000	-754012	6	0
636000	-754012	6	0
637000	-754012	6	0
638000	-754012	6	0
639000	-754012	6	0
640000	-754012	6	0
641000	-754012	6	0
642000	-754012	6	0
643000	-754012	6	0
644000	-754012	6	0
645000	-754003	6	0
646000	-754003	6	0
647000	-754003	6	0
648000	-754003	6	0
649000	-754003	6	0
650000	-754003	6	0
651000	-754003	6	0
652000	-754003	6	0
653000	-754003	6	0
654000	-753991	6	0
655000	-753991	6	0
656000	-753991	6	0
657000	-753991	6	0
658000	-753991	6	0
659000	-753991	6	0
660000	-753991	6	0
661000	-753991	6	0
662000	-753991	6	0
663000	-753991	6	0
664000	-753983	6	0
665000	-753983	6	0
666000	-753983	6	0
667000	-753983	6	0
668000	-753983	6	0
669000	-753983	6	0
670000	-753983	6	0
671000	-753983	6	0
672000	-753983	6	0
673000	-753983	6	0
674000	-753974	6	0
675000	-753974	6	0
676000	-753974	6	0
677000	-753974	6	0
678000	-753974	6	0
679000	-753974	6	0
680000	-753974	6	0
681000	-753974	6	0
682000	-753974	6	0
683000	-753974	6	0
684000	-753971	6	0
685000	-753971	6	0
686000	-753971	6	0
687000	-753971	6	0
688000	-753971	6	0
689000	-753971	6	0
690000	-753971	6	0
691000	-753971	6	0
692000	-753971	6	0
693000	-753971	6	0
694000	-753964	7	0
695000	-753964	7	0
696000	-753964	7	0
697000	-753964	7	0
698000	-753964	7	0
699000	-753964	7	0
700000	-753964	7	0
701000	-753964	7	0
702000	-753964	7	0
703000	-753964	7	0
704000	-753956	7	0
705000	-753956	7	0
706000	-753956	7	0
707000	-753956	7	0
708000	-753956	7	0
709000	-753956	7	0
710000	-753956	7	0
711000	-753956	7	0
712000	-753956	7	0
713000	-753956	7	0
714000	-753948	7	0
715000	-753948	7	0
716000	-753948	7	0
717000	-753948	7	0
718000	-753948	7	0
719000	-753948	7	0
720000	-753948	7	0
721000	-753948	7	0
722000	-753948	7	0
723000	-753948	7	0
724000	-753942	7	0
725000	-753942	7	0
726000	-753942	7	0
727000	-753942	7	0
728000	-753942	7	0
729000	-753942	7	0
730000	-753942	7	0
731000	-753942	7	0
732000	-753942	7	0
733000	-753942	7	0
734000	-753935	7	0
735000	-753935	7	0
736000	-753935	7	0
737000	-753935	7	0
738000	-753935	7	0
739000	-753935	7	0
740000	-753935	7	0
741000	-753935	7	0
742000	-753935	7	0
743000	-753931	7	0
744000	-753931	7	0
745000	-753931	7	0
746000	-753931	7	0
747000	-753931	7	0
748000	-753931	7	0
749000	-753931	7	0
750000	-753931	7	0
751000	-753931	7	0
752000	-753931	7	0
753000	-753916	7	0
754000	-753916	7	0
755000	-753916	7	0
756000	-753916	7	0
757000	-753916	7	0
758000	-753916	7	0
759000	-753916	7	0
760000	-753916	7	0
761000	-753916	7	0
762000	-753916	7	0
763000	-753902	7	0
764000	-753902	7	0
765000	-753902	7	0
766000	-753902	7	0
767000	-753902	7	0
768000	-753902	7	0
769000	-753902	7	0
770000	-753902	7	0
771000	-753902	7	0
772000	-753902	7	0
773000	-753898	7	0
774000	-753898	7	0
775000	-753898	7	0
776000	-753898	7	0
777000	-753898	7	0
778000	-753898	7	0
779000	-753898	7	0
780000	-753898	7	0
781000	-753898	7	0
782000	-753898	7	0
783000	-753887	7	0
784000	-753887	7	0
785000	-753887	7	0
786000	-753887	7	0
787000	-753887	7	0
788000	-753887	7	0
789000	-753887	7	0
790000	-753887	7	0
791000	-753887	7	0
792000	-753887	7	0
793000	-753879	8	0
794000	-753879	8	0
795000	-753879	8	0
796000	-753879	8	0
797000	-753879	8	0
798000	-753879	8	0
799000	-753879	8	0
800000	-753879	8	0
801000	-753879	8	0
802000	-753879	8	0
803000	-753870	8	0
804000	-753870	8	0
805000	-753870	8	0
806000	-753870	8	0
807000	-753870	8	0
808000	-753870	8	0
809000	-753870	8	0
810000	-753870	8	0
811000	-753870	8	0
812000	-753870	8	0
813000	-753850	8	0
814000	-753850	8	0
815000	-753850	8	0
816000	-753850	8	0
817000	-753850	8	0
818000	-753850	8	0
819000	-753850	8	0
820000	-753850	8	0
821000	-753850	8	0
822000	-753838	8	0
823000	-753838	8	0
824000	-753838	8	0
825000	-753838	8	0
826000	-753838	8	0
827000	-753838	8	0
828000	-753838	8	0
829000	-753838	8	0
830000	-753838	8	0
831000	-753838	8	0
832000	-753821	8	0
833000	-753821	8	0
834000	-753821	8	0
835000	-753821	8	0
836000	-753821	8	0
837000	-753821	8	0
838000	-753821	8	0
839000	-753821	8	0
840000	-753821	8	0
841000	-753821	8	0
842000	-753805	8	0
843000	-753805	8	0
844000	-753805	8	0
845000	-753805	8	0
846000	-753805	8	0
847000	-753805	8	0
848000	-753805	8	0
849000	-753805	8	0
850000	-753805	8	0
851000	-753805	8	0
852000	-753800	8	0
853000	-753800	8	0
854000	-753800	8	0
855000	-753800	8	0
856000	-753800	8	0
857000	-753800	8	0
858000	-753800	8	0
859000	-753800	8	0
860000	-753800	8	0
861000	-753800	8	0
862000	-753793	8	0
863000	-753793	8	0
864000	-753793	8	0
865000	-753793	8	0
866000	-753793	8	0
867000	-753793	8	0
868000	-753793	8	0
869000	-753793	8	0
870000	-753793	8	0
871000	-753793	8	0
872000	-753789	8	0
873000	-753789	8	0
874000	-753789	8	0
875000	-753789	8	0
876000	-753789	8	0
877000	-753789	8	0
878000	-753789	8	0
879000	-753789	8	0
880000	-753789	8	0
881000	-753789	8	0
882000	-753782	8	0
883000	-753782	8	0
884000	-753782	8	0
885000	-753782	8	0
886000	-753782	8	0
887000	-753782	8	0
888000	-753782	8	0
889000	-753782	8	0
890000	-753782	8	0
891000	-753782	8	0
892000	-753774	9	0
893000	-753774	9	0
894000	-753774	9	0
895000	-753774	9	0
896000	-753774	9	0
897000	-753774	9	0
898000	-753774	9	0
899000	-753774	9	0
900000	-753774	9	0
901000	-753772	9	0
902000	-753772	9	0
903000	-753772	9	0
904000	-753772	9	0
905000	-753772	9	0
906000	-753772	9	0
907000	-753772	9	0
908000	-753772	9	0
909000	-753772	9	0
910000	-753772	9	0
911000	-753763	9	0
912000	-753763	9	0
913000	-753763	9	0
914000	-753763	9	0
915000	-753763	9	0
916000	-753763	9	0
917000	-753763	9	0
918000	-753763	9	0
919000	-753763	9	0
920000	-753763	9	0
921000	-753751	9	0
922000	-753751	9	0
923000	-753751	9	0
924000	-753751	9	0
925000	-753751	9	0
926000	-753751	9	0
927000	-753751	9	0
928000	-753751	9	0
929000	-753751	9	0
930000	-753751	9	0
931000	-753739	9	0
932000	-753739	9	0
933000	-753739	9	0
934000	-753739	9	0
935000	-753739	9	0
936000	-753739	9	0
937000	-753739	9	0
938000	-753739	9	0
939000	-753739	9	0
940000	-753739	9	0
941000	-753730	9	0
942000	-753730	9	0
943000	-753730	9	0
944000	-753730	9	0
945000	-753730	9	0
946000	-753730	9	0
947000	-753730	9	0
948000	-753730	9	0
949000	-753730	9	0
950000	-753730	9	0
951000	-753719	9	0
952000	-753719	9	0
953000	-753719	9	0
954000	-753719	9	0
955000	-753719	9	0
956000	-753719	9	0
957000	-753719	9	0
958000	-753719	9	0
959000	-753719	9	0
960000	-753719	9	0
961000	-753709	9	0
962000	-753709	9	0
963000	-753709	9	0
964000	-753709	9	0
965000	-753709	9	0
966000	-753709	9	0
967000	-753709	9	0
968000	-753709	9	0
969000	-753709	9	0
970000	-753709	9	0
971000	-753699	9	0
972000	-753699	9	0
973000	-753699	9	0
974000	-753699	9	0
975000	-753699	9	0
976000	-753699	9	0
977000	-753699	9	0
978000	-753699	9	0
979000	-753699	9	0
980000	-753682	9	0
981000	-753682	9	0
982000	-753682	9	0
983000	-753682	9	0
984000	-753682	9	0
985000	-753682	9	0
986000	-753682	9	0
987000	-753682	9	0
988000	-753682	9	0
989000	-753682	9	0
990000	-753669	10	0
991000	-753669	10	0
992000	-753669	10	0
993000	-753669	10	0
994000	-753669	10	0
995000	-753669	10	0
996000	-753669	10	0
997000	-753669	10	0
998000	-753669	10	0
999000	-753669	10	0
1000000	-669823	10	0
1001000	-669823	10	0
1002000	-669823	10	0
1003000	-669823	10	0
1004000	-669823	10	0
1005000	-669823	10	0
1006000	-669823	10	0
1007000	-669823	10	0
1008000	-669823	10	0
1009000	-669823	10	0
1010000	-585980	10	0
1011000	-585980	10	0
1012000	-585980	10	0
1013000	-585980	10	0
1014000	-585980	10	0
1015000	-585980	10	0
1016000	-585980	10	0
1017000	-585980	10	0
1018000	-585980	10	0
1019000	-585980	10	0
1020000	-502136	10	0
1021000	-502136	10	0
1022000	-502136	10	0
1023000	-502136	10	0
1024000	-502136	10	0
1025000	-502136	10	0
1026000	-502136	10	0
1027000	-502136	10	0
1028000	-502136	10	0
1029000	-502136	10	0
1030000	-418295	10	0
1031000	-418295	10	0
1032000	-418295	10	0
1033000	-418295	10	0
1034000	-418295	10	0
1035000	-418295	10	0
1036000	-418295	10	0
1037000	-418295	10	0
1038000	-418295	10	0
1039000	-418295	10	0
1040000	-334449	10	0
1041000	-334449	10	0
1042000	-334449	10	0
1043000	-334449	10	0
1044000	-334449	10	0
1045000	-334449	10	0
1046000	-334449	10	0
1047000	-334449	10	0
1048000	-334449	10	0
1049000	-334449	10	0
1050000	-250606	10	0
1051000	-250606	10	0
1052000	-250606	10	0
1053000	-250606	10	0
1054000	-250606	10	0
1055000	-250606	10	0
1056000	-250606	10	0
1057000	-250606	10	0
1058000	-250606	10	0
1059000	-250606	10	0
1060000	-166763	10	0
1061000	-166763	10	0
1062000	-166763	10	0
1063000	-166763	10	0
1064000	-166763	10	0
1065000	-166763	10	0
1066000	-166763	10	0
1067000	-166763	10	0
1068000	-166763	10	0
1069000	-82909	10	0
1070000	-82909	10	0
1071000	-82909	10	0
1072000	-82909	10	0
1073000	-82909	10	0
1074000	-82909	10	0
1075000	-82909	10	0
1076000	-82909	10	0
1077000	-82909	10	0
1078000	-82909	10	0
1079000	941	10	0
1080000	941	10	0
1081000	941	10	0
1082000	941	10	0
1083000	941	10	0
1084000	941	10	0
1085000	941	10	0
1086000	941	10	0
1087000	941	10	0
1088000	941	10	0
1089000	950	11	0
1090000	950	11	0
1091000	950	11	0
1092000	950	11	0
1093000	950	11	0
1094000	950	11	0
1095000	950	11	0
1096000	950	11	0
1097000	950	11	0
1098000	950	11	0
1099000	958	11	0
1100000	958	11	0
1101000	958	11	0
1102000	958	11	0
1103000	958	11	0
1104000	958	11	0
1105000	958	11	0
1106000	958	11	0
1107000	958	11	0
1108000	958	11	0
1109000	952	11	0
1110000	952	11	0
1111000	952	11	0
1112000	952	11	0
1113000	952	11	0
1114000	952	11	0
1115000	952	11	0
1116000	952	11	0
1117000	952	11	0
1118000	952	11	0
1119000	958	11	0
1120000	958	11	0
1121000	958	11	0
1122000	958	11	0
1123000	958	11	0
1124000	958	11	0
1125000	958	11	0
1126000	958	11	0
1127000	958	11	0
1128000	958	11	0
1129000	948	11	0
1130000	948	11	0
1131000	948	11	0
1132000	948	11	0
1133000	948	11	0
1134000	948	11	0
1135000	948	11	0
1136000	948	11	0
1137000	948	11	0
1138000	948	11	0
1139000	937	11	0
1140000	937	11	0
1141000	937	11	0
1142000	937	11	0
1143000	937	11	0
1144000	937	11	0
1145000	937	11	0
1146000	937	11	0
1147000	937	11	0
1148000	928	11	0
1149000	928	11	0
1150000	928	11	0
1151000	928	11	0
1152000	928	11	0
1153000	928	11	0
1154000	928	11	0
1155000	928	11	0
1156000	928	11	0
1157000	928	11	0
1158000	917	11	0
1159000	917	11	0
1160000	917	11	0
1161000	917	11	0
1162000	917	11	0
1163000	917	11	0
1164000	917	11	0
1165000	917	11	0
1166000	917	11	0
1167000	917	11	0
1168000	914	11	0
1169000	914	11	0
1170000	914	11	0
1171000	914	11	0
1172000	914	11	0
1173000	914	11	0
1174000	914	11	0
1175000	914	11	0
1176000	914	11	0
1177000	914	11	0
1178000	916	11	0
1179000	916	11	0
1180000	916	11	0
1181000	916	11	0
1182000	916	11	0
1183000	916	11	0
1184000	916	11	0
1185000	916	11	0
1186000	916	11	0
1187000	916	11	0
1188000	912	12	0
1189000	912	12	0
1190000	912	12	0
1191000	912	12	0
1192000	912	12	0
1193000	912	12	0
1194000	912	12	0
1195000	912	12	0
1196000	912	12	0
1197000	912	12	0
1198000	907	12	0
1199000	907	12	0
1200000	907	12	0
1201000	907	12	0
1202000	907	12	0
1203000	907	12	0
1204000	907	12	0
1205000	907	12	0
1206000	907	12	0
1207000	907	12	0
1208000	906	12	0
1209000	906	12	0
1210000	906	12	0
1211000	906	12	0
1212000	906	12	0
1213000	906	12	0
1214000	906	12	0
1215000	906	12	0
1216000	906	12	0
1217000	906	12	0
1218000	900	12	0
1219000	900	12	0
1220000	900	12	0
1221000	900	12	0
1222000	900	12	0
1223000	900	12	0
1224000	900	12	0
1225000	900	12	0
1226000	900	12	0
1227000	887	12	0
1228000	887	12	0
1229000	887	12	0
1230000	887	12	0
1231000	887	12	0
1232000	887	12	0
1233000	887	12	0
1234000	887	12	0
1235000	887	12	0
1236000	887	12	0
1237000	877	12	0
1238000	877	12	0
1239000	877	12	0
1240000	877	12	0
1241000	877	12	0
1242000	877	12	0
1243000	877	12	0
1244000	877	12	0
1245000	877	12	0
1246000	877	12	0
1247000	860	12	0
1248000	860	12	0
1249000	860	12	0
1250000	860	12	0
1251000	860	12	0
1252000	860	12	0
1253000	860	12	0
1254000	860	12	0
1255000	860	12	0
1256000	860	12	0
1257000	848	12	0
1258000	848	12	0
1259000	848	12	0
1260000	848	12	0
1261000	848	12	0
1262000	848	12	0
1263000	848	12	0
1264000	848	12	0
1265000	848	12	0
1266000	848	12	0
1267000	841	12	0
1268000	841	12	0
1269000	841	12	0
1270000	841	12	0
1271000	841	12	0
1272000	841	12	0
1273000	841	12	0
1274000	841	12	0
1275000	841	12	0
1276000	841	12	0
1277000	829	12	0
1278000	829	12	0
1279000	829	12	0
1280000	829	12	0
1281000	829	12	0
1282000	829	12	0
1283000	829	12	0
1284000	829	12	0
1285000	829	12	0
1286000	829	12	0
1287000	834	13	0
1288000	834	13	0
1289000	834	13	0
1290000	834	13	0
1291000	834	13	0
1292000	834	13	0
1293000	834	13	0
1294000	834	13	0
1295000	834	13	0
1296000	834	13	0
1297000	836	13	0
1298000	836	13	0
1299000	836	13	0
1300000	836	13	0
1301000	836	13	0
1302000	836	13	0
1303000	836	13	0
1304000	836	13	0
1305000	836	13	0
1306000	838	13	0
1307000	838	13	0
1308000	838	13	0
1309000	838	13	0
1310000	838	13	0
1311000	838	13	0
1312000	838	13	0
1313000	838	13	0
1314000	838	13	0
1315000	838	13	0
1316000	839	13	0
1317000	839	13	0
1318000	839	13	0
1319000	839	13	0
1320000	839	13	0
1321000	839	13	0
1322000	839	13	0
1323000	839	13	0
1324000	839	13	0
1325000	839	13	0
1326000	828	13	0
1327000	828	13	0
1328000	828	13	0
1329000	828	13	0
1330000	828	13	0
1331000	828	13	0
1332000	828	13	0
1333000	828	13	0
1334000	828	13	0
1335000	828	13	0
1336000	819	13	0
1337000	819	13	0
1338000	819	13	0
1339000	819	13	0
1340000	819	13	0
1341000	819	13	0
1342000	819	13	0
1343000	819	13	0
1344000	819	13	0
1345000	819	13	0
1346000	824	13	0
1347000	824	13	0
1348000	824	13	0
1349000	824	13	0
1350000	824	13	0
1351000	824	13	0
1352000	824	13	0
1353000	824	13	0
1354000	824	13	0
1355000	824	13	0
1356000	829	13	0
1357000	829	13	0
1358000	829	13	0
1359000	829	13	0
1360000	829	13	0
1361000	829	13	0
1362000	829	13	0
1363000	829	13	0
1364000	829	13	0
1365000	829	13	0
1366000	841	13	0
1367000	841	13	0
1368000	841	13	0
1369000	841	13	0
1370000	841	13	0
1371000	841	13	0
1372000	841	13	0
1373000	841	13	0
1374000	841	13	0
1375000	841	13	0
1376000	852	13	0
1377000	852	13	0
1378000	852	13	0
1379000	852	13	0
1380000	852	13	0
1381000	852	13	0
1382000	852	13	0
1383000	852	13	0
1384000	852	13	0
1385000	856	14	0
1386000	856	14	0
1387000	856	14	0
1388000	856	14	0
1389000	856	14	0
1390000	856	14	0
1391000	856	14	0
1392000	856	14	0
1393000	856	14	0
1394000	856	14	0
1395000	837	14	0
1396000	837	14	0
1397000	837	14	0
1398000	837	14	0
1399000	837	14	0
1400000	837	14	0
1401000	837	14	0
1402000	837	14	0
1403000	837	14	0
1404000	837	14	0
1405000	819	14	0
1406000	819	14	0
1407000	819	14	0
1408000	819	14	0
1409000	819	14	0
1410000	819	14	0
1411000	819	14	0
1412000	819	14	0
1413000	819	14	0
1414000	819	14	0
1415000	792	14	0
1416000	792	14	0
1417000	792	14	0
1418000	792	14	0
1419000	792	14	0
1420000	792	14	0
1421000	792	14	0
1422000	792	14	0
1423000	792	14	0
1424000	792	14	0
1425000	824	14	0
1426000	824	14	0
1427000	824	14	0
1428000	824	14	0
1429000	824	14	0
1430000	824	14	0
1431000	824	14	0
1432000	824	14	0
1433000	824	14	0
1434000	824	14	0
1435000	854	14	0
1436000	854	14	0
1437000	854	14	0
1438000	854	14	0
1439000	854	14	0
1440000	854	14	0
1441000	854	14	0
1442000	854	14	0
1443000	854	14	0
1444000	854	14	0
1445000	828	14	0
1446000	828	14	0
1447000	828	14	0
1448000	828	14	0
1449000	828	14	0
1450000	828	14	0
1451000	828	14	0
1452000	828	14	0
1453000	828	14	0
1454000	813	14	0
1455000	813	14	0
1456000	813	14	0
1457000	813	14	0
1458000	813	14	0
1459000	813	14	0
1460000	813	14	0
1461000	813	14	0
1462000	813	14	0
1463000	813	14	0
1464000	813	14	0
1465000	760	14	0
1466000	760	14	0
1467000	760	14	0
1468000	760	14	0
1469000	760	14	0
1470000	760	14	0
1471000	760	14	0
1472000	760	14	0
1473000	760	14	0
1474000	741	14	0
1475000	741	14	0
1476000	741	14	0
1477000	741	14	0
1478000	741	14	0
1479000	741	14	0
1480000	741	14	0
1481000	741	14	0
1482000	741	14	0
1483000	741	14	0
1484000	782	15	0
1485000	782	15	0
1486000	782	15	0
1487000	782	15	0
1488000	782	15	0
1489000	782	15	0
1490000	782	15	0
1491000	782	15	0
1492000	782	15	0
1493000	782	15	0
1494000	808	15	0
1495000	808	15	0
1496000	808	15	0
1497000	808	15	0
1498000	808	15	0
1499000	808	15	0
1500000	808	15	0
1501000	808	15	0
1502000	808	15	0
1503000	808	15	0
1504000	851	15	0
1505000	851	15	0
1506000	851	15	0
1507000	851	15	0
1508000	851	15	0
1509000	851	15	0
1510000	851	15	0
1511000	851	15	0
1512000	851	15	0
1513000	851	15	0
1514000	834	15	0
1515000	834	15	0
1516000	834	15	0
1517000	834	15	0
1518000	834	15	0
1519000	834	15	0
1520000	834	15	0
1521000	834	15	0
1522000	834	15	0
1523000	834	15	0
1524000	798	15	0
1525000	798	15	0
1526000	798	15	0
1527000	798	15	0
1528000	798	15	0
1529000	798	15	0
1530000	798	15	0
1531000	798	15	0
1532000	798	15	0
1533000	798	15	0
1534000	762	15	0
1535000	762	15	0
1536000	762	15	0
1537000	762	15	0
1538000	762	15	0
1539000	762	15	0
1540000	762	15	0
1541000	762	15	0
1542000	762	15	0
1543000	741	15	0
1544000	741	15	0
1545000	741	15	0
1546000	741	15	0
1547000	741	15	0
1548000	741	15	0
1549000	741	15	0
1550000	741	15	0
1551000	741	15	0
1552000	741	15	0
1553000	742	15	0
1554000	742	15	0
1555000	742	15	0
1556000	742	15	0
1557000	742	15	0
1558000	742	15	0
1559000	742	15	0
1560000	742	15	0
1561000	742	15	0
1562000	742	15	0
1563000	778	15	0
1564000	778	15	0
1565000	778	15	0
1566000	778	15	0
1567000	778	15	0
1568000	778	15	0
1569000	778	15	0
1570000	778	15	0
1571000	778	15	0
1572000	778	15	0
1573000	816	15	0
1574000	816	15	0
1575000	816	15	0
1576000	816	15	0
1577000	816	15	0
1578000	816	15	0
1579000	816	15	0
1580000	816	15	0
1581000	816	15	0
1582000	816	15	0
1583000	855	16	0
1584000	855	16	0
1585000	855	16	0
1586000	855	16	0
1587000	855	16	0
1588000	855	16	0
1589000	855	16	0
1590000	855	16	0
1591000	855	16	0
1592000	855	16	0
1593000	842	16	0
1594000	842	16	0
1595000	842	16	0
1596000	842	16	0
1597000	842	16	0
1598000	842	16	0
1599000	842	16	0
1600000	842	16	0
1601000	842	16	0
1602000	842	16	0
1603000	794	16	0
1604000	794	16	0
1605000	794	16	0
1606000	794	16	0
1607000	794	16	0
1608000	794	16	0
1609000	794	16	0
1610000	794	16	0
1611000	794	16	0
1612000	794	16	0
1613000	774	16	0
1614000	774	16	0
1615000	774	16	0
1616000	774	16	0
1617000	774	16	0
1618000	774	16	0
1619000	774	16	0
1620000	774	16	0
1621000	774	16	0
1622000	774	16	0
1623000	756	16	0
1624000	756	16	0
1625000	756	16	0
1626000	756	16	0
1627000	756	16	0
1628000	756	16	0
1629000	756	16	0
1630000	756	16	0
1631000	756	16	0
1632000	789	16	24
1633000	789	16	24
1634000	789	16	24
1635000	789	16	24
1636000	789	16	24
1637000	789	16	24
1638000	789	16	24
1639000	789	16	24
1640000	789	16	24
1641000	789	16	24
1642000	879	16	0
1643000	879	16	0
1644000	879	16	0
1645000	879	16	0
1646000	879	16	0
1647000	879	16	0
1648000	879	16	0
1649000	879	16	0
1650000	879	16	0
1651000	879	16	0
1652000	953	16	0
1653000	953	16	0
1654000	953	16	0
1655000	953	16	0
1656000	953	16	0
1657000	953	16	0
1658000	953	16	0
1659000	953	16	0
1660000	953	16	0
1661000	953	16	0
1662000	1019	16	0
1663000	1019	16	0
1664000	1019	16	0
1665000	1019	16	0
1666000	1019	16	0
1667000	1019	16	0
1668000	1019	16	0
1669000	1019	16	0
1670000	1019	16	0
1671000	1019	16	0
1672000	1092	16	0
1673000	1092	16	0
1674000	1092	16	0
1675000	1092	16	0
1676000	1092	16	0
1677000	1092	16	0
1678000	1092	16	0
1679000	1092	16	0
1680000	1092	16	0
1681000	1092	16	0
1682000	923	17	0
1683000	923	17	0
1684000	923	17	0
1685000	923	17	0
1686000	923	17	0
1687000	923	17	0
1688000	923	17	0
1689000	923	17	0
1690000	923	17	0
1691000	923	17	0
1692000	741	17	0
1693000	741	17	0
1694000	741	17	0
1695000	741	17	0
1696000	741	17	0
1697000	741	17	0
1698000	741	17	0
1699000	741	17	0
1700000	741	17	0
1701000	741	17	0
1702000	800	17	0
1703000	800	17	0
1704000	800	17	0
1705000	800	17	0
1706000	800	17	0
1707000	800	17	0
1708000	800	17	0
1709000	800	17	0
1710000	800	17	0
1711000	861	17	24
1712000	861	17	24
1713000	861	17	24
1714000	861	17	24
1715000	861	17	24
1716000	861	17	24
1717000	861	17	24
1718000	861	17	24
1719000	861	17	24
1720000	861	17	24
1721000	1048	17	0
1722000	1048	17	0
1723000	1048	17	0
1724000	1048	17	0
1725000	1048	17	0
1726000	1048	17	0
1727000	1048	17	0
1728000	1048	17	0
1729000	1048	17	0
1730000	1048	17	0
1731000	1260	17	0
1732000	1260	17	0
1733000	1260	17	0
1734000	1260	17	0
1735000	1260	17	0
1736000	1260	17	0
1737000	1260	17	0
1738000	1260	17	0
1739000	1260	17	0
1740000	1260	17	0
1741000	1389	17	0
1742000	1389	17	0
1743000	1389	17	0
1744000	1389	17	0
1745000	1389	17	0
1746000	1389	17	0
1747000	1389	17	0
1748000	1389	17	0
1749000	1389	17	0
1750000	1389	17	0
1751000	1517	17	24
1752000	1517	17	24
1753000	1517	17	24
1754000	1517	17	24
1755000	1517	17	24
1756000	1517	17	24
1757000	1517	17	24
1758000	1517	17	24
1759000	1517	17	24
1760000	1517	17	24
1761000	1291	17	0
1762000	1291	17	0
1763000	1291	17	0
1764000	1291	17	0
1765000	1291	17	0
1766000	1291	17	0
1767000	1291	17	0
1768000	1291	17	0
1769000	1291	17	0
1770000	1291	17	0
1771000	856	17	24
1772000	856	17	24
1773000	856	17	24
1774000	856	17	24
1775000	856	17	24
1776000	856	17	24
1777000	856	17	24
1778000	856	17	24
1779000	856	17	24
1780000	856	17	0
1781000	997	18	0
1782000	997	18	0
1783000	997	18	0
1784000	997	18	0
1785000	997	18	0
1786000	997	18	0
1787000	997	18	0
1788000	997	18	0
1789000	997	18	0
1790000	1609	18	24
1791000	1609	18	24
1792000	1609	18	24
1793000	1609	18	24
1794000	1609	18	24
1795000	1609	18	24
1796000	1609	18	24
1797000	1609	18	24
1798000	1609	18	24
1799000	1609	18	24
1800000	2209	18	0
1801000	2209	18	0
1802000	2209	18	0
1803000	2209	18	0
1804000	2209	18	0
1805000	2209	18	0
1806000	2209	18	0
1807000	2209	18	0
1808000	2209	18	0
1809000	2209	18	0
1810000	2733	18	0
1811000	2733	18	0
1812000	2733	18	0
1813000	2733	18	0
1814000	2733	18	0
1815000	2733	18	0
1816000	2733	18	0
1817000	2733	18	0
1818000	2733	18	0
1819000	2733	18	0
1820000	2582	18	24
1821000	2582	18	24
1822000	2582	18	24
1823000	2582	18	24
1824000	2582	18	24
1825000	2582	18	24
1826000	2582	18	24
1827000	2582	18	24
1828000	2582	18	24
1829000	2582	18	24
1830000	1775	18	24
1831000	1775	18	24
1832000	1775	18	24
1833000	1775	18	24
1834000	1775	18	24
1835000	1775	18	24
1836000	1775	18	24
1837000	1775	18	24
1838000	1775	18	24
1839000	1775	18	24
1840000	980	18	0
1841000	980	18	0
1842000	980	18	0
1843000	980	18	0
1844000	980	18	0
1845000	980	18	0
1846000	980	18	0
1847000	980	18	0
1848000	980	18	0
1849000	980	18	0
1850000	88	18	24
1851000	88	18	24
1852000	88	18	24
1853000	88	18	24
1854000	88	18	24
1855000	88	18	24
1856000	88	18	24
1857000	88	18	24
1858000	88	18	24
1859000	88	18	24
1860000	607	18	24
1861000	607	18	24
1862000	607	18	24
1863000	607	18	24
1864000	607	18	24
1865000	607	18	24
1866000	607	18	24
1867000	607	18	24
1868000	607	18	24
1869000	1980	18	24
1870000	1980	18	24
1871000	1980	18	24
1872000	1980	18	24
1873000	1980	18	24
1874000	1980	18	24
1875000	1980	18	24
1876000	1980	18	24
1877000	1980	18	24
1878000	1980	18	24
1879000	3353	19	24
1880000	3353	19	24
1881000	3353	19	24
1882000	3353	19	24
1883000	3353	19	24
1884000	3353	19	24
1885000	3353	19	24
1886000	3353	19	24
1887000	3353	19	24
1888000	3353	19	24
1889000	3990	19	24
1890000	3990	19	24
1891000	3990	19	24
1892000	3990	19	24
1893000	3990	19	24
1894000	3990	19	24
1895000	3990	19	24
1896000	3990	19	24
1897000	3990	19	24
1898000	3990	19	24
1899000	4160	19	24
1900000	4160	19	24
1901000	4160	19	24
1902000	4160	19	24
1903000	4160	19	24
1904000	4160	19	24
1905000	4160	19	24
1906000	4160	19	24
1907000	4160	19	24
1908000	4160	19	24
1909000	3761	19	24
1910000	3761	19	24
1911000	3761	19	24
1912000	3761	19	24
1913000	3761	19	24
1914000	3761	19	24
1915000	3761	19	24
1916000	3761	19	24
1917000	3761	19	24
1918000	3761	19	24
1919000	2822	19	24
1920000	2822	19	24
1921000	2822	19	24
1922000	2822	19	24
1923000	2822	19	24
1924000	2822	19	24
1925000	2822	19	24
1926000	2822	19	24
1927000	2822	19	24
1928000	2822	19	24
1929000	1886	19	24
1930000	1886	19	24
1931000	1886	19	24
1932000	1886	19	24
1933000	1886	19	24
1934000	1886	19	24
1935000	1886	19	24
1936000	1886	19	24
1937000	1886	19	24
1938000	1886	19	24
1939000	1709	19	24
1940000	1709	19	24
1941000	1709	19	24
1942000	1709	19	24
1943000	1709	19	24
1944000	1709	19	24
1945000	1709	19	24
1946000	1709	19	24
1947000	1709	19	24
1948000	2779	19	0
1949000	2779	19	0
1950000	2779	19	0
1951000	2779	19	0
1952000	2779	19	0
1953000	2779	19	0
1954000	2779	19	0
1955000	2779	19	0
1956000	2779	19	0
1957000	2779	19	0
1958000	3545	19	24
1959000	3545	19	24
1960000	3545	19	24
1961000	3545	19	24
1962000	3545	19	24
1963000	3545	19	24
1964000	3545	19	24
1965000	3545	19	24
1966000	3545	19	24
1967000	3545	19	24
1968000	4303	19	24
1969000	4303	19	24
1970000	4303	19	24
1971000	4303	19	24
1972000	4303	19	24
1973000	4303	19	24
1974000	4303	19	24
1975000	4303	19	24
1976000	4303	19	24
1977000	4303	19	24
1978000	3922	20	24
1979000	3922	20	24
1980000	3922	20	24
1981000	3922	20	24
1982000	3922	20	24
1983000	3922	20	24
1984000	3922	20	24
1985000	3922	20	24
1986000	3922	20	24
1987000	3922	20	24
1988000	2932	20	24
1989000	2932	20	24
1990000	2932	20	24
1991000	2932	20	24
1992000	2932	20	24
1993000	2932	20	24
1994000	2932	20	24
1995000	2932	20	24
1996000	2932	20	24
1997000	2932	20	24
1998000	2443	20	0
1999000	2443	20	0
[truncated: 36,023 more rows]
