# Supplementary material for: Empirical optimization of an angled spoke paddling wheel with self-rotating mechanism
Source: Sci Rep. 2022 Nov 28;12:20511. doi: 10.1038/s41598-022-25181-7 (PMC9705443; doi:10.1038/s41598-022-25181-7)
Supplement: Supplementary file 1 — Supplementary Information. [file 41598_2022_25181_MOESM1_ESM.zip › 2nd_test_Loadcell_raw_data/R9/Test2_R9_120RPM_Set1.csv]

Timestamp	RMS_Val_G	Target_Vel_G	Vel_Cur_G
0	0	0	0
2000	0	0	0
3000	0	0	0
4000	0	0	0
5000	0	0	0
6000	0	0	0
7000	0	0	0
8000	0	0	0
9000	0	0	0
10000	0	0	0
11000	0	0	0
12000	-83755	0	0
13000	-83755	0	0
14000	-83755	0	0
15000	-83755	0	0
16000	-83755	0	0
17000	-83755	0	0
18000	-83755	0	0
19000	-83755	0	0
20000	-83755	0	0
21000	-83755	0	0
22000	-167513	0	0
23000	-167513	0	0
24000	-167513	0	0
25000	-167513	0	0
26000	-167513	0	0
27000	-167513	0	0
28000	-167513	0	0
29000	-167513	0	0
30000	-167513	0	0
31000	-167513	0	0
32000	-251270	0	0
33000	-251270	0	0
34000	-251270	0	0
35000	-251270	0	0
36000	-251270	0	0
37000	-251270	0	0
38000	-251270	0	0
39000	-251270	0	0
40000	-251270	0	0
41000	-251270	0	0
42000	-335022	0	0
43000	-335022	0	0
44000	-335022	0	0
45000	-335022	0	0
46000	-335022	0	0
47000	-335022	0	0
48000	-335022	0	0
49000	-335022	0	0
50000	-335022	0	0
51000	-335022	0	0
52000	-418787	0	0
53000	-418787	0	0
54000	-418787	0	0
55000	-418787	0	0
56000	-418787	0	0
57000	-418787	0	0
58000	-418787	0	0
59000	-418787	0	0
60000	-418787	0	0
61000	-502547	0	0
62000	-502547	0	0
63000	-502547	0	0
64000	-502547	0	0
65000	-502547	0	0
66000	-502547	0	0
67000	-502547	0	0
68000	-502547	0	0
69000	-502547	0	0
70000	-502547	0	0
71000	-586306	0	0
72000	-586306	0	0
73000	-586306	0	0
74000	-586306	0	0
75000	-586306	0	0
76000	-586306	0	0
77000	-586306	0	0
78000	-586306	0	0
79000	-586306	0	0
80000	-586306	0	0
81000	-670068	0	0
82000	-670068	0	0
83000	-670068	0	0
84000	-670068	0	0
85000	-670068	0	0
86000	-670068	0	0
87000	-670068	0	0
88000	-670068	0	0
89000	-670068	0	0
90000	-670068	0	0
91000	-753819	0	0
92000	-753819	0	0
93000	-753819	0	0
94000	-753819	0	0
95000	-753819	0	0
96000	-753819	0	0
97000	-753819	0	0
98000	-753819	0	0
99000	-753819	0	0
100000	-753819	0	0
101000	-753819	1	0
102000	-753819	1	0
103000	-753819	1	0
104000	-753819	1	0
105000	-753819	1	0
106000	-753819	1	0
107000	-753819	1	0
108000	-753819	1	0
109000	-753819	1	0
110000	-753819	1	0
111000	-753819	1	0
112000	-753819	1	0
113000	-753819	1	0
114000	-753819	1	0
115000	-753819	1	0
116000	-753819	1	0
117000	-753819	1	0
118000	-753819	1	0
119000	-753819	1	0
120000	-753819	1	0
121000	-753822	1	0
122000	-753822	1	0
123000	-753822	1	0
124000	-753822	1	0
125000	-753822	1	0
126000	-753822	1	0
127000	-753822	1	0
128000	-753822	1	0
129000	-753822	1	0
130000	-753822	1	0
131000	-753826	1	0
132000	-753826	1	0
133000	-753826	1	0
134000	-753826	1	0
135000	-753826	1	0
136000	-753826	1	0
137000	-753826	1	0
138000	-753826	1	0
139000	-753826	1	0
140000	-753834	1	0
141000	-753834	1	0
142000	-753834	1	0
143000	-753834	1	0
144000	-753834	1	0
145000	-753834	1	0
146000	-753834	1	0
147000	-753834	1	0
148000	-753834	1	0
149000	-753834	1	0
150000	-753840	1	0
151000	-753840	1	0
152000	-753840	1	0
153000	-753840	1	0
154000	-753840	1	0
155000	-753840	1	0
156000	-753840	1	0
157000	-753840	1	0
158000	-753840	1	0
159000	-753840	1	0
160000	-753846	1	0
161000	-753846	1	0
162000	-753846	1	0
163000	-753846	1	0
164000	-753846	1	0
165000	-753846	1	0
166000	-753846	1	0
167000	-753846	1	0
168000	-753846	1	0
169000	-753846	1	0
170000	-753847	1	0
171000	-753847	1	0
172000	-753847	1	0
173000	-753847	1	0
174000	-753847	1	0
175000	-753847	1	0
176000	-753847	1	0
177000	-753847	1	0
178000	-753847	1	0
179000	-753847	1	0
180000	-753850	1	0
181000	-753850	1	0
182000	-753850	1	0
183000	-753850	1	0
184000	-753850	1	0
185000	-753850	1	0
186000	-753850	1	0
187000	-753850	1	0
188000	-753850	1	0
189000	-753850	1	0
190000	-753856	1	0
191000	-753856	1	0
192000	-753856	1	0
193000	-753856	1	0
194000	-753856	1	0
195000	-753856	1	0
196000	-753856	1	0
197000	-753856	1	0
198000	-753856	1	0
199000	-753856	1	0
200000	-753863	2	0
201000	-753863	2	0
202000	-753863	2	0
203000	-753863	2	0
204000	-753863	2	0
205000	-753863	2	0
206000	-753863	2	0
207000	-753863	2	0
208000	-753863	2	0
209000	-753863	2	0
210000	-753878	2	0
211000	-753878	2	0
212000	-753878	2	0
213000	-753878	2	0
214000	-753878	2	0
215000	-753878	2	0
216000	-753878	2	0
217000	-753878	2	0
218000	-753878	2	0
219000	-753905	2	0
220000	-753905	2	0
221000	-753905	2	0
222000	-753905	2	0
223000	-753905	2	0
224000	-753905	2	0
225000	-753905	2	0
226000	-753905	2	0
227000	-753905	2	0
228000	-753905	2	0
229000	-753917	2	0
230000	-753917	2	0
231000	-753917	2	0
232000	-753917	2	0
233000	-753917	2	0
234000	-753917	2	0
235000	-753917	2	0
236000	-753917	2	0
237000	-753917	2	0
238000	-753917	2	0
239000	-753931	2	0
240000	-753931	2	0
241000	-753931	2	0
242000	-753931	2	0
243000	-753931	2	0
244000	-753931	2	0
245000	-753931	2	0
246000	-753931	2	0
247000	-753931	2	0
248000	-753931	2	0
249000	-753945	2	0
250000	-753945	2	0
251000	-753945	2	0
252000	-753945	2	0
253000	-753945	2	0
254000	-753945	2	0
255000	-753945	2	0
256000	-753945	2	0
257000	-753945	2	0
258000	-753945	2	0
259000	-753947	2	0
260000	-753947	2	0
261000	-753947	2	0
262000	-753947	2	0
263000	-753947	2	0
264000	-753947	2	0
265000	-753947	2	0
266000	-753947	2	0
267000	-753947	2	0
268000	-753947	2	0
269000	-753960	2	0
270000	-753960	2	0
271000	-753960	2	0
272000	-753960	2	0
273000	-753960	2	0
274000	-753960	2	0
275000	-753960	2	0
276000	-753960	2	0
277000	-753960	2	0
278000	-753960	2	0
279000	-753966	2	0
280000	-753966	2	0
281000	-753966	2	0
282000	-753966	2	0
283000	-753966	2	0
284000	-753966	2	0
285000	-753966	2	0
286000	-753966	2	0
287000	-753966	2	0
288000	-753973	2	0
289000	-753973	2	0
290000	-753973	2	0
291000	-753973	2	0
292000	-753973	2	0
293000	-753973	2	0
294000	-753973	2	0
295000	-753973	2	0
296000	-753973	2	0
297000	-753973	2	0
298000	-753989	3	0
299000	-753989	3	0
300000	-753989	3	0
301000	-753989	3	0
302000	-753989	3	0
303000	-753989	3	0
304000	-753989	3	0
305000	-753989	3	0
306000	-753989	3	0
307000	-753989	3	0
308000	-754001	3	0
309000	-754001	3	0
310000	-754001	3	0
311000	-754001	3	0
312000	-754001	3	0
313000	-754001	3	0
314000	-754001	3	0
315000	-754001	3	0
316000	-754001	3	0
317000	-754001	3	0
318000	-754015	3	0
319000	-754015	3	0
320000	-754015	3	0
321000	-754015	3	0
322000	-754015	3	0
323000	-754015	3	0
324000	-754015	3	0
325000	-754015	3	0
326000	-754015	3	0
327000	-754015	3	0
328000	-754030	3	0
329000	-754030	3	0
330000	-754030	3	0
331000	-754030	3	0
332000	-754030	3	0
333000	-754030	3	0
334000	-754030	3	0
335000	-754030	3	0
336000	-754030	3	0
337000	-754030	3	0
338000	-754032	3	0
339000	-754032	3	0
340000	-754032	3	0
341000	-754032	3	0
342000	-754032	3	0
343000	-754032	3	0
344000	-754032	3	0
345000	-754032	3	0
346000	-754032	3	0
347000	-754032	3	0
348000	-754045	3	0
349000	-754045	3	0
350000	-754045	3	0
351000	-754045	3	0
352000	-754045	3	0
353000	-754045	3	0
354000	-754045	3	0
355000	-754045	3	0
356000	-754045	3	0
357000	-754045	3	0
358000	-754055	3	0
359000	-754055	3	0
360000	-754055	3	0
361000	-754055	3	0
362000	-754055	3	0
363000	-754055	3	0
364000	-754055	3	0
365000	-754055	3	0
366000	-754055	3	0
367000	-754072	3	0
368000	-754072	3	0
369000	-754072	3	0
370000	-754072	3	0
371000	-754072	3	0
372000	-754072	3	0
373000	-754072	3	0
374000	-754072	3	0
375000	-754072	3	0
376000	-754072	3	0
377000	-754090	3	0
378000	-754090	3	0
379000	-754090	3	0
380000	-754090	3	0
381000	-754090	3	0
382000	-754090	3	0
383000	-754090	3	0
384000	-754090	3	0
385000	-754090	3	0
386000	-754090	3	0
387000	-754108	3	0
388000	-754108	3	0
389000	-754108	3	0
390000	-754108	3	0
391000	-754108	3	0
392000	-754108	3	0
393000	-754108	3	0
394000	-754108	3	0
395000	-754108	3	0
396000	-754108	3	0
397000	-754122	4	0
398000	-754122	4	0
399000	-754122	4	0
400000	-754122	4	0
401000	-754122	4	0
402000	-754122	4	0
403000	-754122	4	0
404000	-754122	4	0
405000	-754122	4	0
406000	-754122	4	0
407000	-754120	4	0
408000	-754120	4	0
409000	-754120	4	0
410000	-754120	4	0
411000	-754120	4	0
412000	-754120	4	0
413000	-754120	4	0
414000	-754120	4	0
415000	-754120	4	0
416000	-754120	4	0
417000	-754117	4	0
418000	-754117	4	0
419000	-754117	4	0
420000	-754117	4	0
421000	-754117	4	0
422000	-754117	4	0
423000	-754117	4	0
424000	-754117	4	0
425000	-754117	4	0
426000	-754117	4	0
427000	-754118	4	0
428000	-754118	4	0
429000	-754118	4	0
430000	-754118	4	0
431000	-754118	4	0
432000	-754118	4	0
433000	-754118	4	0
434000	-754118	4	0
435000	-754118	4	0
436000	-754118	4	0
437000	-754134	4	0
438000	-754134	4	0
439000	-754134	4	0
440000	-754134	4	0
441000	-754134	4	0
442000	-754134	4	0
443000	-754134	4	0
444000	-754134	4	0
445000	-754134	4	0
446000	-754152	4	0
447000	-754152	4	0
448000	-754152	4	0
449000	-754152	4	0
450000	-754152	4	0
451000	-754152	4	0
452000	-754152	4	0
453000	-754152	4	0
454000	-754152	4	0
455000	-754152	4	0
456000	-754171	4	0
457000	-754171	4	0
458000	-754171	4	0
459000	-754171	4	0
460000	-754171	4	0
461000	-754171	4	0
462000	-754171	4	0
463000	-754171	4	0
464000	-754171	4	0
465000	-754171	4	0
466000	-754187	4	0
467000	-754187	4	0
468000	-754187	4	0
469000	-754187	4	0
470000	-754187	4	0
471000	-754187	4	0
472000	-754187	4	0
473000	-754187	4	0
474000	-754187	4	0
475000	-754187	4	0
476000	-754193	4	0
477000	-754193	4	0
478000	-754193	4	0
479000	-754193	4	0
480000	-754193	4	0
481000	-754193	4	0
482000	-754193	4	0
483000	-754193	4	0
484000	-754193	4	0
485000	-754193	4	0
486000	-754204	4	0
487000	-754204	4	0
488000	-754204	4	0
489000	-754204	4	0
490000	-754204	4	0
491000	-754204	4	0
492000	-754204	4	0
493000	-754204	4	0
494000	-754204	4	0
495000	-754204	4	0
496000	-754208	5	0
497000	-754208	5	0
498000	-754208	5	0
499000	-754208	5	0
500000	-754208	5	0
501000	-754208	5	0
502000	-754208	5	0
503000	-754208	5	0
504000	-754208	5	0
505000	-754208	5	0
506000	-754212	5	0
507000	-754212	5	0
508000	-754212	5	0
509000	-754212	5	0
510000	-754212	5	0
511000	-754212	5	0
512000	-754212	5	0
513000	-754212	5	0
514000	-754212	5	0
515000	-754212	5	0
516000	-754228	5	0
517000	-754228	5	0
518000	-754228	5	0
519000	-754228	5	0
520000	-754228	5	0
521000	-754228	5	0
522000	-754228	5	0
523000	-754228	5	0
524000	-754228	5	0
525000	-754233	5	0
526000	-754233	5	0
527000	-754233	5	0
528000	-754233	5	0
529000	-754233	5	0
530000	-754233	5	0
531000	-754233	5	0
532000	-754233	5	0
533000	-754233	5	0
534000	-754233	5	0
535000	-754246	5	0
536000	-754246	5	0
537000	-754246	5	0
538000	-754246	5	0
539000	-754246	5	0
540000	-754246	5	0
541000	-754246	5	0
542000	-754246	5	0
543000	-754246	5	0
544000	-754246	5	0
545000	-754259	5	0
546000	-754259	5	0
547000	-754259	5	0
548000	-754259	5	0
549000	-754259	5	0
550000	-754259	5	0
551000	-754259	5	0
552000	-754259	5	0
553000	-754259	5	0
554000	-754259	5	0
555000	-754263	5	0
556000	-754263	5	0
557000	-754263	5	0
558000	-754263	5	0
559000	-754263	5	0
560000	-754263	5	0
561000	-754263	5	0
562000	-754263	5	0
563000	-754263	5	0
564000	-754263	5	0
565000	-754274	5	0
566000	-754274	5	0
567000	-754274	5	0
568000	-754274	5	0
569000	-754274	5	0
570000	-754274	5	0
571000	-754274	5	0
572000	-754274	5	0
573000	-754274	5	0
574000	-754274	5	0
575000	-754273	5	0
576000	-754273	5	0
577000	-754273	5	0
578000	-754273	5	0
579000	-754273	5	0
580000	-754273	5	0
581000	-754273	5	0
582000	-754273	5	0
583000	-754273	5	0
584000	-754273	5	0
585000	-754286	5	0
586000	-754286	5	0
587000	-754286	5	0
588000	-754286	5	0
589000	-754286	5	0
590000	-754286	5	0
591000	-754286	5	0
592000	-754286	5	0
593000	-754286	5	0
594000	-754286	6	0
595000	-754298	6	0
596000	-754298	6	0
597000	-754298	6	0
598000	-754298	6	0
599000	-754298	6	0
600000	-754298	6	0
601000	-754298	6	0
602000	-754298	6	0
603000	-754298	6	0
604000	-754301	6	0
605000	-754301	6	0
606000	-754301	6	0
607000	-754301	6	0
608000	-754301	6	0
609000	-754301	6	0
610000	-754301	6	0
611000	-754301	6	0
612000	-754301	6	0
613000	-754301	6	0
614000	-754313	6	0
615000	-754313	6	0
616000	-754313	6	0
617000	-754313	6	0
618000	-754313	6	0
619000	-754313	6	0
620000	-754313	6	0
621000	-754313	6	0
622000	-754313	6	0
623000	-754313	6	0
624000	-754315	6	0
625000	-754315	6	0
626000	-754315	6	0
627000	-754315	6	0
628000	-754315	6	0
629000	-754315	6	0
630000	-754315	6	0
631000	-754315	6	0
632000	-754315	6	0
633000	-754315	6	0
634000	-754317	6	0
635000	-754317	6	0
636000	-754317	6	0
637000	-754317	6	0
638000	-754317	6	0
639000	-754317	6	0
640000	-754317	6	0
641000	-754317	6	0
642000	-754317	6	0
643000	-754317	6	0
644000	-754327	6	0
645000	-754327	6	0
646000	-754327	6	0
647000	-754327	6	0
648000	-754327	6	0
649000	-754327	6	0
650000	-754327	6	0
651000	-754327	6	0
652000	-754327	6	0
653000	-754327	6	0
654000	-754326	6	0
655000	-754326	6	0
656000	-754326	6	0
657000	-754326	6	0
658000	-754326	6	0
659000	-754326	6	0
660000	-754326	6	0
661000	-754326	6	0
662000	-754326	6	0
663000	-754326	6	0
664000	-754338	6	0
665000	-754338	6	0
666000	-754338	6	0
667000	-754338	6	0
668000	-754338	6	0
669000	-754338	6	0
670000	-754338	6	0
671000	-754338	6	0
672000	-754338	6	0
673000	-754349	6	0
674000	-754349	6	0
675000	-754349	6	0
676000	-754349	6	0
677000	-754349	6	0
678000	-754349	6	0
679000	-754349	6	0
680000	-754349	6	0
681000	-754349	6	0
682000	-754349	6	0
683000	-754353	6	0
684000	-754353	6	0
685000	-754353	6	0
686000	-754353	6	0
687000	-754353	6	0
688000	-754353	6	0
689000	-754353	6	0
690000	-754353	6	0
691000	-754353	6	0
692000	-754353	6	0
693000	-754362	7	0
694000	-754362	7	0
695000	-754362	7	0
696000	-754362	7	0
697000	-754362	7	0
698000	-754362	7	0
699000	-754362	7	0
700000	-754362	7	0
701000	-754362	7	0
702000	-754362	7	0
703000	-754364	7	0
704000	-754364	7	0
705000	-754364	7	0
706000	-754364	7	0
707000	-754364	7	0
708000	-754364	7	0
709000	-754364	7	0
710000	-754364	7	0
711000	-754364	7	0
712000	-754364	7	0
713000	-754372	7	0
714000	-754372	7	0
715000	-754372	7	0
716000	-754372	7	0
717000	-754372	7	0
718000	-754372	7	0
719000	-754372	7	0
720000	-754372	7	0
721000	-754372	7	0
722000	-754372	7	0
723000	-754380	7	0
724000	-754380	7	0
725000	-754380	7	0
726000	-754380	7	0
727000	-754380	7	0
728000	-754380	7	0
729000	-754380	7	0
730000	-754380	7	0
731000	-754380	7	0
732000	-754380	7	0
733000	-754383	7	0
734000	-754383	7	0
735000	-754383	7	0
736000	-754383	7	0
737000	-754383	7	0
738000	-754383	7	0
739000	-754383	7	0
740000	-754383	7	0
741000	-754383	7	0
742000	-754393	7	0
743000	-754393	7	0
744000	-754393	7	0
745000	-754393	7	0
746000	-754393	7	0
747000	-754393	7	0
748000	-754393	7	0
749000	-754393	7	0
750000	-754393	7	0
751000	-754393	7	0
752000	-754393	7	0
753000	-754398	7	0
754000	-754398	7	0
755000	-754398	7	0
756000	-754398	7	0
757000	-754398	7	0
758000	-754398	7	0
759000	-754398	7	0
760000	-754398	7	0
761000	-754398	7	0
762000	-754403	7	0
763000	-754403	7	0
764000	-754403	7	0
765000	-754403	7	0
766000	-754403	7	0
767000	-754403	7	0
768000	-754403	7	0
769000	-754403	7	0
770000	-754403	7	0
771000	-754403	7	0
772000	-754406	7	0
773000	-754406	7	0
774000	-754406	7	0
775000	-754406	7	0
776000	-754406	7	0
777000	-754406	7	0
778000	-754406	7	0
779000	-754406	7	0
780000	-754406	7	0
781000	-754406	7	0
782000	-754410	7	0
783000	-754410	7	0
784000	-754410	7	0
785000	-754410	7	0
786000	-754410	7	0
787000	-754410	7	0
788000	-754410	7	0
789000	-754410	7	0
790000	-754410	7	0
791000	-754410	7	0
792000	-754414	8	0
793000	-754414	8	0
794000	-754414	8	0
795000	-754414	8	0
796000	-754414	8	0
797000	-754414	8	0
798000	-754414	8	0
799000	-754414	8	0
800000	-754414	8	0
801000	-754414	8	0
802000	-754418	8	0
803000	-754418	8	0
804000	-754418	8	0
805000	-754418	8	0
806000	-754418	8	0
807000	-754418	8	0
808000	-754418	8	0
809000	-754418	8	0
810000	-754418	8	0
811000	-754418	8	0
812000	-754427	8	0
813000	-754427	8	0
814000	-754427	8	0
815000	-754427	8	0
816000	-754427	8	0
817000	-754427	8	0
818000	-754427	8	0
819000	-754427	8	0
820000	-754427	8	0
821000	-754427	8	0
822000	-754436	8	0
823000	-754436	8	0
824000	-754436	8	0
825000	-754436	8	0
826000	-754436	8	0
827000	-754436	8	0
828000	-754436	8	0
829000	-754436	8	0
830000	-754436	8	0
831000	-754447	8	0
832000	-754447	8	0
833000	-754447	8	0
834000	-754447	8	0
835000	-754447	8	0
836000	-754447	8	0
837000	-754447	8	0
838000	-754447	8	0
839000	-754447	8	0
840000	-754447	8	0
841000	-754451	8	0
842000	-754451	8	0
843000	-754451	8	0
844000	-754451	8	0
845000	-754451	8	0
846000	-754451	8	0
847000	-754451	8	0
848000	-754451	8	0
849000	-754451	8	0
850000	-754451	8	0
851000	-754455	8	0
852000	-754455	8	0
853000	-754455	8	0
854000	-754455	8	0
855000	-754455	8	0
856000	-754455	8	0
857000	-754455	8	0
858000	-754455	8	0
859000	-754455	8	0
860000	-754455	8	0
861000	-754469	8	0
862000	-754469	8	0
863000	-754469	8	0
864000	-754469	8	0
865000	-754469	8	0
866000	-754469	8	0
867000	-754469	8	0
868000	-754469	8	0
869000	-754469	8	0
870000	-754469	8	0
871000	-754470	8	0
872000	-754470	8	0
873000	-754470	8	0
874000	-754470	8	0
875000	-754470	8	0
876000	-754470	8	0
877000	-754470	8	0
878000	-754470	8	0
879000	-754470	8	0
880000	-754470	8	0
881000	-754478	8	0
882000	-754478	8	0
883000	-754478	8	0
884000	-754478	8	0
885000	-754478	8	0
886000	-754478	8	0
887000	-754478	8	0
888000	-754478	8	0
889000	-754478	8	0
890000	-754478	8	0
891000	-754485	9	0
892000	-754485	9	0
893000	-754485	9	0
894000	-754485	9	0
895000	-754485	9	0
896000	-754485	9	0
897000	-754485	9	0
898000	-754485	9	0
899000	-754485	9	0
900000	-754485	9	0
901000	-754487	9	0
902000	-754487	9	0
903000	-754487	9	0
904000	-754487	9	0
905000	-754487	9	0
906000	-754487	9	0
907000	-754487	9	0
908000	-754487	9	0
909000	-754487	9	0
910000	-754502	9	0
911000	-754502	9	0
912000	-754502	9	0
913000	-754502	9	0
914000	-754502	9	0
915000	-754502	9	0
916000	-754502	9	0
917000	-754502	9	0
918000	-754502	9	0
919000	-754502	9	0
920000	-754503	9	0
921000	-754503	9	0
922000	-754503	9	0
923000	-754503	9	0
924000	-754503	9	0
925000	-754503	9	0
926000	-754503	9	0
927000	-754503	9	0
928000	-754503	9	0
929000	-754503	9	0
930000	-754515	9	0
931000	-754515	9	0
932000	-754515	9	0
933000	-754515	9	0
934000	-754515	9	0
935000	-754515	9	0
936000	-754515	9	0
937000	-754515	9	0
938000	-754515	9	0
939000	-754515	9	0
940000	-754528	9	0
941000	-754528	9	0
942000	-754528	9	0
943000	-754528	9	0
944000	-754528	9	0
945000	-754528	9	0
946000	-754528	9	0
947000	-754528	9	0
948000	-754528	9	0
949000	-754528	9	0
950000	-754527	9	0
951000	-754527	9	0
952000	-754527	9	0
953000	-754527	9	0
954000	-754527	9	0
955000	-754527	9	0
956000	-754527	9	0
957000	-754527	9	0
958000	-754527	9	0
959000	-754527	9	0
960000	-754541	9	0
961000	-754541	9	0
962000	-754541	9	0
963000	-754541	9	0
964000	-754541	9	0
965000	-754541	9	0
966000	-754541	9	0
967000	-754541	9	0
968000	-754541	9	0
969000	-754541	9	0
970000	-754549	9	0
971000	-754549	9	0
972000	-754549	9	0
973000	-754549	9	0
974000	-754549	9	0
975000	-754549	9	0
976000	-754549	9	0
977000	-754549	9	0
978000	-754549	9	0
979000	-754549	9	0
980000	-754558	9	0
981000	-754558	9	0
982000	-754558	9	0
983000	-754558	9	0
984000	-754558	9	0
985000	-754558	9	0
986000	-754558	9	0
987000	-754558	9	0
988000	-754558	9	0
989000	-754576	10	0
990000	-754576	10	0
991000	-754576	10	0
992000	-754576	10	0
993000	-754576	10	0
994000	-754576	10	0
995000	-754576	10	0
996000	-754576	10	0
997000	-754576	10	0
998000	-754576	10	0
999000	-670826	10	0
1000000	-670826	10	0
1001000	-670826	10	0
1002000	-670826	10	0
1003000	-670826	10	0
1004000	-670826	10	0
1005000	-670826	10	0
1006000	-670826	10	0
1007000	-670826	10	0
1008000	-670826	10	0
1009000	-587075	10	0
1010000	-587075	10	0
1011000	-587075	10	0
1012000	-587075	10	0
1013000	-587075	10	0
1014000	-587075	10	0
1015000	-587075	10	0
1016000	-587075	10	0
1017000	-587075	10	0
1018000	-587075	10	0
1019000	-503324	10	0
1020000	-503324	10	0
1021000	-503324	10	0
1022000	-503324	10	0
1023000	-503324	10	0
1024000	-503324	10	0
1025000	-503324	10	0
1026000	-503324	10	0
1027000	-503324	10	0
1028000	-503324	10	0
1029000	-419579	10	0
1030000	-419579	10	0
1031000	-419579	10	0
1032000	-419579	10	0
1033000	-419579	10	0
1034000	-419579	10	0
1035000	-419579	10	0
1036000	-419579	10	0
1037000	-419579	10	0
1038000	-419579	10	0
1039000	-335829	10	0
1040000	-335829	10	0
1041000	-335829	10	0
1042000	-335829	10	0
1043000	-335829	10	0
1044000	-335829	10	0
1045000	-335829	10	0
1046000	-335829	10	0
1047000	-335829	10	0
1048000	-335829	10	0
1049000	-252084	10	0
1050000	-252084	10	0
1051000	-252084	10	0
1052000	-252084	10	0
1053000	-252084	10	0
1054000	-252084	10	0
1055000	-252084	10	0
1056000	-252084	10	0
1057000	-252084	10	0
1058000	-252084	10	0
1059000	-168336	10	0
1060000	-168336	10	0
1061000	-168336	10	0
1062000	-168336	10	0
1063000	-168336	10	0
1064000	-168336	10	0
1065000	-168336	10	0
1066000	-168336	10	0
1067000	-168336	10	0
1068000	-84586	10	0
1069000	-84586	10	0
1070000	-84586	10	0
1071000	-84586	10	0
1072000	-84586	10	0
1073000	-84586	10	0
1074000	-84586	10	0
1075000	-84586	10	0
1076000	-84586	10	0
1077000	-84586	10	0
1078000	-843	10	0
1079000	-843	10	0
1080000	-843	10	0
1081000	-843	10	0
1082000	-843	10	0
1083000	-843	10	0
1084000	-843	10	0
1085000	-843	10	0
1086000	-843	10	0
1087000	-843	10	0
1088000	-849	11	0
1089000	-849	11	0
1090000	-849	11	0
1091000	-849	11	0
1092000	-849	11	0
1093000	-849	11	0
1094000	-849	11	0
1095000	-849	11	0
1096000	-849	11	0
1097000	-849	11	0
1098000	-863	11	0
1099000	-863	11	0
1100000	-863	11	0
1101000	-863	11	0
1102000	-863	11	0
1103000	-863	11	0
1104000	-863	11	0
1105000	-863	11	0
1106000	-863	11	0
1107000	-863	11	0
1108000	-875	11	0
1109000	-875	11	0
1110000	-875	11	0
1111000	-875	11	0
1112000	-875	11	0
1113000	-875	11	0
1114000	-875	11	0
1115000	-875	11	0
1116000	-875	11	0
1117000	-875	11	0
1118000	-878	11	0
1119000	-878	11	0
1120000	-878	11	0
1121000	-878	11	0
1122000	-878	11	0
1123000	-878	11	0
1124000	-878	11	0
1125000	-878	11	0
1126000	-878	11	0
1127000	-878	11	0
1128000	-888	11	0
1129000	-888	11	0
1130000	-888	11	0
1131000	-888	11	0
1132000	-888	11	0
1133000	-888	11	0
1134000	-888	11	0
1135000	-888	11	0
1136000	-888	11	0
1137000	-888	11	0
1138000	-898	11	0
1139000	-898	11	0
1140000	-898	11	0
1141000	-898	11	0
1142000	-898	11	0
1143000	-898	11	0
1144000	-898	11	0
1145000	-898	11	0
1146000	-898	11	0
1147000	-908	11	0
1148000	-908	11	0
1149000	-908	11	0
1150000	-908	11	0
1151000	-908	11	0
1152000	-908	11	0
1153000	-908	11	0
1154000	-908	11	0
1155000	-908	11	0
1156000	-908	11	0
1157000	-924	11	0
1158000	-924	11	0
1159000	-924	11	0
1160000	-924	11	0
1161000	-924	11	0
1162000	-924	11	0
1163000	-924	11	0
1164000	-924	11	0
1165000	-924	11	0
1166000	-924	11	0
1167000	-927	11	0
1168000	-927	11	0
1169000	-927	11	0
1170000	-927	11	0
1171000	-927	11	0
1172000	-927	11	0
1173000	-927	11	0
1174000	-927	11	0
1175000	-927	11	0
1176000	-927	11	0
1177000	-931	11	0
1178000	-931	11	0
1179000	-931	11	0
1180000	-931	11	0
1181000	-931	11	0
1182000	-931	11	0
1183000	-931	11	0
1184000	-931	11	0
1185000	-931	11	0
1186000	-931	11	0
1187000	-932	12	0
1188000	-932	12	0
1189000	-932	12	0
1190000	-932	12	0
1191000	-932	12	0
1192000	-932	12	0
1193000	-932	12	0
1194000	-932	12	0
1195000	-932	12	0
1196000	-932	12	0
1197000	-923	12	0
1198000	-923	12	0
1199000	-923	12	0
1200000	-923	12	0
1201000	-923	12	0
1202000	-923	12	0
1203000	-923	12	0
1204000	-923	12	0
1205000	-923	12	0
1206000	-923	12	0
1207000	-912	12	0
1208000	-912	12	0
1209000	-912	12	0
1210000	-912	12	0
1211000	-912	12	0
1212000	-912	12	0
1213000	-912	12	0
1214000	-912	12	0
1215000	-912	12	0
1216000	-912	12	0
1217000	-911	12	0
1218000	-911	12	0
1219000	-911	12	0
1220000	-911	12	0
1221000	-911	12	0
1222000	-911	12	0
1223000	-911	12	0
1224000	-911	12	0
1225000	-911	12	0
1226000	-911	12	0
1227000	-911	12	0
1228000	-911	12	0
1229000	-911	12	0
1230000	-911	12	0
1231000	-911	12	0
1232000	-911	12	0
1233000	-911	12	0
1234000	-911	12	0
1235000	-911	12	0
1236000	-911	12	0
1237000	-911	12	0
1238000	-911	12	0
1239000	-911	12	0
1240000	-911	12	0
1241000	-911	12	0
1242000	-911	12	0
1243000	-911	12	0
1244000	-911	12	0
1245000	-911	12	0
1246000	-902	12	0
1247000	-902	12	0
1248000	-902	12	0
1249000	-902	12	0
1250000	-902	12	0
1251000	-902	12	0
1252000	-902	12	0
1253000	-902	12	0
1254000	-902	12	0
1255000	-902	12	0
1256000	-901	12	0
1257000	-901	12	0
1258000	-901	12	0
1259000	-901	12	0
1260000	-901	12	0
1261000	-901	12	0
1262000	-901	12	0
1263000	-901	12	0
1264000	-901	12	0
1265000	-901	12	0
1266000	-903	12	0
1267000	-903	12	0
1268000	-903	12	0
1269000	-903	12	0
1270000	-903	12	0
1271000	-903	12	0
1272000	-903	12	0
1273000	-903	12	0
1274000	-903	12	0
1275000	-903	12	0
1276000	-943	12	0
1277000	-943	12	0
1278000	-943	12	0
1279000	-943	12	0
1280000	-943	12	0
1281000	-943	12	0
1282000	-943	12	0
1283000	-943	12	0
1284000	-943	12	0
1285000	-943	12	0
1286000	-973	13	0
1287000	-973	13	0
1288000	-973	13	0
1289000	-973	13	0
1290000	-973	13	0
1291000	-973	13	0
1292000	-973	13	0
1293000	-973	13	0
1294000	-973	13	0
1295000	-973	13	0
1296000	-976	13	0
1297000	-976	13	0
1298000	-976	13	0
1299000	-976	13	0
1300000	-976	13	0
1301000	-976	13	0
1302000	-976	13	0
1303000	-976	13	0
1304000	-976	13	0
1305000	-934	13	24
1306000	-934	13	24
1307000	-934	13	24
1308000	-934	13	24
1309000	-934	13	24
1310000	-934	13	24
1311000	-934	13	24
1312000	-934	13	24
1313000	-934	13	24
1314000	-934	13	24
1315000	-931	13	0
1316000	-931	13	0
1317000	-931	13	0
1318000	-931	13	0
1319000	-931	13	0
1320000	-931	13	0
1321000	-931	13	0
1322000	-931	13	0
1323000	-931	13	0
1324000	-931	13	0
1325000	-941	13	0
1326000	-941	13	0
1327000	-941	13	0
1328000	-941	13	0
1329000	-941	13	0
1330000	-941	13	0
1331000	-941	13	0
1332000	-941	13	0
1333000	-941	13	0
1334000	-941	13	0
1335000	-921	13	0
1336000	-921	13	0
1337000	-921	13	0
1338000	-921	13	0
1339000	-921	13	0
1340000	-921	13	0
1341000	-921	13	0
1342000	-921	13	0
1343000	-921	13	0
1344000	-921	13	0
1345000	-910	13	0
1346000	-910	13	0
1347000	-910	13	0
1348000	-910	13	0
1349000	-910	13	0
1350000	-910	13	0
1351000	-910	13	0
1352000	-910	13	0
1353000	-910	13	0
1354000	-910	13	0
1355000	-993	13	0
1356000	-993	13	0
1357000	-993	13	0
1358000	-993	13	0
1359000	-993	13	0
1360000	-993	13	0
1361000	-993	13	0
1362000	-993	13	0
1363000	-993	13	0
1364000	-993	13	0
1365000	-1075	13	0
1366000	-1075	13	0
1367000	-1075	13	0
1368000	-1075	13	0
1369000	-1075	13	0
1370000	-1075	13	0
1371000	-1075	13	0
1372000	-1075	13	0
1373000	-1075	13	0
1374000	-1075	13	0
1375000	-1037	13	0
1376000	-1037	13	0
1377000	-1037	13	0
1378000	-1037	13	0
1379000	-1037	13	0
1380000	-1037	13	0
1381000	-1037	13	0
1382000	-1037	13	0
1383000	-1037	13	0
1384000	-955	14	0
1385000	-955	14	0
1386000	-955	14	0
1387000	-955	14	0
1388000	-955	14	0
1389000	-955	14	0
1390000	-955	14	0
1391000	-955	14	0
1392000	-955	14	0
1393000	-955	14	0
1394000	-965	14	0
1395000	-965	14	0
1396000	-965	14	0
1397000	-965	14	0
1398000	-965	14	0
1399000	-965	14	0
1400000	-965	14	0
1401000	-965	14	0
1402000	-965	14	0
1403000	-965	14	0
1404000	-1042	14	0
1405000	-1042	14	0
1406000	-1042	14	0
1407000	-1042	14	0
1408000	-1042	14	0
1409000	-1042	14	0
1410000	-1042	14	0
1411000	-1042	14	0
1412000	-1042	14	0
1413000	-1042	14	0
1414000	-1116	14	0
1415000	-1116	14	0
1416000	-1116	14	0
1417000	-1116	14	0
1418000	-1116	14	0
1419000	-1116	14	0
1420000	-1116	14	0
1421000	-1116	14	0
1422000	-1116	14	0
1423000	-1116	14	0
1424000	-1164	14	0
1425000	-1164	14	0
1426000	-1164	14	0
1427000	-1164	14	0
1428000	-1164	14	0
1429000	-1164	14	0
1430000	-1164	14	0
1431000	-1164	14	0
1432000	-1164	14	0
1433000	-1164	14	0
1434000	-1075	14	0
1435000	-1075	14	0
1436000	-1075	14	0
1437000	-1075	14	0
1438000	-1075	14	0
1439000	-1075	14	0
1440000	-1075	14	0
1441000	-1075	14	0
1442000	-1075	14	0
1443000	-1075	14	0
1444000	-1021	14	0
1445000	-1021	14	0
1446000	-1021	14	0
1447000	-1021	14	0
1448000	-1021	14	0
1449000	-1021	14	0
1450000	-1021	14	0
1451000	-1021	14	0
1452000	-1021	14	0
1453000	-1021	14	0
1454000	-970	14	0
1455000	-970	14	0
1456000	-970	14	0
1457000	-970	14	0
1458000	-970	14	0
1459000	-970	14	0
1460000	-970	14	0
1461000	-970	14	0
1462000	-970	14	0
1463000	-971	14	0
1464000	-971	14	0
1465000	-971	14	0
1466000	-971	14	0
1467000	-971	14	0
1468000	-971	14	0
1469000	-971	14	0
1470000	-971	14	0
1471000	-971	14	0
1472000	-971	14	0
1473000	-1013	14	0
1474000	-1013	14	0
1475000	-1013	14	0
1476000	-1013	14	0
1477000	-1013	14	0
1478000	-1013	14	0
1479000	-1013	14	0
1480000	-1013	14	0
1481000	-1013	14	0
1482000	-1013	14	0
1483000	-1058	15	0
1484000	-1058	15	0
1485000	-1058	15	0
1486000	-1058	15	0
1487000	-1058	15	0
1488000	-1058	15	0
1489000	-1058	15	0
1490000	-1058	15	0
1491000	-1058	15	0
1492000	-1058	15	0
1493000	-1103	15	0
1494000	-1103	15	0
1495000	-1103	15	0
1496000	-1103	15	0
1497000	-1103	15	0
1498000	-1103	15	0
1499000	-1103	15	0
1500000	-1103	15	0
1501000	-1103	15	0
1502000	-1103	15	0
1503000	-1091	15	0
1504000	-1091	15	0
1505000	-1091	15	0
1506000	-1091	15	0
1507000	-1091	15	0
1508000	-1091	15	0
1509000	-1091	15	0
1510000	-1091	15	0
1511000	-1091	15	0
1512000	-1091	15	0
1513000	-1007	15	0
1514000	-1007	15	0
1515000	-1007	15	0
1516000	-1007	15	0
1517000	-1007	15	0
1518000	-1007	15	0
1519000	-1007	15	0
1520000	-1007	15	0
1521000	-1007	15	0
1522000	-1007	15	0
1523000	-990	15	0
1524000	-990	15	0
1525000	-990	15	0
1526000	-990	15	0
1527000	-990	15	0
1528000	-990	15	0
1529000	-990	15	0
1530000	-990	15	0
1531000	-990	15	0
1532000	-1008	15	0
1533000	-1008	15	0
1534000	-1008	15	0
1535000	-1008	15	0
1536000	-1008	15	0
1537000	-1008	15	0
1538000	-1008	15	0
1539000	-1008	15	0
1540000	-1008	15	0
1541000	-1008	15	0
1542000	-1035	15	0
1543000	-1035	15	0
1544000	-1035	15	0
1545000	-1035	15	0
1546000	-1035	15	0
1547000	-1035	15	0
1548000	-1035	15	0
1549000	-1035	15	0
1550000	-1035	15	0
1551000	-1035	15	0
1552000	-1080	15	0
1553000	-1080	15	0
1554000	-1080	15	0
1555000	-1080	15	0
1556000	-1080	15	0
1557000	-1080	15	0
1558000	-1080	15	0
1559000	-1080	15	0
1560000	-1080	15	0
1561000	-1080	15	0
1562000	-1068	15	0
1563000	-1068	15	0
1564000	-1068	15	0
1565000	-1068	15	0
1566000	-1068	15	0
1567000	-1068	15	0
1568000	-1068	15	0
1569000	-1068	15	0
1570000	-1068	15	0
1571000	-1068	15	0
1572000	-1075	15	0
1573000	-1075	15	0
1574000	-1075	15	0
1575000	-1075	15	0
1576000	-1075	15	0
1577000	-1075	15	0
1578000	-1075	15	0
1579000	-1075	15	0
1580000	-1075	15	0
1581000	-1075	15	0
1582000	-1082	16	0
1583000	-1082	16	0
1584000	-1082	16	0
1585000	-1082	16	0
1586000	-1082	16	0
1587000	-1082	16	0
1588000	-1082	16	0
1589000	-1082	16	0
1590000	-1082	16	0
1591000	-1082	16	0
1592000	-1072	16	0
1593000	-1072	16	0
1594000	-1072	16	0
1595000	-1072	16	0
1596000	-1072	16	0
1597000	-1072	16	0
1598000	-1072	16	0
1599000	-1072	16	0
1600000	-1072	16	0
1601000	-1072	16	0
1602000	-1012	16	0
1603000	-1012	16	0
1604000	-1012	16	0
1605000	-1012	16	0
1606000	-1012	16	0
1607000	-1012	16	0
1608000	-1012	16	0
1609000	-1012	16	0
1610000	-1012	16	0
1611000	-1036	16	0
1612000	-1036	16	0
1613000	-1036	16	0
1614000	-1036	16	0
1615000	-1036	16	0
1616000	-1036	16	0
1617000	-1036	16	0
1618000	-1036	16	0
1619000	-1036	16	0
1620000	-1036	16	0
1621000	-1090	16	0
1622000	-1090	16	0
1623000	-1090	16	0
1624000	-1090	16	0
1625000	-1090	16	0
1626000	-1090	16	0
1627000	-1090	16	0
1628000	-1090	16	0
1629000	-1090	16	0
1630000	-1090	16	0
1631000	-1135	16	0
1632000	-1135	16	0
1633000	-1135	16	0
1634000	-1135	16	0
1635000	-1135	16	0
1636000	-1135	16	0
1637000	-1135	16	0
1638000	-1135	16	0
1639000	-1135	16	0
1640000	-1135	16	0
1641000	-1171	16	0
1642000	-1171	16	0
1643000	-1171	16	0
1644000	-1171	16	0
1645000	-1171	16	0
1646000	-1171	16	0
1647000	-1171	16	0
1648000	-1171	16	0
1649000	-1171	16	0
1650000	-1171	16	0
1651000	-1144	16	0
1652000	-1144	16	0
1653000	-1144	16	0
1654000	-1144	16	0
1655000	-1144	16	0
1656000	-1144	16	0
1657000	-1144	16	0
1658000	-1144	16	0
1659000	-1144	16	0
1660000	-1144	16	0
1661000	-1127	16	0
1662000	-1127	16	0
1663000	-1127	16	0
1664000	-1127	16	0
1665000	-1127	16	0
1666000	-1127	16	0
1667000	-1127	16	0
1668000	-1127	16	0
1669000	-1127	16	0
1670000	-1127	16	0
1671000	-1117	16	24
1672000	-1117	16	24
1673000	-1117	16	24
1674000	-1117	16	24
1675000	-1117	16	24
1676000	-1117	16	24
1677000	-1117	16	24
1678000	-1117	16	24
1679000	-1117	16	24
1680000	-1117	16	0
1681000	-1128	17	0
1682000	-1128	17	0
1683000	-1128	17	0
1684000	-1128	17	0
1685000	-1128	17	0
1686000	-1128	17	0
1687000	-1128	17	0
1688000	-1128	17	0
1689000	-1128	17	0
1690000	-1090	17	0
1691000	-1090	17	0
1692000	-1090	17	0
1693000	-1090	17	0
1694000	-1090	17	0
1695000	-1090	17	0
1696000	-1090	17	0
1697000	-1090	17	0
1698000	-1090	17	0
1699000	-1090	17	0
1700000	-957	17	0
1701000	-957	17	0
1702000	-957	17	0
1703000	-957	17	0
1704000	-957	17	0
1705000	-957	17	0
1706000	-957	17	0
1707000	-957	17	0
1708000	-957	17	0
1709000	-957	17	0
1710000	-823	17	0
1711000	-823	17	0
1712000	-823	17	0
1713000	-823	17	0
1714000	-823	17	0
1715000	-823	17	0
1716000	-823	17	0
1717000	-823	17	0
1718000	-823	17	0
1719000	-823	17	0
1720000	-970	17	0
1721000	-970	17	0
1722000	-970	17	0
1723000	-970	17	0
1724000	-970	17	0
1725000	-970	17	0
1726000	-970	17	0
1727000	-970	17	0
1728000	-970	17	0
1729000	-970	17	0
1730000	-1196	17	0
1731000	-1196	17	0
1732000	-1196	17	0
1733000	-1196	17	0
1734000	-1196	17	0
1735000	-1196	17	0
1736000	-1196	17	0
1737000	-1196	17	0
1738000	-1196	17	0
1739000	-1196	17	0
1740000	-1168	17	0
1741000	-1168	17	0
1742000	-1168	17	0
1743000	-1168	17	0
1744000	-1168	17	0
1745000	-1168	17	0
1746000	-1168	17	0
1747000	-1168	17	0
1748000	-1168	17	0
1749000	-1168	17	0
1750000	-968	17	0
1751000	-968	17	0
1752000	-968	17	0
1753000	-968	17	0
1754000	-968	17	0
1755000	-968	17	0
1756000	-968	17	0
1757000	-968	17	0
1758000	-968	17	0
1759000	-968	17	24
1760000	-770	17	24
1761000	-770	17	24
1762000	-770	17	24
1763000	-770	17	24
1764000	-770	17	24
1765000	-770	17	24
1766000	-770	17	24
1767000	-770	17	24
1768000	-770	17	24
1769000	-585	17	0
1770000	-585	17	0
1771000	-585	17	0
1772000	-585	17	0
1773000	-585	17	0
1774000	-585	17	0
1775000	-585	17	0
1776000	-585	17	0
1777000	-585	17	0
1778000	-585	17	0
1779000	-652	18	0
1780000	-652	18	0
1781000	-652	18	0
1782000	-652	18	0
1783000	-652	18	0
1784000	-652	18	0
1785000	-652	18	0
1786000	-652	18	0
1787000	-652	18	0
1788000	-652	18	0
1789000	-623	18	0
1790000	-623	18	0
1791000	-623	18	0
1792000	-623	18	0
1793000	-623	18	0
1794000	-623	18	0
1795000	-623	18	0
1796000	-623	18	0
1797000	-623	18	0
1798000	-623	18	0
1799000	-590	18	24
1800000	-590	18	24
1801000	-590	18	24
1802000	-590	18	24
1803000	-590	18	24
1804000	-590	18	24
1805000	-590	18	24
1806000	-590	18	24
1807000	-590	18	24
1808000	-590	18	24
1809000	-739	18	0
1810000	-739	18	0
1811000	-739	18	0
1812000	-739	18	0
1813000	-739	18	0
1814000	-739	18	0
1815000	-739	18	0
1816000	-739	18	0
1817000	-739	18	0
1818000	-739	18	0
1819000	-1036	18	24
1820000	-1036	18	24
1821000	-1036	18	24
1822000	-1036	18	24
1823000	-1036	18	24
1824000	-1036	18	24
1825000	-1036	18	24
1826000	-1036	18	24
1827000	-1036	18	24
1828000	-1036	18	24
1829000	-874	18	0
1830000	-874	18	0
1831000	-874	18	0
1832000	-874	18	0
1833000	-874	18	0
1834000	-874	18	0
1835000	-874	18	0
1836000	-874	18	0
1837000	-874	18	0
1838000	-874	18	24
1839000	-711	18	24
1840000	-711	18	24
1841000	-711	18	24
1842000	-711	18	24
1843000	-711	18	24
1844000	-711	18	24
1845000	-711	18	24
1846000	-711	18	24
1847000	-711	18	24
1848000	-229	18	0
1849000	-229	18	0
1850000	-229	18	0
1851000	-229	18	0
1852000	-229	18	0
1853000	-229	18	0
1854000	-229	18	0
1855000	-229	18	0
1856000	-229	18	0
1857000	-229	18	0
1858000	203	18	0
1859000	203	18	0
1860000	203	18	0
1861000	203	18	0
1862000	203	18	0
1863000	203	18	0
1864000	203	18	0
1865000	203	18	0
1866000	203	18	0
1867000	203	18	0
1868000	-57	18	0
1869000	-57	18	0
1870000	-57	18	0
1871000	-57	18	0
1872000	-57	18	0
1873000	-57	18	0
1874000	-57	18	0
1875000	-57	18	0
1876000	-57	18	0
1877000	-57	18	0
1878000	-827	19	24
1879000	-827	19	24
1880000	-827	19	24
1881000	-827	19	24
1882000	-827	19	24
1883000	-827	19	24
1884000	-827	19	24
1885000	-827	19	24
1886000	-827	19	24
1887000	-827	19	24
1888000	-1602	19	0
1889000	-1602	19	0
1890000	-1602	19	0
1891000	-1602	19	0
1892000	-1602	19	0
1893000	-1602	19	0
1894000	-1602	19	0
1895000	-1602	19	0
1896000	-1602	19	0
1897000	-1602	19	0
1898000	-2242	19	24
1899000	-2242	19	24
1900000	-2242	19	24
1901000	-2242	19	24
1902000	-2242	19	24
1903000	-2242	19	24
1904000	-2242	19	24
1905000	-2242	19	24
1906000	-2242	19	24
1907000	-2242	19	24
1908000	-2101	19	0
1909000	-2101	19	0
1910000	-2101	19	0
1911000	-2101	19	0
1912000	-2101	19	0
1913000	-2101	19	0
1914000	-2101	19	0
1915000	-2101	19	0
1916000	-2101	19	0
1917000	-2101	19	24
1918000	-1387	19	24
1919000	-1387	19	24
1920000	-1387	19	24
1921000	-1387	19	24
1922000	-1387	19	24
1923000	-1387	19	24
1924000	-1387	19	24
1925000	-1387	19	24
1926000	-1387	19	24
1927000	-673	19	24
1928000	-673	19	24
1929000	-673	19	24
1930000	-673	19	24
1931000	-673	19	24
1932000	-673	19	24
1933000	-673	19	24
1934000	-673	19	24
1935000	-673	19	24
1936000	-673	19	24
1937000	23	19	24
1938000	23	19	24
1939000	23	19	24
1940000	23	19	24
1941000	23	19	24
1942000	23	19	24
1943000	23	19	24
1944000	23	19	24
1945000	23	19	24
1946000	23	19	24
1947000	347	19	0
1948000	347	19	0
1949000	347	19	0
1950000	347	19	0
1951000	347	19	0
1952000	347	19	0
1953000	347	19	0
1954000	347	19	0
1955000	347	19	0
1956000	347	19	0
1957000	-146	19	24
1958000	-146	19	24
1959000	-146	19	24
1960000	-146	19	24
1961000	-146	19	24
1962000	-146	19	24
1963000	-146	19	24
1964000	-146	19	24
1965000	-146	19	24
1966000	-146	19	24
1967000	-299	19	24
1968000	-299	19	24
1969000	-299	19	24
1970000	-299	19	24
1971000	-299	19	24
1972000	-299	19	24
1973000	-299	19	24
1974000	-299	19	24
1975000	-299	19	24
1976000	-299	19	24
1977000	-442	20	24
1978000	-442	20	24
1979000	-442	20	24
1980000	-442	20	24
1981000	-442	20	24
1982000	-442	20	24
1983000	-442	20	24
1984000	-442	20	24
1985000	-442	20	24
1986000	-442	20	24
1987000	-56	20	0
1988000	-56	20	0
1989000	-56	20	0
1990000	-56	20	0
1991000	-56	20	0
1992000	-56	20	0
1993000	-56	20	0
1994000	-56	20	0
1995000	-56	20	0
1996000	-56	20	24
1997000	-186	20	24
1998000	-186	20	24
1999000	-186	20	24
[truncated: 41,017 more rows]
