# Supplementary material for: Empirical optimization of an angled spoke paddling wheel with self-rotating mechanism
Source: Sci Rep. 2022 Nov 28;12:20511. doi: 10.1038/s41598-022-25181-7 (PMC9705443; doi:10.1038/s41598-022-25181-7)
Supplement: Supplementary file 1 — Supplementary Information. [file 41598_2022_25181_MOESM1_ESM.zip › 2nd_test_Loadcell_raw_data/R9/Test2_R9_120RPM_Set2.csv]

Timestamp	RMS_Val_G	Target_Vel_G	Vel_Cur_G
0	0	0	0
2000	0	0	0
3000	0	0	0
4000	0	0	0
5000	0	0	0
6000	0	0	0
7000	0	0	0
8000	0	0	0
9000	0	0	0
10000	0	0	0
11000	0	0	0
12000	-83890	0	0
13000	-83890	0	0
14000	-83890	0	0
15000	-83890	0	0
16000	-83890	0	0
17000	-83890	0	0
18000	-83890	0	0
19000	-83890	0	0
20000	-83890	0	0
21000	-83890	0	0
22000	-167763	0	0
23000	-167763	0	0
24000	-167763	0	0
25000	-167763	0	0
26000	-167763	0	0
27000	-167763	0	0
28000	-167763	0	0
29000	-167763	0	0
30000	-167763	0	0
31000	-167763	0	0
32000	-251640	0	0
33000	-251640	0	0
34000	-251640	0	0
35000	-251640	0	0
36000	-251640	0	0
37000	-251640	0	0
38000	-251640	0	0
39000	-251640	0	0
40000	-251640	0	0
41000	-251640	0	0
42000	-335517	0	0
43000	-335517	0	0
44000	-335517	0	0
45000	-335517	0	0
46000	-335517	0	0
47000	-335517	0	0
48000	-335517	0	0
49000	-335517	0	0
50000	-335517	0	0
51000	-335517	0	0
52000	-419386	0	0
53000	-419386	0	0
54000	-419386	0	0
55000	-419386	0	0
56000	-419386	0	0
57000	-419386	0	0
58000	-419386	0	0
59000	-419386	0	0
60000	-419386	0	0
61000	-419386	0	0
62000	-503263	0	0
63000	-503263	0	0
64000	-503263	0	0
65000	-503263	0	0
66000	-503263	0	0
67000	-503263	0	0
68000	-503263	0	0
69000	-503263	0	0
70000	-503263	0	0
71000	-587138	0	0
72000	-587138	0	0
73000	-587138	0	0
74000	-587138	0	0
75000	-587138	0	0
76000	-587138	0	0
77000	-587138	0	0
78000	-587138	0	0
79000	-587138	0	0
80000	-587138	0	0
81000	-671018	0	0
82000	-671018	0	0
83000	-671018	0	0
84000	-671018	0	0
85000	-671018	0	0
86000	-671018	0	0
87000	-671018	0	0
88000	-671018	0	0
89000	-671018	0	0
90000	-671018	0	0
91000	-754899	0	0
92000	-754899	0	0
93000	-754899	0	0
94000	-754899	0	0
95000	-754899	0	0
96000	-754899	0	0
97000	-754899	0	0
98000	-754899	0	0
99000	-754899	0	0
100000	-754899	0	0
101000	-754899	1	0
102000	-754899	1	0
103000	-754899	1	0
104000	-754899	1	0
105000	-754899	1	0
106000	-754899	1	0
107000	-754899	1	0
108000	-754899	1	0
109000	-754899	1	0
110000	-754899	1	0
111000	-754900	1	0
112000	-754900	1	0
113000	-754900	1	0
114000	-754900	1	0
115000	-754900	1	0
116000	-754900	1	0
117000	-754900	1	0
118000	-754900	1	0
119000	-754900	1	0
120000	-754900	1	0
121000	-754900	1	0
122000	-754900	1	0
123000	-754900	1	0
124000	-754900	1	0
125000	-754900	1	0
126000	-754900	1	0
127000	-754900	1	0
128000	-754900	1	0
129000	-754900	1	0
130000	-754900	1	0
131000	-754899	1	0
132000	-754899	1	0
133000	-754899	1	0
134000	-754899	1	0
135000	-754899	1	0
136000	-754899	1	0
137000	-754899	1	0
138000	-754899	1	0
139000	-754899	1	0
140000	-754896	1	0
141000	-754896	1	0
142000	-754896	1	0
143000	-754896	1	0
144000	-754896	1	0
145000	-754896	1	0
146000	-754896	1	0
147000	-754896	1	0
148000	-754896	1	0
149000	-754896	1	0
150000	-754901	1	0
151000	-754901	1	0
152000	-754901	1	0
153000	-754901	1	0
154000	-754901	1	0
155000	-754901	1	0
156000	-754901	1	0
157000	-754901	1	0
158000	-754901	1	0
159000	-754901	1	0
160000	-754899	1	0
161000	-754899	1	0
162000	-754899	1	0
163000	-754899	1	0
164000	-754899	1	0
165000	-754899	1	0
166000	-754899	1	0
167000	-754899	1	0
168000	-754899	1	0
169000	-754899	1	0
170000	-754897	1	0
171000	-754897	1	0
172000	-754897	1	0
173000	-754897	1	0
174000	-754897	1	0
175000	-754897	1	0
176000	-754897	1	0
177000	-754897	1	0
178000	-754897	1	0
179000	-754897	1	0
180000	-754899	1	0
181000	-754899	1	0
182000	-754899	1	0
183000	-754899	1	0
184000	-754899	1	0
185000	-754899	1	0
186000	-754899	1	0
187000	-754899	1	0
188000	-754899	1	0
189000	-754899	1	0
190000	-754888	1	0
191000	-754888	1	0
192000	-754888	1	0
193000	-754888	1	0
194000	-754888	1	0
195000	-754888	1	0
196000	-754888	1	0
197000	-754888	1	0
198000	-754888	1	0
199000	-754888	1	0
200000	-754889	2	0
201000	-754889	2	0
202000	-754889	2	0
203000	-754889	2	0
204000	-754889	2	0
205000	-754889	2	0
206000	-754889	2	0
207000	-754889	2	0
208000	-754889	2	0
209000	-754889	2	0
210000	-754882	2	0
211000	-754882	2	0
212000	-754882	2	0
213000	-754882	2	0
214000	-754882	2	0
215000	-754882	2	0
216000	-754882	2	0
217000	-754882	2	0
218000	-754882	2	0
219000	-754882	2	0
220000	-754875	2	0
221000	-754875	2	0
222000	-754875	2	0
223000	-754875	2	0
224000	-754875	2	0
225000	-754875	2	0
226000	-754875	2	0
227000	-754875	2	0
228000	-754875	2	0
229000	-754880	2	0
230000	-754880	2	0
231000	-754880	2	0
232000	-754880	2	0
233000	-754880	2	0
234000	-754880	2	0
235000	-754880	2	0
236000	-754880	2	0
237000	-754880	2	0
238000	-754880	2	0
239000	-754872	2	0
240000	-754872	2	0
241000	-754872	2	0
242000	-754872	2	0
243000	-754872	2	0
244000	-754872	2	0
245000	-754872	2	0
246000	-754872	2	0
247000	-754872	2	0
248000	-754872	2	0
249000	-754880	2	0
250000	-754880	2	0
251000	-754880	2	0
252000	-754880	2	0
253000	-754880	2	0
254000	-754880	2	0
255000	-754880	2	0
256000	-754880	2	0
257000	-754880	2	0
258000	-754880	2	0
259000	-754888	2	0
260000	-754888	2	0
261000	-754888	2	0
262000	-754888	2	0
263000	-754888	2	0
264000	-754888	2	0
265000	-754888	2	0
266000	-754888	2	0
267000	-754888	2	0
268000	-754888	2	0
269000	-754877	2	0
270000	-754877	2	0
271000	-754877	2	0
272000	-754877	2	0
273000	-754877	2	0
274000	-754877	2	0
275000	-754877	2	0
276000	-754877	2	0
277000	-754877	2	0
278000	-754877	2	0
279000	-754878	2	0
280000	-754878	2	0
281000	-754878	2	0
282000	-754878	2	0
283000	-754878	2	0
284000	-754878	2	0
285000	-754878	2	0
286000	-754878	2	0
287000	-754878	2	0
288000	-754878	2	0
289000	-754860	2	0
290000	-754860	2	0
291000	-754860	2	0
292000	-754860	2	0
293000	-754860	2	0
294000	-754860	2	0
295000	-754860	2	0
296000	-754860	2	0
297000	-754860	2	0
298000	-754860	3	0
299000	-754865	3	0
300000	-754865	3	0
301000	-754865	3	0
302000	-754865	3	0
303000	-754865	3	0
304000	-754865	3	0
305000	-754865	3	0
306000	-754865	3	0
307000	-754865	3	0
308000	-754870	3	0
309000	-754870	3	0
310000	-754870	3	0
311000	-754870	3	0
312000	-754870	3	0
313000	-754870	3	0
314000	-754870	3	0
315000	-754870	3	0
316000	-754870	3	0
317000	-754870	3	0
318000	-754864	3	0
319000	-754864	3	0
320000	-754864	3	0
321000	-754864	3	0
322000	-754864	3	0
323000	-754864	3	0
324000	-754864	3	0
325000	-754864	3	0
326000	-754864	3	0
327000	-754864	3	0
328000	-754864	3	0
329000	-754864	3	0
330000	-754864	3	0
331000	-754864	3	0
332000	-754864	3	0
333000	-754864	3	0
334000	-754864	3	0
335000	-754864	3	0
336000	-754864	3	0
337000	-754864	3	0
338000	-754854	3	0
339000	-754854	3	0
340000	-754854	3	0
341000	-754854	3	0
342000	-754854	3	0
343000	-754854	3	0
344000	-754854	3	0
345000	-754854	3	0
346000	-754854	3	0
347000	-754854	3	0
348000	-754843	3	0
349000	-754843	3	0
350000	-754843	3	0
351000	-754843	3	0
352000	-754843	3	0
353000	-754843	3	0
354000	-754843	3	0
355000	-754843	3	0
356000	-754843	3	0
357000	-754843	3	0
358000	-754843	3	0
359000	-754843	3	0
360000	-754843	3	0
361000	-754843	3	0
362000	-754843	3	0
363000	-754843	3	0
364000	-754843	3	0
365000	-754843	3	0
366000	-754843	3	0
367000	-754843	3	0
368000	-754830	3	0
369000	-754830	3	0
370000	-754830	3	0
371000	-754830	3	0
372000	-754830	3	0
373000	-754830	3	0
374000	-754830	3	0
375000	-754830	3	0
376000	-754830	3	0
377000	-754830	3	0
378000	-754821	3	0
379000	-754821	3	0
380000	-754821	3	0
381000	-754821	3	0
382000	-754821	3	0
383000	-754821	3	0
384000	-754821	3	0
385000	-754821	3	0
386000	-754821	3	0
387000	-754811	3	0
388000	-754811	3	0
389000	-754811	3	0
390000	-754811	3	0
391000	-754811	3	0
392000	-754811	3	0
393000	-754811	3	0
394000	-754811	3	0
395000	-754811	3	0
396000	-754811	3	0
397000	-754801	4	0
398000	-754801	4	0
399000	-754801	4	0
400000	-754801	4	0
401000	-754801	4	0
402000	-754801	4	0
403000	-754801	4	0
404000	-754801	4	0
405000	-754801	4	0
406000	-754801	4	0
407000	-754781	4	0
408000	-754781	4	0
409000	-754781	4	0
410000	-754781	4	0
411000	-754781	4	0
412000	-754781	4	0
413000	-754781	4	0
414000	-754781	4	0
415000	-754781	4	0
416000	-754781	4	0
417000	-754767	4	0
418000	-754767	4	0
419000	-754767	4	0
420000	-754767	4	0
421000	-754767	4	0
422000	-754767	4	0
423000	-754767	4	0
424000	-754767	4	0
425000	-754767	4	0
426000	-754767	4	0
427000	-754747	4	0
428000	-754747	4	0
429000	-754747	4	0
430000	-754747	4	0
431000	-754747	4	0
432000	-754747	4	0
433000	-754747	4	0
434000	-754747	4	0
435000	-754747	4	0
436000	-754747	4	0
437000	-754726	4	0
438000	-754726	4	0
439000	-754726	4	0
440000	-754726	4	0
441000	-754726	4	0
442000	-754726	4	0
443000	-754726	4	0
444000	-754726	4	0
445000	-754726	4	0
446000	-754726	4	0
447000	-754726	4	0
448000	-754726	4	0
449000	-754726	4	0
450000	-754726	4	0
451000	-754726	4	0
452000	-754726	4	0
453000	-754726	4	0
454000	-754726	4	0
455000	-754726	4	0
456000	-754726	4	0
457000	-754714	4	0
458000	-754714	4	0
459000	-754714	4	0
460000	-754714	4	0
461000	-754714	4	0
462000	-754714	4	0
463000	-754714	4	0
464000	-754714	4	0
465000	-754714	4	0
466000	-754725	4	0
467000	-754725	4	0
468000	-754725	4	0
469000	-754725	4	0
470000	-754725	4	0
471000	-754725	4	0
472000	-754725	4	0
473000	-754725	4	0
474000	-754725	4	0
475000	-754725	4	0
476000	-754737	4	0
477000	-754737	4	0
478000	-754737	4	0
479000	-754737	4	0
480000	-754737	4	0
481000	-754737	4	0
482000	-754737	4	0
483000	-754737	4	0
484000	-754737	4	0
485000	-754737	4	0
486000	-754718	4	0
487000	-754718	4	0
488000	-754718	4	0
489000	-754718	4	0
490000	-754718	4	0
491000	-754718	4	0
492000	-754718	4	0
493000	-754718	4	0
494000	-754718	4	0
495000	-754718	4	0
496000	-754714	5	0
497000	-754714	5	0
498000	-754714	5	0
499000	-754714	5	0
500000	-754714	5	0
501000	-754714	5	0
502000	-754714	5	0
503000	-754714	5	0
504000	-754714	5	0
505000	-754714	5	0
506000	-754690	5	0
507000	-754690	5	0
508000	-754690	5	0
509000	-754690	5	0
510000	-754690	5	0
511000	-754690	5	0
512000	-754690	5	0
513000	-754690	5	0
514000	-754690	5	0
515000	-754690	5	0
516000	-754667	5	0
517000	-754667	5	0
518000	-754667	5	0
519000	-754667	5	0
520000	-754667	5	0
521000	-754667	5	0
522000	-754667	5	0
523000	-754667	5	0
524000	-754667	5	0
525000	-754667	5	0
526000	-754677	5	0
527000	-754677	5	0
528000	-754677	5	0
529000	-754677	5	0
530000	-754677	5	0
531000	-754677	5	0
532000	-754677	5	0
533000	-754677	5	0
534000	-754677	5	0
535000	-754677	5	0
536000	-754674	5	0
537000	-754674	5	0
538000	-754674	5	0
539000	-754674	5	0
540000	-754674	5	0
541000	-754674	5	0
542000	-754674	5	0
543000	-754674	5	0
544000	-754674	5	0
545000	-754684	5	0
546000	-754684	5	0
547000	-754684	5	0
548000	-754684	5	0
549000	-754684	5	0
550000	-754684	5	0
551000	-754684	5	0
552000	-754684	5	0
553000	-754684	5	0
554000	-754684	5	0
555000	-754682	5	0
556000	-754682	5	0
557000	-754682	5	0
558000	-754682	5	0
559000	-754682	5	0
560000	-754682	5	0
561000	-754682	5	0
562000	-754682	5	0
563000	-754682	5	0
564000	-754682	5	0
565000	-754680	5	0
566000	-754680	5	0
567000	-754680	5	0
568000	-754680	5	0
569000	-754680	5	0
570000	-754680	5	0
571000	-754680	5	0
572000	-754680	5	0
573000	-754680	5	0
574000	-754680	5	0
575000	-754682	5	0
576000	-754682	5	0
577000	-754682	5	0
578000	-754682	5	0
579000	-754682	5	0
580000	-754682	5	0
581000	-754682	5	0
582000	-754682	5	0
583000	-754682	5	0
584000	-754682	5	0
585000	-754677	5	0
586000	-754677	5	0
587000	-754677	5	0
588000	-754677	5	0
589000	-754677	5	0
590000	-754677	5	0
591000	-754677	5	0
592000	-754677	5	0
593000	-754677	5	0
594000	-754677	5	0
595000	-754667	6	0
596000	-754667	6	0
597000	-754667	6	0
598000	-754667	6	0
599000	-754667	6	0
600000	-754667	6	0
601000	-754667	6	0
602000	-754667	6	0
603000	-754667	6	0
604000	-754667	6	0
605000	-754658	6	0
606000	-754658	6	0
607000	-754658	6	0
608000	-754658	6	0
609000	-754658	6	0
610000	-754658	6	0
611000	-754658	6	0
612000	-754658	6	0
613000	-754658	6	0
614000	-754658	6	0
615000	-754662	6	0
616000	-754662	6	0
617000	-754662	6	0
618000	-754662	6	0
619000	-754662	6	0
620000	-754662	6	0
621000	-754662	6	0
622000	-754662	6	0
623000	-754662	6	0
624000	-754663	6	0
625000	-754663	6	0
626000	-754663	6	0
627000	-754663	6	0
628000	-754663	6	0
629000	-754663	6	0
630000	-754663	6	0
631000	-754663	6	0
632000	-754663	6	0
633000	-754663	6	0
634000	-754664	6	0
635000	-754664	6	0
636000	-754664	6	0
637000	-754664	6	0
638000	-754664	6	0
639000	-754664	6	0
640000	-754664	6	0
641000	-754664	6	0
642000	-754664	6	0
643000	-754664	6	0
644000	-754651	6	0
645000	-754651	6	0
646000	-754651	6	0
647000	-754651	6	0
648000	-754651	6	0
649000	-754651	6	0
650000	-754651	6	0
651000	-754651	6	0
652000	-754651	6	0
653000	-754651	6	0
654000	-754638	6	0
655000	-754638	6	0
656000	-754638	6	0
657000	-754638	6	0
658000	-754638	6	0
659000	-754638	6	0
660000	-754638	6	0
661000	-754638	6	0
662000	-754638	6	0
663000	-754638	6	0
664000	-754636	6	0
665000	-754636	6	0
666000	-754636	6	0
667000	-754636	6	0
668000	-754636	6	0
669000	-754636	6	0
670000	-754636	6	0
671000	-754636	6	0
672000	-754636	6	0
673000	-754636	6	0
674000	-754623	6	0
675000	-754623	6	0
676000	-754623	6	0
677000	-754623	6	0
678000	-754623	6	0
679000	-754623	6	0
680000	-754623	6	0
681000	-754623	6	0
682000	-754623	6	0
683000	-754623	6	0
684000	-754630	6	0
685000	-754630	6	0
686000	-754630	6	0
687000	-754630	6	0
688000	-754630	6	0
689000	-754630	6	0
690000	-754630	6	0
691000	-754630	6	0
692000	-754630	6	0
693000	-754630	7	0
694000	-754637	7	0
695000	-754637	7	0
696000	-754637	7	0
697000	-754637	7	0
698000	-754637	7	0
699000	-754637	7	0
700000	-754637	7	0
701000	-754637	7	0
702000	-754637	7	0
703000	-754625	7	0
704000	-754625	7	0
705000	-754625	7	0
706000	-754625	7	0
707000	-754625	7	0
708000	-754625	7	0
709000	-754625	7	0
710000	-754625	7	0
711000	-754625	7	0
712000	-754625	7	0
713000	-754628	7	0
714000	-754628	7	0
715000	-754628	7	0
716000	-754628	7	0
717000	-754628	7	0
718000	-754628	7	0
719000	-754628	7	0
720000	-754628	7	0
721000	-754628	7	0
722000	-754628	7	0
723000	-754614	7	0
724000	-754614	7	0
725000	-754614	7	0
726000	-754614	7	0
727000	-754614	7	0
728000	-754614	7	0
729000	-754614	7	0
730000	-754614	7	0
731000	-754614	7	0
732000	-754614	7	0
733000	-754600	7	0
734000	-754600	7	0
735000	-754600	7	0
736000	-754600	7	0
737000	-754600	7	0
738000	-754600	7	0
739000	-754600	7	0
740000	-754600	7	0
741000	-754600	7	0
742000	-754600	7	0
743000	-754602	7	0
744000	-754602	7	0
745000	-754602	7	0
746000	-754602	7	0
747000	-754602	7	0
748000	-754602	7	0
749000	-754602	7	0
750000	-754602	7	0
751000	-754602	7	0
752000	-754602	7	0
753000	-754589	7	0
754000	-754589	7	0
755000	-754589	7	0
756000	-754589	7	0
757000	-754589	7	0
758000	-754589	7	0
759000	-754589	7	0
760000	-754589	7	0
761000	-754589	7	0
762000	-754589	7	0
763000	-754600	7	0
764000	-754600	7	0
765000	-754600	7	0
766000	-754600	7	0
767000	-754600	7	0
768000	-754600	7	0
769000	-754600	7	0
770000	-754600	7	0
771000	-754600	7	0
772000	-754600	7	0
773000	-754592	7	0
774000	-754592	7	0
775000	-754592	7	0
776000	-754592	7	0
777000	-754592	7	0
778000	-754592	7	0
779000	-754592	7	0
780000	-754592	7	0
781000	-754592	7	0
782000	-754584	7	0
783000	-754584	7	0
784000	-754584	7	0
785000	-754584	7	0
786000	-754584	7	0
787000	-754584	7	0
788000	-754584	7	0
789000	-754584	7	0
790000	-754584	7	0
791000	-754584	7	0
792000	-754589	8	0
793000	-754589	8	0
794000	-754589	8	0
795000	-754589	8	0
796000	-754589	8	0
797000	-754589	8	0
798000	-754589	8	0
799000	-754589	8	0
800000	-754589	8	0
801000	-754589	8	0
802000	-754575	8	0
803000	-754575	8	0
804000	-754575	8	0
805000	-754575	8	0
806000	-754575	8	0
807000	-754575	8	0
808000	-754575	8	0
809000	-754575	8	0
810000	-754575	8	0
811000	-754575	8	0
812000	-754572	8	0
813000	-754572	8	0
814000	-754572	8	0
815000	-754572	8	0
816000	-754572	8	0
817000	-754572	8	0
818000	-754572	8	0
819000	-754572	8	0
820000	-754572	8	0
821000	-754572	8	0
822000	-754568	8	0
823000	-754568	8	0
824000	-754568	8	0
825000	-754568	8	0
826000	-754568	8	0
827000	-754568	8	0
828000	-754568	8	0
829000	-754568	8	0
830000	-754568	8	0
831000	-754568	8	0
832000	-754556	8	0
833000	-754556	8	0
834000	-754556	8	0
835000	-754556	8	0
836000	-754556	8	0
837000	-754556	8	0
838000	-754556	8	0
839000	-754556	8	0
840000	-754556	8	0
841000	-754556	8	0
842000	-754558	8	0
843000	-754558	8	0
844000	-754558	8	0
845000	-754558	8	0
846000	-754558	8	0
847000	-754558	8	0
848000	-754558	8	0
849000	-754558	8	0
850000	-754558	8	0
851000	-754558	8	0
852000	-754557	8	0
853000	-754557	8	0
854000	-754557	8	0
855000	-754557	8	0
856000	-754557	8	0
857000	-754557	8	0
858000	-754557	8	0
859000	-754557	8	0
860000	-754557	8	0
861000	-754556	8	0
862000	-754556	8	0
863000	-754556	8	0
864000	-754556	8	0
865000	-754556	8	0
866000	-754556	8	0
867000	-754556	8	0
868000	-754556	8	0
869000	-754556	8	0
870000	-754556	8	0
871000	-754562	8	0
872000	-754562	8	0
873000	-754562	8	0
874000	-754562	8	0
875000	-754562	8	0
876000	-754562	8	0
877000	-754562	8	0
878000	-754562	8	0
879000	-754562	8	0
880000	-754562	8	0
881000	-754559	8	0
882000	-754559	8	0
883000	-754559	8	0
884000	-754559	8	0
885000	-754559	8	0
886000	-754559	8	0
887000	-754559	8	0
888000	-754559	8	0
889000	-754559	8	0
890000	-754559	8	0
891000	-754557	9	0
892000	-754557	9	0
893000	-754557	9	0
894000	-754557	9	0
895000	-754557	9	0
896000	-754557	9	0
897000	-754557	9	0
898000	-754557	9	0
899000	-754557	9	0
900000	-754557	9	0
901000	-754550	9	0
902000	-754550	9	0
903000	-754550	9	0
904000	-754550	9	0
905000	-754550	9	0
906000	-754550	9	0
907000	-754550	9	0
908000	-754550	9	0
909000	-754550	9	0
910000	-754550	9	0
911000	-754543	9	0
912000	-754543	9	0
913000	-754543	9	0
914000	-754543	9	0
915000	-754543	9	0
916000	-754543	9	0
917000	-754543	9	0
918000	-754543	9	0
919000	-754543	9	0
920000	-754543	9	0
921000	-754542	9	0
922000	-754542	9	0
923000	-754542	9	0
924000	-754542	9	0
925000	-754542	9	0
926000	-754542	9	0
927000	-754542	9	0
928000	-754542	9	0
929000	-754542	9	0
930000	-754542	9	0
931000	-754547	9	0
932000	-754547	9	0
933000	-754547	9	0
934000	-754547	9	0
935000	-754547	9	0
936000	-754547	9	0
937000	-754547	9	0
938000	-754547	9	0
939000	-754547	9	0
940000	-754537	9	0
941000	-754537	9	0
942000	-754537	9	0
943000	-754537	9	0
944000	-754537	9	0
945000	-754537	9	0
946000	-754537	9	0
947000	-754537	9	0
948000	-754537	9	0
949000	-754537	9	0
950000	-754526	9	0
951000	-754526	9	0
952000	-754526	9	0
953000	-754526	9	0
954000	-754526	9	0
955000	-754526	9	0
956000	-754526	9	0
957000	-754526	9	0
958000	-754526	9	0
959000	-754526	9	0
960000	-754517	9	0
961000	-754517	9	0
962000	-754517	9	0
963000	-754517	9	0
964000	-754517	9	0
965000	-754517	9	0
966000	-754517	9	0
967000	-754517	9	0
968000	-754517	9	0
969000	-754517	9	0
970000	-754511	9	0
971000	-754511	9	0
972000	-754511	9	0
973000	-754511	9	0
974000	-754511	9	0
975000	-754511	9	0
976000	-754511	9	0
977000	-754511	9	0
978000	-754511	9	0
979000	-754511	9	0
980000	-754513	9	0
981000	-754513	9	0
982000	-754513	9	0
983000	-754513	9	0
984000	-754513	9	0
985000	-754513	9	0
986000	-754513	9	0
987000	-754513	9	0
988000	-754513	9	0
989000	-754513	9	0
990000	-754515	10	0
991000	-754515	10	0
992000	-754515	10	0
993000	-754515	10	0
994000	-754515	10	0
995000	-754515	10	0
996000	-754515	10	0
997000	-754515	10	0
998000	-754515	10	0
999000	-754515	10	0
1000000	-670626	10	0
1001000	-670626	10	0
1002000	-670626	10	0
1003000	-670626	10	0
1004000	-670626	10	0
1005000	-670626	10	0
1006000	-670626	10	0
1007000	-670626	10	0
1008000	-670626	10	0
1009000	-670626	10	0
1010000	-586756	10	0
1011000	-586756	10	0
1012000	-586756	10	0
1013000	-586756	10	0
1014000	-586756	10	0
1015000	-586756	10	0
1016000	-586756	10	0
1017000	-586756	10	0
1018000	-586756	10	0
1019000	-502882	10	0
1020000	-502882	10	0
1021000	-502882	10	0
1022000	-502882	10	0
1023000	-502882	10	0
1024000	-502882	10	0
1025000	-502882	10	0
1026000	-502882	10	0
1027000	-502882	10	0
1028000	-502882	10	0
1029000	-419007	10	0
1030000	-419007	10	0
1031000	-419007	10	0
1032000	-419007	10	0
1033000	-419007	10	0
1034000	-419007	10	0
1035000	-419007	10	0
1036000	-419007	10	0
1037000	-419007	10	0
1038000	-419007	10	0
1039000	-335140	10	0
1040000	-335140	10	0
1041000	-335140	10	0
1042000	-335140	10	0
1043000	-335140	10	0
1044000	-335140	10	0
1045000	-335140	10	0
1046000	-335140	10	0
1047000	-335140	10	0
1048000	-335140	10	0
1049000	-251263	10	0
1050000	-251263	10	0
1051000	-251263	10	0
1052000	-251263	10	0
1053000	-251263	10	0
1054000	-251263	10	0
1055000	-251263	10	0
1056000	-251263	10	0
1057000	-251263	10	0
1058000	-251263	10	0
1059000	-167391	10	0
1060000	-167391	10	0
1061000	-167391	10	0
1062000	-167391	10	0
1063000	-167391	10	0
1064000	-167391	10	0
1065000	-167391	10	0
1066000	-167391	10	0
1067000	-167391	10	0
1068000	-167391	10	0
1069000	-83507	10	0
1070000	-83507	10	0
1071000	-83507	10	0
1072000	-83507	10	0
1073000	-83507	10	0
1074000	-83507	10	0
1075000	-83507	10	0
1076000	-83507	10	0
1077000	-83507	10	0
1078000	-83507	10	0
1079000	375	10	0
1080000	375	10	0
1081000	375	10	0
1082000	375	10	0
1083000	375	10	0
1084000	375	10	0
1085000	375	10	0
1086000	375	10	0
1087000	375	10	0
1088000	375	11	0
1089000	375	11	0
1090000	375	11	0
1091000	375	11	0
1092000	375	11	0
1093000	375	11	0
1094000	375	11	0
1095000	375	11	0
1096000	375	11	0
1097000	375	11	0
1098000	387	11	0
1099000	387	11	0
1100000	387	11	0
1101000	387	11	0
1102000	387	11	0
1103000	387	11	0
1104000	387	11	0
1105000	387	11	0
1106000	387	11	0
1107000	387	11	0
1108000	392	11	0
1109000	392	11	0
1110000	392	11	0
1111000	392	11	0
1112000	392	11	0
1113000	392	11	0
1114000	392	11	0
1115000	392	11	0
1116000	392	11	0
1117000	392	11	0
1118000	396	11	0
1119000	396	11	0
1120000	396	11	0
1121000	396	11	0
1122000	396	11	0
1123000	396	11	0
1124000	396	11	0
1125000	396	11	0
1126000	396	11	0
1127000	396	11	0
1128000	398	11	0
1129000	398	11	0
1130000	398	11	0
1131000	398	11	0
1132000	398	11	0
1133000	398	11	0
1134000	398	11	0
1135000	398	11	0
1136000	398	11	0
1137000	398	11	0
1138000	401	11	0
1139000	401	11	0
1140000	401	11	0
1141000	401	11	0
1142000	401	11	0
1143000	401	11	0
1144000	401	11	0
1145000	401	11	0
1146000	401	11	0
1147000	401	11	0
1148000	403	11	0
1149000	403	11	0
1150000	403	11	0
1151000	403	11	0
1152000	403	11	0
1153000	403	11	0
1154000	403	11	0
1155000	403	11	0
1156000	403	11	0
1157000	403	11	0
1158000	394	11	0
1159000	394	11	0
1160000	394	11	0
1161000	394	11	0
1162000	394	11	0
1163000	394	11	0
1164000	394	11	0
1165000	394	11	0
1166000	394	11	0
1167000	394	11	0
1168000	389	11	0
1169000	389	11	0
1170000	389	11	0
1171000	389	11	0
1172000	389	11	0
1173000	389	11	0
1174000	389	11	0
1175000	389	11	0
1176000	389	11	0
1177000	382	11	0
1178000	382	11	0
1179000	382	11	0
1180000	382	11	0
1181000	382	11	0
1182000	382	11	0
1183000	382	11	0
1184000	382	11	0
1185000	382	11	0
1186000	382	11	0
1187000	385	12	0
1188000	385	12	0
1189000	385	12	0
1190000	385	12	0
1191000	385	12	0
1192000	385	12	0
1193000	385	12	0
1194000	385	12	0
1195000	385	12	0
1196000	385	12	0
1197000	399	12	0
1198000	399	12	0
1199000	399	12	0
1200000	399	12	0
1201000	399	12	0
1202000	399	12	0
1203000	399	12	0
1204000	399	12	0
1205000	399	12	0
1206000	399	12	0
1207000	413	12	0
1208000	413	12	0
1209000	413	12	0
1210000	413	12	0
1211000	413	12	0
1212000	413	12	0
1213000	413	12	0
1214000	413	12	0
1215000	413	12	0
1216000	413	12	0
1217000	433	12	0
1218000	433	12	0
1219000	433	12	0
1220000	433	12	0
1221000	433	12	0
1222000	433	12	0
1223000	433	12	0
1224000	433	12	0
1225000	433	12	0
1226000	433	12	0
1227000	427	12	0
1228000	427	12	0
1229000	427	12	0
1230000	427	12	0
1231000	427	12	0
1232000	427	12	0
1233000	427	12	0
1234000	427	12	0
1235000	427	12	0
1236000	427	12	0
1237000	436	12	0
1238000	436	12	0
1239000	436	12	0
1240000	436	12	0
1241000	436	12	0
1242000	436	12	0
1243000	436	12	0
1244000	436	12	0
1245000	436	12	0
1246000	436	12	0
1247000	454	12	0
1248000	454	12	0
1249000	454	12	0
1250000	454	12	0
1251000	454	12	0
1252000	454	12	0
1253000	454	12	0
1254000	454	12	0
1255000	454	12	0
1256000	453	12	0
1257000	453	12	0
1258000	453	12	0
1259000	453	12	0
1260000	453	12	0
1261000	453	12	0
1262000	453	12	0
1263000	453	12	0
1264000	453	12	0
1265000	453	12	0
1266000	465	12	0
1267000	465	12	0
1268000	465	12	0
1269000	465	12	0
1270000	465	12	0
1271000	465	12	0
1272000	465	12	0
1273000	465	12	0
1274000	465	12	0
1275000	465	12	0
1276000	464	12	0
1277000	464	12	0
1278000	464	12	0
1279000	464	12	0
1280000	464	12	0
1281000	464	12	0
1282000	464	12	0
1283000	464	12	0
1284000	464	12	0
1285000	464	12	0
1286000	489	13	0
1287000	489	13	0
1288000	489	13	0
1289000	489	13	0
1290000	489	13	0
1291000	489	13	0
1292000	489	13	0
1293000	489	13	0
1294000	489	13	0
1295000	489	13	0
1296000	514	13	0
1297000	514	13	0
1298000	514	13	0
1299000	514	13	0
1300000	514	13	0
1301000	514	13	0
1302000	514	13	0
1303000	514	13	0
1304000	514	13	0
1305000	514	13	0
1306000	516	13	0
1307000	516	13	0
1308000	516	13	0
1309000	516	13	0
1310000	516	13	0
1311000	516	13	0
1312000	516	13	0
1313000	516	13	0
1314000	516	13	0
1315000	516	13	0
1316000	522	13	0
1317000	522	13	0
1318000	522	13	0
1319000	522	13	0
1320000	522	13	0
1321000	522	13	0
1322000	522	13	0
1323000	522	13	0
1324000	522	13	0
1325000	526	13	0
1326000	526	13	0
1327000	526	13	0
1328000	526	13	0
1329000	526	13	0
1330000	526	13	0
1331000	526	13	0
1332000	526	13	0
1333000	526	13	0
1334000	526	13	0
1335000	519	13	0
1336000	519	13	0
1337000	519	13	0
1338000	519	13	0
1339000	519	13	0
1340000	519	13	0
1341000	519	13	0
1342000	519	13	0
1343000	519	13	0
1344000	519	13	0
1345000	523	13	0
1346000	523	13	0
1347000	523	13	0
1348000	523	13	0
1349000	523	13	0
1350000	523	13	0
1351000	523	13	0
1352000	523	13	0
1353000	523	13	0
1354000	523	13	0
1355000	509	13	0
1356000	509	13	0
1357000	509	13	0
1358000	509	13	0
1359000	509	13	0
1360000	509	13	0
1361000	509	13	0
1362000	509	13	0
1363000	509	13	0
1364000	509	13	0
1365000	504	13	0
1366000	504	13	0
1367000	504	13	0
1368000	504	13	0
1369000	504	13	0
1370000	504	13	0
1371000	504	13	0
1372000	504	13	0
1373000	504	13	0
1374000	504	13	0
1375000	510	13	0
1376000	510	13	0
1377000	510	13	0
1378000	510	13	0
1379000	510	13	0
1380000	510	13	0
1381000	510	13	0
1382000	510	13	0
1383000	510	13	0
1384000	510	13	0
1385000	514	14	0
1386000	514	14	0
1387000	514	14	0
1388000	514	14	0
1389000	514	14	0
1390000	514	14	0
1391000	514	14	0
1392000	514	14	0
1393000	514	14	0
1394000	514	14	0
1395000	511	14	0
1396000	511	14	0
1397000	511	14	0
1398000	511	14	0
1399000	511	14	0
1400000	511	14	0
1401000	511	14	0
1402000	511	14	0
1403000	511	14	0
1404000	499	14	0
1405000	499	14	0
1406000	499	14	0
1407000	499	14	0
1408000	499	14	0
1409000	499	14	0
1410000	499	14	0
1411000	499	14	0
1412000	499	14	0
1413000	499	14	0
1414000	461	14	0
1415000	461	14	0
1416000	461	14	0
1417000	461	14	0
1418000	461	14	0
1419000	461	14	0
1420000	461	14	0
1421000	461	14	0
1422000	461	14	0
1423000	461	14	0
1424000	423	14	0
1425000	423	14	0
1426000	423	14	0
1427000	423	14	0
1428000	423	14	0
1429000	423	14	0
1430000	423	14	0
1431000	423	14	0
1432000	423	14	0
1433000	423	14	0
1434000	411	14	0
1435000	411	14	0
1436000	411	14	0
1437000	411	14	0
1438000	411	14	0
1439000	411	14	0
1440000	411	14	0
1441000	411	14	0
1442000	411	14	0
1443000	411	14	0
1444000	394	14	0
1445000	394	14	0
1446000	394	14	0
1447000	394	14	0
1448000	394	14	0
1449000	394	14	0
1450000	394	14	0
1451000	394	14	0
1452000	394	14	0
1453000	394	14	0
1454000	420	14	0
1455000	420	14	0
1456000	420	14	0
1457000	420	14	0
1458000	420	14	0
1459000	420	14	0
1460000	420	14	0
1461000	420	14	0
1462000	420	14	0
1463000	420	14	0
1464000	450	14	0
1465000	450	14	0
1466000	450	14	0
1467000	450	14	0
1468000	450	14	0
1469000	450	14	0
1470000	450	14	0
1471000	450	14	0
1472000	450	14	0
1473000	450	14	0
1474000	450	14	0
1475000	450	14	0
1476000	450	14	0
1477000	450	14	0
1478000	450	14	0
1479000	450	14	0
1480000	450	14	0
1481000	450	14	0
1482000	450	14	0
1483000	449	15	0
1484000	449	15	0
1485000	449	15	0
1486000	449	15	0
1487000	449	15	0
1488000	449	15	0
1489000	449	15	0
1490000	449	15	0
1491000	449	15	0
1492000	449	15	0
1493000	411	15	0
1494000	411	15	0
1495000	411	15	0
1496000	411	15	0
1497000	411	15	0
1498000	411	15	0
1499000	411	15	0
1500000	411	15	0
1501000	411	15	0
1502000	411	15	0
1503000	356	15	0
1504000	356	15	0
1505000	356	15	0
1506000	356	15	0
1507000	356	15	0
1508000	356	15	0
1509000	356	15	0
1510000	356	15	0
1511000	356	15	0
1512000	356	15	0
1513000	336	15	0
1514000	336	15	0
1515000	336	15	0
1516000	336	15	0
1517000	336	15	0
1518000	336	15	0
1519000	336	15	0
1520000	336	15	0
1521000	336	15	0
1522000	336	15	0
1523000	292	15	0
1524000	292	15	0
1525000	292	15	0
1526000	292	15	0
1527000	292	15	0
1528000	292	15	0
1529000	292	15	0
1530000	292	15	0
1531000	292	15	0
1532000	292	15	0
1533000	312	15	0
1534000	312	15	0
1535000	312	15	0
1536000	312	15	0
1537000	312	15	0
1538000	312	15	0
1539000	312	15	0
1540000	312	15	0
1541000	312	15	0
1542000	312	15	0
1543000	358	15	0
1544000	358	15	0
1545000	358	15	0
1546000	358	15	0
1547000	358	15	0
1548000	358	15	0
1549000	358	15	0
1550000	358	15	0
1551000	358	15	0
1552000	358	15	0
1553000	403	15	0
1554000	403	15	0
1555000	403	15	0
1556000	403	15	0
1557000	403	15	0
1558000	403	15	0
1559000	403	15	0
1560000	403	15	0
1561000	403	15	0
1562000	440	15	0
1563000	440	15	0
1564000	440	15	0
1565000	440	15	0
1566000	440	15	0
1567000	440	15	0
1568000	440	15	0
1569000	440	15	0
1570000	440	15	0
1571000	440	15	0
1572000	446	15	0
1573000	446	15	0
1574000	446	15	0
1575000	446	15	0
1576000	446	15	0
1577000	446	15	0
1578000	446	15	0
1579000	446	15	0
1580000	446	15	0
1581000	446	15	0
1582000	439	16	0
1583000	439	16	0
1584000	439	16	0
1585000	439	16	0
1586000	439	16	0
1587000	439	16	0
1588000	439	16	0
1589000	439	16	0
1590000	439	16	0
1591000	439	16	0
1592000	354	16	0
1593000	354	16	0
1594000	354	16	0
1595000	354	16	0
1596000	354	16	0
1597000	354	16	0
1598000	354	16	0
1599000	354	16	0
1600000	354	16	0
1601000	354	16	0
1602000	283	16	0
1603000	283	16	0
1604000	283	16	0
1605000	283	16	0
1606000	283	16	0
1607000	283	16	0
1608000	283	16	0
1609000	283	16	0
1610000	283	16	0
1611000	283	16	0
1612000	205	16	0
1613000	205	16	0
1614000	205	16	0
1615000	205	16	0
1616000	205	16	0
1617000	205	16	0
1618000	205	16	0
1619000	205	16	0
1620000	205	16	0
1621000	205	16	0
1622000	168	16	0
1623000	168	16	0
1624000	168	16	0
1625000	168	16	0
1626000	168	16	0
1627000	168	16	0
1628000	168	16	0
1629000	168	16	0
1630000	168	16	0
1631000	168	16	0
1632000	220	16	0
1633000	220	16	0
1634000	220	16	0
1635000	220	16	0
1636000	220	16	0
1637000	220	16	0
1638000	220	16	0
1639000	220	16	0
1640000	220	16	0
1641000	272	16	0
1642000	272	16	0
1643000	272	16	0
1644000	272	16	0
1645000	272	16	0
1646000	272	16	0
1647000	272	16	0
1648000	272	16	0
1649000	272	16	0
1650000	272	16	0
1651000	361	16	0
1652000	361	16	0
1653000	361	16	0
1654000	361	16	0
1655000	361	16	0
1656000	361	16	0
1657000	361	16	0
1658000	361	16	0
1659000	361	16	0
1660000	361	16	0
1661000	422	16	24
1662000	422	16	24
1663000	422	16	24
1664000	422	16	24
1665000	422	16	24
1666000	422	16	24
1667000	422	16	24
1668000	422	16	24
1669000	422	16	24
1670000	422	16	24
1671000	424	16	0
1672000	424	16	0
1673000	424	16	0
1674000	424	16	0
1675000	424	16	0
1676000	424	16	0
1677000	424	16	0
1678000	424	16	0
1679000	424	16	0
1680000	424	16	0
1681000	359	17	0
1682000	359	17	0
1683000	359	17	0
1684000	359	17	0
1685000	359	17	0
1686000	359	17	0
1687000	359	17	0
1688000	359	17	0
1689000	359	17	0
1690000	359	17	0
1691000	275	17	0
1692000	275	17	0
1693000	275	17	0
1694000	275	17	0
1695000	275	17	0
1696000	275	17	0
1697000	275	17	0
1698000	275	17	0
1699000	275	17	0
1700000	275	17	0
1701000	294	17	0
1702000	294	17	0
1703000	294	17	0
1704000	294	17	0
1705000	294	17	0
1706000	294	17	0
1707000	294	17	0
1708000	294	17	0
1709000	294	17	0
1710000	294	17	0
1711000	34	17	0
1712000	34	17	0
1713000	34	17	0
1714000	34	17	0
1715000	34	17	0
1716000	34	17	0
1717000	34	17	0
1718000	34	17	0
1719000	34	17	0
1720000	22	17	0
1721000	22	17	0
1722000	22	17	0
1723000	22	17	0
1724000	22	17	0
1725000	22	17	0
1726000	22	17	0
1727000	22	17	0
1728000	22	17	0
1729000	22	17	0
1730000	25	17	0
1731000	25	17	0
1732000	25	17	0
1733000	25	17	0
1734000	25	17	0
1735000	25	17	0
1736000	25	17	0
1737000	25	17	0
1738000	25	17	0
1739000	25	17	0
1740000	209	17	24
1741000	209	17	24
1742000	209	17	24
1743000	209	17	24
1744000	209	17	24
1745000	209	17	24
1746000	209	17	24
1747000	209	17	24
1748000	209	17	24
1749000	209	17	24
1750000	270	17	0
1751000	270	17	0
1752000	270	17	0
1753000	270	17	0
1754000	270	17	0
1755000	270	17	0
1756000	270	17	0
1757000	270	17	0
1758000	270	17	0
1759000	270	17	0
1760000	252	17	24
1761000	252	17	24
1762000	252	17	24
1763000	252	17	24
1764000	252	17	24
1765000	252	17	24
1766000	252	17	24
1767000	252	17	24
1768000	252	17	24
1769000	252	17	24
1770000	234	17	0
1771000	234	17	0
1772000	234	17	0
1773000	234	17	0
1774000	234	17	0
1775000	234	17	0
1776000	234	17	0
1777000	234	17	0
1778000	234	17	0
1779000	234	17	0
1780000	411	18	0
1781000	411	18	0
1782000	411	18	0
1783000	411	18	0
1784000	411	18	0
1785000	411	18	0
1786000	411	18	0
1787000	411	18	0
1788000	411	18	0
1789000	708	18	24
1790000	708	18	24
1791000	708	18	24
1792000	708	18	24
1793000	708	18	24
1794000	708	18	24
1795000	708	18	24
1796000	708	18	24
1797000	708	18	24
1798000	708	18	24
1799000	817	18	24
1800000	817	18	24
1801000	817	18	24
1802000	817	18	24
1803000	817	18	24
1804000	817	18	24
1805000	817	18	24
1806000	817	18	24
1807000	817	18	24
1808000	817	18	24
1809000	281	18	24
1810000	281	18	24
1811000	281	18	24
1812000	281	18	24
1813000	281	18	24
1814000	281	18	24
1815000	281	18	24
1816000	281	18	24
1817000	281	18	24
1818000	281	18	24
1819000	-262	18	0
1820000	-262	18	0
1821000	-262	18	0
1822000	-262	18	0
1823000	-262	18	0
1824000	-262	18	0
1825000	-262	18	0
1826000	-262	18	0
1827000	-262	18	0
1828000	-262	18	0
1829000	-378	18	24
1830000	-378	18	24
1831000	-378	18	24
1832000	-378	18	24
1833000	-378	18	24
1834000	-378	18	24
1835000	-378	18	24
1836000	-378	18	24
1837000	-378	18	24
1838000	-378	18	24
1839000	499	18	0
1840000	499	18	0
1841000	499	18	0
1842000	499	18	0
1843000	499	18	0
1844000	499	18	0
1845000	499	18	0
1846000	499	18	0
1847000	499	18	0
1848000	499	18	0
1849000	680	18	24
1850000	680	18	24
1851000	680	18	24
1852000	680	18	24
1853000	680	18	24
1854000	680	18	24
1855000	680	18	24
1856000	680	18	24
1857000	680	18	24
1858000	680	18	24
1859000	868	18	24
1860000	868	18	24
1861000	868	18	24
1862000	868	18	24
1863000	868	18	24
1864000	868	18	24
1865000	868	18	24
1866000	868	18	24
1867000	868	18	24
1868000	18	18	24
1869000	18	18	24
1870000	18	18	24
1871000	18	18	24
1872000	18	18	24
1873000	18	18	24
1874000	18	18	24
1875000	18	18	24
1876000	18	18	24
1877000	18	18	24
1878000	-392	19	24
1879000	-392	19	24
1880000	-392	19	24
1881000	-392	19	24
1882000	-392	19	24
1883000	-392	19	24
1884000	-392	19	24
1885000	-392	19	24
1886000	-392	19	24
1887000	-392	19	24
1888000	322	19	0
1889000	322	19	0
1890000	322	19	0
1891000	322	19	0
1892000	322	19	0
1893000	322	19	0
1894000	322	19	0
1895000	322	19	0
1896000	322	19	0
1897000	322	19	0
1898000	1038	19	0
1899000	1038	19	0
1900000	1038	19	0
1901000	1038	19	0
1902000	1038	19	0
1903000	1038	19	0
1904000	1038	19	0
1905000	1038	19	0
1906000	1038	19	0
1907000	1038	19	0
1908000	1879	19	24
1909000	1879	19	24
1910000	1879	19	24
1911000	1879	19	24
1912000	1879	19	24
1913000	1879	19	24
1914000	1879	19	24
1915000	1879	19	24
1916000	1879	19	24
1917000	1879	19	24
1918000	1442	19	0
1919000	1442	19	0
1920000	1442	19	0
1921000	1442	19	0
1922000	1442	19	0
1923000	1442	19	0
1924000	1442	19	0
1925000	1442	19	0
1926000	1442	19	0
1927000	1442	19	0
1928000	270	19	24
1929000	270	19	24
1930000	270	19	24
1931000	270	19	24
1932000	270	19	24
1933000	270	19	24
1934000	270	19	24
1935000	270	19	24
1936000	270	19	24
1937000	270	19	24
1938000	-380	19	24
1939000	-380	19	24
1940000	-380	19	24
1941000	-380	19	24
1942000	-380	19	24
1943000	-380	19	24
1944000	-380	19	24
1945000	-380	19	24
1946000	-380	19	24
1947000	-1029	19	24
1948000	-1029	19	24
1949000	-1029	19	24
1950000	-1029	19	24
1951000	-1029	19	24
1952000	-1029	19	24
1953000	-1029	19	24
1954000	-1029	19	24
1955000	-1029	19	24
1956000	-1029	19	24
1957000	-71	19	24
1958000	-71	19	24
1959000	-71	19	24
1960000	-71	19	24
1961000	-71	19	24
1962000	-71	19	24
1963000	-71	19	24
1964000	-71	19	24
1965000	-71	19	24
1966000	-71	19	24
1967000	1352	19	0
1968000	1352	19	0
1969000	1352	19	0
1970000	1352	19	0
1971000	1352	19	0
1972000	1352	19	0
1973000	1352	19	0
1974000	1352	19	0
1975000	1352	19	0
1976000	1352	19	0
1977000	1762	20	24
1978000	1762	20	24
1979000	1762	20	24
1980000	1762	20	24
1981000	1762	20	24
1982000	1762	20	24
1983000	1762	20	24
1984000	1762	20	24
1985000	1762	20	24
1986000	1762	20	24
1987000	2172	20	24
1988000	2172	20	24
1989000	2172	20	24
1990000	2172	20	24
1991000	2172	20	24
1992000	2172	20	24
1993000	2172	20	24
1994000	2172	20	24
1995000	2172	20	24
1996000	2172	20	24
1997000	1961	20	24
1998000	1961	20	24
1999000	1961	20	24
[truncated: 40,871 more rows]
