# Supplementary material for: Empirical optimization of an angled spoke paddling wheel with self-rotating mechanism
Source: Sci Rep. 2022 Nov 28;12:20511. doi: 10.1038/s41598-022-25181-7 (PMC9705443; doi:10.1038/s41598-022-25181-7)
Supplement: Supplementary file 1 — Supplementary Information. [file 41598_2022_25181_MOESM1_ESM.zip › 2nd_test_Loadcell_raw_data/R9/Test2_R9_120RPM_Set3.csv]

Timestamp	RMS_Val_G	Target_Vel_G	Vel_Cur_G
0	0	0	0
1000	0	0	0
2000	0	0	0
3000	0	0	0
4000	0	0	0
5000	0	0	0
6000	0	0	0
7000	0	0	0
8000	0	0	0
9000	0	0	0
10000	0	0	0
11000	0	0	0
12000	-83935	0	0
13000	-83935	0	0
14000	-83935	0	0
15000	-83935	0	0
16000	-83935	0	0
17000	-83935	0	0
18000	-83935	0	0
19000	-83935	0	0
20000	-83935	0	0
21000	-167871	0	0
22000	-167871	0	0
23000	-167871	0	0
24000	-167871	0	0
25000	-167871	0	0
26000	-167871	0	0
27000	-167871	0	0
28000	-167871	0	0
29000	-167871	0	0
30000	-167871	0	0
31000	-251806	0	0
32000	-251806	0	0
33000	-251806	0	0
34000	-251806	0	0
35000	-251806	0	0
36000	-251806	0	0
37000	-251806	0	0
38000	-251806	0	0
39000	-251806	0	0
40000	-251806	0	0
41000	-335745	0	0
42000	-335745	0	0
43000	-335745	0	0
44000	-335745	0	0
45000	-335745	0	0
46000	-335745	0	0
47000	-335745	0	0
48000	-335745	0	0
49000	-335745	0	0
50000	-335745	0	0
51000	-419685	0	0
52000	-419685	0	0
53000	-419685	0	0
54000	-419685	0	0
55000	-419685	0	0
56000	-419685	0	0
57000	-419685	0	0
58000	-419685	0	0
59000	-419685	0	0
60000	-419685	0	0
61000	-503626	0	0
62000	-503626	0	0
63000	-503626	0	0
64000	-503626	0	0
65000	-503626	0	0
66000	-503626	0	0
67000	-503626	0	0
68000	-503626	0	0
69000	-503626	0	0
70000	-503626	0	0
71000	-587563	0	0
72000	-587563	0	0
73000	-587563	0	0
74000	-587563	0	0
75000	-587563	0	0
76000	-587563	0	0
77000	-587563	0	0
78000	-587563	0	0
79000	-587563	0	0
80000	-587563	0	0
81000	-671501	0	0
82000	-671501	0	0
83000	-671501	0	0
84000	-671501	0	0
85000	-671501	0	0
86000	-671501	0	0
87000	-671501	0	0
88000	-671501	0	0
89000	-671501	0	0
90000	-671501	0	0
91000	-755446	0	0
92000	-755446	0	0
93000	-755446	0	0
94000	-755446	0	0
95000	-755446	0	0
96000	-755446	0	0
97000	-755446	0	0
98000	-755446	0	0
99000	-755446	0	0
100000	-755446	1	0
101000	-755446	1	0
102000	-755446	1	0
103000	-755446	1	0
104000	-755446	1	0
105000	-755446	1	0
106000	-755446	1	0
107000	-755446	1	0
108000	-755446	1	0
109000	-755446	1	0
110000	-755445	1	0
111000	-755445	1	0
112000	-755445	1	0
113000	-755445	1	0
114000	-755445	1	0
115000	-755445	1	0
116000	-755445	1	0
117000	-755445	1	0
118000	-755445	1	0
119000	-755445	1	0
120000	-755443	1	0
121000	-755443	1	0
122000	-755443	1	0
123000	-755443	1	0
124000	-755443	1	0
125000	-755443	1	0
126000	-755443	1	0
127000	-755443	1	0
128000	-755443	1	0
129000	-755443	1	0
130000	-755444	1	0
131000	-755444	1	0
132000	-755444	1	0
133000	-755444	1	0
134000	-755444	1	0
135000	-755444	1	0
136000	-755444	1	0
137000	-755444	1	0
138000	-755444	1	0
139000	-755444	1	0
140000	-755445	1	0
141000	-755445	1	0
142000	-755445	1	0
143000	-755445	1	0
144000	-755445	1	0
145000	-755445	1	0
146000	-755445	1	0
147000	-755445	1	0
148000	-755445	1	0
149000	-755445	1	0
150000	-755449	1	0
151000	-755449	1	0
152000	-755449	1	0
153000	-755449	1	0
154000	-755449	1	0
155000	-755449	1	0
156000	-755449	1	0
157000	-755449	1	0
158000	-755449	1	0
159000	-755449	1	0
160000	-755450	1	0
161000	-755450	1	0
162000	-755450	1	0
163000	-755450	1	0
164000	-755450	1	0
165000	-755450	1	0
166000	-755450	1	0
167000	-755450	1	0
168000	-755450	1	0
169000	-755450	1	0
170000	-755455	1	0
171000	-755455	1	0
172000	-755455	1	0
173000	-755455	1	0
174000	-755455	1	0
175000	-755455	1	0
176000	-755455	1	0
177000	-755455	1	0
178000	-755455	1	0
179000	-755459	1	0
180000	-755459	1	0
181000	-755459	1	0
182000	-755459	1	0
183000	-755459	1	0
184000	-755459	1	0
185000	-755459	1	0
186000	-755459	1	0
187000	-755459	1	0
188000	-755459	1	0
189000	-755463	1	0
190000	-755463	1	0
191000	-755463	1	0
192000	-755463	1	0
193000	-755463	1	0
194000	-755463	1	0
195000	-755463	1	0
196000	-755463	1	0
197000	-755463	1	0
198000	-755463	1	0
199000	-755475	2	0
200000	-755475	2	0
201000	-755475	2	0
202000	-755475	2	0
203000	-755475	2	0
204000	-755475	2	0
205000	-755475	2	0
206000	-755475	2	0
207000	-755475	2	0
208000	-755475	2	0
209000	-755486	2	0
210000	-755486	2	0
211000	-755486	2	0
212000	-755486	2	0
213000	-755486	2	0
214000	-755486	2	0
215000	-755486	2	0
216000	-755486	2	0
217000	-755486	2	0
218000	-755486	2	0
219000	-755492	2	0
220000	-755492	2	0
221000	-755492	2	0
222000	-755492	2	0
223000	-755492	2	0
224000	-755492	2	0
225000	-755492	2	0
226000	-755492	2	0
227000	-755492	2	0
228000	-755492	2	0
229000	-755499	2	0
230000	-755499	2	0
231000	-755499	2	0
232000	-755499	2	0
233000	-755499	2	0
234000	-755499	2	0
235000	-755499	2	0
236000	-755499	2	0
237000	-755499	2	0
238000	-755499	2	0
239000	-755502	2	0
240000	-755502	2	0
241000	-755502	2	0
242000	-755502	2	0
243000	-755502	2	0
244000	-755502	2	0
245000	-755502	2	0
246000	-755502	2	0
247000	-755502	2	0
248000	-755502	2	0
249000	-755511	2	0
250000	-755511	2	0
251000	-755511	2	0
252000	-755511	2	0
253000	-755511	2	0
254000	-755511	2	0
255000	-755511	2	0
256000	-755511	2	0
257000	-755511	2	0
258000	-755515	2	0
259000	-755515	2	0
260000	-755515	2	0
261000	-755515	2	0
262000	-755515	2	0
263000	-755515	2	0
264000	-755515	2	0
265000	-755515	2	0
266000	-755515	2	0
267000	-755515	2	0
268000	-755519	2	0
269000	-755519	2	0
270000	-755519	2	0
271000	-755519	2	0
272000	-755519	2	0
273000	-755519	2	0
274000	-755519	2	0
275000	-755519	2	0
276000	-755519	2	0
277000	-755519	2	0
278000	-755527	2	0
279000	-755527	2	0
280000	-755527	2	0
281000	-755527	2	0
282000	-755527	2	0
283000	-755527	2	0
284000	-755527	2	0
285000	-755527	2	0
286000	-755527	2	0
287000	-755527	2	0
288000	-755531	2	0
289000	-755531	2	0
290000	-755531	2	0
291000	-755531	2	0
292000	-755531	2	0
293000	-755531	2	0
294000	-755531	2	0
295000	-755531	2	0
296000	-755531	2	0
297000	-755531	2	0
298000	-755540	3	0
299000	-755540	3	0
300000	-755540	3	0
301000	-755540	3	0
302000	-755540	3	0
303000	-755540	3	0
304000	-755540	3	0
305000	-755540	3	0
306000	-755540	3	0
307000	-755540	3	0
308000	-755542	3	0
309000	-755542	3	0
310000	-755542	3	0
311000	-755542	3	0
312000	-755542	3	0
313000	-755542	3	0
314000	-755542	3	0
315000	-755542	3	0
316000	-755542	3	0
317000	-755542	3	0
318000	-755543	3	0
319000	-755543	3	0
320000	-755543	3	0
321000	-755543	3	0
322000	-755543	3	0
323000	-755543	3	0
324000	-755543	3	0
325000	-755543	3	0
326000	-755543	3	0
327000	-755543	3	0
328000	-755545	3	0
329000	-755545	3	0
330000	-755545	3	0
331000	-755545	3	0
332000	-755545	3	0
333000	-755545	3	0
334000	-755545	3	0
335000	-755545	3	0
336000	-755545	3	0
337000	-755547	3	0
338000	-755547	3	0
339000	-755547	3	0
340000	-755547	3	0
341000	-755547	3	0
342000	-755547	3	0
343000	-755547	3	0
344000	-755547	3	0
345000	-755547	3	0
346000	-755547	3	0
347000	-755547	3	0
348000	-755547	3	0
349000	-755547	3	0
350000	-755547	3	0
351000	-755547	3	0
352000	-755547	3	0
353000	-755547	3	0
354000	-755547	3	0
355000	-755547	3	0
356000	-755547	3	0
357000	-755548	3	0
358000	-755548	3	0
359000	-755548	3	0
360000	-755548	3	0
361000	-755548	3	0
362000	-755548	3	0
363000	-755548	3	0
364000	-755548	3	0
365000	-755548	3	0
366000	-755548	3	0
367000	-755550	3	0
368000	-755550	3	0
369000	-755550	3	0
370000	-755550	3	0
371000	-755550	3	0
372000	-755550	3	0
373000	-755550	3	0
374000	-755550	3	0
375000	-755550	3	0
376000	-755550	3	0
377000	-755551	3	0
378000	-755551	3	0
379000	-755551	3	0
380000	-755551	3	0
381000	-755551	3	0
382000	-755551	3	0
383000	-755551	3	0
384000	-755551	3	0
385000	-755551	3	0
386000	-755551	3	0
387000	-755547	3	0
388000	-755547	3	0
389000	-755547	3	0
390000	-755547	3	0
391000	-755547	3	0
392000	-755547	3	0
393000	-755547	3	0
394000	-755547	3	0
395000	-755547	3	0
396000	-755547	3	0
397000	-755544	4	0
398000	-755544	4	0
399000	-755544	4	0
400000	-755544	4	0
401000	-755544	4	0
402000	-755544	4	0
403000	-755544	4	0
404000	-755544	4	0
405000	-755544	4	0
406000	-755544	4	0
407000	-755535	4	0
408000	-755535	4	0
409000	-755535	4	0
410000	-755535	4	0
411000	-755535	4	0
412000	-755535	4	0
413000	-755535	4	0
414000	-755535	4	0
415000	-755535	4	0
416000	-755528	4	0
417000	-755528	4	0
418000	-755528	4	0
419000	-755528	4	0
420000	-755528	4	0
421000	-755528	4	0
422000	-755528	4	0
423000	-755528	4	0
424000	-755528	4	0
425000	-755528	4	0
426000	-755524	4	0
427000	-755524	4	0
428000	-755524	4	0
429000	-755524	4	0
430000	-755524	4	0
431000	-755524	4	0
432000	-755524	4	0
433000	-755524	4	0
434000	-755524	4	0
435000	-755524	4	0
436000	-755526	4	0
437000	-755526	4	0
438000	-755526	4	0
439000	-755526	4	0
440000	-755526	4	0
441000	-755526	4	0
442000	-755526	4	0
443000	-755526	4	0
444000	-755526	4	0
445000	-755526	4	0
446000	-755528	4	0
447000	-755528	4	0
448000	-755528	4	0
449000	-755528	4	0
450000	-755528	4	0
451000	-755528	4	0
452000	-755528	4	0
453000	-755528	4	0
454000	-755528	4	0
455000	-755528	4	0
456000	-755530	4	0
457000	-755530	4	0
458000	-755530	4	0
459000	-755530	4	0
460000	-755530	4	0
461000	-755530	4	0
462000	-755530	4	0
463000	-755530	4	0
464000	-755530	4	0
465000	-755530	4	0
466000	-755533	4	0
467000	-755533	4	0
468000	-755533	4	0
469000	-755533	4	0
470000	-755533	4	0
471000	-755533	4	0
472000	-755533	4	0
473000	-755533	4	0
474000	-755533	4	0
475000	-755533	4	0
476000	-755529	4	0
477000	-755529	4	0
478000	-755529	4	0
479000	-755529	4	0
480000	-755529	4	0
481000	-755529	4	0
482000	-755529	4	0
483000	-755529	4	0
484000	-755529	4	0
485000	-755526	4	0
486000	-755526	4	0
487000	-755526	4	0
488000	-755526	4	0
489000	-755526	4	0
490000	-755526	4	0
491000	-755526	4	0
492000	-755526	4	0
493000	-755526	4	0
494000	-755526	4	0
495000	-755519	5	0
496000	-755519	5	0
497000	-755519	5	0
498000	-755519	5	0
499000	-755519	5	0
500000	-755519	5	0
501000	-755519	5	0
502000	-755519	5	0
503000	-755519	5	0
504000	-755519	5	0
505000	-755509	5	0
506000	-755509	5	0
507000	-755509	5	0
508000	-755509	5	0
509000	-755509	5	0
510000	-755509	5	0
511000	-755509	5	0
512000	-755509	5	0
513000	-755509	5	0
514000	-755509	5	0
515000	-755502	5	0
516000	-755502	5	0
517000	-755502	5	0
518000	-755502	5	0
519000	-755502	5	0
520000	-755502	5	0
521000	-755502	5	0
522000	-755502	5	0
523000	-755502	5	0
524000	-755502	5	0
525000	-755495	5	0
526000	-755495	5	0
527000	-755495	5	0
528000	-755495	5	0
529000	-755495	5	0
530000	-755495	5	0
531000	-755495	5	0
532000	-755495	5	0
533000	-755495	5	0
534000	-755495	5	0
535000	-755486	5	0
536000	-755486	5	0
537000	-755486	5	0
538000	-755486	5	0
539000	-755486	5	0
540000	-755486	5	0
541000	-755486	5	0
542000	-755486	5	0
543000	-755486	5	0
544000	-755486	5	0
545000	-755480	5	0
546000	-755480	5	0
547000	-755480	5	0
548000	-755480	5	0
549000	-755480	5	0
550000	-755480	5	0
551000	-755480	5	0
552000	-755480	5	0
553000	-755480	5	0
554000	-755480	5	0
555000	-755475	5	0
556000	-755475	5	0
557000	-755475	5	0
558000	-755475	5	0
559000	-755475	5	0
560000	-755475	5	0
561000	-755475	5	0
562000	-755475	5	0
563000	-755475	5	0
564000	-755471	5	0
565000	-755471	5	0
566000	-755471	5	0
567000	-755471	5	0
568000	-755471	5	0
569000	-755471	5	0
570000	-755471	5	0
571000	-755471	5	0
572000	-755471	5	0
573000	-755471	5	0
574000	-755468	5	0
575000	-755468	5	0
576000	-755468	5	0
577000	-755468	5	0
578000	-755468	5	0
579000	-755468	5	0
580000	-755468	5	0
581000	-755468	5	0
582000	-755468	5	0
583000	-755468	5	0
584000	-755461	5	0
585000	-755461	5	0
586000	-755461	5	0
587000	-755461	5	0
588000	-755461	5	0
589000	-755461	5	0
590000	-755461	5	0
591000	-755461	5	0
592000	-755461	5	0
593000	-755461	5	0
594000	-755450	6	0
595000	-755450	6	0
596000	-755450	6	0
597000	-755450	6	0
598000	-755450	6	0
599000	-755450	6	0
600000	-755450	6	0
601000	-755450	6	0
602000	-755450	6	0
603000	-755450	6	0
604000	-755438	6	0
605000	-755438	6	0
606000	-755438	6	0
607000	-755438	6	0
608000	-755438	6	0
609000	-755438	6	0
610000	-755438	6	0
611000	-755438	6	0
612000	-755438	6	0
613000	-755438	6	0
614000	-755426	6	0
615000	-755426	6	0
616000	-755426	6	0
617000	-755426	6	0
618000	-755426	6	0
619000	-755426	6	0
620000	-755426	6	0
621000	-755426	6	0
622000	-755426	6	0
623000	-755426	6	0
624000	-755416	6	0
625000	-755416	6	0
626000	-755416	6	0
627000	-755416	6	0
628000	-755416	6	0
629000	-755416	6	0
630000	-755416	6	0
631000	-755416	6	0
632000	-755416	6	0
633000	-755416	6	0
634000	-755409	6	0
635000	-755409	6	0
636000	-755409	6	0
637000	-755409	6	0
638000	-755409	6	0
639000	-755409	6	0
640000	-755409	6	0
641000	-755409	6	0
642000	-755409	6	0
643000	-755409	6	0
644000	-755401	6	0
645000	-755401	6	0
646000	-755401	6	0
647000	-755401	6	0
648000	-755401	6	0
649000	-755401	6	0
650000	-755401	6	0
651000	-755401	6	0
652000	-755401	6	0
653000	-755395	6	0
654000	-755395	6	0
655000	-755395	6	0
656000	-755395	6	0
657000	-755395	6	0
658000	-755395	6	0
659000	-755395	6	0
660000	-755395	6	0
661000	-755395	6	0
662000	-755395	6	0
663000	-755390	6	0
664000	-755390	6	0
665000	-755390	6	0
666000	-755390	6	0
667000	-755390	6	0
668000	-755390	6	0
669000	-755390	6	0
670000	-755390	6	0
671000	-755390	6	0
672000	-755390	6	0
673000	-755382	6	0
674000	-755382	6	0
675000	-755382	6	0
676000	-755382	6	0
677000	-755382	6	0
678000	-755382	6	0
679000	-755382	6	0
680000	-755382	6	0
681000	-755382	6	0
682000	-755382	6	0
683000	-755373	6	0
684000	-755373	6	0
685000	-755373	6	0
686000	-755373	6	0
687000	-755373	6	0
688000	-755373	6	0
689000	-755373	6	0
690000	-755373	6	0
691000	-755373	6	0
692000	-755373	6	0
693000	-755364	7	0
694000	-755364	7	0
695000	-755364	7	0
696000	-755364	7	0
697000	-755364	7	0
698000	-755364	7	0
699000	-755364	7	0
700000	-755364	7	0
701000	-755364	7	0
702000	-755364	7	0
703000	-755356	7	0
704000	-755356	7	0
705000	-755356	7	0
706000	-755356	7	0
707000	-755356	7	0
708000	-755356	7	0
709000	-755356	7	0
710000	-755356	7	0
711000	-755356	7	0
712000	-755356	7	0
713000	-755352	7	0
714000	-755352	7	0
715000	-755352	7	0
716000	-755352	7	0
717000	-755352	7	0
718000	-755352	7	0
719000	-755352	7	0
720000	-755352	7	0
721000	-755352	7	0
722000	-755352	7	0
723000	-755349	7	0
724000	-755349	7	0
725000	-755349	7	0
726000	-755349	7	0
727000	-755349	7	0
728000	-755349	7	0
729000	-755349	7	0
730000	-755349	7	0
731000	-755349	7	0
732000	-755349	7	0
733000	-755349	7	0
734000	-755349	7	0
735000	-755349	7	0
736000	-755349	7	0
737000	-755349	7	0
738000	-755349	7	0
739000	-755349	7	0
740000	-755349	7	0
741000	-755349	7	0
742000	-755348	7	0
743000	-755348	7	0
744000	-755348	7	0
745000	-755348	7	0
746000	-755348	7	0
747000	-755348	7	0
748000	-755348	7	0
749000	-755348	7	0
750000	-755348	7	0
751000	-755348	7	0
752000	-755347	7	0
753000	-755347	7	0
754000	-755347	7	0
755000	-755347	7	0
756000	-755347	7	0
757000	-755347	7	0
758000	-755347	7	0
759000	-755347	7	0
760000	-755347	7	0
761000	-755347	7	0
762000	-755345	7	0
763000	-755345	7	0
764000	-755345	7	0
765000	-755345	7	0
766000	-755345	7	0
767000	-755345	7	0
768000	-755345	7	0
769000	-755345	7	0
770000	-755345	7	0
771000	-755345	7	0
772000	-755345	7	0
773000	-755345	7	0
774000	-755345	7	0
775000	-755345	7	0
776000	-755345	7	0
777000	-755345	7	0
778000	-755345	7	0
779000	-755345	7	0
780000	-755345	7	0
781000	-755345	7	0
782000	-755338	7	0
783000	-755338	7	0
784000	-755338	7	0
785000	-755338	7	0
786000	-755338	7	0
787000	-755338	7	0
788000	-755338	7	0
789000	-755338	7	0
790000	-755338	7	0
791000	-755338	7	0
792000	-755331	8	0
793000	-755331	8	0
794000	-755331	8	0
795000	-755331	8	0
796000	-755331	8	0
797000	-755331	8	0
798000	-755331	8	0
799000	-755331	8	0
800000	-755331	8	0
801000	-755331	8	0
802000	-755328	8	0
803000	-755328	8	0
804000	-755328	8	0
805000	-755328	8	0
806000	-755328	8	0
807000	-755328	8	0
808000	-755328	8	0
809000	-755328	8	0
810000	-755328	8	0
811000	-755332	8	0
812000	-755332	8	0
813000	-755332	8	0
814000	-755332	8	0
815000	-755332	8	0
816000	-755332	8	0
817000	-755332	8	0
818000	-755332	8	0
819000	-755332	8	0
820000	-755332	8	0
821000	-755331	8	0
822000	-755331	8	0
823000	-755331	8	0
824000	-755331	8	0
825000	-755331	8	0
826000	-755331	8	0
827000	-755331	8	0
828000	-755331	8	0
829000	-755331	8	0
830000	-755331	8	0
831000	-755330	8	0
832000	-755330	8	0
833000	-755330	8	0
834000	-755330	8	0
835000	-755330	8	0
836000	-755330	8	0
837000	-755330	8	0
838000	-755330	8	0
839000	-755330	8	0
840000	-755330	8	0
841000	-755324	8	0
842000	-755324	8	0
843000	-755324	8	0
844000	-755324	8	0
845000	-755324	8	0
846000	-755324	8	0
847000	-755324	8	0
848000	-755324	8	0
849000	-755324	8	0
850000	-755324	8	0
851000	-755328	8	0
852000	-755328	8	0
853000	-755328	8	0
854000	-755328	8	0
855000	-755328	8	0
856000	-755328	8	0
857000	-755328	8	0
858000	-755328	8	0
859000	-755328	8	0
860000	-755328	8	0
861000	-755333	8	0
862000	-755333	8	0
863000	-755333	8	0
864000	-755333	8	0
865000	-755333	8	0
866000	-755333	8	0
867000	-755333	8	0
868000	-755333	8	0
869000	-755333	8	0
870000	-755333	8	0
871000	-755337	8	0
872000	-755337	8	0
873000	-755337	8	0
874000	-755337	8	0
875000	-755337	8	0
876000	-755337	8	0
877000	-755337	8	0
878000	-755337	8	0
879000	-755337	8	0
880000	-755337	8	0
881000	-755341	8	0
882000	-755341	8	0
883000	-755341	8	0
884000	-755341	8	0
885000	-755341	8	0
886000	-755341	8	0
887000	-755341	8	0
888000	-755341	8	0
889000	-755341	8	0
890000	-755344	9	0
891000	-755344	9	0
892000	-755344	9	0
893000	-755344	9	0
894000	-755344	9	0
895000	-755344	9	0
896000	-755344	9	0
897000	-755344	9	0
898000	-755344	9	0
899000	-755344	9	0
900000	-755343	9	0
901000	-755343	9	0
902000	-755343	9	0
903000	-755343	9	0
904000	-755343	9	0
905000	-755343	9	0
906000	-755343	9	0
907000	-755343	9	0
908000	-755343	9	0
909000	-755343	9	0
910000	-755339	9	0
911000	-755339	9	0
912000	-755339	9	0
913000	-755339	9	0
914000	-755339	9	0
915000	-755339	9	0
916000	-755339	9	0
917000	-755339	9	0
918000	-755339	9	0
919000	-755339	9	0
920000	-755335	9	0
921000	-755335	9	0
922000	-755335	9	0
923000	-755335	9	0
924000	-755335	9	0
925000	-755335	9	0
926000	-755335	9	0
927000	-755335	9	0
928000	-755335	9	0
929000	-755335	9	0
930000	-755339	9	0
931000	-755339	9	0
932000	-755339	9	0
933000	-755339	9	0
934000	-755339	9	0
935000	-755339	9	0
936000	-755339	9	0
937000	-755339	9	0
938000	-755339	9	0
939000	-755339	9	0
940000	-755349	9	0
941000	-755349	9	0
942000	-755349	9	0
943000	-755349	9	0
944000	-755349	9	0
945000	-755349	9	0
946000	-755349	9	0
947000	-755349	9	0
948000	-755349	9	0
949000	-755349	9	0
950000	-755362	9	0
951000	-755362	9	0
952000	-755362	9	0
953000	-755362	9	0
954000	-755362	9	0
955000	-755362	9	0
956000	-755362	9	0
957000	-755362	9	0
958000	-755362	9	0
959000	-755362	9	0
960000	-755376	9	0
961000	-755376	9	0
962000	-755376	9	0
963000	-755376	9	0
964000	-755376	9	0
965000	-755376	9	0
966000	-755376	9	0
967000	-755376	9	0
968000	-755376	9	0
969000	-755382	9	0
970000	-755382	9	0
971000	-755382	9	0
972000	-755382	9	0
973000	-755382	9	0
974000	-755382	9	0
975000	-755382	9	0
976000	-755382	9	0
977000	-755382	9	0
978000	-755382	9	0
979000	-755383	9	0
980000	-755383	9	0
981000	-755383	9	0
982000	-755383	9	0
983000	-755383	9	0
984000	-755383	9	0
985000	-755383	9	0
986000	-755383	9	0
987000	-755383	9	0
988000	-755383	9	0
989000	-755391	10	0
990000	-755391	10	0
991000	-755391	10	0
992000	-755391	10	0
993000	-755391	10	0
994000	-755391	10	0
995000	-755391	10	0
996000	-755391	10	0
997000	-755391	10	0
998000	-755391	10	0
999000	-671461	10	0
1000000	-671461	10	0
1001000	-671461	10	0
1002000	-671461	10	0
1003000	-671461	10	0
1004000	-671461	10	0
1005000	-671461	10	0
1006000	-671461	10	0
1007000	-671461	10	0
1008000	-671461	10	0
1009000	-587530	10	0
1010000	-587530	10	0
1011000	-587530	10	0
1012000	-587530	10	0
1013000	-587530	10	0
1014000	-587530	10	0
1015000	-587530	10	0
1016000	-587530	10	0
1017000	-587530	10	0
1018000	-587530	10	0
1019000	-503606	10	0
1020000	-503606	10	0
1021000	-503606	10	0
1022000	-503606	10	0
1023000	-503606	10	0
1024000	-503606	10	0
1025000	-503606	10	0
1026000	-503606	10	0
1027000	-503606	10	0
1028000	-503606	10	0
1029000	-419674	10	0
1030000	-419674	10	0
1031000	-419674	10	0
1032000	-419674	10	0
1033000	-419674	10	0
1034000	-419674	10	0
1035000	-419674	10	0
1036000	-419674	10	0
1037000	-419674	10	0
1038000	-419674	10	0
1039000	-335736	10	0
1040000	-335736	10	0
1041000	-335736	10	0
1042000	-335736	10	0
1043000	-335736	10	0
1044000	-335736	10	0
1045000	-335736	10	0
1046000	-335736	10	0
1047000	-335736	10	0
1048000	-251797	10	0
1049000	-251797	10	0
1050000	-251797	10	0
1051000	-251797	10	0
1052000	-251797	10	0
1053000	-251797	10	0
1054000	-251797	10	0
1055000	-251797	10	0
1056000	-251797	10	0
1057000	-251797	10	0
1058000	-167850	10	0
1059000	-167850	10	0
1060000	-167850	10	0
1061000	-167850	10	0
1062000	-167850	10	0
1063000	-167850	10	0
1064000	-167850	10	0
1065000	-167850	10	0
1066000	-167850	10	0
1067000	-167850	10	0
1068000	-83923	10	0
1069000	-83923	10	0
1070000	-83923	10	0
1071000	-83923	10	0
1072000	-83923	10	0
1073000	-83923	10	0
1074000	-83923	10	0
1075000	-83923	10	0
1076000	-83923	10	0
1077000	-83923	10	0
1078000	18	10	0
1079000	18	10	0
1080000	18	10	0
1081000	18	10	0
1082000	18	10	0
1083000	18	10	0
1084000	18	10	0
1085000	18	10	0
1086000	18	10	0
1087000	18	10	0
1088000	15	11	0
1089000	15	11	0
1090000	15	11	0
1091000	15	11	0
1092000	15	11	0
1093000	15	11	0
1094000	15	11	0
1095000	15	11	0
1096000	15	11	0
1097000	15	11	0
1098000	-4	11	0
1099000	-4	11	0
1100000	-4	11	0
1101000	-4	11	0
1102000	-4	11	0
1103000	-4	11	0
1104000	-4	11	0
1105000	-4	11	0
1106000	-4	11	0
1107000	-4	11	0
1108000	-2	11	0
1109000	-2	11	0
1110000	-2	11	0
1111000	-2	11	0
1112000	-2	11	0
1113000	-2	11	0
1114000	-2	11	0
1115000	-2	11	0
1116000	-2	11	0
1117000	-2	11	0
1118000	5	11	0
1119000	5	11	0
1120000	5	11	0
1121000	5	11	0
1122000	5	11	0
1123000	5	11	0
1124000	5	11	0
1125000	5	11	0
1126000	5	11	0
1127000	5	11	0
1128000	7	11	0
1129000	7	11	0
1130000	7	11	0
1131000	7	11	0
1132000	7	11	0
1133000	7	11	0
1134000	7	11	0
1135000	7	11	0
1136000	7	11	0
1137000	12	11	0
1138000	12	11	0
1139000	12	11	0
1140000	12	11	0
1141000	12	11	0
1142000	12	11	0
1143000	12	11	0
1144000	12	11	0
1145000	12	11	0
1146000	12	11	0
1147000	13	11	0
1148000	13	11	0
1149000	13	11	0
1150000	13	11	0
1151000	13	11	0
1152000	13	11	0
1153000	13	11	0
1154000	13	11	0
1155000	13	11	0
1156000	13	11	0
1157000	9	11	0
1158000	9	11	0
1159000	9	11	0
1160000	9	11	0
1161000	9	11	0
1162000	9	11	0
1163000	9	11	0
1164000	9	11	0
1165000	9	11	0
1166000	9	11	0
1167000	4	11	0
1168000	4	11	0
1169000	4	11	0
1170000	4	11	0
1171000	4	11	0
1172000	4	11	0
1173000	4	11	0
1174000	4	11	0
1175000	4	11	0
1176000	4	11	0
1177000	0	11	0
1178000	0	11	0
1179000	0	11	0
1180000	0	11	0
1181000	0	11	0
1182000	0	11	0
1183000	0	11	0
1184000	0	11	0
1185000	0	11	0
1186000	0	11	0
1187000	12	12	0
1188000	12	12	0
1189000	12	12	0
1190000	12	12	0
1191000	12	12	0
1192000	12	12	0
1193000	12	12	0
1194000	12	12	0
1195000	12	12	0
1196000	12	12	0
1197000	39	12	0
1198000	39	12	0
1199000	39	12	0
1200000	39	12	0
1201000	39	12	0
1202000	39	12	0
1203000	39	12	0
1204000	39	12	0
1205000	39	12	0
1206000	39	12	0
1207000	65	12	0
1208000	65	12	0
1209000	65	12	0
1210000	65	12	0
1211000	65	12	0
1212000	65	12	0
1213000	65	12	0
1214000	65	12	0
1215000	65	12	0
1216000	76	12	0
1217000	76	12	0
1218000	76	12	0
1219000	76	12	0
1220000	76	12	0
1221000	76	12	0
1222000	76	12	0
1223000	76	12	0
1224000	76	12	0
1225000	76	12	0
1226000	84	12	0
1227000	84	12	0
1228000	84	12	0
1229000	84	12	0
1230000	84	12	0
1231000	84	12	0
1232000	84	12	0
1233000	84	12	0
1234000	84	12	0
1235000	84	12	0
1236000	86	12	0
1237000	86	12	0
1238000	86	12	0
1239000	86	12	0
1240000	86	12	0
1241000	86	12	0
1242000	86	12	0
1243000	86	12	0
1244000	86	12	0
1245000	86	12	0
1246000	92	12	0
1247000	92	12	0
1248000	92	12	0
1249000	92	12	0
1250000	92	12	0
1251000	92	12	0
1252000	92	12	0
1253000	92	12	0
1254000	92	12	0
1255000	92	12	0
1256000	96	12	0
1257000	96	12	0
1258000	96	12	0
1259000	96	12	0
1260000	96	12	0
1261000	96	12	0
1262000	96	12	0
1263000	96	12	0
1264000	96	12	0
1265000	96	12	0
1266000	104	12	0
1267000	104	12	0
1268000	104	12	0
1269000	104	12	0
1270000	104	12	0
1271000	104	12	0
1272000	104	12	0
1273000	104	12	0
1274000	104	12	0
1275000	104	12	0
1276000	112	12	0
1277000	112	12	0
1278000	112	12	0
1279000	112	12	0
1280000	112	12	0
1281000	112	12	0
1282000	112	12	0
1283000	112	12	0
1284000	112	12	0
1285000	112	13	0
1286000	136	13	0
1287000	136	13	0
1288000	136	13	0
1289000	136	13	0
1290000	136	13	0
1291000	136	13	0
1292000	136	13	0
1293000	136	13	0
1294000	136	13	0
1295000	136	13	0
1296000	136	13	0
1297000	136	13	0
1298000	136	13	0
1299000	136	13	0
1300000	136	13	0
1301000	136	13	0
1302000	136	13	0
1303000	136	13	0
1304000	136	13	0
1305000	135	13	0
1306000	135	13	0
1307000	135	13	0
1308000	135	13	0
1309000	135	13	0
1310000	135	13	0
1311000	135	13	0
1312000	135	13	0
1313000	135	13	0
1314000	135	13	0
1315000	133	13	0
1316000	133	13	0
1317000	133	13	0
1318000	133	13	0
1319000	133	13	0
1320000	133	13	0
1321000	133	13	0
1322000	133	13	0
1323000	133	13	0
1324000	133	13	0
1325000	136	13	0
1326000	136	13	0
1327000	136	13	0
1328000	136	13	0
1329000	136	13	0
1330000	136	13	0
1331000	136	13	0
1332000	136	13	0
1333000	136	13	0
1334000	136	13	0
1335000	151	13	0
1336000	151	13	0
1337000	151	13	0
1338000	151	13	0
1339000	151	13	0
1340000	151	13	0
1341000	151	13	0
1342000	151	13	0
1343000	151	13	0
1344000	151	13	0
1345000	165	13	0
1346000	165	13	0
1347000	165	13	0
1348000	165	13	0
1349000	165	13	0
1350000	165	13	0
1351000	165	13	0
1352000	165	13	0
1353000	165	13	0
1354000	165	13	0
1355000	182	13	0
1356000	182	13	0
1357000	182	13	0
1358000	182	13	0
1359000	182	13	0
1360000	182	13	0
1361000	182	13	0
1362000	182	13	0
1363000	182	13	0
1364000	182	13	0
1365000	190	13	0
1366000	190	13	0
1367000	190	13	0
1368000	190	13	0
1369000	190	13	0
1370000	190	13	0
1371000	190	13	0
1372000	190	13	0
1373000	190	13	0
1374000	186	13	0
1375000	186	13	0
1376000	186	13	0
1377000	186	13	0
1378000	186	13	0
1379000	186	13	0
1380000	186	13	0
1381000	186	13	0
1382000	186	13	0
1383000	186	13	0
1384000	183	14	0
1385000	183	14	0
1386000	183	14	0
1387000	183	14	0
1388000	183	14	0
1389000	183	14	0
1390000	183	14	0
1391000	183	14	0
1392000	183	14	0
1393000	183	14	0
1394000	173	14	0
1395000	173	14	0
1396000	173	14	0
1397000	173	14	0
1398000	173	14	0
1399000	173	14	0
1400000	173	14	0
1401000	173	14	0
1402000	173	14	0
1403000	173	14	0
1404000	182	14	0
1405000	182	14	0
1406000	182	14	0
1407000	182	14	0
1408000	182	14	0
1409000	182	14	0
1410000	182	14	0
1411000	182	14	0
1412000	182	14	0
1413000	182	14	0
1414000	195	14	0
1415000	195	14	0
1416000	195	14	0
1417000	195	14	0
1418000	195	14	0
1419000	195	14	0
1420000	195	14	0
1421000	195	14	0
1422000	195	14	0
1423000	195	14	0
1424000	209	14	0
1425000	209	14	0
1426000	209	14	0
1427000	209	14	0
1428000	209	14	0
1429000	209	14	0
1430000	209	14	0
1431000	209	14	0
1432000	209	14	0
1433000	209	14	0
1434000	224	14	0
1435000	224	14	0
1436000	224	14	0
1437000	224	14	0
1438000	224	14	0
1439000	224	14	0
1440000	224	14	0
1441000	224	14	0
1442000	224	14	0
1443000	224	14	0
1444000	237	14	0
1445000	237	14	0
1446000	237	14	0
1447000	237	14	0
1448000	237	14	0
1449000	237	14	0
1450000	237	14	0
1451000	237	14	0
1452000	237	14	0
1453000	237	14	0
1454000	237	14	0
1455000	237	14	0
1456000	237	14	0
1457000	237	14	0
1458000	237	14	0
1459000	237	14	0
1460000	237	14	0
1461000	237	14	0
1462000	237	14	0
1463000	233	14	0
1464000	233	14	0
1465000	233	14	0
1466000	233	14	0
1467000	233	14	0
1468000	233	14	0
1469000	233	14	0
1470000	233	14	0
1471000	233	14	0
1472000	233	14	0
1473000	226	14	0
1474000	226	14	0
1475000	226	14	0
1476000	226	14	0
1477000	226	14	0
1478000	226	14	0
1479000	226	14	0
1480000	226	14	0
1481000	226	14	0
1482000	226	14	0
1483000	217	15	0
1484000	217	15	0
1485000	217	15	0
1486000	217	15	0
1487000	217	15	0
1488000	217	15	0
1489000	217	15	0
1490000	217	15	0
1491000	217	15	0
1492000	217	15	0
1493000	207	15	0
1494000	207	15	0
1495000	207	15	0
1496000	207	15	0
1497000	207	15	0
1498000	207	15	0
1499000	207	15	0
1500000	207	15	0
1501000	207	15	0
1502000	207	15	0
1503000	214	15	0
1504000	214	15	0
1505000	214	15	0
1506000	214	15	0
1507000	214	15	0
1508000	214	15	0
1509000	214	15	0
1510000	214	15	0
1511000	214	15	0
1512000	214	15	0
1513000	217	15	0
1514000	217	15	0
1515000	217	15	0
1516000	217	15	0
1517000	217	15	0
1518000	217	15	0
1519000	217	15	0
1520000	217	15	0
1521000	217	15	0
1522000	218	15	0
1523000	218	15	0
1524000	218	15	0
1525000	218	15	0
1526000	218	15	0
1527000	218	15	0
1528000	218	15	0
1529000	218	15	0
1530000	218	15	0
1531000	218	15	0
1532000	218	15	0
1533000	218	15	0
1534000	218	15	0
1535000	218	15	0
1536000	218	15	0
1537000	218	15	0
1538000	218	15	0
1539000	218	15	0
1540000	218	15	0
1541000	218	15	0
1542000	215	15	0
1543000	215	15	0
1544000	215	15	0
1545000	215	15	0
1546000	215	15	0
1547000	215	15	0
1548000	215	15	0
1549000	215	15	0
1550000	215	15	0
1551000	215	15	0
1552000	213	15	0
1553000	213	15	0
1554000	213	15	0
1555000	213	15	0
1556000	213	15	0
1557000	213	15	0
1558000	213	15	0
1559000	213	15	0
1560000	213	15	0
1561000	213	15	0
1562000	213	15	0
1563000	213	15	0
1564000	213	15	0
1565000	213	15	0
1566000	213	15	0
1567000	213	15	0
1568000	213	15	0
1569000	213	15	0
1570000	213	15	0
1571000	213	15	0
1572000	209	15	0
1573000	209	15	0
1574000	209	15	0
1575000	209	15	0
1576000	209	15	0
1577000	209	15	0
1578000	209	15	0
1579000	209	15	0
1580000	209	15	0
1581000	209	15	0
1582000	211	16	0
1583000	211	16	0
1584000	211	16	0
1585000	211	16	0
1586000	211	16	0
1587000	211	16	0
1588000	211	16	0
1589000	211	16	0
1590000	211	16	0
1591000	211	16	0
1592000	194	16	0
1593000	194	16	0
1594000	194	16	0
1595000	194	16	0
1596000	194	16	0
1597000	194	16	0
1598000	194	16	0
1599000	194	16	0
1600000	194	16	0
1601000	183	16	0
1602000	183	16	0
1603000	183	16	0
1604000	183	16	0
1605000	183	16	0
1606000	183	16	0
1607000	183	16	0
1608000	183	16	0
1609000	183	16	0
1610000	183	16	0
1611000	173	16	0
1612000	173	16	0
1613000	173	16	0
1614000	173	16	0
1615000	173	16	0
1616000	173	16	0
1617000	173	16	0
1618000	173	16	0
1619000	173	16	0
1620000	173	16	0
1621000	187	16	0
1622000	187	16	0
1623000	187	16	0
1624000	187	16	0
1625000	187	16	0
1626000	187	16	0
1627000	187	16	0
1628000	187	16	0
1629000	187	16	0
1630000	187	16	0
1631000	186	16	0
1632000	186	16	0
1633000	186	16	0
1634000	186	16	0
1635000	186	16	0
1636000	186	16	0
1637000	186	16	0
1638000	186	16	0
1639000	186	16	0
1640000	186	16	0
1641000	157	16	0
1642000	157	16	0
1643000	157	16	0
1644000	157	16	0
1645000	157	16	0
1646000	157	16	0
1647000	157	16	0
1648000	157	16	0
1649000	157	16	0
1650000	157	16	0
1651000	129	16	0
1652000	129	16	0
1653000	129	16	0
1654000	129	16	0
1655000	129	16	0
1656000	129	16	0
1657000	129	16	0
1658000	129	16	0
1659000	129	16	0
1660000	129	16	0
1661000	90	16	0
1662000	90	16	0
1663000	90	16	0
1664000	90	16	0
1665000	90	16	0
1666000	90	16	0
1667000	90	16	0
1668000	90	16	0
1669000	90	16	0
1670000	90	16	0
1671000	69	16	0
1672000	69	16	0
1673000	69	16	0
1674000	69	16	0
1675000	69	16	0
1676000	69	16	0
1677000	69	16	0
1678000	69	16	0
1679000	69	16	0
1680000	69	17	0
1681000	84	17	0
1682000	84	17	0
1683000	84	17	0
1684000	84	17	0
1685000	84	17	0
1686000	84	17	0
1687000	84	17	0
1688000	84	17	0
1689000	84	17	0
1690000	81	17	0
1691000	81	17	0
1692000	81	17	0
1693000	81	17	0
1694000	81	17	0
1695000	81	17	0
1696000	81	17	0
1697000	81	17	0
1698000	81	17	0
1699000	81	17	0
1700000	84	17	0
1701000	84	17	0
1702000	84	17	0
1703000	84	17	0
1704000	84	17	0
1705000	84	17	0
1706000	84	17	0
1707000	84	17	0
1708000	84	17	0
1709000	84	17	0
1710000	110	17	24
1711000	110	17	24
1712000	110	17	24
1713000	110	17	24
1714000	110	17	24
1715000	110	17	24
1716000	110	17	24
1717000	110	17	24
1718000	110	17	24
1719000	110	17	24
1720000	117	17	0
1721000	117	17	0
1722000	117	17	0
1723000	117	17	0
1724000	117	17	0
1725000	117	17	0
1726000	117	17	0
1727000	117	17	0
1728000	117	17	0
1729000	117	17	0
1730000	63	17	0
1731000	63	17	0
1732000	63	17	0
1733000	63	17	0
1734000	63	17	0
1735000	63	17	0
1736000	63	17	0
1737000	63	17	0
1738000	63	17	0
1739000	63	17	0
1740000	8	17	0
1741000	8	17	0
1742000	8	17	0
1743000	8	17	0
1744000	8	17	0
1745000	8	17	0
1746000	8	17	0
1747000	8	17	0
1748000	8	17	0
1749000	8	17	0
1750000	36	17	0
1751000	36	17	0
1752000	36	17	0
1753000	36	17	0
1754000	36	17	0
1755000	36	17	0
1756000	36	17	0
1757000	36	17	0
1758000	36	17	0
1759000	36	17	0
1760000	-81	17	0
1761000	-81	17	0
1762000	-81	17	0
1763000	-81	17	0
1764000	-81	17	0
1765000	-81	17	0
1766000	-81	17	0
1767000	-81	17	0
1768000	-81	17	0
1769000	-89	17	0
1770000	-89	17	0
1771000	-89	17	0
1772000	-89	17	0
1773000	-89	17	0
1774000	-89	17	0
1775000	-89	17	0
1776000	-89	17	0
1777000	-89	17	0
1778000	-89	17	0
1779000	-44	18	0
1780000	-44	18	0
1781000	-44	18	0
1782000	-44	18	0
1783000	-44	18	0
1784000	-44	18	0
1785000	-44	18	0
1786000	-44	18	0
1787000	-44	18	0
1788000	-44	18	0
1789000	5	18	0
1790000	5	18	0
1791000	5	18	0
1792000	5	18	0
1793000	5	18	0
1794000	5	18	0
1795000	5	18	0
1796000	5	18	0
1797000	5	18	0
1798000	5	18	0
1799000	59	18	0
1800000	59	18	0
1801000	59	18	0
1802000	59	18	0
1803000	59	18	0
1804000	59	18	0
1805000	59	18	0
1806000	59	18	0
1807000	59	18	0
1808000	59	18	0
1809000	51	18	0
1810000	51	18	0
1811000	51	18	0
1812000	51	18	0
1813000	51	18	0
1814000	51	18	0
1815000	51	18	0
1816000	51	18	0
1817000	51	18	0
1818000	51	18	0
1819000	-11	18	24
1820000	-11	18	24
1821000	-11	18	24
1822000	-11	18	24
1823000	-11	18	24
1824000	-11	18	24
1825000	-11	18	24
1826000	-11	18	24
1827000	-11	18	24
1828000	-11	18	24
1829000	-80	18	0
1830000	-80	18	0
1831000	-80	18	0
1832000	-80	18	0
1833000	-80	18	0
1834000	-80	18	0
1835000	-80	18	0
1836000	-80	18	0
1837000	-80	18	0
1838000	-119	18	0
1839000	-119	18	0
1840000	-119	18	0
1841000	-119	18	0
1842000	-119	18	0
1843000	-119	18	0
1844000	-119	18	0
1845000	-119	18	0
1846000	-119	18	0
1847000	-119	18	0
1848000	-67	18	24
1849000	-67	18	24
1850000	-67	18	24
1851000	-67	18	24
1852000	-67	18	24
1853000	-67	18	24
1854000	-67	18	24
1855000	-67	18	24
1856000	-67	18	24
1857000	-67	18	24
1858000	175	18	0
1859000	175	18	0
1860000	175	18	0
1861000	175	18	0
1862000	175	18	0
1863000	175	18	0
1864000	175	18	0
1865000	175	18	0
1866000	175	18	0
1867000	175	18	0
1868000	418	18	24
1869000	418	18	24
1870000	418	18	24
1871000	418	18	24
1872000	418	18	24
1873000	418	18	24
1874000	418	18	24
1875000	418	18	24
1876000	418	18	24
1877000	418	18	24
1878000	532	19	0
1879000	532	19	0
1880000	532	19	0
1881000	532	19	0
1882000	532	19	0
1883000	532	19	0
1884000	532	19	0
1885000	532	19	0
1886000	532	19	0
1887000	532	19	0
1888000	509	19	24
1889000	509	19	24
1890000	509	19	24
1891000	509	19	24
1892000	509	19	24
1893000	509	19	24
1894000	509	19	24
1895000	509	19	24
1896000	509	19	24
1897000	509	19	24
1898000	64	19	24
1899000	64	19	24
1900000	64	19	24
1901000	64	19	24
1902000	64	19	24
1903000	64	19	24
1904000	64	19	24
1905000	64	19	24
1906000	64	19	24
1907000	64	19	0
1908000	-120	19	0
1909000	-120	19	0
1910000	-120	19	0
1911000	-120	19	0
1912000	-120	19	0
1913000	-120	19	0
1914000	-120	19	0
1915000	-120	19	0
1916000	-120	19	0
1917000	-120	19	24
1918000	-296	19	24
1919000	-296	19	24
1920000	-296	19	24
1921000	-296	19	24
1922000	-296	19	24
1923000	-296	19	24
1924000	-296	19	24
1925000	-296	19	24
1926000	-296	19	24
1927000	418	19	24
1928000	418	19	24
1929000	418	19	24
1930000	418	19	24
1931000	418	19	24
1932000	418	19	24
1933000	418	19	24
1934000	418	19	24
1935000	418	19	24
1936000	418	19	24
1937000	931	19	0
1938000	931	19	0
1939000	931	19	0
1940000	931	19	0
1941000	931	19	0
1942000	931	19	0
1943000	931	19	0
1944000	931	19	0
1945000	931	19	0
1946000	931	19	0
1947000	537	19	48
1948000	537	19	48
1949000	537	19	48
1950000	537	19	48
1951000	537	19	48
1952000	537	19	48
1953000	537	19	48
1954000	537	19	48
1955000	537	19	48
1956000	537	19	48
1957000	136	19	0
1958000	136	19	0
1959000	136	19	0
1960000	136	19	0
1961000	136	19	0
1962000	136	19	0
1963000	136	19	0
1964000	136	19	0
1965000	136	19	0
1966000	136	19	0
1967000	-221	19	24
1968000	-221	19	24
1969000	-221	19	24
1970000	-221	19	24
1971000	-221	19	24
1972000	-221	19	24
1973000	-221	19	24
1974000	-221	19	24
1975000	-221	19	24
1976000	-221	19	24
1977000	-681	20	24
1978000	-681	20	24
1979000	-681	20	24
1980000	-681	20	24
1981000	-681	20	24
1982000	-681	20	24
1983000	-681	20	24
1984000	-681	20	24
1985000	-681	20	24
1986000	-681	20	24
1987000	48	20	24
1988000	48	20	24
1989000	48	20	24
1990000	48	20	24
1991000	48	20	24
1992000	48	20	24
1993000	48	20	24
1994000	48	20	24
1995000	48	20	24
1996000	48	20	24
1997000	778	20	24
1998000	778	20	24
[truncated: 41,003 more rows]
