# Supplementary material for: Empirical optimization of an angled spoke paddling wheel with self-rotating mechanism
Source: Sci Rep. 2022 Nov 28;12:20511. doi: 10.1038/s41598-022-25181-7 (PMC9705443; doi:10.1038/s41598-022-25181-7)
Supplement: Supplementary file 1 — Supplementary Information. [file 41598_2022_25181_MOESM1_ESM.zip › 2nd_test_Loadcell_raw_data/R9/Test2_R9_60RPM_Set1.csv]

Timestamp	RMS_Val_G	Target_Vel_G	Vel_Cur_G
0	0	0	0
2000	0	0	0
3000	0	0	0
4000	0	0	0
5000	0	0	0
6000	0	0	0
7000	0	0	0
8000	0	0	0
9000	0	0	0
10000	0	0	0
11000	0	0	0
12000	-81495	0	0
13000	-81495	0	0
14000	-81495	0	0
15000	-81495	0	0
16000	-81495	0	0
17000	-81495	0	0
18000	-81495	0	0
19000	-81495	0	0
20000	-81495	0	0
21000	-81495	0	0
22000	-162987	0	0
23000	-162987	0	0
24000	-162987	0	0
25000	-162987	0	0
26000	-162987	0	0
27000	-162987	0	0
28000	-162987	0	0
29000	-162987	0	0
30000	-162987	0	0
31000	-162987	0	0
32000	-244483	0	0
33000	-244483	0	0
34000	-244483	0	0
35000	-244483	0	0
36000	-244483	0	0
37000	-244483	0	0
38000	-244483	0	0
39000	-244483	0	0
40000	-244483	0	0
41000	-244483	0	0
42000	-325983	0	0
43000	-325983	0	0
44000	-325983	0	0
45000	-325983	0	0
46000	-325983	0	0
47000	-325983	0	0
48000	-325983	0	0
49000	-325983	0	0
50000	-325983	0	0
51000	-325983	0	0
52000	-407483	0	0
53000	-407483	0	0
54000	-407483	0	0
55000	-407483	0	0
56000	-407483	0	0
57000	-407483	0	0
58000	-407483	0	0
59000	-407483	0	0
60000	-407483	0	0
61000	-407483	0	0
62000	-488983	0	0
63000	-488983	0	0
64000	-488983	0	0
65000	-488983	0	0
66000	-488983	0	0
67000	-488983	0	0
68000	-488983	0	0
69000	-488983	0	0
70000	-488983	0	0
71000	-488983	0	0
72000	-570492	0	0
73000	-570492	0	0
74000	-570492	0	0
75000	-570492	0	0
76000	-570492	0	0
77000	-570492	0	0
78000	-570492	0	0
79000	-570492	0	0
80000	-570492	0	0
81000	-651997	0	0
82000	-651997	0	0
83000	-651997	0	0
84000	-651997	0	0
85000	-651997	0	0
86000	-651997	0	0
87000	-651997	0	0
88000	-651997	0	0
89000	-651997	0	0
90000	-651997	0	0
91000	-733507	0	0
92000	-733507	0	0
93000	-733507	0	0
94000	-733507	0	0
95000	-733507	0	0
96000	-733507	0	0
97000	-733507	0	0
98000	-733507	0	0
99000	-733507	0	0
100000	-733507	0	0
101000	-733507	1	0
102000	-733507	1	0
103000	-733507	1	0
104000	-733507	1	0
105000	-733507	1	0
106000	-733507	1	0
107000	-733507	1	0
108000	-733507	1	0
109000	-733507	1	0
110000	-733507	1	0
111000	-733502	1	0
112000	-733502	1	0
113000	-733502	1	0
114000	-733502	1	0
115000	-733502	1	0
116000	-733502	1	0
117000	-733502	1	0
118000	-733502	1	0
119000	-733502	1	0
120000	-733502	1	0
121000	-733498	1	0
122000	-733498	1	0
123000	-733498	1	0
124000	-733498	1	0
125000	-733498	1	0
126000	-733498	1	0
127000	-733498	1	0
128000	-733498	1	0
129000	-733498	1	0
130000	-733498	1	0
131000	-733502	1	0
132000	-733502	1	0
133000	-733502	1	0
134000	-733502	1	0
135000	-733502	1	0
136000	-733502	1	0
137000	-733502	1	0
138000	-733502	1	0
139000	-733502	1	0
140000	-733502	1	0
141000	-733507	1	0
142000	-733507	1	0
143000	-733507	1	0
144000	-733507	1	0
145000	-733507	1	0
146000	-733507	1	0
147000	-733507	1	0
148000	-733507	1	0
149000	-733507	1	0
150000	-733507	1	0
151000	-733515	1	0
152000	-733515	1	0
153000	-733515	1	0
154000	-733515	1	0
155000	-733515	1	0
156000	-733515	1	0
157000	-733515	1	0
158000	-733515	1	0
159000	-733515	1	0
160000	-733517	1	0
161000	-733517	1	0
162000	-733517	1	0
163000	-733517	1	0
164000	-733517	1	0
165000	-733517	1	0
166000	-733517	1	0
167000	-733517	1	0
168000	-733517	1	0
169000	-733517	1	0
170000	-733517	1	0
171000	-733517	1	0
172000	-733517	1	0
173000	-733517	1	0
174000	-733517	1	0
175000	-733517	1	0
176000	-733517	1	0
177000	-733517	1	0
178000	-733517	1	0
179000	-733517	1	0
180000	-733517	1	0
181000	-733517	1	0
182000	-733517	1	0
183000	-733517	1	0
184000	-733517	1	0
185000	-733517	1	0
186000	-733517	1	0
187000	-733517	1	0
188000	-733517	1	0
189000	-733517	1	0
190000	-733531	1	0
191000	-733531	1	0
192000	-733531	1	0
193000	-733531	1	0
194000	-733531	1	0
195000	-733531	1	0
196000	-733531	1	0
197000	-733531	1	0
198000	-733531	1	0
199000	-733531	1	0
200000	-733544	2	0
201000	-733544	2	0
202000	-733544	2	0
203000	-733544	2	0
204000	-733544	2	0
205000	-733544	2	0
206000	-733544	2	0
207000	-733544	2	0
208000	-733544	2	0
209000	-733544	2	0
210000	-733562	2	0
211000	-733562	2	0
212000	-733562	2	0
213000	-733562	2	0
214000	-733562	2	0
215000	-733562	2	0
216000	-733562	2	0
217000	-733562	2	0
218000	-733562	2	0
219000	-733562	2	0
220000	-733577	2	0
221000	-733577	2	0
222000	-733577	2	0
223000	-733577	2	0
224000	-733577	2	0
225000	-733577	2	0
226000	-733577	2	0
227000	-733577	2	0
228000	-733577	2	0
229000	-733577	2	0
230000	-733591	2	0
231000	-733591	2	0
232000	-733591	2	0
233000	-733591	2	0
234000	-733591	2	0
235000	-733591	2	0
236000	-733591	2	0
237000	-733591	2	0
238000	-733591	2	0
239000	-733611	2	0
240000	-733611	2	0
241000	-733611	2	0
242000	-733611	2	0
243000	-733611	2	0
244000	-733611	2	0
245000	-733611	2	0
246000	-733611	2	0
247000	-733611	2	0
248000	-733611	2	0
249000	-733629	2	0
250000	-733629	2	0
251000	-733629	2	0
252000	-733629	2	0
253000	-733629	2	0
254000	-733629	2	0
255000	-733629	2	0
256000	-733629	2	0
257000	-733629	2	0
258000	-733629	2	0
259000	-733648	2	0
260000	-733648	2	0
261000	-733648	2	0
262000	-733648	2	0
263000	-733648	2	0
264000	-733648	2	0
265000	-733648	2	0
266000	-733648	2	0
267000	-733648	2	0
268000	-733648	2	0
269000	-733666	2	0
270000	-733666	2	0
271000	-733666	2	0
272000	-733666	2	0
273000	-733666	2	0
274000	-733666	2	0
275000	-733666	2	0
276000	-733666	2	0
277000	-733666	2	0
278000	-733666	2	0
279000	-733681	2	0
280000	-733681	2	0
281000	-733681	2	0
282000	-733681	2	0
283000	-733681	2	0
284000	-733681	2	0
285000	-733681	2	0
286000	-733681	2	0
287000	-733681	2	0
288000	-733681	2	0
289000	-733695	2	0
290000	-733695	2	0
291000	-733695	2	0
292000	-733695	2	0
293000	-733695	2	0
294000	-733695	2	0
295000	-733695	2	0
296000	-733695	2	0
297000	-733695	2	0
298000	-733695	3	0
299000	-733708	3	0
300000	-733708	3	0
301000	-733708	3	0
302000	-733708	3	0
303000	-733708	3	0
304000	-733708	3	0
305000	-733708	3	0
306000	-733708	3	0
307000	-733708	3	0
308000	-733722	3	0
309000	-733722	3	0
310000	-733722	3	0
311000	-733722	3	0
312000	-733722	3	0
313000	-733722	3	0
314000	-733722	3	0
315000	-733722	3	0
316000	-733722	3	0
317000	-733722	3	0
318000	-733729	3	0
319000	-733729	3	0
320000	-733729	3	0
321000	-733729	3	0
322000	-733729	3	0
323000	-733729	3	0
324000	-733729	3	0
325000	-733729	3	0
326000	-733729	3	0
327000	-733729	3	0
328000	-733738	3	0
329000	-733738	3	0
330000	-733738	3	0
331000	-733738	3	0
332000	-733738	3	0
333000	-733738	3	0
334000	-733738	3	0
335000	-733738	3	0
336000	-733738	3	0
337000	-733738	3	0
338000	-733747	3	0
339000	-733747	3	0
340000	-733747	3	0
341000	-733747	3	0
342000	-733747	3	0
343000	-733747	3	0
344000	-733747	3	0
345000	-733747	3	0
346000	-733747	3	0
347000	-733747	3	0
348000	-733758	3	0
349000	-733758	3	0
350000	-733758	3	0
351000	-733758	3	0
352000	-733758	3	0
353000	-733758	3	0
354000	-733758	3	0
355000	-733758	3	0
356000	-733758	3	0
357000	-733758	3	0
358000	-733768	3	0
359000	-733768	3	0
360000	-733768	3	0
361000	-733768	3	0
362000	-733768	3	0
363000	-733768	3	0
364000	-733768	3	0
365000	-733768	3	0
366000	-733768	3	0
367000	-733768	3	0
368000	-733773	3	0
369000	-733773	3	0
370000	-733773	3	0
371000	-733773	3	0
372000	-733773	3	0
373000	-733773	3	0
374000	-733773	3	0
375000	-733773	3	0
376000	-733773	3	0
377000	-733773	3	0
378000	-733778	3	0
379000	-733778	3	0
380000	-733778	3	0
381000	-733778	3	0
382000	-733778	3	0
383000	-733778	3	0
384000	-733778	3	0
385000	-733778	3	0
386000	-733778	3	0
387000	-733778	3	0
388000	-733780	3	0
389000	-733780	3	0
390000	-733780	3	0
391000	-733780	3	0
392000	-733780	3	0
393000	-733780	3	0
394000	-733780	3	0
395000	-733780	3	0
396000	-733780	3	0
397000	-733782	4	0
398000	-733782	4	0
399000	-733782	4	0
400000	-733782	4	0
401000	-733782	4	0
402000	-733782	4	0
403000	-733782	4	0
404000	-733782	4	0
405000	-733782	4	0
406000	-733782	4	0
407000	-733783	4	0
408000	-733783	4	0
409000	-733783	4	0
410000	-733783	4	0
411000	-733783	4	0
412000	-733783	4	0
413000	-733783	4	0
414000	-733783	4	0
415000	-733783	4	0
416000	-733783	4	0
417000	-733788	4	0
418000	-733788	4	0
419000	-733788	4	0
420000	-733788	4	0
421000	-733788	4	0
422000	-733788	4	0
423000	-733788	4	0
424000	-733788	4	0
425000	-733788	4	0
426000	-733788	4	0
427000	-733795	4	0
428000	-733795	4	0
429000	-733795	4	0
430000	-733795	4	0
431000	-733795	4	0
432000	-733795	4	0
433000	-733795	4	0
434000	-733795	4	0
435000	-733795	4	0
436000	-733795	4	0
437000	-733797	4	0
438000	-733797	4	0
439000	-733797	4	0
440000	-733797	4	0
441000	-733797	4	0
442000	-733797	4	0
443000	-733797	4	0
444000	-733797	4	0
445000	-733797	4	0
446000	-733797	4	0
447000	-733799	4	0
448000	-733799	4	0
449000	-733799	4	0
450000	-733799	4	0
451000	-733799	4	0
452000	-733799	4	0
453000	-733799	4	0
454000	-733799	4	0
455000	-733799	4	0
456000	-733799	4	0
457000	-733794	4	0
458000	-733794	4	0
459000	-733794	4	0
460000	-733794	4	0
461000	-733794	4	0
462000	-733794	4	0
463000	-733794	4	0
464000	-733794	4	0
465000	-733794	4	0
466000	-733794	4	0
467000	-733791	4	0
468000	-733791	4	0
469000	-733791	4	0
470000	-733791	4	0
471000	-733791	4	0
472000	-733791	4	0
473000	-733791	4	0
474000	-733791	4	0
475000	-733791	4	0
476000	-733786	4	0
477000	-733786	4	0
478000	-733786	4	0
479000	-733786	4	0
480000	-733786	4	0
481000	-733786	4	0
482000	-733786	4	0
483000	-733786	4	0
484000	-733786	4	0
485000	-733786	4	0
486000	-733781	4	0
487000	-733781	4	0
488000	-733781	4	0
489000	-733781	4	0
490000	-733781	4	0
491000	-733781	4	0
492000	-733781	4	0
493000	-733781	4	0
494000	-733781	4	0
495000	-733781	4	0
496000	-733784	5	0
497000	-733784	5	0
498000	-733784	5	0
499000	-733784	5	0
500000	-733784	5	0
501000	-733784	5	0
502000	-733784	5	0
503000	-733784	5	0
504000	-733784	5	0
505000	-733784	5	0
506000	-733788	5	0
507000	-733788	5	0
508000	-733788	5	0
509000	-733788	5	0
510000	-733788	5	0
511000	-733788	5	0
512000	-733788	5	0
513000	-733788	5	0
514000	-733788	5	0
515000	-733788	5	0
516000	-733789	5	0
517000	-733789	5	0
518000	-733789	5	0
519000	-733789	5	0
520000	-733789	5	0
521000	-733789	5	0
522000	-733789	5	0
523000	-733789	5	0
524000	-733789	5	0
525000	-733789	5	0
526000	-733790	5	0
527000	-733790	5	0
528000	-733790	5	0
529000	-733790	5	0
530000	-733790	5	0
531000	-733790	5	0
532000	-733790	5	0
533000	-733790	5	0
534000	-733790	5	0
535000	-733790	5	0
536000	-733795	5	0
537000	-733795	5	0
538000	-733795	5	0
539000	-733795	5	0
540000	-733795	5	0
541000	-733795	5	0
542000	-733795	5	0
543000	-733795	5	0
544000	-733795	5	0
545000	-733800	5	0
546000	-733800	5	0
547000	-733800	5	0
548000	-733800	5	0
549000	-733800	5	0
550000	-733800	5	0
551000	-733800	5	0
552000	-733800	5	0
553000	-733800	5	0
554000	-733800	5	0
555000	-733801	5	0
556000	-733801	5	0
557000	-733801	5	0
558000	-733801	5	0
559000	-733801	5	0
560000	-733801	5	0
561000	-733801	5	0
562000	-733801	5	0
563000	-733801	5	0
564000	-733801	5	0
565000	-733802	5	0
566000	-733802	5	0
567000	-733802	5	0
568000	-733802	5	0
569000	-733802	5	0
570000	-733802	5	0
571000	-733802	5	0
572000	-733802	5	0
573000	-733802	5	0
574000	-733802	5	0
575000	-733803	5	0
576000	-733803	5	0
577000	-733803	5	0
578000	-733803	5	0
579000	-733803	5	0
580000	-733803	5	0
581000	-733803	5	0
582000	-733803	5	0
583000	-733803	5	0
584000	-733803	5	0
585000	-733803	5	0
586000	-733803	5	0
587000	-733803	5	0
588000	-733803	5	0
589000	-733803	5	0
590000	-733803	5	0
591000	-733803	5	0
592000	-733803	5	0
593000	-733803	5	0
594000	-733803	5	0
595000	-733802	6	0
596000	-733802	6	0
597000	-733802	6	0
598000	-733802	6	0
599000	-733802	6	0
600000	-733802	6	0
601000	-733802	6	0
602000	-733802	6	0
603000	-733802	6	0
604000	-733802	6	0
605000	-733803	6	0
606000	-733803	6	0
607000	-733803	6	0
608000	-733803	6	0
609000	-733803	6	0
610000	-733803	6	0
611000	-733803	6	0
612000	-733803	6	0
613000	-733803	6	0
614000	-733803	6	0
615000	-733804	6	0
616000	-733804	6	0
617000	-733804	6	0
618000	-733804	6	0
619000	-733804	6	0
620000	-733804	6	0
621000	-733804	6	0
622000	-733804	6	0
623000	-733804	6	0
624000	-733803	6	0
625000	-733803	6	0
626000	-733803	6	0
627000	-733803	6	0
628000	-733803	6	0
629000	-733803	6	0
630000	-733803	6	0
631000	-733803	6	0
632000	-733803	6	0
633000	-733803	6	0
634000	-733805	6	0
635000	-733805	6	0
636000	-733805	6	0
637000	-733805	6	0
638000	-733805	6	0
639000	-733805	6	0
640000	-733805	6	0
641000	-733805	6	0
642000	-733805	6	0
643000	-733805	6	0
644000	-733807	6	0
645000	-733807	6	0
646000	-733807	6	0
647000	-733807	6	0
648000	-733807	6	0
649000	-733807	6	0
650000	-733807	6	0
651000	-733807	6	0
652000	-733807	6	0
653000	-733807	6	0
654000	-733809	6	0
655000	-733809	6	0
656000	-733809	6	0
657000	-733809	6	0
658000	-733809	6	0
659000	-733809	6	0
660000	-733809	6	0
661000	-733809	6	0
662000	-733809	6	0
663000	-733809	6	0
664000	-733812	6	0
665000	-733812	6	0
666000	-733812	6	0
667000	-733812	6	0
668000	-733812	6	0
669000	-733812	6	0
670000	-733812	6	0
671000	-733812	6	0
672000	-733812	6	0
673000	-733812	6	0
674000	-733809	6	0
675000	-733809	6	0
676000	-733809	6	0
677000	-733809	6	0
678000	-733809	6	0
679000	-733809	6	0
680000	-733809	6	0
681000	-733809	6	0
682000	-733809	6	0
683000	-733809	6	0
684000	-733810	6	0
685000	-733810	6	0
686000	-733810	6	0
687000	-733810	6	0
688000	-733810	6	0
689000	-733810	6	0
690000	-733810	6	0
691000	-733810	6	0
692000	-733810	6	0
693000	-733810	6	0
694000	-733804	7	0
695000	-733804	7	0
696000	-733804	7	0
697000	-733804	7	0
698000	-733804	7	0
699000	-733804	7	0
700000	-733804	7	0
701000	-733804	7	0
702000	-733804	7	0
703000	-733799	7	0
704000	-733799	7	0
705000	-733799	7	0
706000	-733799	7	0
707000	-733799	7	0
708000	-733799	7	0
709000	-733799	7	0
710000	-733799	7	0
711000	-733799	7	0
712000	-733799	7	0
713000	-733797	7	0
714000	-733797	7	0
715000	-733797	7	0
716000	-733797	7	0
717000	-733797	7	0
718000	-733797	7	0
719000	-733797	7	0
720000	-733797	7	0
721000	-733797	7	0
722000	-733797	7	0
723000	-733794	7	0
724000	-733794	7	0
725000	-733794	7	0
726000	-733794	7	0
727000	-733794	7	0
728000	-733794	7	0
729000	-733794	7	0
730000	-733794	7	0
731000	-733794	7	0
732000	-733794	7	0
733000	-733795	7	0
734000	-733795	7	0
735000	-733795	7	0
736000	-733795	7	0
737000	-733795	7	0
738000	-733795	7	0
739000	-733795	7	0
740000	-733795	7	0
741000	-733795	7	0
742000	-733795	7	0
743000	-733796	7	0
744000	-733796	7	0
745000	-733796	7	0
746000	-733796	7	0
747000	-733796	7	0
748000	-733796	7	0
749000	-733796	7	0
750000	-733796	7	0
751000	-733796	7	0
752000	-733796	7	0
753000	-733789	7	0
754000	-733789	7	0
755000	-733789	7	0
756000	-733789	7	0
757000	-733789	7	0
758000	-733789	7	0
759000	-733789	7	0
760000	-733789	7	0
761000	-733789	7	0
762000	-733789	7	0
763000	-733786	7	0
764000	-733786	7	0
765000	-733786	7	0
766000	-733786	7	0
767000	-733786	7	0
768000	-733786	7	0
769000	-733786	7	0
770000	-733786	7	0
771000	-733786	7	0
772000	-733786	7	0
773000	-733785	7	0
774000	-733785	7	0
775000	-733785	7	0
776000	-733785	7	0
777000	-733785	7	0
778000	-733785	7	0
779000	-733785	7	0
780000	-733785	7	0
781000	-733785	7	0
782000	-733784	7	0
783000	-733784	7	0
784000	-733784	7	0
785000	-733784	7	0
786000	-733784	7	0
787000	-733784	7	0
788000	-733784	7	0
789000	-733784	7	0
790000	-733784	7	0
791000	-733784	7	0
792000	-733783	8	0
793000	-733783	8	0
794000	-733783	8	0
795000	-733783	8	0
796000	-733783	8	0
797000	-733783	8	0
798000	-733783	8	0
799000	-733783	8	0
800000	-733783	8	0
801000	-733783	8	0
802000	-733778	8	0
803000	-733778	8	0
804000	-733778	8	0
805000	-733778	8	0
806000	-733778	8	0
807000	-733778	8	0
808000	-733778	8	0
809000	-733778	8	0
810000	-733778	8	0
811000	-733778	8	0
812000	-733773	8	0
813000	-733773	8	0
814000	-733773	8	0
815000	-733773	8	0
816000	-733773	8	0
817000	-733773	8	0
818000	-733773	8	0
819000	-733773	8	0
820000	-733773	8	0
821000	-733773	8	0
822000	-733767	8	0
823000	-733767	8	0
824000	-733767	8	0
825000	-733767	8	0
826000	-733767	8	0
827000	-733767	8	0
828000	-733767	8	0
829000	-733767	8	0
830000	-733767	8	0
831000	-733767	8	0
832000	-733761	8	0
833000	-733761	8	0
834000	-733761	8	0
835000	-733761	8	0
836000	-733761	8	0
837000	-733761	8	0
838000	-733761	8	0
839000	-733761	8	0
840000	-733761	8	0
841000	-733761	8	0
842000	-733753	8	0
843000	-733753	8	0
844000	-733753	8	0
845000	-733753	8	0
846000	-733753	8	0
847000	-733753	8	0
848000	-733753	8	0
849000	-733753	8	0
850000	-733753	8	0
851000	-733753	8	0
852000	-733743	8	0
853000	-733743	8	0
854000	-733743	8	0
855000	-733743	8	0
856000	-733743	8	0
857000	-733743	8	0
858000	-733743	8	0
859000	-733743	8	0
860000	-733743	8	0
861000	-733734	8	0
862000	-733734	8	0
863000	-733734	8	0
864000	-733734	8	0
865000	-733734	8	0
866000	-733734	8	0
867000	-733734	8	0
868000	-733734	8	0
869000	-733734	8	0
870000	-733734	8	0
871000	-733725	8	0
872000	-733725	8	0
873000	-733725	8	0
874000	-733725	8	0
875000	-733725	8	0
876000	-733725	8	0
877000	-733725	8	0
878000	-733725	8	0
879000	-733725	8	0
880000	-733725	8	0
881000	-733722	8	0
882000	-733722	8	0
883000	-733722	8	0
884000	-733722	8	0
885000	-733722	8	0
886000	-733722	8	0
887000	-733722	8	0
888000	-733722	8	0
889000	-733722	8	0
890000	-733722	8	0
891000	-733715	9	0
892000	-733715	9	0
893000	-733715	9	0
894000	-733715	9	0
895000	-733715	9	0
896000	-733715	9	0
897000	-733715	9	0
898000	-733715	9	0
899000	-733715	9	0
900000	-733715	9	0
901000	-733714	9	0
902000	-733714	9	0
903000	-733714	9	0
904000	-733714	9	0
905000	-733714	9	0
906000	-733714	9	0
907000	-733714	9	0
908000	-733714	9	0
909000	-733714	9	0
910000	-733714	9	0
911000	-733717	9	0
912000	-733717	9	0
913000	-733717	9	0
914000	-733717	9	0
915000	-733717	9	0
916000	-733717	9	0
917000	-733717	9	0
918000	-733717	9	0
919000	-733717	9	0
920000	-733717	9	0
921000	-733720	9	0
922000	-733720	9	0
923000	-733720	9	0
924000	-733720	9	0
925000	-733720	9	0
926000	-733720	9	0
927000	-733720	9	0
928000	-733720	9	0
929000	-733720	9	0
930000	-733720	9	0
931000	-733724	9	0
932000	-733724	9	0
933000	-733724	9	0
934000	-733724	9	0
935000	-733724	9	0
936000	-733724	9	0
937000	-733724	9	0
938000	-733724	9	0
939000	-733724	9	0
940000	-733720	9	0
941000	-733720	9	0
942000	-733720	9	0
943000	-733720	9	0
944000	-733720	9	0
945000	-733720	9	0
946000	-733720	9	0
947000	-733720	9	0
948000	-733720	9	0
949000	-733720	9	0
950000	-733730	9	0
951000	-733730	9	0
952000	-733730	9	0
953000	-733730	9	0
954000	-733730	9	0
955000	-733730	9	0
956000	-733730	9	0
957000	-733730	9	0
958000	-733730	9	0
959000	-733730	9	0
960000	-733741	9	0
961000	-733741	9	0
962000	-733741	9	0
963000	-733741	9	0
964000	-733741	9	0
965000	-733741	9	0
966000	-733741	9	0
967000	-733741	9	0
968000	-733741	9	0
969000	-733741	9	0
970000	-733746	9	0
971000	-733746	9	0
972000	-733746	9	0
973000	-733746	9	0
974000	-733746	9	0
975000	-733746	9	0
976000	-733746	9	0
977000	-733746	9	0
978000	-733746	9	0
979000	-733746	9	0
980000	-733749	9	0
981000	-733749	9	0
982000	-733749	9	0
983000	-733749	9	0
984000	-733749	9	0
985000	-733749	9	0
986000	-733749	9	0
987000	-733749	9	0
988000	-733749	9	0
989000	-733749	9	0
990000	-733747	10	0
991000	-733747	10	0
992000	-733747	10	0
993000	-733747	10	0
994000	-733747	10	0
995000	-733747	10	0
996000	-733747	10	0
997000	-733747	10	0
998000	-733747	10	0
999000	-733747	10	0
1000000	-652250	10	0
1001000	-652250	10	0
1002000	-652250	10	0
1003000	-652250	10	0
1004000	-652250	10	0
1005000	-652250	10	0
1006000	-652250	10	0
1007000	-652250	10	0
1008000	-652250	10	0
1009000	-652250	10	0
1010000	-570761	10	0
1011000	-570761	10	0
1012000	-570761	10	0
1013000	-570761	10	0
1014000	-570761	10	0
1015000	-570761	10	0
1016000	-570761	10	0
1017000	-570761	10	0
1018000	-570761	10	0
1019000	-489271	10	0
1020000	-489271	10	0
1021000	-489271	10	0
1022000	-489271	10	0
1023000	-489271	10	0
1024000	-489271	10	0
1025000	-489271	10	0
1026000	-489271	10	0
1027000	-489271	10	0
1028000	-489271	10	0
1029000	-407785	10	0
1030000	-407785	10	0
1031000	-407785	10	0
1032000	-407785	10	0
1033000	-407785	10	0
1034000	-407785	10	0
1035000	-407785	10	0
1036000	-407785	10	0
1037000	-407785	10	0
1038000	-407785	10	0
1039000	-326309	10	0
1040000	-326309	10	0
1041000	-326309	10	0
1042000	-326309	10	0
1043000	-326309	10	0
1044000	-326309	10	0
1045000	-326309	10	0
1046000	-326309	10	0
1047000	-326309	10	0
1048000	-326309	10	0
1049000	-244833	10	0
1050000	-244833	10	0
1051000	-244833	10	0
1052000	-244833	10	0
1053000	-244833	10	0
1054000	-244833	10	0
1055000	-244833	10	0
1056000	-244833	10	0
1057000	-244833	10	0
1058000	-244833	10	0
1059000	-163339	10	0
1060000	-163339	10	0
1061000	-163339	10	0
1062000	-163339	10	0
1063000	-163339	10	0
1064000	-163339	10	0
1065000	-163339	10	0
1066000	-163339	10	0
1067000	-163339	10	0
1068000	-163339	10	0
1069000	-81847	10	0
1070000	-81847	10	0
1071000	-81847	10	0
1072000	-81847	10	0
1073000	-81847	10	0
1074000	-81847	10	0
1075000	-81847	10	0
1076000	-81847	10	0
1077000	-81847	10	0
1078000	-81847	10	0
1079000	-355	10	0
1080000	-355	10	0
1081000	-355	10	0
1082000	-355	10	0
1083000	-355	10	0
1084000	-355	10	0
1085000	-355	10	0
1086000	-355	10	0
1087000	-355	10	0
1088000	-355	10	0
1089000	-374	11	0
1090000	-374	11	0
1091000	-374	11	0
1092000	-374	11	0
1093000	-374	11	0
1094000	-374	11	0
1095000	-374	11	0
1096000	-374	11	0
1097000	-374	11	0
1098000	-392	11	0
1099000	-392	11	0
1100000	-392	11	0
1101000	-392	11	0
1102000	-392	11	0
1103000	-392	11	0
1104000	-392	11	0
1105000	-392	11	0
1106000	-392	11	0
1107000	-392	11	0
1108000	-414	11	0
1109000	-414	11	0
1110000	-414	11	0
1111000	-414	11	0
1112000	-414	11	0
1113000	-414	11	0
1114000	-414	11	0
1115000	-414	11	0
1116000	-414	11	0
1117000	-414	11	0
1118000	-410	11	0
1119000	-410	11	0
1120000	-410	11	0
1121000	-410	11	0
1122000	-410	11	0
1123000	-410	11	0
1124000	-410	11	0
1125000	-410	11	0
1126000	-410	11	0
1127000	-410	11	0
1128000	-401	11	0
1129000	-401	11	0
1130000	-401	11	0
1131000	-401	11	0
1132000	-401	11	0
1133000	-401	11	0
1134000	-401	11	0
1135000	-401	11	0
1136000	-401	11	0
1137000	-401	11	0
1138000	-388	11	0
1139000	-388	11	0
1140000	-388	11	0
1141000	-388	11	0
1142000	-388	11	0
1143000	-388	11	0
1144000	-388	11	0
1145000	-388	11	0
1146000	-388	11	0
1147000	-388	11	0
1148000	-406	11	0
1149000	-406	11	0
1150000	-406	11	0
1151000	-406	11	0
1152000	-406	11	0
1153000	-406	11	0
1154000	-406	11	0
1155000	-406	11	0
1156000	-406	11	0
1157000	-406	11	0
1158000	-423	11	0
1159000	-423	11	0
1160000	-423	11	0
1161000	-423	11	0
1162000	-423	11	0
1163000	-423	11	0
1164000	-423	11	0
1165000	-423	11	0
1166000	-423	11	0
1167000	-423	11	0
1168000	-428	11	0
1169000	-428	11	0
1170000	-428	11	0
1171000	-428	11	0
1172000	-428	11	0
1173000	-428	11	0
1174000	-428	11	0
1175000	-428	11	0
1176000	-428	11	0
1177000	-419	11	0
1178000	-419	11	0
1179000	-419	11	0
1180000	-419	11	0
1181000	-419	11	0
1182000	-419	11	0
1183000	-419	11	0
1184000	-419	11	0
1185000	-419	11	0
1186000	-419	11	0
1187000	-404	12	0
1188000	-404	12	0
1189000	-404	12	0
1190000	-404	12	0
1191000	-404	12	0
1192000	-404	12	0
1193000	-404	12	0
1194000	-404	12	0
1195000	-404	12	0
1196000	-404	12	0
1197000	-383	12	0
1198000	-383	12	0
1199000	-383	12	0
1200000	-383	12	0
1201000	-383	12	0
1202000	-383	12	0
1203000	-383	12	0
1204000	-383	12	0
1205000	-383	12	0
1206000	-383	12	0
1207000	-375	12	0
1208000	-375	12	0
1209000	-375	12	0
1210000	-375	12	0
1211000	-375	12	0
1212000	-375	12	0
1213000	-375	12	0
1214000	-375	12	0
1215000	-375	12	0
1216000	-375	12	0
1217000	-367	12	0
1218000	-367	12	0
1219000	-367	12	0
1220000	-367	12	0
1221000	-367	12	0
1222000	-367	12	0
1223000	-367	12	0
1224000	-367	12	0
1225000	-367	12	0
1226000	-367	12	0
1227000	-352	12	0
1228000	-352	12	0
1229000	-352	12	0
1230000	-352	12	0
1231000	-352	12	0
1232000	-352	12	0
1233000	-352	12	0
1234000	-352	12	0
1235000	-352	12	0
1236000	-352	12	0
1237000	-332	12	0
1238000	-332	12	0
1239000	-332	12	0
1240000	-332	12	0
1241000	-332	12	0
1242000	-332	12	0
1243000	-332	12	0
1244000	-332	12	0
1245000	-332	12	0
1246000	-332	12	0
1247000	-305	12	0
1248000	-305	12	0
1249000	-305	12	0
1250000	-305	12	0
1251000	-305	12	0
1252000	-305	12	0
1253000	-305	12	0
1254000	-305	12	0
1255000	-305	12	0
1256000	-305	12	0
1257000	-275	12	0
1258000	-275	12	0
1259000	-275	12	0
1260000	-275	12	0
1261000	-275	12	0
1262000	-275	12	0
1263000	-275	12	0
1264000	-275	12	0
1265000	-275	12	0
1266000	-249	12	0
1267000	-249	12	0
1268000	-249	12	0
1269000	-249	12	0
1270000	-249	12	0
1271000	-249	12	0
1272000	-249	12	0
1273000	-249	12	0
1274000	-249	12	0
1275000	-249	12	0
1276000	-223	12	0
1277000	-223	12	0
1278000	-223	12	0
1279000	-223	12	0
1280000	-223	12	0
1281000	-223	12	0
1282000	-223	12	0
1283000	-223	12	0
1284000	-223	12	0
1285000	-223	12	0
1286000	-214	13	0
1287000	-214	13	0
1288000	-214	13	0
1289000	-214	13	0
1290000	-214	13	0
1291000	-214	13	0
1292000	-214	13	0
1293000	-214	13	0
1294000	-214	13	0
1295000	-214	13	0
1296000	-209	13	0
1297000	-209	13	0
1298000	-209	13	0
1299000	-209	13	0
1300000	-209	13	0
1301000	-209	13	0
1302000	-209	13	0
1303000	-209	13	0
1304000	-209	13	0
1305000	-209	13	0
1306000	-212	13	0
1307000	-212	13	0
1308000	-212	13	0
1309000	-212	13	0
1310000	-212	13	0
1311000	-212	13	0
1312000	-212	13	0
1313000	-212	13	0
1314000	-212	13	0
1315000	-212	13	0
1316000	-200	13	0
1317000	-200	13	0
1318000	-200	13	0
1319000	-200	13	0
1320000	-200	13	0
1321000	-200	13	0
1322000	-200	13	0
1323000	-200	13	0
1324000	-200	13	0
1325000	-200	13	0
1326000	-167	13	0
1327000	-167	13	0
1328000	-167	13	0
1329000	-167	13	0
1330000	-167	13	0
1331000	-167	13	0
1332000	-167	13	0
1333000	-167	13	0
1334000	-167	13	0
1335000	-167	13	0
1336000	-159	13	0
1337000	-159	13	0
1338000	-159	13	0
1339000	-159	13	0
1340000	-159	13	0
1341000	-159	13	0
1342000	-159	13	0
1343000	-159	13	0
1344000	-159	13	0
1345000	-152	13	0
1346000	-152	13	0
1347000	-152	13	0
1348000	-152	13	0
1349000	-152	13	0
1350000	-152	13	0
1351000	-152	13	0
1352000	-152	13	0
1353000	-152	13	0
1354000	-152	13	0
1355000	-158	13	0
1356000	-158	13	0
1357000	-158	13	0
1358000	-158	13	0
1359000	-158	13	0
1360000	-158	13	0
1361000	-158	13	0
1362000	-158	13	0
1363000	-158	13	0
1364000	-158	13	0
1365000	-150	13	0
1366000	-150	13	0
1367000	-150	13	0
1368000	-150	13	0
1369000	-150	13	0
1370000	-150	13	0
1371000	-150	13	0
1372000	-150	13	0
1373000	-150	13	0
1374000	-150	13	0
1375000	-152	13	0
1376000	-152	13	0
1377000	-152	13	0
1378000	-152	13	0
1379000	-152	13	0
1380000	-152	13	0
1381000	-152	13	0
1382000	-152	13	0
1383000	-152	13	0
1384000	-152	13	0
1385000	-133	14	0
1386000	-133	14	0
1387000	-133	14	0
1388000	-133	14	0
1389000	-133	14	0
1390000	-133	14	0
1391000	-133	14	0
1392000	-133	14	0
1393000	-133	14	0
1394000	-133	14	0
1395000	-115	14	0
1396000	-115	14	0
1397000	-115	14	0
1398000	-115	14	0
1399000	-115	14	0
1400000	-115	14	0
1401000	-115	14	0
1402000	-115	14	0
1403000	-115	14	0
1404000	-115	14	0
1405000	-117	14	0
1406000	-117	14	0
1407000	-117	14	0
1408000	-117	14	0
1409000	-117	14	0
1410000	-117	14	0
1411000	-117	14	0
1412000	-117	14	0
1413000	-117	14	0
1414000	-117	14	0
1415000	-126	14	0
1416000	-126	14	0
1417000	-126	14	0
1418000	-126	14	0
1419000	-126	14	0
1420000	-126	14	0
1421000	-126	14	0
1422000	-126	14	0
1423000	-126	14	0
1424000	-135	14	0
1425000	-135	14	0
1426000	-135	14	0
1427000	-135	14	0
1428000	-135	14	0
1429000	-135	14	0
1430000	-135	14	0
1431000	-135	14	0
1432000	-135	14	0
1433000	-135	14	0
1434000	-143	14	0
1435000	-143	14	0
1436000	-143	14	0
1437000	-143	14	0
1438000	-143	14	0
1439000	-143	14	0
1440000	-143	14	0
1441000	-143	14	0
1442000	-143	14	0
1443000	-143	14	0
1444000	-135	14	0
1445000	-135	14	0
1446000	-135	14	0
1447000	-135	14	0
1448000	-135	14	0
1449000	-135	14	0
1450000	-135	14	0
1451000	-135	14	0
1452000	-135	14	0
1453000	-135	14	0
1454000	-102	14	0
1455000	-102	14	0
1456000	-102	14	0
1457000	-102	14	0
1458000	-102	14	0
1459000	-102	14	0
1460000	-102	14	0
1461000	-102	14	0
1462000	-102	14	0
1463000	-102	14	0
1464000	-46	14	0
1465000	-46	14	0
1466000	-46	14	0
1467000	-46	14	0
1468000	-46	14	0
1469000	-46	14	0
1470000	-46	14	0
1471000	-46	14	0
1472000	-46	14	0
1473000	-46	14	0
1474000	-120	14	0
1475000	-120	14	0
1476000	-120	14	0
1477000	-120	14	0
1478000	-120	14	0
1479000	-120	14	0
1480000	-120	14	0
1481000	-120	14	0
1482000	-120	14	0
1483000	-120	14	0
1484000	-185	15	0
1485000	-185	15	0
1486000	-185	15	0
1487000	-185	15	0
1488000	-185	15	0
1489000	-185	15	0
1490000	-185	15	0
1491000	-185	15	0
1492000	-185	15	0
1493000	-185	15	0
1494000	-220	15	0
1495000	-220	15	0
1496000	-220	15	0
1497000	-220	15	0
1498000	-220	15	0
1499000	-220	15	0
1500000	-220	15	0
1501000	-220	15	0
1502000	-220	15	0
1503000	-268	15	0
1504000	-268	15	0
1505000	-268	15	0
1506000	-268	15	0
1507000	-268	15	0
1508000	-268	15	0
1509000	-268	15	0
1510000	-268	15	0
1511000	-268	15	0
1512000	-268	15	0
1513000	-257	15	24
1514000	-257	15	24
1515000	-257	15	24
1516000	-257	15	24
1517000	-257	15	24
1518000	-257	15	24
1519000	-257	15	24
1520000	-257	15	24
1521000	-257	15	24
1522000	-257	15	24
1523000	-242	15	0
1524000	-242	15	0
1525000	-242	15	0
1526000	-242	15	0
1527000	-242	15	0
1528000	-242	15	0
1529000	-242	15	0
1530000	-242	15	0
1531000	-242	15	0
1532000	-242	15	0
1533000	-162	15	0
1534000	-162	15	0
1535000	-162	15	0
1536000	-162	15	0
1537000	-162	15	0
1538000	-162	15	0
1539000	-162	15	0
1540000	-162	15	0
1541000	-162	15	0
1542000	-162	15	0
1543000	-23	15	0
1544000	-23	15	0
1545000	-23	15	0
1546000	-23	15	0
1547000	-23	15	0
1548000	-23	15	0
1549000	-23	15	0
1550000	-23	15	0
1551000	-23	15	0
1552000	-23	15	0
1553000	17	15	0
1554000	17	15	0
1555000	17	15	0
1556000	17	15	0
1557000	17	15	0
1558000	17	15	0
1559000	17	15	0
1560000	17	15	0
1561000	17	15	0
1562000	17	15	0
1563000	58	15	0
1564000	58	15	0
1565000	58	15	0
1566000	58	15	0
1567000	58	15	0
1568000	58	15	0
1569000	58	15	0
1570000	58	15	0
1571000	58	15	0
1572000	58	15	0
1573000	-196	15	0
1574000	-196	15	0
1575000	-196	15	0
1576000	-196	15	0
1577000	-196	15	0
1578000	-196	15	0
1579000	-196	15	0
1580000	-196	15	0
1581000	-196	15	0
1582000	-320	16	24
1583000	-320	16	24
1584000	-320	16	24
1585000	-320	16	24
1586000	-320	16	24
1587000	-320	16	24
1588000	-320	16	24
1589000	-320	16	24
1590000	-320	16	24
1591000	-320	16	24
1592000	-289	16	0
1593000	-289	16	0
1594000	-289	16	0
1595000	-289	16	0
1596000	-289	16	0
1597000	-289	16	0
1598000	-289	16	0
1599000	-289	16	0
1600000	-289	16	0
1601000	-289	16	0
1602000	-136	16	0
1603000	-136	16	0
1604000	-136	16	0
1605000	-136	16	0
1606000	-136	16	0
1607000	-136	16	0
1608000	-136	16	0
1609000	-136	16	0
1610000	-136	16	0
1611000	-136	16	0
1612000	14	16	0
1613000	14	16	0
1614000	14	16	0
1615000	14	16	0
1616000	14	16	0
1617000	14	16	0
1618000	14	16	0
1619000	14	16	0
1620000	14	16	0
1621000	14	16	0
1622000	230	16	24
1623000	230	16	24
1624000	230	16	24
1625000	230	16	24
1626000	230	16	24
1627000	230	16	24
1628000	230	16	24
1629000	230	16	24
1630000	230	16	24
1631000	230	16	24
1632000	418	16	0
1633000	418	16	0
1634000	418	16	0
1635000	418	16	0
1636000	418	16	0
1637000	418	16	0
1638000	418	16	0
1639000	418	16	0
1640000	418	16	0
1641000	418	16	0
1642000	544	16	0
1643000	544	16	0
1644000	544	16	0
1645000	544	16	0
1646000	544	16	0
1647000	544	16	0
1648000	544	16	0
1649000	544	16	0
1650000	544	16	0
1651000	544	16	0
1652000	671	16	0
1653000	671	16	0
1654000	671	16	0
1655000	671	16	0
1656000	671	16	0
1657000	671	16	0
1658000	671	16	0
1659000	671	16	0
1660000	671	16	0
1661000	671	16	0
1662000	530	16	0
1663000	530	16	0
1664000	530	16	0
1665000	530	16	0
1666000	530	16	0
1667000	530	16	0
1668000	530	16	0
1669000	530	16	0
1670000	530	16	0
1671000	14	16	0
1672000	14	16	0
1673000	14	16	0
1674000	14	16	0
1675000	14	16	0
1676000	14	16	0
1677000	14	16	0
1678000	14	16	0
1679000	14	16	0
1680000	14	16	0
1681000	-257	17	24
1682000	-257	17	24
1683000	-257	17	24
1684000	-257	17	24
1685000	-257	17	24
1686000	-257	17	24
1687000	-257	17	24
1688000	-257	17	24
1689000	-257	17	24
1690000	-257	17	24
1691000	-529	17	0
1692000	-529	17	0
1693000	-529	17	0
1694000	-529	17	0
1695000	-529	17	0
1696000	-529	17	0
1697000	-529	17	0
1698000	-529	17	0
1699000	-529	17	0
1700000	-529	17	0
1701000	-568	17	24
1702000	-568	17	24
1703000	-568	17	24
1704000	-568	17	24
1705000	-568	17	24
1706000	-568	17	24
1707000	-568	17	24
1708000	-568	17	24
1709000	-568	17	24
1710000	-568	17	24
1711000	-336	17	0
1712000	-336	17	0
1713000	-336	17	0
1714000	-336	17	0
1715000	-336	17	0
1716000	-336	17	0
1717000	-336	17	0
1718000	-336	17	0
1719000	-336	17	0
1720000	-336	17	0
1721000	281	17	24
1722000	281	17	24
1723000	281	17	24
1724000	281	17	24
1725000	281	17	24
1726000	281	17	24
1727000	281	17	24
1728000	281	17	24
1729000	281	17	24
1730000	281	17	0
1731000	900	17	0
1732000	900	17	0
1733000	900	17	0
1734000	900	17	0
1735000	900	17	0
1736000	900	17	0
1737000	900	17	0
1738000	900	17	0
1739000	900	17	0
1740000	900	17	0
1741000	1511	17	0
1742000	1511	17	0
1743000	1511	17	0
1744000	1511	17	0
1745000	1511	17	0
1746000	1511	17	0
1747000	1511	17	0
1748000	1511	17	0
1749000	1511	17	0
1750000	1644	17	0
1751000	1644	17	0
1752000	1644	17	0
1753000	1644	17	0
1754000	1644	17	0
1755000	1644	17	0
1756000	1644	17	0
1757000	1644	17	0
1758000	1644	17	0
1759000	1644	17	0
1760000	501	17	24
1761000	501	17	24
1762000	501	17	24
1763000	501	17	24
1764000	501	17	24
1765000	501	17	24
1766000	501	17	24
1767000	501	17	24
1768000	501	17	24
1769000	501	17	24
1770000	-824	17	0
1771000	-824	17	0
1772000	-824	17	0
1773000	-824	17	0
1774000	-824	17	0
1775000	-824	17	0
1776000	-824	17	0
1777000	-824	17	0
1778000	-824	17	0
1779000	-824	17	0
1780000	-2151	18	0
1781000	-2151	18	0
1782000	-2151	18	0
1783000	-2151	18	0
1784000	-2151	18	0
1785000	-2151	18	0
1786000	-2151	18	0
1787000	-2151	18	0
1788000	-2151	18	0
1789000	-2151	18	0
1790000	-2023	18	24
1791000	-2023	18	24
1792000	-2023	18	24
1793000	-2023	18	24
1794000	-2023	18	24
1795000	-2023	18	24
1796000	-2023	18	24
1797000	-2023	18	24
1798000	-2023	18	24
1799000	-2023	18	24
1800000	-703	18	0
1801000	-703	18	0
1802000	-703	18	0
1803000	-703	18	0
1804000	-703	18	0
1805000	-703	18	0
1806000	-703	18	0
1807000	-703	18	0
1808000	-703	18	0
1809000	-703	18	0
1810000	145	18	24
1811000	145	18	24
1812000	145	18	24
1813000	145	18	24
1814000	145	18	24
1815000	145	18	24
1816000	145	18	24
1817000	145	18	24
1818000	145	18	24
1819000	145	18	24
1820000	174	18	24
1821000	174	18	24
1822000	174	18	24
1823000	174	18	24
1824000	174	18	24
1825000	174	18	24
1826000	174	18	24
1827000	174	18	24
1828000	174	18	24
1829000	202	18	0
1830000	202	18	0
1831000	202	18	0
1832000	202	18	0
1833000	202	18	0
1834000	202	18	0
1835000	202	18	0
1836000	202	18	0
1837000	202	18	0
1838000	202	18	0
1839000	-673	18	24
1840000	-673	18	24
1841000	-673	18	24
1842000	-673	18	24
1843000	-673	18	24
1844000	-673	18	24
1845000	-673	18	24
1846000	-673	18	24
1847000	-673	18	24
1848000	-673	18	24
1849000	-1054	18	0
1850000	-1054	18	0
1851000	-1054	18	0
1852000	-1054	18	0
1853000	-1054	18	0
1854000	-1054	18	0
1855000	-1054	18	0
1856000	-1054	18	0
1857000	-1054	18	0
1858000	-1054	18	0
1859000	-861	18	0
1860000	-861	18	0
1861000	-861	18	0
1862000	-861	18	0
1863000	-861	18	0
1864000	-861	18	0
1865000	-861	18	0
1866000	-861	18	0
1867000	-861	18	0
1868000	-861	18	0
1869000	-661	18	0
1870000	-661	18	0
1871000	-661	18	0
1872000	-661	18	0
1873000	-661	18	0
1874000	-661	18	0
1875000	-661	18	0
1876000	-661	18	0
1877000	-661	18	0
1878000	-661	18	0
1879000	-486	19	0
1880000	-486	19	0
1881000	-486	19	0
1882000	-486	19	0
1883000	-486	19	0
1884000	-486	19	0
1885000	-486	19	0
1886000	-486	19	0
1887000	-486	19	0
1888000	-486	19	0
1889000	-728	19	0
1890000	-728	19	0
1891000	-728	19	0
1892000	-728	19	0
1893000	-728	19	0
1894000	-728	19	0
1895000	-728	19	0
1896000	-728	19	0
1897000	-728	19	0
1898000	-1185	19	0
1899000	-1185	19	0
1900000	-1185	19	0
1901000	-1185	19	0
1902000	-1185	19	0
1903000	-1185	19	0
1904000	-1185	19	0
1905000	-1185	19	0
1906000	-1185	19	0
1907000	-1185	19	0
1908000	-1642	19	0
1909000	-1642	19	0
1910000	-1642	19	0
1911000	-1642	19	0
1912000	-1642	19	0
1913000	-1642	19	0
1914000	-1642	19	0
1915000	-1642	19	0
1916000	-1642	19	0
1917000	-1642	19	0
1918000	-1650	19	0
1919000	-1650	19	0
1920000	-1650	19	0
1921000	-1650	19	0
1922000	-1650	19	0
1923000	-1650	19	0
1924000	-1650	19	0
1925000	-1650	19	0
1926000	-1650	19	0
1927000	-1650	19	0
1928000	-1397	19	0
1929000	-1397	19	0
1930000	-1397	19	0
1931000	-1397	19	0
1932000	-1397	19	0
1933000	-1397	19	0
1934000	-1397	19	0
1935000	-1397	19	0
1936000	-1397	19	0
1937000	-1397	19	0
1938000	-1151	19	24
1939000	-1151	19	24
1940000	-1151	19	24
1941000	-1151	19	24
1942000	-1151	19	24
1943000	-1151	19	24
1944000	-1151	19	24
1945000	-1151	19	24
1946000	-1151	19	24
1947000	-1151	19	24
1948000	-917	19	0
1949000	-917	19	0
1950000	-917	19	0
1951000	-917	19	0
1952000	-917	19	0
1953000	-917	19	0
1954000	-917	19	0
1955000	-917	19	0
1956000	-917	19	0
1957000	-917	19	0
1958000	-688	19	0
1959000	-688	19	0
1960000	-688	19	0
1961000	-688	19	0
1962000	-688	19	0
1963000	-688	19	0
1964000	-688	19	0
1965000	-688	19	0
1966000	-688	19	0
1967000	-688	19	0
1968000	-711	19	24
1969000	-711	19	24
1970000	-711	19	24
1971000	-711	19	24
1972000	-711	19	24
1973000	-711	19	24
1974000	-711	19	24
1975000	-711	19	24
1976000	-711	19	24
1977000	-711	20	24
1978000	-1066	20	24
1979000	-1066	20	24
1980000	-1066	20	24
1981000	-1066	20	24
1982000	-1066	20	24
1983000	-1066	20	24
1984000	-1066	20	24
1985000	-1066	20	24
1986000	-1066	20	24
1987000	-1080	20	0
1988000	-1080	20	0
1989000	-1080	20	0
1990000	-1080	20	0
1991000	-1080	20	0
1992000	-1080	20	0
1993000	-1080	20	0
1994000	-1080	20	0
1995000	-1080	20	0
1996000	-1080	20	0
1997000	-1088	20	24
1998000	-1088	20	24
1999000	-1088	20	24
[truncated: 31,291 more rows]
