# Supplementary material for: Empirical optimization of an angled spoke paddling wheel with self-rotating mechanism
Source: Sci Rep. 2022 Nov 28;12:20511. doi: 10.1038/s41598-022-25181-7 (PMC9705443; doi:10.1038/s41598-022-25181-7)
Supplement: Supplementary file 1 — Supplementary Information. [file 41598_2022_25181_MOESM1_ESM.zip › 2nd_test_Loadcell_raw_data/R9/Test2_R9_60RPM_Set2.csv]

Timestamp	RMS_Val_G	Target_Vel_G	Vel_Cur_G
0	0	0	0
2000	0	0	0
3000	0	0	0
4000	0	0	0
5000	0	0	0
6000	0	0	0
7000	0	0	0
8000	0	0	0
9000	0	0	0
10000	0	0	0
11000	0	0	0
12000	-81930	0	0
13000	-81930	0	0
14000	-81930	0	0
15000	-81930	0	0
16000	-81930	0	0
17000	-81930	0	0
18000	-81930	0	0
19000	-81930	0	0
20000	-81930	0	0
21000	-81930	0	0
22000	-163869	0	0
23000	-163869	0	0
24000	-163869	0	0
25000	-163869	0	0
26000	-163869	0	0
27000	-163869	0	0
28000	-163869	0	0
29000	-163869	0	0
30000	-163869	0	0
31000	-163869	0	0
32000	-245787	0	0
33000	-245787	0	0
34000	-245787	0	0
35000	-245787	0	0
36000	-245787	0	0
37000	-245787	0	0
38000	-245787	0	0
39000	-245787	0	0
40000	-245787	0	0
41000	-245787	0	0
42000	-327716	0	0
43000	-327716	0	0
44000	-327716	0	0
45000	-327716	0	0
46000	-327716	0	0
47000	-327716	0	0
48000	-327716	0	0
49000	-327716	0	0
50000	-327716	0	0
51000	-327716	0	0
52000	-409645	0	0
53000	-409645	0	0
54000	-409645	0	0
55000	-409645	0	0
56000	-409645	0	0
57000	-409645	0	0
58000	-409645	0	0
59000	-409645	0	0
60000	-409645	0	0
61000	-491569	0	0
62000	-491569	0	0
63000	-491569	0	0
64000	-491569	0	0
65000	-491569	0	0
66000	-491569	0	0
67000	-491569	0	0
68000	-491569	0	0
69000	-491569	0	0
70000	-491569	0	0
71000	-573507	0	0
72000	-573507	0	0
73000	-573507	0	0
74000	-573507	0	0
75000	-573507	0	0
76000	-573507	0	0
77000	-573507	0	0
78000	-573507	0	0
79000	-573507	0	0
80000	-573507	0	0
81000	-655434	0	0
82000	-655434	0	0
83000	-655434	0	0
84000	-655434	0	0
85000	-655434	0	0
86000	-655434	0	0
87000	-655434	0	0
88000	-655434	0	0
89000	-655434	0	0
90000	-655434	0	0
91000	-737367	0	0
92000	-737367	0	0
93000	-737367	0	0
94000	-737367	0	0
95000	-737367	0	0
96000	-737367	0	0
97000	-737367	0	0
98000	-737367	0	0
99000	-737367	0	0
100000	-737367	0	0
101000	-737367	1	0
102000	-737367	1	0
103000	-737367	1	0
104000	-737367	1	0
105000	-737367	1	0
106000	-737367	1	0
107000	-737367	1	0
108000	-737367	1	0
109000	-737367	1	0
110000	-737367	1	0
111000	-737350	1	0
112000	-737350	1	0
113000	-737350	1	0
114000	-737350	1	0
115000	-737350	1	0
116000	-737350	1	0
117000	-737350	1	0
118000	-737350	1	0
119000	-737350	1	0
120000	-737350	1	0
121000	-737344	1	0
122000	-737344	1	0
123000	-737344	1	0
124000	-737344	1	0
125000	-737344	1	0
126000	-737344	1	0
127000	-737344	1	0
128000	-737344	1	0
129000	-737344	1	0
130000	-737335	1	0
131000	-737335	1	0
132000	-737335	1	0
133000	-737335	1	0
134000	-737335	1	0
135000	-737335	1	0
136000	-737335	1	0
137000	-737335	1	0
138000	-737335	1	0
139000	-737335	1	0
140000	-737326	1	0
141000	-737326	1	0
142000	-737326	1	0
143000	-737326	1	0
144000	-737326	1	0
145000	-737326	1	0
146000	-737326	1	0
147000	-737326	1	0
148000	-737326	1	0
149000	-737326	1	0
150000	-737326	1	0
151000	-737326	1	0
152000	-737326	1	0
153000	-737326	1	0
154000	-737326	1	0
155000	-737326	1	0
156000	-737326	1	0
157000	-737326	1	0
158000	-737326	1	0
159000	-737326	1	0
160000	-737315	1	0
161000	-737315	1	0
162000	-737315	1	0
163000	-737315	1	0
164000	-737315	1	0
165000	-737315	1	0
166000	-737315	1	0
167000	-737315	1	0
168000	-737315	1	0
169000	-737315	1	0
170000	-737312	1	0
171000	-737312	1	0
172000	-737312	1	0
173000	-737312	1	0
174000	-737312	1	0
175000	-737312	1	0
176000	-737312	1	0
177000	-737312	1	0
178000	-737312	1	0
179000	-737312	1	0
180000	-737309	1	0
181000	-737309	1	0
182000	-737309	1	0
183000	-737309	1	0
184000	-737309	1	0
185000	-737309	1	0
186000	-737309	1	0
187000	-737309	1	0
188000	-737309	1	0
189000	-737309	1	0
190000	-737298	1	0
191000	-737298	1	0
192000	-737298	1	0
193000	-737298	1	0
194000	-737298	1	0
195000	-737298	1	0
196000	-737298	1	0
197000	-737298	1	0
198000	-737298	1	0
199000	-737298	2	0
200000	-737293	2	0
201000	-737293	2	0
202000	-737293	2	0
203000	-737293	2	0
204000	-737293	2	0
205000	-737293	2	0
206000	-737293	2	0
207000	-737293	2	0
208000	-737293	2	0
209000	-737293	2	0
210000	-737293	2	0
211000	-737293	2	0
212000	-737293	2	0
213000	-737293	2	0
214000	-737293	2	0
215000	-737293	2	0
216000	-737293	2	0
217000	-737293	2	0
218000	-737293	2	0
219000	-737299	2	0
220000	-737299	2	0
221000	-737299	2	0
222000	-737299	2	0
223000	-737299	2	0
224000	-737299	2	0
225000	-737299	2	0
226000	-737299	2	0
227000	-737299	2	0
228000	-737299	2	0
229000	-737305	2	0
230000	-737305	2	0
231000	-737305	2	0
232000	-737305	2	0
233000	-737305	2	0
234000	-737305	2	0
235000	-737305	2	0
236000	-737305	2	0
237000	-737305	2	0
238000	-737305	2	0
239000	-737305	2	0
240000	-737305	2	0
241000	-737305	2	0
242000	-737305	2	0
243000	-737305	2	0
244000	-737305	2	0
245000	-737305	2	0
246000	-737305	2	0
247000	-737305	2	0
248000	-737305	2	0
249000	-737305	2	0
250000	-737305	2	0
251000	-737305	2	0
252000	-737305	2	0
253000	-737305	2	0
254000	-737305	2	0
255000	-737305	2	0
256000	-737305	2	0
257000	-737305	2	0
258000	-737305	2	0
259000	-737294	2	0
260000	-737294	2	0
261000	-737294	2	0
262000	-737294	2	0
263000	-737294	2	0
264000	-737294	2	0
265000	-737294	2	0
266000	-737294	2	0
267000	-737294	2	0
268000	-737294	2	0
269000	-737283	2	0
270000	-737283	2	0
271000	-737283	2	0
272000	-737283	2	0
273000	-737283	2	0
274000	-737283	2	0
275000	-737283	2	0
276000	-737283	2	0
277000	-737283	2	0
278000	-737279	2	0
279000	-737279	2	0
280000	-737279	2	0
281000	-737279	2	0
282000	-737279	2	0
283000	-737279	2	0
284000	-737279	2	0
285000	-737279	2	0
286000	-737279	2	0
287000	-737279	2	0
288000	-737267	2	0
289000	-737267	2	0
290000	-737267	2	0
291000	-737267	2	0
292000	-737267	2	0
293000	-737267	2	0
294000	-737267	2	0
295000	-737267	2	0
296000	-737267	2	0
297000	-737267	2	0
298000	-737262	3	0
299000	-737262	3	0
300000	-737262	3	0
301000	-737262	3	0
302000	-737262	3	0
303000	-737262	3	0
304000	-737262	3	0
305000	-737262	3	0
306000	-737262	3	0
307000	-737262	3	0
308000	-737256	3	0
309000	-737256	3	0
310000	-737256	3	0
311000	-737256	3	0
312000	-737256	3	0
313000	-737256	3	0
314000	-737256	3	0
315000	-737256	3	0
316000	-737256	3	0
317000	-737256	3	0
318000	-737249	3	0
319000	-737249	3	0
320000	-737249	3	0
321000	-737249	3	0
322000	-737249	3	0
323000	-737249	3	0
324000	-737249	3	0
325000	-737249	3	0
326000	-737249	3	0
327000	-737249	3	0
328000	-737250	3	0
329000	-737250	3	0
330000	-737250	3	0
331000	-737250	3	0
332000	-737250	3	0
333000	-737250	3	0
334000	-737250	3	0
335000	-737250	3	0
336000	-737250	3	0
337000	-737250	3	0
338000	-737247	3	0
339000	-737247	3	0
340000	-737247	3	0
341000	-737247	3	0
342000	-737247	3	0
343000	-737247	3	0
344000	-737247	3	0
345000	-737247	3	0
346000	-737247	3	0
347000	-737247	3	0
348000	-737244	3	0
349000	-737244	3	0
350000	-737244	3	0
351000	-737244	3	0
352000	-737244	3	0
353000	-737244	3	0
354000	-737244	3	0
355000	-737244	3	0
356000	-737244	3	0
357000	-737240	3	0
358000	-737240	3	0
359000	-737240	3	0
360000	-737240	3	0
361000	-737240	3	0
362000	-737240	3	0
363000	-737240	3	0
364000	-737240	3	0
365000	-737240	3	0
366000	-737240	3	0
367000	-737240	3	0
368000	-737240	3	0
369000	-737240	3	0
370000	-737240	3	0
371000	-737240	3	0
372000	-737240	3	0
373000	-737240	3	0
374000	-737240	3	0
375000	-737240	3	0
376000	-737240	3	0
377000	-737239	3	0
378000	-737239	3	0
379000	-737239	3	0
380000	-737239	3	0
381000	-737239	3	0
382000	-737239	3	0
383000	-737239	3	0
384000	-737239	3	0
385000	-737239	3	0
386000	-737239	3	0
387000	-737233	3	0
388000	-737233	3	0
389000	-737233	3	0
390000	-737233	3	0
391000	-737233	3	0
392000	-737233	3	0
393000	-737233	3	0
394000	-737233	3	0
395000	-737233	3	0
396000	-737233	3	0
397000	-737226	4	0
398000	-737226	4	0
399000	-737226	4	0
400000	-737226	4	0
401000	-737226	4	0
402000	-737226	4	0
403000	-737226	4	0
404000	-737226	4	0
405000	-737226	4	0
406000	-737226	4	0
407000	-737223	4	0
408000	-737223	4	0
409000	-737223	4	0
410000	-737223	4	0
411000	-737223	4	0
412000	-737223	4	0
413000	-737223	4	0
414000	-737223	4	0
415000	-737223	4	0
416000	-737223	4	0
417000	-737217	4	0
418000	-737217	4	0
419000	-737217	4	0
420000	-737217	4	0
421000	-737217	4	0
422000	-737217	4	0
423000	-737217	4	0
424000	-737217	4	0
425000	-737217	4	0
426000	-737208	4	0
427000	-737208	4	0
428000	-737208	4	0
429000	-737208	4	0
430000	-737208	4	0
431000	-737208	4	0
432000	-737208	4	0
433000	-737208	4	0
434000	-737208	4	0
435000	-737208	4	0
436000	-737199	4	0
437000	-737199	4	0
438000	-737199	4	0
439000	-737199	4	0
440000	-737199	4	0
441000	-737199	4	0
442000	-737199	4	0
443000	-737199	4	0
444000	-737199	4	0
445000	-737199	4	0
446000	-737196	4	0
447000	-737196	4	0
448000	-737196	4	0
449000	-737196	4	0
450000	-737196	4	0
451000	-737196	4	0
452000	-737196	4	0
453000	-737196	4	0
454000	-737196	4	0
455000	-737196	4	0
456000	-737187	4	0
457000	-737187	4	0
458000	-737187	4	0
459000	-737187	4	0
460000	-737187	4	0
461000	-737187	4	0
462000	-737187	4	0
463000	-737187	4	0
464000	-737187	4	0
465000	-737187	4	0
466000	-737183	4	0
467000	-737183	4	0
468000	-737183	4	0
469000	-737183	4	0
470000	-737183	4	0
471000	-737183	4	0
472000	-737183	4	0
473000	-737183	4	0
474000	-737183	4	0
475000	-737183	4	0
476000	-737179	4	0
477000	-737179	4	0
478000	-737179	4	0
479000	-737179	4	0
480000	-737179	4	0
481000	-737179	4	0
482000	-737179	4	0
483000	-737179	4	0
484000	-737179	4	0
485000	-737179	4	0
486000	-737176	4	0
487000	-737176	4	0
488000	-737176	4	0
489000	-737176	4	0
490000	-737176	4	0
491000	-737176	4	0
492000	-737176	4	0
493000	-737176	4	0
494000	-737176	4	0
495000	-737176	4	0
496000	-737176	5	0
497000	-737176	5	0
498000	-737176	5	0
499000	-737176	5	0
500000	-737176	5	0
501000	-737176	5	0
502000	-737176	5	0
503000	-737176	5	0
504000	-737176	5	0
505000	-737164	5	0
506000	-737164	5	0
507000	-737164	5	0
508000	-737164	5	0
509000	-737164	5	0
510000	-737164	5	0
511000	-737164	5	0
512000	-737164	5	0
513000	-737164	5	0
514000	-737164	5	0
515000	-737162	5	0
516000	-737162	5	0
517000	-737162	5	0
518000	-737162	5	0
519000	-737162	5	0
520000	-737162	5	0
521000	-737162	5	0
522000	-737162	5	0
523000	-737162	5	0
524000	-737162	5	0
525000	-737160	5	0
526000	-737160	5	0
527000	-737160	5	0
528000	-737160	5	0
529000	-737160	5	0
530000	-737160	5	0
531000	-737160	5	0
532000	-737160	5	0
533000	-737160	5	0
534000	-737160	5	0
535000	-737154	5	0
536000	-737154	5	0
537000	-737154	5	0
538000	-737154	5	0
539000	-737154	5	0
540000	-737154	5	0
541000	-737154	5	0
542000	-737154	5	0
543000	-737154	5	0
544000	-737154	5	0
545000	-737162	5	0
546000	-737162	5	0
547000	-737162	5	0
548000	-737162	5	0
549000	-737162	5	0
550000	-737162	5	0
551000	-737162	5	0
552000	-737162	5	0
553000	-737162	5	0
554000	-737162	5	0
555000	-737162	5	0
556000	-737162	5	0
557000	-737162	5	0
558000	-737162	5	0
559000	-737162	5	0
560000	-737162	5	0
561000	-737162	5	0
562000	-737162	5	0
563000	-737162	5	0
564000	-737162	5	0
565000	-737170	5	0
566000	-737170	5	0
567000	-737170	5	0
568000	-737170	5	0
569000	-737170	5	0
570000	-737170	5	0
571000	-737170	5	0
572000	-737170	5	0
573000	-737170	5	0
574000	-737170	5	0
575000	-737179	5	0
576000	-737179	5	0
577000	-737179	5	0
578000	-737179	5	0
579000	-737179	5	0
580000	-737179	5	0
581000	-737179	5	0
582000	-737179	5	0
583000	-737179	5	0
584000	-737171	5	0
585000	-737171	5	0
586000	-737171	5	0
587000	-737171	5	0
588000	-737171	5	0
589000	-737171	5	0
590000	-737171	5	0
591000	-737171	5	0
592000	-737171	5	0
593000	-737171	5	0
594000	-737168	6	0
595000	-737168	6	0
596000	-737168	6	0
597000	-737168	6	0
598000	-737168	6	0
599000	-737168	6	0
600000	-737168	6	0
601000	-737168	6	0
602000	-737168	6	0
603000	-737168	6	0
604000	-737157	6	0
605000	-737157	6	0
606000	-737157	6	0
607000	-737157	6	0
608000	-737157	6	0
609000	-737157	6	0
610000	-737157	6	0
611000	-737157	6	0
612000	-737157	6	0
613000	-737157	6	0
614000	-737145	6	0
615000	-737145	6	0
616000	-737145	6	0
617000	-737145	6	0
618000	-737145	6	0
619000	-737145	6	0
620000	-737145	6	0
621000	-737145	6	0
622000	-737145	6	0
623000	-737145	6	0
624000	-737150	6	0
625000	-737150	6	0
626000	-737150	6	0
627000	-737150	6	0
628000	-737150	6	0
629000	-737150	6	0
630000	-737150	6	0
631000	-737150	6	0
632000	-737150	6	0
633000	-737150	6	0
634000	-737145	6	0
635000	-737145	6	0
636000	-737145	6	0
637000	-737145	6	0
638000	-737145	6	0
639000	-737145	6	0
640000	-737145	6	0
641000	-737145	6	0
642000	-737145	6	0
643000	-737145	6	0
644000	-737149	6	0
645000	-737149	6	0
646000	-737149	6	0
647000	-737149	6	0
648000	-737149	6	0
649000	-737149	6	0
650000	-737149	6	0
651000	-737149	6	0
652000	-737149	6	0
653000	-737149	6	0
654000	-737153	6	0
655000	-737153	6	0
656000	-737153	6	0
657000	-737153	6	0
658000	-737153	6	0
659000	-737153	6	0
660000	-737153	6	0
661000	-737153	6	0
662000	-737153	6	0
663000	-737143	6	0
664000	-737143	6	0
665000	-737143	6	0
666000	-737143	6	0
667000	-737143	6	0
668000	-737143	6	0
669000	-737143	6	0
670000	-737143	6	0
671000	-737143	6	0
672000	-737143	6	0
673000	-737146	6	0
674000	-737146	6	0
675000	-737146	6	0
676000	-737146	6	0
677000	-737146	6	0
678000	-737146	6	0
679000	-737146	6	0
680000	-737146	6	0
681000	-737146	6	0
682000	-737146	6	0
683000	-737133	6	0
684000	-737133	6	0
685000	-737133	6	0
686000	-737133	6	0
687000	-737133	6	0
688000	-737133	6	0
689000	-737133	6	0
690000	-737133	6	0
691000	-737133	6	0
692000	-737133	6	0
693000	-737135	7	0
694000	-737135	7	0
695000	-737135	7	0
696000	-737135	7	0
697000	-737135	7	0
698000	-737135	7	0
699000	-737135	7	0
700000	-737135	7	0
701000	-737135	7	0
702000	-737135	7	0
703000	-737138	7	0
704000	-737138	7	0
705000	-737138	7	0
706000	-737138	7	0
707000	-737138	7	0
708000	-737138	7	0
709000	-737138	7	0
710000	-737138	7	0
711000	-737138	7	0
712000	-737138	7	0
713000	-737131	7	0
714000	-737131	7	0
715000	-737131	7	0
716000	-737131	7	0
717000	-737131	7	0
718000	-737131	7	0
719000	-737131	7	0
720000	-737131	7	0
721000	-737131	7	0
722000	-737131	7	0
723000	-737132	7	0
724000	-737132	7	0
725000	-737132	7	0
726000	-737132	7	0
727000	-737132	7	0
728000	-737132	7	0
729000	-737132	7	0
730000	-737132	7	0
731000	-737132	7	0
732000	-737123	7	0
733000	-737123	7	0
734000	-737123	7	0
735000	-737123	7	0
736000	-737123	7	0
737000	-737123	7	0
738000	-737123	7	0
739000	-737123	7	0
740000	-737123	7	0
741000	-737123	7	0
742000	-737113	7	0
743000	-737113	7	0
744000	-737113	7	0
745000	-737113	7	0
746000	-737113	7	0
747000	-737113	7	0
748000	-737113	7	0
749000	-737113	7	0
750000	-737113	7	0
751000	-737113	7	0
752000	-737116	7	0
753000	-737116	7	0
754000	-737116	7	0
755000	-737116	7	0
756000	-737116	7	0
757000	-737116	7	0
758000	-737116	7	0
759000	-737116	7	0
760000	-737116	7	0
761000	-737116	7	0
762000	-737110	7	0
763000	-737110	7	0
764000	-737110	7	0
765000	-737110	7	0
766000	-737110	7	0
767000	-737110	7	0
768000	-737110	7	0
769000	-737110	7	0
770000	-737110	7	0
771000	-737110	7	0
772000	-737115	7	0
773000	-737115	7	0
774000	-737115	7	0
775000	-737115	7	0
776000	-737115	7	0
777000	-737115	7	0
778000	-737115	7	0
779000	-737115	7	0
780000	-737115	7	0
781000	-737115	7	0
782000	-737120	7	0
783000	-737120	7	0
784000	-737120	7	0
785000	-737120	7	0
786000	-737120	7	0
787000	-737120	7	0
788000	-737120	7	0
789000	-737120	7	0
790000	-737120	7	0
791000	-737120	7	0
792000	-737117	8	0
793000	-737117	8	0
794000	-737117	8	0
795000	-737117	8	0
796000	-737117	8	0
797000	-737117	8	0
798000	-737117	8	0
799000	-737117	8	0
800000	-737117	8	0
801000	-737117	8	0
802000	-737123	8	0
803000	-737123	8	0
804000	-737123	8	0
805000	-737123	8	0
806000	-737123	8	0
807000	-737123	8	0
808000	-737123	8	0
809000	-737123	8	0
810000	-737123	8	0
811000	-737114	8	0
812000	-737114	8	0
813000	-737114	8	0
814000	-737114	8	0
815000	-737114	8	0
816000	-737114	8	0
817000	-737114	8	0
818000	-737114	8	0
819000	-737114	8	0
820000	-737114	8	0
821000	-737119	8	0
822000	-737119	8	0
823000	-737119	8	0
824000	-737119	8	0
825000	-737119	8	0
826000	-737119	8	0
827000	-737119	8	0
828000	-737119	8	0
829000	-737119	8	0
830000	-737119	8	0
831000	-737123	8	0
832000	-737123	8	0
833000	-737123	8	0
834000	-737123	8	0
835000	-737123	8	0
836000	-737123	8	0
837000	-737123	8	0
838000	-737123	8	0
839000	-737123	8	0
840000	-737123	8	0
841000	-737119	8	0
842000	-737119	8	0
843000	-737119	8	0
844000	-737119	8	0
845000	-737119	8	0
846000	-737119	8	0
847000	-737119	8	0
848000	-737119	8	0
849000	-737119	8	0
850000	-737119	8	0
851000	-737121	8	0
852000	-737121	8	0
853000	-737121	8	0
854000	-737121	8	0
855000	-737121	8	0
856000	-737121	8	0
857000	-737121	8	0
858000	-737121	8	0
859000	-737121	8	0
860000	-737121	8	0
861000	-737112	8	0
862000	-737112	8	0
863000	-737112	8	0
864000	-737112	8	0
865000	-737112	8	0
866000	-737112	8	0
867000	-737112	8	0
868000	-737112	8	0
869000	-737112	8	0
870000	-737112	8	0
871000	-737102	8	0
872000	-737102	8	0
873000	-737102	8	0
874000	-737102	8	0
875000	-737102	8	0
876000	-737102	8	0
877000	-737102	8	0
878000	-737102	8	0
879000	-737102	8	0
880000	-737102	8	0
881000	-737099	8	0
882000	-737099	8	0
883000	-737099	8	0
884000	-737099	8	0
885000	-737099	8	0
886000	-737099	8	0
887000	-737099	8	0
888000	-737099	8	0
889000	-737099	8	0
890000	-737086	9	0
891000	-737086	9	0
892000	-737086	9	0
893000	-737086	9	0
894000	-737086	9	0
895000	-737086	9	0
896000	-737086	9	0
897000	-737086	9	0
898000	-737086	9	0
899000	-737086	9	0
900000	-737080	9	0
901000	-737080	9	0
902000	-737080	9	0
903000	-737080	9	0
904000	-737080	9	0
905000	-737080	9	0
906000	-737080	9	0
907000	-737080	9	0
908000	-737080	9	0
909000	-737080	9	0
910000	-737076	9	0
911000	-737076	9	0
912000	-737076	9	0
913000	-737076	9	0
914000	-737076	9	0
915000	-737076	9	0
916000	-737076	9	0
917000	-737076	9	0
918000	-737076	9	0
919000	-737076	9	0
920000	-737073	9	0
921000	-737073	9	0
922000	-737073	9	0
923000	-737073	9	0
924000	-737073	9	0
925000	-737073	9	0
926000	-737073	9	0
927000	-737073	9	0
928000	-737073	9	0
929000	-737073	9	0
930000	-737073	9	0
931000	-737073	9	0
932000	-737073	9	0
933000	-737073	9	0
934000	-737073	9	0
935000	-737073	9	0
936000	-737073	9	0
937000	-737073	9	0
938000	-737073	9	0
939000	-737073	9	0
940000	-737062	9	0
941000	-737062	9	0
942000	-737062	9	0
943000	-737062	9	0
944000	-737062	9	0
945000	-737062	9	0
946000	-737062	9	0
947000	-737062	9	0
948000	-737062	9	0
949000	-737062	9	0
950000	-737063	9	0
951000	-737063	9	0
952000	-737063	9	0
953000	-737063	9	0
954000	-737063	9	0
955000	-737063	9	0
956000	-737063	9	0
957000	-737063	9	0
958000	-737063	9	0
959000	-737065	9	0
960000	-737065	9	0
961000	-737065	9	0
962000	-737065	9	0
963000	-737065	9	0
964000	-737065	9	0
965000	-737065	9	0
966000	-737065	9	0
967000	-737065	9	0
968000	-737065	9	0
969000	-737060	9	0
970000	-737060	9	0
971000	-737060	9	0
972000	-737060	9	0
973000	-737060	9	0
974000	-737060	9	0
975000	-737060	9	0
976000	-737060	9	0
977000	-737060	9	0
978000	-737060	9	0
979000	-737058	9	0
980000	-737058	9	0
981000	-737058	9	0
982000	-737058	9	0
983000	-737058	9	0
984000	-737058	9	0
985000	-737058	9	0
986000	-737058	9	0
987000	-737058	9	0
988000	-737058	9	0
989000	-737047	10	0
990000	-737047	10	0
991000	-737047	10	0
992000	-737047	10	0
993000	-737047	10	0
994000	-737047	10	0
995000	-737047	10	0
996000	-737047	10	0
997000	-737047	10	0
998000	-737047	10	0
999000	-655106	10	0
1000000	-655106	10	0
1001000	-655106	10	0
1002000	-655106	10	0
1003000	-655106	10	0
1004000	-655106	10	0
1005000	-655106	10	0
1006000	-655106	10	0
1007000	-655106	10	0
1008000	-655106	10	0
1009000	-573161	10	0
1010000	-573161	10	0
1011000	-573161	10	0
1012000	-573161	10	0
1013000	-573161	10	0
1014000	-573161	10	0
1015000	-573161	10	0
1016000	-573161	10	0
1017000	-573161	10	0
1018000	-573161	10	0
1019000	-491231	10	0
1020000	-491231	10	0
1021000	-491231	10	0
1022000	-491231	10	0
1023000	-491231	10	0
1024000	-491231	10	0
1025000	-491231	10	0
1026000	-491231	10	0
1027000	-491231	10	0
1028000	-491231	10	0
1029000	-409300	10	0
1030000	-409300	10	0
1031000	-409300	10	0
1032000	-409300	10	0
1033000	-409300	10	0
1034000	-409300	10	0
1035000	-409300	10	0
1036000	-409300	10	0
1037000	-409300	10	0
1038000	-327362	10	0
1039000	-327362	10	0
1040000	-327362	10	0
1041000	-327362	10	0
1042000	-327362	10	0
1043000	-327362	10	0
1044000	-327362	10	0
1045000	-327362	10	0
1046000	-327362	10	0
1047000	-327362	10	0
1048000	-245429	10	0
1049000	-245429	10	0
1050000	-245429	10	0
1051000	-245429	10	0
1052000	-245429	10	0
1053000	-245429	10	0
1054000	-245429	10	0
1055000	-245429	10	0
1056000	-245429	10	0
1057000	-245429	10	0
1058000	-163488	10	0
1059000	-163488	10	0
1060000	-163488	10	0
1061000	-163488	10	0
1062000	-163488	10	0
1063000	-163488	10	0
1064000	-163488	10	0
1065000	-163488	10	0
1066000	-163488	10	0
1067000	-163488	10	0
1068000	-81556	10	0
1069000	-81556	10	0
1070000	-81556	10	0
1071000	-81556	10	0
1072000	-81556	10	0
1073000	-81556	10	0
1074000	-81556	10	0
1075000	-81556	10	0
1076000	-81556	10	0
1077000	-81556	10	0
1078000	389	10	0
1079000	389	10	0
1080000	389	10	0
1081000	389	10	0
1082000	389	10	0
1083000	389	10	0
1084000	389	10	0
1085000	389	10	0
1086000	389	10	0
1087000	389	10	0
1088000	401	11	0
1089000	401	11	0
1090000	401	11	0
1091000	401	11	0
1092000	401	11	0
1093000	401	11	0
1094000	401	11	0
1095000	401	11	0
1096000	401	11	0
1097000	401	11	0
1098000	398	11	0
1099000	398	11	0
1100000	398	11	0
1101000	398	11	0
1102000	398	11	0
1103000	398	11	0
1104000	398	11	0
1105000	398	11	0
1106000	398	11	0
1107000	395	11	0
1108000	395	11	0
1109000	395	11	0
1110000	395	11	0
1111000	395	11	0
1112000	395	11	0
1113000	395	11	0
1114000	395	11	0
1115000	395	11	0
1116000	395	11	0
1117000	386	11	0
1118000	386	11	0
1119000	386	11	0
1120000	386	11	0
1121000	386	11	0
1122000	386	11	0
1123000	386	11	0
1124000	386	11	0
1125000	386	11	0
1126000	386	11	0
1127000	376	11	0
1128000	376	11	0
1129000	376	11	0
1130000	376	11	0
1131000	376	11	0
1132000	376	11	0
1133000	376	11	0
1134000	376	11	0
1135000	376	11	0
1136000	376	11	0
1137000	369	11	0
1138000	369	11	0
1139000	369	11	0
1140000	369	11	0
1141000	369	11	0
1142000	369	11	0
1143000	369	11	0
1144000	369	11	0
1145000	369	11	0
1146000	369	11	0
1147000	359	11	0
1148000	359	11	0
1149000	359	11	0
1150000	359	11	0
1151000	359	11	0
1152000	359	11	0
1153000	359	11	0
1154000	359	11	0
1155000	359	11	0
1156000	359	11	0
1157000	373	11	0
1158000	373	11	0
1159000	373	11	0
1160000	373	11	0
1161000	373	11	0
1162000	373	11	0
1163000	373	11	0
1164000	373	11	0
1165000	373	11	0
1166000	373	11	0
1167000	378	11	0
1168000	378	11	0
1169000	378	11	0
1170000	378	11	0
1171000	378	11	0
1172000	378	11	0
1173000	378	11	0
1174000	378	11	0
1175000	378	11	0
1176000	375	11	0
1177000	375	11	0
1178000	375	11	0
1179000	375	11	0
1180000	375	11	0
1181000	375	11	0
1182000	375	11	0
1183000	375	11	0
1184000	375	11	0
1185000	375	11	0
1186000	373	12	0
1187000	373	12	0
1188000	373	12	0
1189000	373	12	0
1190000	373	12	0
1191000	373	12	0
1192000	373	12	0
1193000	373	12	0
1194000	373	12	0
1195000	373	12	0
1196000	369	12	0
1197000	369	12	0
1198000	369	12	0
1199000	369	12	0
1200000	369	12	0
1201000	369	12	0
1202000	369	12	0
1203000	369	12	0
1204000	369	12	0
1205000	369	12	0
1206000	372	12	0
1207000	372	12	0
1208000	372	12	0
1209000	372	12	0
1210000	372	12	0
1211000	372	12	0
1212000	372	12	0
1213000	372	12	0
1214000	372	12	0
1215000	372	12	0
1216000	375	12	0
1217000	375	12	0
1218000	375	12	0
1219000	375	12	0
1220000	375	12	0
1221000	375	12	0
1222000	375	12	0
1223000	375	12	0
1224000	375	12	0
1225000	375	12	0
1226000	376	12	0
1227000	376	12	0
1228000	376	12	0
1229000	376	12	0
1230000	376	12	0
1231000	376	12	0
1232000	376	12	0
1233000	376	12	0
1234000	376	12	0
1235000	389	12	0
1236000	389	12	0
1237000	389	12	0
1238000	389	12	0
1239000	389	12	0
1240000	389	12	0
1241000	389	12	0
1242000	389	12	0
1243000	389	12	0
1244000	389	12	0
1245000	390	12	0
1246000	390	12	0
1247000	390	12	0
1248000	390	12	0
1249000	390	12	0
1250000	390	12	0
1251000	390	12	0
1252000	390	12	0
1253000	390	12	0
1254000	390	12	0
1255000	390	12	0
1256000	390	12	0
1257000	390	12	0
1258000	390	12	0
1259000	390	12	0
1260000	390	12	0
1261000	390	12	0
1262000	390	12	0
1263000	390	12	0
1264000	390	12	0
1265000	372	12	0
1266000	372	12	0
1267000	372	12	0
1268000	372	12	0
1269000	372	12	0
1270000	372	12	0
1271000	372	12	0
1272000	372	12	0
1273000	372	12	0
1274000	372	12	0
1275000	347	12	0
1276000	347	12	0
1277000	347	12	0
1278000	347	12	0
1279000	347	12	0
1280000	347	12	0
1281000	347	12	0
1282000	347	12	0
1283000	347	12	0
1284000	347	12	0
1285000	345	13	0
1286000	345	13	0
1287000	345	13	0
1288000	345	13	0
1289000	345	13	0
1290000	345	13	0
1291000	345	13	0
1292000	345	13	0
1293000	345	13	0
1294000	345	13	0
1295000	340	13	0
1296000	340	13	0
1297000	340	13	0
1298000	340	13	0
1299000	340	13	0
1300000	340	13	0
1301000	340	13	0
1302000	340	13	0
1303000	340	13	0
1304000	340	13	0
1305000	333	13	0
1306000	333	13	0
1307000	333	13	0
1308000	333	13	0
1309000	333	13	0
1310000	333	13	0
1311000	333	13	0
1312000	333	13	0
1313000	333	13	0
1314000	333	13	0
1315000	336	13	0
1316000	336	13	0
1317000	336	13	0
1318000	336	13	0
1319000	336	13	0
1320000	336	13	0
1321000	336	13	0
1322000	336	13	0
1323000	336	13	0
1324000	340	13	0
1325000	340	13	0
1326000	340	13	0
1327000	340	13	0
1328000	340	13	0
1329000	340	13	0
1330000	340	13	0
1331000	340	13	0
1332000	340	13	0
1333000	340	13	0
1334000	342	13	0
1335000	342	13	0
1336000	342	13	0
1337000	342	13	0
1338000	342	13	0
1339000	342	13	0
1340000	342	13	0
1341000	342	13	0
1342000	342	13	0
1343000	342	13	0
1344000	345	13	0
1345000	345	13	0
1346000	345	13	0
1347000	345	13	0
1348000	345	13	0
1349000	345	13	0
1350000	345	13	0
1351000	345	13	0
1352000	345	13	0
1353000	345	13	0
1354000	335	13	0
1355000	335	13	0
1356000	335	13	0
1357000	335	13	0
1358000	335	13	0
1359000	335	13	0
1360000	335	13	0
1361000	335	13	0
1362000	335	13	0
1363000	335	13	0
1364000	322	13	0
1365000	322	13	0
1366000	322	13	0
1367000	322	13	0
1368000	322	13	0
1369000	322	13	0
1370000	322	13	0
1371000	322	13	0
1372000	322	13	0
1373000	322	13	0
1374000	313	13	0
1375000	313	13	0
1376000	313	13	0
1377000	313	13	0
1378000	313	13	0
1379000	313	13	0
1380000	313	13	0
1381000	313	13	0
1382000	313	13	0
1383000	313	13	0
1384000	305	14	0
1385000	305	14	0
1386000	305	14	0
1387000	305	14	0
1388000	305	14	0
1389000	305	14	0
1390000	305	14	0
1391000	305	14	0
1392000	305	14	0
1393000	322	14	0
1394000	322	14	0
1395000	322	14	0
1396000	322	14	0
1397000	322	14	0
1398000	322	14	0
1399000	322	14	0
1400000	322	14	0
1401000	322	14	0
1402000	322	14	0
1403000	330	14	0
1404000	330	14	0
1405000	330	14	0
1406000	330	14	0
1407000	330	14	0
1408000	330	14	0
1409000	330	14	0
1410000	330	14	0
1411000	330	14	0
1412000	330	14	0
1413000	322	14	0
1414000	322	14	0
1415000	322	14	0
1416000	322	14	0
1417000	322	14	0
1418000	322	14	0
1419000	322	14	0
1420000	322	14	0
1421000	322	14	0
1422000	322	14	0
1423000	278	14	0
1424000	278	14	0
1425000	278	14	0
1426000	278	14	0
1427000	278	14	0
1428000	278	14	0
1429000	278	14	0
1430000	278	14	0
1431000	278	14	0
1432000	278	14	0
1433000	241	14	0
1434000	241	14	0
1435000	241	14	0
1436000	241	14	0
1437000	241	14	0
1438000	241	14	0
1439000	241	14	0
1440000	241	14	0
1441000	241	14	0
1442000	241	14	0
1443000	224	14	0
1444000	224	14	0
1445000	224	14	0
1446000	224	14	0
1447000	224	14	0
1448000	224	14	0
1449000	224	14	0
1450000	224	14	0
1451000	224	14	0
1452000	224	14	0
1453000	225	14	0
1454000	225	14	0
1455000	225	14	0
1456000	225	14	0
1457000	225	14	0
1458000	225	14	0
1459000	225	14	0
1460000	225	14	0
1461000	225	14	0
1462000	225	14	0
1463000	255	14	0
1464000	255	14	0
1465000	255	14	0
1466000	255	14	0
1467000	255	14	0
1468000	255	14	0
1469000	255	14	0
1470000	255	14	0
1471000	255	14	0
1472000	286	14	0
1473000	286	14	0
1474000	286	14	0
1475000	286	14	0
1476000	286	14	0
1477000	286	14	0
1478000	286	14	0
1479000	286	14	0
1480000	286	14	0
1481000	286	14	0
1482000	332	15	0
1483000	332	15	0
1484000	332	15	0
1485000	332	15	0
1486000	332	15	0
1487000	332	15	0
1488000	332	15	0
1489000	332	15	0
1490000	332	15	0
1491000	332	15	0
1492000	253	15	0
1493000	253	15	0
1494000	253	15	0
1495000	253	15	0
1496000	253	15	0
1497000	253	15	0
1498000	253	15	0
1499000	253	15	0
1500000	253	15	0
1501000	253	15	0
1502000	201	15	24
1503000	201	15	24
1504000	201	15	24
1505000	201	15	24
1506000	201	15	24
1507000	201	15	24
1508000	201	15	24
1509000	201	15	24
1510000	201	15	24
1511000	201	15	24
1512000	248	15	0
1513000	248	15	0
1514000	248	15	0
1515000	248	15	0
1516000	248	15	0
1517000	248	15	0
1518000	248	15	0
1519000	248	15	0
1520000	248	15	0
1521000	248	15	0
1522000	292	15	0
1523000	292	15	0
1524000	292	15	0
1525000	292	15	0
1526000	292	15	0
1527000	292	15	0
1528000	292	15	0
1529000	292	15	0
1530000	292	15	0
1531000	292	15	0
1532000	434	15	0
1533000	434	15	0
1534000	434	15	0
1535000	434	15	0
1536000	434	15	0
1537000	434	15	0
1538000	434	15	0
1539000	434	15	0
1540000	434	15	0
1541000	441	15	0
1542000	441	15	0
1543000	441	15	0
1544000	441	15	0
1545000	441	15	0
1546000	441	15	0
1547000	441	15	0
1548000	441	15	0
1549000	441	15	0
1550000	441	15	0
1551000	258	15	0
1552000	258	15	0
1553000	258	15	0
1554000	258	15	0
1555000	258	15	0
1556000	258	15	0
1557000	258	15	0
1558000	258	15	0
1559000	258	15	0
1560000	258	15	0
1561000	74	15	0
1562000	74	15	0
1563000	74	15	0
1564000	74	15	0
1565000	74	15	0
1566000	74	15	0
1567000	74	15	0
1568000	74	15	0
1569000	74	15	0
1570000	74	15	0
1571000	62	15	0
1572000	62	15	0
1573000	62	15	0
1574000	62	15	0
1575000	62	15	0
1576000	62	15	0
1577000	62	15	0
1578000	62	15	0
1579000	62	15	0
1580000	62	15	0
1581000	111	16	0
1582000	111	16	0
1583000	111	16	0
1584000	111	16	0
1585000	111	16	0
1586000	111	16	0
1587000	111	16	0
1588000	111	16	0
1589000	111	16	0
1590000	111	16	0
1591000	221	16	0
1592000	221	16	0
1593000	221	16	0
1594000	221	16	0
1595000	221	16	0
1596000	221	16	0
1597000	221	16	0
1598000	221	16	0
1599000	221	16	0
1600000	221	16	0
1601000	330	16	0
1602000	330	16	0
1603000	330	16	0
1604000	330	16	0
1605000	330	16	0
1606000	330	16	0
1607000	330	16	0
1608000	330	16	0
1609000	330	16	0
1610000	377	16	0
1611000	377	16	0
1612000	377	16	0
1613000	377	16	0
1614000	377	16	0
1615000	377	16	0
1616000	377	16	0
1617000	377	16	0
1618000	377	16	0
1619000	377	16	0
1620000	292	16	0
1621000	292	16	0
1622000	292	16	0
1623000	292	16	0
1624000	292	16	0
1625000	292	16	0
1626000	292	16	0
1627000	292	16	0
1628000	292	16	0
1629000	292	16	0
1630000	148	16	0
1631000	148	16	0
1632000	148	16	0
1633000	148	16	0
1634000	148	16	0
1635000	148	16	0
1636000	148	16	0
1637000	148	16	0
1638000	148	16	0
1639000	148	16	0
1640000	92	16	0
1641000	92	16	0
1642000	92	16	0
1643000	92	16	0
1644000	92	16	0
1645000	92	16	0
1646000	92	16	0
1647000	92	16	0
1648000	92	16	0
1649000	92	16	0
1650000	22	16	0
1651000	22	16	0
1652000	22	16	0
1653000	22	16	0
1654000	22	16	0
1655000	22	16	0
1656000	22	16	0
1657000	22	16	0
1658000	22	16	0
1659000	22	16	0
1660000	123	16	0
1661000	123	16	0
1662000	123	16	0
1663000	123	16	0
1664000	123	16	0
1665000	123	16	0
1666000	123	16	0
1667000	123	16	0
1668000	123	16	0
1669000	123	16	0
1670000	218	16	0
1671000	218	16	0
1672000	218	16	0
1673000	218	16	0
1674000	218	16	0
1675000	218	16	0
1676000	218	16	0
1677000	218	16	0
1678000	218	16	0
1679000	218	17	0
1680000	246	17	0
1681000	246	17	0
1682000	246	17	0
1683000	246	17	0
1684000	246	17	0
1685000	246	17	0
1686000	246	17	0
1687000	246	17	0
1688000	246	17	0
1689000	274	17	0
1690000	274	17	0
1691000	274	17	0
1692000	274	17	0
1693000	274	17	0
1694000	274	17	0
1695000	274	17	0
1696000	274	17	0
1697000	274	17	0
1698000	274	17	0
1699000	363	17	0
1700000	363	17	0
1701000	363	17	0
1702000	363	17	0
1703000	363	17	0
1704000	363	17	0
1705000	363	17	0
1706000	363	17	0
1707000	363	17	0
1708000	363	17	0
1709000	246	17	0
1710000	246	17	0
1711000	246	17	0
1712000	246	17	0
1713000	246	17	0
1714000	246	17	0
1715000	246	17	0
1716000	246	17	0
1717000	246	17	0
1718000	246	17	0
1719000	38	17	24
1720000	38	17	24
1721000	38	17	24
1722000	38	17	24
1723000	38	17	24
1724000	38	17	24
1725000	38	17	24
1726000	38	17	24
1727000	38	17	24
1728000	38	17	24
1729000	-170	17	0
1730000	-170	17	0
1731000	-170	17	0
1732000	-170	17	0
1733000	-170	17	0
1734000	-170	17	0
1735000	-170	17	0
1736000	-170	17	0
1737000	-170	17	0
1738000	-170	17	0
1739000	-332	17	24
1740000	-332	17	24
1741000	-332	17	24
1742000	-332	17	24
1743000	-332	17	24
1744000	-332	17	24
1745000	-332	17	24
1746000	-332	17	24
1747000	-332	17	24
1748000	-332	17	24
1749000	-125	17	24
1750000	-125	17	24
1751000	-125	17	24
1752000	-125	17	24
1753000	-125	17	24
1754000	-125	17	24
1755000	-125	17	24
1756000	-125	17	24
1757000	-125	17	24
1758000	449	17	0
1759000	449	17	0
1760000	449	17	0
1761000	449	17	0
1762000	449	17	0
1763000	449	17	0
1764000	449	17	0
1765000	449	17	0
1766000	449	17	0
1767000	449	17	0
1768000	1133	17	24
1769000	1133	17	24
1770000	1133	17	24
1771000	1133	17	24
1772000	1133	17	24
1773000	1133	17	24
1774000	1133	17	24
1775000	1133	17	24
1776000	1133	17	24
1777000	1133	17	24
1778000	1809	18	0
1779000	1809	18	0
1780000	1809	18	0
1781000	1809	18	0
1782000	1809	18	0
1783000	1809	18	0
1784000	1809	18	0
1785000	1809	18	0
1786000	1809	18	0
1787000	1809	18	0
1788000	1814	18	24
1789000	1814	18	24
1790000	1814	18	24
1791000	1814	18	24
1792000	1814	18	24
1793000	1814	18	24
1794000	1814	18	24
1795000	1814	18	24
1796000	1814	18	24
1797000	1814	18	24
1798000	749	18	0
1799000	749	18	0
1800000	749	18	0
1801000	749	18	0
1802000	749	18	0
1803000	749	18	0
1804000	749	18	0
1805000	749	18	0
1806000	749	18	0
1807000	749	18	0
1808000	286	18	0
1809000	286	18	0
1810000	286	18	0
1811000	286	18	0
1812000	286	18	0
1813000	286	18	0
1814000	286	18	0
1815000	286	18	0
1816000	286	18	0
1817000	286	18	24
1818000	-176	18	24
1819000	-176	18	24
1820000	-176	18	24
1821000	-176	18	24
1822000	-176	18	24
1823000	-176	18	24
1824000	-176	18	24
1825000	-176	18	24
1826000	-176	18	24
1827000	-176	18	0
1828000	242	18	0
1829000	242	18	0
1830000	242	18	0
1831000	242	18	0
1832000	242	18	0
1833000	242	18	0
1834000	242	18	0
1835000	242	18	0
1836000	242	18	0
1837000	868	18	24
1838000	868	18	24
1839000	868	18	24
1840000	868	18	24
1841000	868	18	24
1842000	868	18	24
1843000	868	18	24
1844000	868	18	24
1845000	868	18	24
1846000	868	18	24
1847000	512	18	0
1848000	512	18	0
1849000	512	18	0
1850000	512	18	0
1851000	512	18	0
1852000	512	18	0
1853000	512	18	0
1854000	512	18	0
1855000	512	18	0
1856000	512	18	0
1857000	155	18	24
1858000	155	18	24
1859000	155	18	24
1860000	155	18	24
1861000	155	18	24
1862000	155	18	24
1863000	155	18	24
1864000	155	18	24
1865000	155	18	24
1866000	155	18	24
1867000	-302	18	0
1868000	-302	18	0
1869000	-302	18	0
1870000	-302	18	0
1871000	-302	18	0
1872000	-302	18	0
1873000	-302	18	0
1874000	-302	18	0
1875000	-302	18	0
1876000	-302	18	0
1877000	-222	19	24
1878000	-222	19	24
1879000	-222	19	24
1880000	-222	19	24
1881000	-222	19	24
1882000	-222	19	24
1883000	-222	19	24
1884000	-222	19	24
1885000	-222	19	24
1886000	-222	19	24
1887000	217	19	24
1888000	217	19	24
1889000	217	19	24
1890000	217	19	24
1891000	217	19	24
1892000	217	19	24
1893000	217	19	24
1894000	217	19	24
1895000	217	19	24
1896000	217	19	0
1897000	444	19	0
1898000	444	19	0
1899000	444	19	0
1900000	444	19	0
1901000	444	19	0
1902000	444	19	0
1903000	444	19	0
1904000	444	19	0
1905000	444	19	0
1906000	670	19	24
1907000	670	19	24
1908000	670	19	24
1909000	670	19	24
1910000	670	19	24
1911000	670	19	24
1912000	670	19	24
1913000	670	19	24
1914000	670	19	24
1915000	670	19	24
1916000	1068	19	0
1917000	1068	19	0
1918000	1068	19	0
1919000	1068	19	0
1920000	1068	19	0
1921000	1068	19	0
1922000	1068	19	0
1923000	1068	19	0
1924000	1068	19	0
1925000	1068	19	0
1926000	1061	19	24
1927000	1061	19	24
1928000	1061	19	24
1929000	1061	19	24
1930000	1061	19	24
1931000	1061	19	24
1932000	1061	19	24
1933000	1061	19	24
1934000	1061	19	24
1935000	1061	19	24
1936000	-72	19	0
1937000	-72	19	0
1938000	-72	19	0
1939000	-72	19	0
1940000	-72	19	0
1941000	-72	19	0
1942000	-72	19	0
1943000	-72	19	0
1944000	-72	19	0
1945000	-72	19	0
1946000	-1205	19	24
1947000	-1205	19	24
1948000	-1205	19	24
1949000	-1205	19	24
1950000	-1205	19	24
1951000	-1205	19	24
1952000	-1205	19	24
1953000	-1205	19	24
1954000	-1205	19	24
1955000	-1205	19	24
1956000	-2143	19	0
1957000	-2143	19	0
1958000	-2143	19	0
1959000	-2143	19	0
1960000	-2143	19	0
1961000	-2143	19	0
1962000	-2143	19	0
1963000	-2143	19	0
1964000	-2143	19	0
1965000	-2143	19	24
1966000	-1490	19	24
1967000	-1490	19	24
1968000	-1490	19	24
1969000	-1490	19	24
1970000	-1490	19	24
1971000	-1490	19	24
1972000	-1490	19	24
1973000	-1490	19	24
1974000	-1490	19	24
1975000	-188	20	24
1976000	-188	20	24
1977000	-188	20	24
1978000	-188	20	24
1979000	-188	20	24
1980000	-188	20	24
1981000	-188	20	24
1982000	-188	20	24
1983000	-188	20	24
1984000	-188	20	24
1985000	607	20	24
1986000	607	20	24
1987000	607	20	24
1988000	607	20	24
1989000	607	20	24
1990000	607	20	24
1991000	607	20	24
1992000	607	20	24
1993000	607	20	24
1994000	607	20	24
1995000	1409	20	0
1996000	1409	20	0
1997000	1409	20	0
1998000	1409	20	0
1999000	1409	20	0
[truncated: 31,163 more rows]
