# Supplementary material for: Empirical optimization of an angled spoke paddling wheel with self-rotating mechanism
Source: Sci Rep. 2022 Nov 28;12:20511. doi: 10.1038/s41598-022-25181-7 (PMC9705443; doi:10.1038/s41598-022-25181-7)
Supplement: Supplementary file 1 — Supplementary Information. [file 41598_2022_25181_MOESM1_ESM.zip › 2nd_test_Loadcell_raw_data/R9/Test2_R9_60RPM_Set3.csv]

Timestamp	RMS_Val_G	Target_Vel_G	Vel_Cur_G
0	0	0	0
1000	0	0	0
2000	0	0	0
3000	0	0	0
4000	0	0	0
5000	0	0	0
6000	0	0	0
7000	0	0	0
8000	0	0	0
9000	0	0	0
10000	0	0	0
11000	-82183	0	0
12000	-82183	0	0
13000	-82183	0	0
14000	-82183	0	0
15000	-82183	0	0
16000	-82183	0	0
17000	-82183	0	0
18000	-82183	0	0
19000	-82183	0	0
20000	-82183	0	0
21000	-164367	0	0
22000	-164367	0	0
23000	-164367	0	0
24000	-164367	0	0
25000	-164367	0	0
26000	-164367	0	0
27000	-164367	0	0
28000	-164367	0	0
29000	-164367	0	0
30000	-164367	0	0
31000	-246551	0	0
32000	-246551	0	0
33000	-246551	0	0
34000	-246551	0	0
35000	-246551	0	0
36000	-246551	0	0
37000	-246551	0	0
38000	-246551	0	0
39000	-246551	0	0
40000	-246551	0	0
41000	-328735	0	0
42000	-328735	0	0
43000	-328735	0	0
44000	-328735	0	0
45000	-328735	0	0
46000	-328735	0	0
47000	-328735	0	0
48000	-328735	0	0
49000	-328735	0	0
50000	-328735	0	0
51000	-410919	0	0
52000	-410919	0	0
53000	-410919	0	0
54000	-410919	0	0
55000	-410919	0	0
56000	-410919	0	0
57000	-410919	0	0
58000	-410919	0	0
59000	-410919	0	0
60000	-410919	0	0
61000	-493107	0	0
62000	-493107	0	0
63000	-493107	0	0
64000	-493107	0	0
65000	-493107	0	0
66000	-493107	0	0
67000	-493107	0	0
68000	-493107	0	0
69000	-493107	0	0
70000	-493107	0	0
71000	-575299	0	0
72000	-575299	0	0
73000	-575299	0	0
74000	-575299	0	0
75000	-575299	0	0
76000	-575299	0	0
77000	-575299	0	0
78000	-575299	0	0
79000	-575299	0	0
80000	-575299	0	0
81000	-657490	0	0
82000	-657490	0	0
83000	-657490	0	0
84000	-657490	0	0
85000	-657490	0	0
86000	-657490	0	0
87000	-657490	0	0
88000	-657490	0	0
89000	-657490	0	0
90000	-739682	0	0
91000	-739682	0	0
92000	-739682	0	0
93000	-739682	0	0
94000	-739682	0	0
95000	-739682	0	0
96000	-739682	0	0
97000	-739682	0	0
98000	-739682	0	0
99000	-739682	0	0
100000	-739682	1	0
101000	-739682	1	0
102000	-739682	1	0
103000	-739682	1	0
104000	-739682	1	0
105000	-739682	1	0
106000	-739682	1	0
107000	-739682	1	0
108000	-739682	1	0
109000	-739682	1	0
110000	-739680	1	0
111000	-739680	1	0
112000	-739680	1	0
113000	-739680	1	0
114000	-739680	1	0
115000	-739680	1	0
116000	-739680	1	0
117000	-739680	1	0
118000	-739680	1	0
119000	-739680	1	0
120000	-739678	1	0
121000	-739678	1	0
122000	-739678	1	0
123000	-739678	1	0
124000	-739678	1	0
125000	-739678	1	0
126000	-739678	1	0
127000	-739678	1	0
128000	-739678	1	0
129000	-739678	1	0
130000	-739676	1	0
131000	-739676	1	0
132000	-739676	1	0
133000	-739676	1	0
134000	-739676	1	0
135000	-739676	1	0
136000	-739676	1	0
137000	-739676	1	0
138000	-739676	1	0
139000	-739676	1	0
140000	-739680	1	0
141000	-739680	1	0
142000	-739680	1	0
143000	-739680	1	0
144000	-739680	1	0
145000	-739680	1	0
146000	-739680	1	0
147000	-739680	1	0
148000	-739680	1	0
149000	-739680	1	0
150000	-739687	1	0
151000	-739687	1	0
152000	-739687	1	0
153000	-739687	1	0
154000	-739687	1	0
155000	-739687	1	0
156000	-739687	1	0
157000	-739687	1	0
158000	-739687	1	0
159000	-739687	1	0
160000	-739691	1	0
161000	-739691	1	0
162000	-739691	1	0
163000	-739691	1	0
164000	-739691	1	0
165000	-739691	1	0
166000	-739691	1	0
167000	-739691	1	0
168000	-739691	1	0
169000	-739696	1	0
170000	-739696	1	0
171000	-739696	1	0
172000	-739696	1	0
173000	-739696	1	0
174000	-739696	1	0
175000	-739696	1	0
176000	-739696	1	0
177000	-739696	1	0
178000	-739696	1	0
179000	-739706	1	0
180000	-739706	1	0
181000	-739706	1	0
182000	-739706	1	0
183000	-739706	1	0
184000	-739706	1	0
185000	-739706	1	0
186000	-739706	1	0
187000	-739706	1	0
188000	-739706	1	0
189000	-739710	1	0
190000	-739710	1	0
191000	-739710	1	0
192000	-739710	1	0
193000	-739710	1	0
194000	-739710	1	0
195000	-739710	1	0
196000	-739710	1	0
197000	-739710	1	0
198000	-739710	1	0
199000	-739717	2	0
200000	-739717	2	0
201000	-739717	2	0
202000	-739717	2	0
203000	-739717	2	0
204000	-739717	2	0
205000	-739717	2	0
206000	-739717	2	0
207000	-739717	2	0
208000	-739717	2	0
209000	-739715	2	0
210000	-739715	2	0
211000	-739715	2	0
212000	-739715	2	0
213000	-739715	2	0
214000	-739715	2	0
215000	-739715	2	0
216000	-739715	2	0
217000	-739715	2	0
218000	-739715	2	0
219000	-739713	2	0
220000	-739713	2	0
221000	-739713	2	0
222000	-739713	2	0
223000	-739713	2	0
224000	-739713	2	0
225000	-739713	2	0
226000	-739713	2	0
227000	-739713	2	0
228000	-739713	2	0
229000	-739721	2	0
230000	-739721	2	0
231000	-739721	2	0
232000	-739721	2	0
233000	-739721	2	0
234000	-739721	2	0
235000	-739721	2	0
236000	-739721	2	0
237000	-739721	2	0
238000	-739721	2	0
239000	-739718	2	0
240000	-739718	2	0
241000	-739718	2	0
242000	-739718	2	0
243000	-739718	2	0
244000	-739718	2	0
245000	-739718	2	0
246000	-739718	2	0
247000	-739718	2	0
248000	-739720	2	0
249000	-739720	2	0
250000	-739720	2	0
251000	-739720	2	0
252000	-739720	2	0
253000	-739720	2	0
254000	-739720	2	0
255000	-739720	2	0
256000	-739720	2	0
257000	-739720	2	0
258000	-739723	2	0
259000	-739723	2	0
260000	-739723	2	0
261000	-739723	2	0
262000	-739723	2	0
263000	-739723	2	0
264000	-739723	2	0
265000	-739723	2	0
266000	-739723	2	0
267000	-739723	2	0
268000	-739719	2	0
269000	-739719	2	0
270000	-739719	2	0
271000	-739719	2	0
272000	-739719	2	0
273000	-739719	2	0
274000	-739719	2	0
275000	-739719	2	0
276000	-739719	2	0
277000	-739719	2	0
278000	-739725	2	0
279000	-739725	2	0
280000	-739725	2	0
281000	-739725	2	0
282000	-739725	2	0
283000	-739725	2	0
284000	-739725	2	0
285000	-739725	2	0
286000	-739725	2	0
287000	-739725	2	0
288000	-739730	2	0
289000	-739730	2	0
290000	-739730	2	0
291000	-739730	2	0
292000	-739730	2	0
293000	-739730	2	0
294000	-739730	2	0
295000	-739730	2	0
296000	-739730	2	0
297000	-739730	2	0
298000	-739735	3	0
299000	-739735	3	0
300000	-739735	3	0
301000	-739735	3	0
302000	-739735	3	0
303000	-739735	3	0
304000	-739735	3	0
305000	-739735	3	0
306000	-739735	3	0
307000	-739735	3	0
308000	-739744	3	0
309000	-739744	3	0
310000	-739744	3	0
311000	-739744	3	0
312000	-739744	3	0
313000	-739744	3	0
314000	-739744	3	0
315000	-739744	3	0
316000	-739744	3	0
317000	-739749	3	0
318000	-739749	3	0
319000	-739749	3	0
320000	-739749	3	0
321000	-739749	3	0
322000	-739749	3	0
323000	-739749	3	0
324000	-739749	3	0
325000	-739749	3	0
326000	-739749	3	0
327000	-739753	3	0
328000	-739753	3	0
329000	-739753	3	0
330000	-739753	3	0
331000	-739753	3	0
332000	-739753	3	0
333000	-739753	3	0
334000	-739753	3	0
335000	-739753	3	0
336000	-739753	3	0
337000	-739758	3	0
338000	-739758	3	0
339000	-739758	3	0
340000	-739758	3	0
341000	-739758	3	0
342000	-739758	3	0
343000	-739758	3	0
344000	-739758	3	0
345000	-739758	3	0
346000	-739758	3	0
347000	-739763	3	0
348000	-739763	3	0
349000	-739763	3	0
350000	-739763	3	0
351000	-739763	3	0
352000	-739763	3	0
353000	-739763	3	0
354000	-739763	3	0
355000	-739763	3	0
356000	-739763	3	0
357000	-739763	3	0
358000	-739763	3	0
359000	-739763	3	0
360000	-739763	3	0
361000	-739763	3	0
362000	-739763	3	0
363000	-739763	3	0
364000	-739763	3	0
365000	-739763	3	0
366000	-739763	3	0
367000	-739764	3	0
368000	-739764	3	0
369000	-739764	3	0
370000	-739764	3	0
371000	-739764	3	0
372000	-739764	3	0
373000	-739764	3	0
374000	-739764	3	0
375000	-739764	3	0
376000	-739764	3	0
377000	-739768	3	0
378000	-739768	3	0
379000	-739768	3	0
380000	-739768	3	0
381000	-739768	3	0
382000	-739768	3	0
383000	-739768	3	0
384000	-739768	3	0
385000	-739768	3	0
386000	-739768	3	0
387000	-739772	3	0
388000	-739772	3	0
389000	-739772	3	0
390000	-739772	3	0
391000	-739772	3	0
392000	-739772	3	0
393000	-739772	3	0
394000	-739772	3	0
395000	-739772	3	0
396000	-739783	4	0
397000	-739783	4	0
398000	-739783	4	0
399000	-739783	4	0
400000	-739783	4	0
401000	-739783	4	0
402000	-739783	4	0
403000	-739783	4	0
404000	-739783	4	0
405000	-739783	4	0
406000	-739788	4	0
407000	-739788	4	0
408000	-739788	4	0
409000	-739788	4	0
410000	-739788	4	0
411000	-739788	4	0
412000	-739788	4	0
413000	-739788	4	0
414000	-739788	4	0
415000	-739788	4	0
416000	-739793	4	0
417000	-739793	4	0
418000	-739793	4	0
419000	-739793	4	0
420000	-739793	4	0
421000	-739793	4	0
422000	-739793	4	0
423000	-739793	4	0
424000	-739793	4	0
425000	-739793	4	0
426000	-739790	4	0
427000	-739790	4	0
428000	-739790	4	0
429000	-739790	4	0
430000	-739790	4	0
431000	-739790	4	0
432000	-739790	4	0
433000	-739790	4	0
434000	-739790	4	0
435000	-739790	4	0
436000	-739787	4	0
437000	-739787	4	0
438000	-739787	4	0
439000	-739787	4	0
440000	-739787	4	0
441000	-739787	4	0
442000	-739787	4	0
443000	-739787	4	0
444000	-739787	4	0
445000	-739787	4	0
446000	-739791	4	0
447000	-739791	4	0
448000	-739791	4	0
449000	-739791	4	0
450000	-739791	4	0
451000	-739791	4	0
452000	-739791	4	0
453000	-739791	4	0
454000	-739791	4	0
455000	-739791	4	0
456000	-739794	4	0
457000	-739794	4	0
458000	-739794	4	0
459000	-739794	4	0
460000	-739794	4	0
461000	-739794	4	0
462000	-739794	4	0
463000	-739794	4	0
464000	-739794	4	0
465000	-739794	4	0
466000	-739801	4	0
467000	-739801	4	0
468000	-739801	4	0
469000	-739801	4	0
470000	-739801	4	0
471000	-739801	4	0
472000	-739801	4	0
473000	-739801	4	0
474000	-739801	4	0
475000	-739809	4	0
476000	-739809	4	0
477000	-739809	4	0
478000	-739809	4	0
479000	-739809	4	0
480000	-739809	4	0
481000	-739809	4	0
482000	-739809	4	0
483000	-739809	4	0
484000	-739809	4	0
485000	-739814	4	0
486000	-739814	4	0
487000	-739814	4	0
488000	-739814	4	0
489000	-739814	4	0
490000	-739814	4	0
491000	-739814	4	0
492000	-739814	4	0
493000	-739814	4	0
494000	-739814	4	0
495000	-739823	5	0
496000	-739823	5	0
497000	-739823	5	0
498000	-739823	5	0
499000	-739823	5	0
500000	-739823	5	0
501000	-739823	5	0
502000	-739823	5	0
503000	-739823	5	0
504000	-739823	5	0
505000	-739827	5	0
506000	-739827	5	0
507000	-739827	5	0
508000	-739827	5	0
509000	-739827	5	0
510000	-739827	5	0
511000	-739827	5	0
512000	-739827	5	0
513000	-739827	5	0
514000	-739827	5	0
515000	-739830	5	0
516000	-739830	5	0
517000	-739830	5	0
518000	-739830	5	0
519000	-739830	5	0
520000	-739830	5	0
521000	-739830	5	0
522000	-739830	5	0
523000	-739830	5	0
524000	-739830	5	0
525000	-739831	5	0
526000	-739831	5	0
527000	-739831	5	0
528000	-739831	5	0
529000	-739831	5	0
530000	-739831	5	0
531000	-739831	5	0
532000	-739831	5	0
533000	-739831	5	0
534000	-739831	5	0
535000	-739836	5	0
536000	-739836	5	0
537000	-739836	5	0
538000	-739836	5	0
539000	-739836	5	0
540000	-739836	5	0
541000	-739836	5	0
542000	-739836	5	0
543000	-739836	5	0
544000	-739839	5	0
545000	-739839	5	0
546000	-739839	5	0
547000	-739839	5	0
548000	-739839	5	0
549000	-739839	5	0
550000	-739839	5	0
551000	-739839	5	0
552000	-739839	5	0
553000	-739839	5	0
554000	-739838	5	0
555000	-739838	5	0
556000	-739838	5	0
557000	-739838	5	0
558000	-739838	5	0
559000	-739838	5	0
560000	-739838	5	0
561000	-739838	5	0
562000	-739838	5	0
563000	-739838	5	0
564000	-739837	5	0
565000	-739837	5	0
566000	-739837	5	0
567000	-739837	5	0
568000	-739837	5	0
569000	-739837	5	0
570000	-739837	5	0
571000	-739837	5	0
572000	-739837	5	0
573000	-739837	5	0
574000	-739831	5	0
575000	-739831	5	0
576000	-739831	5	0
577000	-739831	5	0
578000	-739831	5	0
579000	-739831	5	0
580000	-739831	5	0
581000	-739831	5	0
582000	-739831	5	0
583000	-739831	5	0
584000	-739825	5	0
585000	-739825	5	0
586000	-739825	5	0
587000	-739825	5	0
588000	-739825	5	0
589000	-739825	5	0
590000	-739825	5	0
591000	-739825	5	0
592000	-739825	5	0
593000	-739825	5	0
594000	-739820	6	0
595000	-739820	6	0
596000	-739820	6	0
597000	-739820	6	0
598000	-739820	6	0
599000	-739820	6	0
600000	-739820	6	0
601000	-739820	6	0
602000	-739820	6	0
603000	-739820	6	0
604000	-739815	6	0
605000	-739815	6	0
606000	-739815	6	0
607000	-739815	6	0
608000	-739815	6	0
609000	-739815	6	0
610000	-739815	6	0
611000	-739815	6	0
612000	-739815	6	0
613000	-739815	6	0
614000	-739826	6	0
615000	-739826	6	0
616000	-739826	6	0
617000	-739826	6	0
618000	-739826	6	0
619000	-739826	6	0
620000	-739826	6	0
621000	-739826	6	0
622000	-739826	6	0
623000	-739830	6	0
624000	-739830	6	0
625000	-739830	6	0
626000	-739830	6	0
627000	-739830	6	0
628000	-739830	6	0
629000	-739830	6	0
630000	-739830	6	0
631000	-739830	6	0
632000	-739830	6	0
633000	-739835	6	0
634000	-739835	6	0
635000	-739835	6	0
636000	-739835	6	0
637000	-739835	6	0
638000	-739835	6	0
639000	-739835	6	0
640000	-739835	6	0
641000	-739835	6	0
642000	-739835	6	0
643000	-739840	6	0
644000	-739840	6	0
645000	-739840	6	0
646000	-739840	6	0
647000	-739840	6	0
648000	-739840	6	0
649000	-739840	6	0
650000	-739840	6	0
651000	-739840	6	0
652000	-739840	6	0
653000	-739835	6	0
654000	-739835	6	0
655000	-739835	6	0
656000	-739835	6	0
657000	-739835	6	0
658000	-739835	6	0
659000	-739835	6	0
660000	-739835	6	0
661000	-739835	6	0
662000	-739835	6	0
663000	-739842	6	0
664000	-739842	6	0
665000	-739842	6	0
666000	-739842	6	0
667000	-739842	6	0
668000	-739842	6	0
669000	-739842	6	0
670000	-739842	6	0
671000	-739842	6	0
672000	-739842	6	0
673000	-739840	6	0
674000	-739840	6	0
675000	-739840	6	0
676000	-739840	6	0
677000	-739840	6	0
678000	-739840	6	0
679000	-739840	6	0
680000	-739840	6	0
681000	-739840	6	0
682000	-739840	6	0
683000	-739845	6	0
684000	-739845	6	0
685000	-739845	6	0
686000	-739845	6	0
687000	-739845	6	0
688000	-739845	6	0
689000	-739845	6	0
690000	-739845	6	0
691000	-739845	6	0
692000	-739845	7	0
693000	-739851	7	0
694000	-739851	7	0
695000	-739851	7	0
696000	-739851	7	0
697000	-739851	7	0
698000	-739851	7	0
699000	-739851	7	0
700000	-739851	7	0
701000	-739851	7	0
702000	-739853	7	0
703000	-739853	7	0
704000	-739853	7	0
705000	-739853	7	0
706000	-739853	7	0
707000	-739853	7	0
708000	-739853	7	0
709000	-739853	7	0
710000	-739853	7	0
711000	-739853	7	0
712000	-739860	7	0
713000	-739860	7	0
714000	-739860	7	0
715000	-739860	7	0
716000	-739860	7	0
717000	-739860	7	0
718000	-739860	7	0
719000	-739860	7	0
720000	-739860	7	0
721000	-739860	7	0
722000	-739860	7	0
723000	-739860	7	0
724000	-739860	7	0
725000	-739860	7	0
726000	-739860	7	0
727000	-739860	7	0
728000	-739860	7	0
729000	-739860	7	0
730000	-739860	7	0
731000	-739860	7	0
732000	-739860	7	0
733000	-739860	7	0
734000	-739860	7	0
735000	-739860	7	0
736000	-739860	7	0
737000	-739860	7	0
738000	-739860	7	0
739000	-739860	7	0
740000	-739860	7	0
741000	-739860	7	0
742000	-739865	7	0
743000	-739865	7	0
744000	-739865	7	0
745000	-739865	7	0
746000	-739865	7	0
747000	-739865	7	0
748000	-739865	7	0
749000	-739865	7	0
750000	-739865	7	0
751000	-739865	7	0
752000	-739867	7	0
753000	-739867	7	0
754000	-739867	7	0
755000	-739867	7	0
756000	-739867	7	0
757000	-739867	7	0
758000	-739867	7	0
759000	-739867	7	0
760000	-739867	7	0
761000	-739867	7	0
762000	-739871	7	0
763000	-739871	7	0
764000	-739871	7	0
765000	-739871	7	0
766000	-739871	7	0
767000	-739871	7	0
768000	-739871	7	0
769000	-739871	7	0
770000	-739871	7	0
771000	-739870	7	0
772000	-739870	7	0
773000	-739870	7	0
774000	-739870	7	0
775000	-739870	7	0
776000	-739870	7	0
777000	-739870	7	0
778000	-739870	7	0
779000	-739870	7	0
780000	-739870	7	0
781000	-739869	7	0
782000	-739869	7	0
783000	-739869	7	0
784000	-739869	7	0
785000	-739869	7	0
786000	-739869	7	0
787000	-739869	7	0
788000	-739869	7	0
789000	-739869	7	0
790000	-739869	7	0
791000	-739873	8	0
792000	-739873	8	0
793000	-739873	8	0
794000	-739873	8	0
795000	-739873	8	0
796000	-739873	8	0
797000	-739873	8	0
798000	-739873	8	0
799000	-739873	8	0
800000	-739873	8	0
801000	-739870	8	0
802000	-739870	8	0
803000	-739870	8	0
804000	-739870	8	0
805000	-739870	8	0
806000	-739870	8	0
807000	-739870	8	0
808000	-739870	8	0
809000	-739870	8	0
810000	-739870	8	0
811000	-739868	8	0
812000	-739868	8	0
813000	-739868	8	0
814000	-739868	8	0
815000	-739868	8	0
816000	-739868	8	0
817000	-739868	8	0
818000	-739868	8	0
819000	-739868	8	0
820000	-739868	8	0
821000	-739867	8	0
822000	-739867	8	0
823000	-739867	8	0
824000	-739867	8	0
825000	-739867	8	0
826000	-739867	8	0
827000	-739867	8	0
828000	-739867	8	0
829000	-739867	8	0
830000	-739867	8	0
831000	-739869	8	0
832000	-739869	8	0
833000	-739869	8	0
834000	-739869	8	0
835000	-739869	8	0
836000	-739869	8	0
837000	-739869	8	0
838000	-739869	8	0
839000	-739869	8	0
840000	-739869	8	0
841000	-739870	8	0
842000	-739870	8	0
843000	-739870	8	0
844000	-739870	8	0
845000	-739870	8	0
846000	-739870	8	0
847000	-739870	8	0
848000	-739870	8	0
849000	-739870	8	0
850000	-739873	8	0
851000	-739873	8	0
852000	-739873	8	0
853000	-739873	8	0
854000	-739873	8	0
855000	-739873	8	0
856000	-739873	8	0
857000	-739873	8	0
858000	-739873	8	0
859000	-739873	8	0
860000	-739876	8	0
861000	-739876	8	0
862000	-739876	8	0
863000	-739876	8	0
864000	-739876	8	0
865000	-739876	8	0
866000	-739876	8	0
867000	-739876	8	0
868000	-739876	8	0
869000	-739876	8	0
870000	-739874	8	0
871000	-739874	8	0
872000	-739874	8	0
873000	-739874	8	0
874000	-739874	8	0
875000	-739874	8	0
876000	-739874	8	0
877000	-739874	8	0
878000	-739874	8	0
879000	-739874	8	0
880000	-739879	8	0
881000	-739879	8	0
882000	-739879	8	0
883000	-739879	8	0
884000	-739879	8	0
885000	-739879	8	0
886000	-739879	8	0
887000	-739879	8	0
888000	-739879	8	0
889000	-739879	8	0
890000	-739880	9	0
891000	-739880	9	0
892000	-739880	9	0
893000	-739880	9	0
894000	-739880	9	0
895000	-739880	9	0
896000	-739880	9	0
897000	-739880	9	0
898000	-739880	9	0
899000	-739880	9	0
900000	-739881	9	0
901000	-739881	9	0
902000	-739881	9	0
903000	-739881	9	0
904000	-739881	9	0
905000	-739881	9	0
906000	-739881	9	0
907000	-739881	9	0
908000	-739881	9	0
909000	-739881	9	0
910000	-739881	9	0
911000	-739881	9	0
912000	-739881	9	0
913000	-739881	9	0
914000	-739881	9	0
915000	-739881	9	0
916000	-739881	9	0
917000	-739881	9	0
918000	-739881	9	0
919000	-739881	9	0
920000	-739885	9	0
921000	-739885	9	0
922000	-739885	9	0
923000	-739885	9	0
924000	-739885	9	0
925000	-739885	9	0
926000	-739885	9	0
927000	-739885	9	0
928000	-739885	9	0
929000	-739891	9	0
930000	-739891	9	0
931000	-739891	9	0
932000	-739891	9	0
933000	-739891	9	0
934000	-739891	9	0
935000	-739891	9	0
936000	-739891	9	0
937000	-739891	9	0
938000	-739891	9	0
939000	-739890	9	0
940000	-739890	9	0
941000	-739890	9	0
942000	-739890	9	0
943000	-739890	9	0
944000	-739890	9	0
945000	-739890	9	0
946000	-739890	9	0
947000	-739890	9	0
948000	-739890	9	0
949000	-739888	9	0
950000	-739888	9	0
951000	-739888	9	0
952000	-739888	9	0
953000	-739888	9	0
954000	-739888	9	0
955000	-739888	9	0
956000	-739888	9	0
957000	-739888	9	0
958000	-739888	9	0
959000	-739890	9	0
960000	-739890	9	0
961000	-739890	9	0
962000	-739890	9	0
963000	-739890	9	0
964000	-739890	9	0
965000	-739890	9	0
966000	-739890	9	0
967000	-739890	9	0
968000	-739890	9	0
969000	-739890	9	0
970000	-739890	9	0
971000	-739890	9	0
972000	-739890	9	0
973000	-739890	9	0
974000	-739890	9	0
975000	-739890	9	0
976000	-739890	9	0
977000	-739890	9	0
978000	-739890	9	0
979000	-739894	9	0
980000	-739894	9	0
981000	-739894	9	0
982000	-739894	9	0
983000	-739894	9	0
984000	-739894	9	0
985000	-739894	9	0
986000	-739894	9	0
987000	-739894	9	0
988000	-739894	9	0
989000	-739899	10	0
990000	-739899	10	0
991000	-739899	10	0
992000	-739899	10	0
993000	-739899	10	0
994000	-739899	10	0
995000	-739899	10	0
996000	-739899	10	0
997000	-739899	10	0
998000	-739899	10	0
999000	-657714	10	0
1000000	-657714	10	0
1001000	-657714	10	0
1002000	-657714	10	0
1003000	-657714	10	0
1004000	-657714	10	0
1005000	-657714	10	0
1006000	-657714	10	0
1007000	-657714	10	0
1008000	-575537	10	0
1009000	-575537	10	0
1010000	-575537	10	0
1011000	-575537	10	0
1012000	-575537	10	0
1013000	-575537	10	0
1014000	-575537	10	0
1015000	-575537	10	0
1016000	-575537	10	0
1017000	-575537	10	0
1018000	-493357	10	0
1019000	-493357	10	0
1020000	-493357	10	0
1021000	-493357	10	0
1022000	-493357	10	0
1023000	-493357	10	0
1024000	-493357	10	0
1025000	-493357	10	0
1026000	-493357	10	0
1027000	-493357	10	0
1028000	-411177	10	0
1029000	-411177	10	0
1030000	-411177	10	0
1031000	-411177	10	0
1032000	-411177	10	0
1033000	-411177	10	0
1034000	-411177	10	0
1035000	-411177	10	0
1036000	-411177	10	0
1037000	-411177	10	0
1038000	-328998	10	0
1039000	-328998	10	0
1040000	-328998	10	0
1041000	-328998	10	0
1042000	-328998	10	0
1043000	-328998	10	0
1044000	-328998	10	0
1045000	-328998	10	0
1046000	-328998	10	0
1047000	-328998	10	0
1048000	-246809	10	0
1049000	-246809	10	0
1050000	-246809	10	0
1051000	-246809	10	0
1052000	-246809	10	0
1053000	-246809	10	0
1054000	-246809	10	0
1055000	-246809	10	0
1056000	-246809	10	0
1057000	-246809	10	0
1058000	-164622	10	0
1059000	-164622	10	0
1060000	-164622	10	0
1061000	-164622	10	0
1062000	-164622	10	0
1063000	-164622	10	0
1064000	-164622	10	0
1065000	-164622	10	0
1066000	-164622	10	0
1067000	-164622	10	0
1068000	-82427	10	0
1069000	-82427	10	0
1070000	-82427	10	0
1071000	-82427	10	0
1072000	-82427	10	0
1073000	-82427	10	0
1074000	-82427	10	0
1075000	-82427	10	0
1076000	-82427	10	0
1077000	-82427	10	0
1078000	-233	10	0
1079000	-233	10	0
1080000	-233	10	0
1081000	-233	10	0
1082000	-233	10	0
1083000	-233	10	0
1084000	-233	10	0
1085000	-233	10	0
1086000	-233	10	0
1087000	-230	11	0
1088000	-230	11	0
1089000	-230	11	0
1090000	-230	11	0
1091000	-230	11	0
1092000	-230	11	0
1093000	-230	11	0
1094000	-230	11	0
1095000	-230	11	0
1096000	-230	11	0
1097000	-234	11	0
1098000	-234	11	0
1099000	-234	11	0
1100000	-234	11	0
1101000	-234	11	0
1102000	-234	11	0
1103000	-234	11	0
1104000	-234	11	0
1105000	-234	11	0
1106000	-234	11	0
1107000	-245	11	0
1108000	-245	11	0
1109000	-245	11	0
1110000	-245	11	0
1111000	-245	11	0
1112000	-245	11	0
1113000	-245	11	0
1114000	-245	11	0
1115000	-245	11	0
1116000	-245	11	0
1117000	-253	11	0
1118000	-253	11	0
1119000	-253	11	0
1120000	-253	11	0
1121000	-253	11	0
1122000	-253	11	0
1123000	-253	11	0
1124000	-253	11	0
1125000	-253	11	0
1126000	-253	11	0
1127000	-255	11	0
1128000	-255	11	0
1129000	-255	11	0
1130000	-255	11	0
1131000	-255	11	0
1132000	-255	11	0
1133000	-255	11	0
1134000	-255	11	0
1135000	-255	11	0
1136000	-255	11	0
1137000	-260	11	0
1138000	-260	11	0
1139000	-260	11	0
1140000	-260	11	0
1141000	-260	11	0
1142000	-260	11	0
1143000	-260	11	0
1144000	-260	11	0
1145000	-260	11	0
1146000	-260	11	0
1147000	-267	11	0
1148000	-267	11	0
1149000	-267	11	0
1150000	-267	11	0
1151000	-267	11	0
1152000	-267	11	0
1153000	-267	11	0
1154000	-267	11	0
1155000	-267	11	0
1156000	-267	11	0
1157000	-265	11	0
1158000	-265	11	0
1159000	-265	11	0
1160000	-265	11	0
1161000	-265	11	0
1162000	-265	11	0
1163000	-265	11	0
1164000	-265	11	0
1165000	-265	11	0
1166000	-256	11	0
1167000	-256	11	0
1168000	-256	11	0
1169000	-256	11	0
1170000	-256	11	0
1171000	-256	11	0
1172000	-256	11	0
1173000	-256	11	0
1174000	-256	11	0
1175000	-256	11	0
1176000	-259	11	0
1177000	-259	11	0
1178000	-259	11	0
1179000	-259	11	0
1180000	-259	11	0
1181000	-259	11	0
1182000	-259	11	0
1183000	-259	11	0
1184000	-259	11	0
1185000	-259	11	0
1186000	-256	12	0
1187000	-256	12	0
1188000	-256	12	0
1189000	-256	12	0
1190000	-256	12	0
1191000	-256	12	0
1192000	-256	12	0
1193000	-256	12	0
1194000	-256	12	0
1195000	-256	12	0
1196000	-272	12	0
1197000	-272	12	0
1198000	-272	12	0
1199000	-272	12	0
1200000	-272	12	0
1201000	-272	12	0
1202000	-272	12	0
1203000	-272	12	0
1204000	-272	12	0
1205000	-272	12	0
1206000	-287	12	0
1207000	-287	12	0
1208000	-287	12	0
1209000	-287	12	0
1210000	-287	12	0
1211000	-287	12	0
1212000	-287	12	0
1213000	-287	12	0
1214000	-287	12	0
1215000	-287	12	0
1216000	-284	12	0
1217000	-284	12	0
1218000	-284	12	0
1219000	-284	12	0
1220000	-284	12	0
1221000	-284	12	0
1222000	-284	12	0
1223000	-284	12	0
1224000	-284	12	0
1225000	-284	12	0
1226000	-301	12	0
1227000	-301	12	0
1228000	-301	12	0
1229000	-301	12	0
1230000	-301	12	0
1231000	-301	12	0
1232000	-301	12	0
1233000	-301	12	0
1234000	-301	12	0
1235000	-301	12	0
1236000	-303	12	0
1237000	-303	12	0
1238000	-303	12	0
1239000	-303	12	0
1240000	-303	12	0
1241000	-303	12	0
1242000	-303	12	0
1243000	-303	12	0
1244000	-303	12	0
1245000	-311	12	0
1246000	-311	12	0
1247000	-311	12	0
1248000	-311	12	0
1249000	-311	12	0
1250000	-311	12	0
1251000	-311	12	0
1252000	-311	12	0
1253000	-311	12	0
1254000	-311	12	0
1255000	-325	12	0
1256000	-325	12	0
1257000	-325	12	0
1258000	-325	12	0
1259000	-325	12	0
1260000	-325	12	0
1261000	-325	12	0
1262000	-325	12	0
1263000	-325	12	0
1264000	-325	12	0
1265000	-330	12	0
1266000	-330	12	0
1267000	-330	12	0
1268000	-330	12	0
1269000	-330	12	0
1270000	-330	12	0
1271000	-330	12	0
1272000	-330	12	0
1273000	-330	12	0
1274000	-330	12	0
1275000	-338	12	0
1276000	-338	12	0
1277000	-338	12	0
1278000	-338	12	0
1279000	-338	12	0
1280000	-338	12	0
1281000	-338	12	0
1282000	-338	12	0
1283000	-338	12	0
1284000	-338	12	0
1285000	-338	13	0
1286000	-338	13	0
1287000	-338	13	0
1288000	-338	13	0
1289000	-338	13	0
1290000	-338	13	0
1291000	-338	13	0
1292000	-338	13	0
1293000	-338	13	0
1294000	-338	13	0
1295000	-333	13	0
1296000	-333	13	0
1297000	-333	13	0
1298000	-333	13	0
1299000	-333	13	0
1300000	-333	13	0
1301000	-333	13	0
1302000	-333	13	0
1303000	-333	13	0
1304000	-333	13	0
1305000	-336	13	0
1306000	-336	13	0
1307000	-336	13	0
1308000	-336	13	0
1309000	-336	13	0
1310000	-336	13	0
1311000	-336	13	0
1312000	-336	13	0
1313000	-336	13	0
1314000	-336	13	0
1315000	-337	13	0
1316000	-337	13	0
1317000	-337	13	0
1318000	-337	13	0
1319000	-337	13	0
1320000	-337	13	0
1321000	-337	13	0
1322000	-337	13	0
1323000	-337	13	0
1324000	-336	13	0
1325000	-336	13	0
1326000	-336	13	0
1327000	-336	13	0
1328000	-336	13	0
1329000	-336	13	0
1330000	-336	13	0
1331000	-336	13	0
1332000	-336	13	0
1333000	-336	13	0
1334000	-335	13	0
1335000	-335	13	0
1336000	-335	13	0
1337000	-335	13	0
1338000	-335	13	0
1339000	-335	13	0
1340000	-335	13	0
1341000	-335	13	0
1342000	-335	13	0
1343000	-335	13	0
1344000	-341	13	0
1345000	-341	13	0
1346000	-341	13	0
1347000	-341	13	0
1348000	-341	13	0
1349000	-341	13	0
1350000	-341	13	0
1351000	-341	13	0
1352000	-341	13	0
1353000	-341	13	0
1354000	-340	13	0
1355000	-340	13	0
1356000	-340	13	0
1357000	-340	13	0
1358000	-340	13	0
1359000	-340	13	0
1360000	-340	13	0
1361000	-340	13	0
1362000	-340	13	0
1363000	-340	13	0
1364000	-323	13	0
1365000	-323	13	0
1366000	-323	13	0
1367000	-323	13	0
1368000	-323	13	0
1369000	-323	13	0
1370000	-323	13	0
1371000	-323	13	0
1372000	-323	13	0
1373000	-323	13	0
1374000	-289	13	0
1375000	-289	13	0
1376000	-289	13	0
1377000	-289	13	0
1378000	-289	13	0
1379000	-289	13	0
1380000	-289	13	0
1381000	-289	13	0
1382000	-289	13	0
1383000	-289	13	0
1384000	-247	14	0
1385000	-247	14	0
1386000	-247	14	0
1387000	-247	14	0
1388000	-247	14	0
1389000	-247	14	0
1390000	-247	14	0
1391000	-247	14	0
1392000	-247	14	0
1393000	-247	14	0
1394000	-230	14	0
1395000	-230	14	0
1396000	-230	14	0
1397000	-230	14	0
1398000	-230	14	0
1399000	-230	14	0
1400000	-230	14	0
1401000	-230	14	0
1402000	-230	14	0
1403000	-282	14	0
1404000	-282	14	0
1405000	-282	14	0
1406000	-282	14	0
1407000	-282	14	0
1408000	-282	14	0
1409000	-282	14	0
1410000	-282	14	0
1411000	-282	14	0
1412000	-282	14	0
1413000	-340	14	0
1414000	-340	14	0
1415000	-340	14	0
1416000	-340	14	0
1417000	-340	14	0
1418000	-340	14	0
1419000	-340	14	0
1420000	-340	14	0
1421000	-340	14	0
1422000	-340	14	0
1423000	-397	14	0
1424000	-397	14	0
1425000	-397	14	0
1426000	-397	14	0
1427000	-397	14	0
1428000	-397	14	0
1429000	-397	14	0
1430000	-397	14	0
1431000	-397	14	0
1432000	-397	14	0
1433000	-379	14	0
1434000	-379	14	0
1435000	-379	14	0
1436000	-379	14	0
1437000	-379	14	0
1438000	-379	14	0
1439000	-379	14	0
1440000	-379	14	0
1441000	-379	14	0
1442000	-379	14	0
1443000	-303	14	0
1444000	-303	14	0
1445000	-303	14	0
1446000	-303	14	0
1447000	-303	14	0
1448000	-303	14	0
1449000	-303	14	0
1450000	-303	14	0
1451000	-303	14	0
1452000	-303	14	0
1453000	-250	14	0
1454000	-250	14	0
1455000	-250	14	0
1456000	-250	14	0
1457000	-250	14	0
1458000	-250	14	0
1459000	-250	14	0
1460000	-250	14	0
1461000	-250	14	0
1462000	-250	14	0
1463000	-271	14	0
1464000	-271	14	0
1465000	-271	14	0
1466000	-271	14	0
1467000	-271	14	0
1468000	-271	14	0
1469000	-271	14	0
1470000	-271	14	0
1471000	-271	14	0
1472000	-271	14	0
1473000	-295	14	0
1474000	-295	14	0
1475000	-295	14	0
1476000	-295	14	0
1477000	-295	14	0
1478000	-295	14	0
1479000	-295	14	0
1480000	-295	14	0
1481000	-295	14	0
1482000	-381	15	0
1483000	-381	15	0
1484000	-381	15	0
1485000	-381	15	0
1486000	-381	15	0
1487000	-381	15	0
1488000	-381	15	0
1489000	-381	15	0
1490000	-381	15	0
1491000	-381	15	0
1492000	-459	15	0
1493000	-459	15	0
1494000	-459	15	0
1495000	-459	15	0
1496000	-459	15	0
1497000	-459	15	0
1498000	-459	15	0
1499000	-459	15	0
1500000	-459	15	0
1501000	-459	15	0
1502000	-435	15	0
1503000	-435	15	0
1504000	-435	15	0
1505000	-435	15	0
1506000	-435	15	0
1507000	-435	15	0
1508000	-435	15	0
1509000	-435	15	0
1510000	-435	15	0
1511000	-435	15	0
1512000	-415	15	0
1513000	-415	15	0
1514000	-415	15	0
1515000	-415	15	0
1516000	-415	15	0
1517000	-415	15	0
1518000	-415	15	0
1519000	-415	15	0
1520000	-415	15	0
1521000	-415	15	0
1522000	-285	15	0
1523000	-285	15	0
1524000	-285	15	0
1525000	-285	15	0
1526000	-285	15	0
1527000	-285	15	0
1528000	-285	15	0
1529000	-285	15	0
1530000	-285	15	0
1531000	-285	15	0
1532000	-191	15	0
1533000	-191	15	0
1534000	-191	15	0
1535000	-191	15	0
1536000	-191	15	0
1537000	-191	15	0
1538000	-191	15	0
1539000	-191	15	0
1540000	-191	15	0
1541000	-191	15	0
1542000	-222	15	0
1543000	-222	15	0
1544000	-222	15	0
1545000	-222	15	0
1546000	-222	15	0
1547000	-222	15	0
1548000	-222	15	0
1549000	-222	15	0
1550000	-222	15	0
1551000	-252	15	0
1552000	-252	15	0
1553000	-252	15	0
1554000	-252	15	0
1555000	-252	15	0
1556000	-252	15	0
1557000	-252	15	0
1558000	-252	15	0
1559000	-252	15	0
1560000	-252	15	0
1561000	-327	15	0
1562000	-327	15	0
1563000	-327	15	0
1564000	-327	15	0
1565000	-327	15	0
1566000	-327	15	0
1567000	-327	15	0
1568000	-327	15	0
1569000	-327	15	0
1570000	-327	15	0
1571000	-413	15	0
1572000	-413	15	0
1573000	-413	15	0
1574000	-413	15	0
1575000	-413	15	0
1576000	-413	15	0
1577000	-413	15	0
1578000	-413	15	0
1579000	-413	15	0
1580000	-413	15	0
1581000	-531	16	0
1582000	-531	16	0
1583000	-531	16	0
1584000	-531	16	0
1585000	-531	16	0
1586000	-531	16	0
1587000	-531	16	0
1588000	-531	16	0
1589000	-531	16	0
1590000	-531	16	0
1591000	-388	16	0
1592000	-388	16	0
1593000	-388	16	0
1594000	-388	16	0
1595000	-388	16	0
1596000	-388	16	0
1597000	-388	16	0
1598000	-388	16	0
1599000	-388	16	0
1600000	-388	16	0
1601000	-229	16	0
1602000	-229	16	0
1603000	-229	16	0
1604000	-229	16	0
1605000	-229	16	0
1606000	-229	16	0
1607000	-229	16	0
1608000	-229	16	0
1609000	-229	16	0
1610000	-229	16	0
1611000	-63	16	24
1612000	-63	16	24
1613000	-63	16	24
1614000	-63	16	24
1615000	-63	16	24
1616000	-63	16	24
1617000	-63	16	24
1618000	-63	16	24
1619000	-63	16	24
1620000	-63	16	0
1621000	-77	16	0
1622000	-77	16	0
1623000	-77	16	0
1624000	-77	16	0
1625000	-77	16	0
1626000	-77	16	0
1627000	-77	16	0
1628000	-77	16	0
1629000	-77	16	0
1630000	-225	16	0
1631000	-225	16	0
1632000	-225	16	0
1633000	-225	16	0
1634000	-225	16	0
1635000	-225	16	0
1636000	-225	16	0
1637000	-225	16	0
1638000	-225	16	0
1639000	-225	16	0
1640000	-382	16	0
1641000	-382	16	0
1642000	-382	16	0
1643000	-382	16	0
1644000	-382	16	0
1645000	-382	16	0
1646000	-382	16	0
1647000	-382	16	0
1648000	-382	16	0
1649000	-382	16	0
1650000	-448	16	0
1651000	-448	16	0
1652000	-448	16	0
1653000	-448	16	0
1654000	-448	16	0
1655000	-448	16	0
1656000	-448	16	0
1657000	-448	16	0
1658000	-448	16	0
1659000	-448	16	0
1660000	-553	16	0
1661000	-553	16	0
1662000	-553	16	0
1663000	-553	16	0
1664000	-553	16	0
1665000	-553	16	0
1666000	-553	16	0
1667000	-553	16	0
1668000	-553	16	0
1669000	-553	16	0
1670000	-402	16	0
1671000	-402	16	0
1672000	-402	16	0
1673000	-402	16	0
1674000	-402	16	0
1675000	-402	16	0
1676000	-402	16	0
1677000	-402	16	0
1678000	-402	16	0
1679000	-402	16	0
1680000	-251	17	0
1681000	-251	17	0
1682000	-251	17	0
1683000	-251	17	0
1684000	-251	17	0
1685000	-251	17	0
1686000	-251	17	0
1687000	-251	17	0
1688000	-251	17	0
1689000	-251	17	0
1690000	-50	17	0
1691000	-50	17	0
1692000	-50	17	0
1693000	-50	17	0
1694000	-50	17	0
1695000	-50	17	0
1696000	-50	17	0
1697000	-50	17	0
1698000	-50	17	0
1699000	-50	17	0
1700000	-33	17	0
1701000	-33	17	0
1702000	-33	17	0
1703000	-33	17	0
1704000	-33	17	0
1705000	-33	17	0
1706000	-33	17	0
1707000	-33	17	0
1708000	-33	17	0
1709000	-146	17	0
1710000	-146	17	0
1711000	-146	17	0
1712000	-146	17	0
1713000	-146	17	0
1714000	-146	17	0
1715000	-146	17	0
1716000	-146	17	0
1717000	-146	17	0
1718000	-146	17	0
1719000	-341	17	24
1720000	-341	17	24
1721000	-341	17	24
1722000	-341	17	24
1723000	-341	17	24
1724000	-341	17	24
1725000	-341	17	24
1726000	-341	17	24
1727000	-341	17	24
1728000	-341	17	24
1729000	-531	17	0
1730000	-531	17	0
1731000	-531	17	0
1732000	-531	17	0
1733000	-531	17	0
1734000	-531	17	0
1735000	-531	17	0
1736000	-531	17	0
1737000	-531	17	0
1738000	-531	17	0
1739000	-528	17	0
1740000	-528	17	0
1741000	-528	17	0
1742000	-528	17	0
1743000	-528	17	0
1744000	-528	17	0
1745000	-528	17	0
1746000	-528	17	0
1747000	-528	17	0
1748000	-528	17	0
1749000	-367	17	0
1750000	-367	17	0
1751000	-367	17	0
1752000	-367	17	0
1753000	-367	17	0
1754000	-367	17	0
1755000	-367	17	0
1756000	-367	17	0
1757000	-367	17	0
1758000	-367	17	0
1759000	-217	17	0
1760000	-217	17	0
1761000	-217	17	0
1762000	-217	17	0
1763000	-217	17	0
1764000	-217	17	0
1765000	-217	17	0
1766000	-217	17	0
1767000	-217	17	0
1768000	-217	17	24
1769000	-68	17	24
1770000	-68	17	24
1771000	-68	17	24
1772000	-68	17	24
1773000	-68	17	24
1774000	-68	17	24
1775000	-68	17	24
1776000	-68	17	24
1777000	-68	17	24
1778000	-129	18	0
1779000	-129	18	0
1780000	-129	18	0
1781000	-129	18	0
1782000	-129	18	0
1783000	-129	18	0
1784000	-129	18	0
1785000	-129	18	0
1786000	-129	18	0
1787000	-129	18	0
1788000	-138	18	24
1789000	-138	18	24
1790000	-138	18	24
1791000	-138	18	24
1792000	-138	18	24
1793000	-138	18	24
1794000	-138	18	24
1795000	-138	18	24
1796000	-138	18	24
1797000	-138	18	24
1798000	-250	18	0
1799000	-250	18	0
1800000	-250	18	0
1801000	-250	18	0
1802000	-250	18	0
1803000	-250	18	0
1804000	-250	18	0
1805000	-250	18	0
1806000	-250	18	0
1807000	-250	18	0
1808000	-537	18	24
1809000	-537	18	24
1810000	-537	18	24
1811000	-537	18	24
1812000	-537	18	24
1813000	-537	18	24
1814000	-537	18	24
1815000	-537	18	24
1816000	-537	18	24
1817000	-537	18	24
1818000	-820	18	0
1819000	-820	18	0
1820000	-820	18	0
1821000	-820	18	0
1822000	-820	18	0
1823000	-820	18	0
1824000	-820	18	0
1825000	-820	18	0
1826000	-820	18	0
1827000	-820	18	0
1828000	-704	18	24
1829000	-704	18	24
1830000	-704	18	24
1831000	-704	18	24
1832000	-704	18	24
1833000	-704	18	24
1834000	-704	18	24
1835000	-704	18	24
1836000	-704	18	24
1837000	-704	18	24
1838000	-200	18	0
1839000	-200	18	0
1840000	-200	18	0
1841000	-200	18	0
1842000	-200	18	0
1843000	-200	18	0
1844000	-200	18	0
1845000	-200	18	0
1846000	-200	18	0
1847000	-200	18	48
1848000	256	18	48
1849000	256	18	48
1850000	256	18	48
1851000	256	18	48
1852000	256	18	48
1853000	256	18	48
1854000	256	18	48
1855000	256	18	48
1856000	256	18	48
1857000	709	18	0
1858000	709	18	0
1859000	709	18	0
1860000	709	18	0
1861000	709	18	0
1862000	709	18	0
1863000	709	18	0
1864000	709	18	0
1865000	709	18	0
1866000	709	18	0
1867000	250	18	24
1868000	250	18	24
1869000	250	18	24
1870000	250	18	24
1871000	250	18	24
1872000	250	18	24
1873000	250	18	24
1874000	250	18	24
1875000	250	18	24
1876000	250	18	24
1877000	-379	19	24
1878000	-379	19	24
1879000	-379	19	24
1880000	-379	19	24
1881000	-379	19	24
1882000	-379	19	24
1883000	-379	19	24
1884000	-379	19	24
1885000	-379	19	24
1886000	-379	19	24
1887000	150	19	24
1888000	150	19	24
1889000	150	19	24
1890000	150	19	24
1891000	150	19	24
1892000	150	19	24
1893000	150	19	24
1894000	150	19	24
1895000	150	19	24
1896000	150	19	24
1897000	681	19	24
1898000	681	19	24
1899000	681	19	24
1900000	681	19	24
1901000	681	19	24
1902000	681	19	24
1903000	681	19	24
1904000	681	19	24
1905000	681	19	24
1906000	681	19	24
1907000	1032	19	24
1908000	1032	19	24
1909000	1032	19	24
1910000	1032	19	24
1911000	1032	19	24
1912000	1032	19	24
1913000	1032	19	24
1914000	1032	19	24
1915000	1032	19	24
1916000	1032	19	24
1917000	1836	19	0
1918000	1836	19	0
1919000	1836	19	0
1920000	1836	19	0
1921000	1836	19	0
1922000	1836	19	0
1923000	1836	19	0
1924000	1836	19	0
1925000	1836	19	0
1926000	1836	19	24
1927000	1577	19	24
1928000	1577	19	24
1929000	1577	19	24
1930000	1577	19	24
1931000	1577	19	24
1932000	1577	19	24
1933000	1577	19	24
1934000	1577	19	24
1935000	1577	19	24
1936000	491	19	24
1937000	491	19	24
1938000	491	19	24
1939000	491	19	24
1940000	491	19	24
1941000	491	19	24
1942000	491	19	24
1943000	491	19	24
1944000	491	19	24
1945000	491	19	24
1946000	-590	19	24
1947000	-590	19	24
1948000	-590	19	24
1949000	-590	19	24
1950000	-590	19	24
1951000	-590	19	24
1952000	-590	19	24
1953000	-590	19	24
1954000	-590	19	24
1955000	-590	19	24
1956000	-1179	19	24
1957000	-1179	19	24
1958000	-1179	19	24
1959000	-1179	19	24
1960000	-1179	19	24
1961000	-1179	19	24
1962000	-1179	19	24
1963000	-1179	19	24
1964000	-1179	19	24
1965000	-1179	19	24
1966000	-559	19	24
1967000	-559	19	24
1968000	-559	19	24
1969000	-559	19	24
1970000	-559	19	24
1971000	-559	19	24
1972000	-559	19	24
1973000	-559	19	24
1974000	-559	19	24
1975000	-559	19	24
1976000	794	20	24
1977000	794	20	24
1978000	794	20	24
1979000	794	20	24
1980000	794	20	24
1981000	794	20	24
1982000	794	20	24
1983000	794	20	24
1984000	794	20	24
1985000	794	20	24
1986000	2142	20	24
1987000	2142	20	24
1988000	2142	20	24
1989000	2142	20	24
1990000	2142	20	24
1991000	2142	20	24
1992000	2142	20	24
1993000	2142	20	24
1994000	2142	20	24
1995000	2142	20	24
1996000	2540	20	24
1997000	2540	20	24
1998000	2540	20	24
[truncated: 31,097 more rows]
