# Supplementary material for: Empirical optimization of an angled spoke paddling wheel with self-rotating mechanism
Source: Sci Rep. 2022 Nov 28;12:20511. doi: 10.1038/s41598-022-25181-7 (PMC9705443; doi:10.1038/s41598-022-25181-7)
Supplement: Supplementary file 1 — Supplementary Information. [file 41598_2022_25181_MOESM1_ESM.zip › 2nd_test_Loadcell_raw_data/R9/Test2_R9_90RPM_Set1.csv]

Timestamp	RMS_Val_G	Target_Vel_G	Vel_Cur_G
0	0	0	0
2000	0	0	0
3000	0	0	0
4000	0	0	0
5000	0	0	0
6000	0	0	0
7000	0	0	0
8000	0	0	0
9000	0	0	0
10000	0	0	0
11000	0	0	0
12000	-82404	0	0
13000	-82404	0	0
14000	-82404	0	0
15000	-82404	0	0
16000	-82404	0	0
17000	-82404	0	0
18000	-82404	0	0
19000	-82404	0	0
20000	-82404	0	0
21000	-82404	0	0
22000	-164815	0	0
23000	-164815	0	0
24000	-164815	0	0
25000	-164815	0	0
26000	-164815	0	0
27000	-164815	0	0
28000	-164815	0	0
29000	-164815	0	0
30000	-164815	0	0
31000	-164815	0	0
32000	-247225	0	0
33000	-247225	0	0
34000	-247225	0	0
35000	-247225	0	0
36000	-247225	0	0
37000	-247225	0	0
38000	-247225	0	0
39000	-247225	0	0
40000	-247225	0	0
41000	-247225	0	0
42000	-329642	0	0
43000	-329642	0	0
44000	-329642	0	0
45000	-329642	0	0
46000	-329642	0	0
47000	-329642	0	0
48000	-329642	0	0
49000	-329642	0	0
50000	-329642	0	0
51000	-329642	0	0
52000	-412059	0	0
53000	-412059	0	0
54000	-412059	0	0
55000	-412059	0	0
56000	-412059	0	0
57000	-412059	0	0
58000	-412059	0	0
59000	-412059	0	0
60000	-412059	0	0
61000	-412059	0	0
62000	-494473	0	0
63000	-494473	0	0
64000	-494473	0	0
65000	-494473	0	0
66000	-494473	0	0
67000	-494473	0	0
68000	-494473	0	0
69000	-494473	0	0
70000	-494473	0	0
71000	-494473	0	0
72000	-576889	0	0
73000	-576889	0	0
74000	-576889	0	0
75000	-576889	0	0
76000	-576889	0	0
77000	-576889	0	0
78000	-576889	0	0
79000	-576889	0	0
80000	-576889	0	0
81000	-659301	0	0
82000	-659301	0	0
83000	-659301	0	0
84000	-659301	0	0
85000	-659301	0	0
86000	-659301	0	0
87000	-659301	0	0
88000	-659301	0	0
89000	-659301	0	0
90000	-659301	0	0
91000	-741713	0	0
92000	-741713	0	0
93000	-741713	0	0
94000	-741713	0	0
95000	-741713	0	0
96000	-741713	0	0
97000	-741713	0	0
98000	-741713	0	0
99000	-741713	0	0
100000	-741713	0	0
101000	-741713	1	0
102000	-741713	1	0
103000	-741713	1	0
104000	-741713	1	0
105000	-741713	1	0
106000	-741713	1	0
107000	-741713	1	0
108000	-741713	1	0
109000	-741713	1	0
110000	-741713	1	0
111000	-741710	1	0
112000	-741710	1	0
113000	-741710	1	0
114000	-741710	1	0
115000	-741710	1	0
116000	-741710	1	0
117000	-741710	1	0
118000	-741710	1	0
119000	-741710	1	0
120000	-741710	1	0
121000	-741708	1	0
122000	-741708	1	0
123000	-741708	1	0
124000	-741708	1	0
125000	-741708	1	0
126000	-741708	1	0
127000	-741708	1	0
128000	-741708	1	0
129000	-741708	1	0
130000	-741708	1	0
131000	-741706	1	0
132000	-741706	1	0
133000	-741706	1	0
134000	-741706	1	0
135000	-741706	1	0
136000	-741706	1	0
137000	-741706	1	0
138000	-741706	1	0
139000	-741706	1	0
140000	-741706	1	0
141000	-741699	1	0
142000	-741699	1	0
143000	-741699	1	0
144000	-741699	1	0
145000	-741699	1	0
146000	-741699	1	0
147000	-741699	1	0
148000	-741699	1	0
149000	-741699	1	0
150000	-741699	1	0
151000	-741697	1	0
152000	-741697	1	0
153000	-741697	1	0
154000	-741697	1	0
155000	-741697	1	0
156000	-741697	1	0
157000	-741697	1	0
158000	-741697	1	0
159000	-741697	1	0
160000	-741687	1	0
161000	-741687	1	0
162000	-741687	1	0
163000	-741687	1	0
164000	-741687	1	0
165000	-741687	1	0
166000	-741687	1	0
167000	-741687	1	0
168000	-741687	1	0
169000	-741687	1	0
170000	-741681	1	0
171000	-741681	1	0
172000	-741681	1	0
173000	-741681	1	0
174000	-741681	1	0
175000	-741681	1	0
176000	-741681	1	0
177000	-741681	1	0
178000	-741681	1	0
179000	-741681	1	0
180000	-741675	1	0
181000	-741675	1	0
182000	-741675	1	0
183000	-741675	1	0
184000	-741675	1	0
185000	-741675	1	0
186000	-741675	1	0
187000	-741675	1	0
188000	-741675	1	0
189000	-741675	1	0
190000	-741669	1	0
191000	-741669	1	0
192000	-741669	1	0
193000	-741669	1	0
194000	-741669	1	0
195000	-741669	1	0
196000	-741669	1	0
197000	-741669	1	0
198000	-741669	1	0
199000	-741669	1	0
200000	-741661	2	0
201000	-741661	2	0
202000	-741661	2	0
203000	-741661	2	0
204000	-741661	2	0
205000	-741661	2	0
206000	-741661	2	0
207000	-741661	2	0
208000	-741661	2	0
209000	-741661	2	0
210000	-741658	2	0
211000	-741658	2	0
212000	-741658	2	0
213000	-741658	2	0
214000	-741658	2	0
215000	-741658	2	0
216000	-741658	2	0
217000	-741658	2	0
218000	-741658	2	0
219000	-741658	2	0
220000	-741655	2	0
221000	-741655	2	0
222000	-741655	2	0
223000	-741655	2	0
224000	-741655	2	0
225000	-741655	2	0
226000	-741655	2	0
227000	-741655	2	0
228000	-741655	2	0
229000	-741655	2	0
230000	-741654	2	0
231000	-741654	2	0
232000	-741654	2	0
233000	-741654	2	0
234000	-741654	2	0
235000	-741654	2	0
236000	-741654	2	0
237000	-741654	2	0
238000	-741654	2	0
239000	-741649	2	0
240000	-741649	2	0
241000	-741649	2	0
242000	-741649	2	0
243000	-741649	2	0
244000	-741649	2	0
245000	-741649	2	0
246000	-741649	2	0
247000	-741649	2	0
248000	-741649	2	0
249000	-741643	2	0
250000	-741643	2	0
251000	-741643	2	0
252000	-741643	2	0
253000	-741643	2	0
254000	-741643	2	0
255000	-741643	2	0
256000	-741643	2	0
257000	-741643	2	0
258000	-741643	2	0
259000	-741637	2	0
260000	-741637	2	0
261000	-741637	2	0
262000	-741637	2	0
263000	-741637	2	0
264000	-741637	2	0
265000	-741637	2	0
266000	-741637	2	0
267000	-741637	2	0
268000	-741637	2	0
269000	-741632	2	0
270000	-741632	2	0
271000	-741632	2	0
272000	-741632	2	0
273000	-741632	2	0
274000	-741632	2	0
275000	-741632	2	0
276000	-741632	2	0
277000	-741632	2	0
278000	-741632	2	0
279000	-741625	2	0
280000	-741625	2	0
281000	-741625	2	0
282000	-741625	2	0
283000	-741625	2	0
284000	-741625	2	0
285000	-741625	2	0
286000	-741625	2	0
287000	-741625	2	0
288000	-741625	2	0
289000	-741625	2	0
290000	-741625	2	0
291000	-741625	2	0
292000	-741625	2	0
293000	-741625	2	0
294000	-741625	2	0
295000	-741625	2	0
296000	-741625	2	0
297000	-741625	2	0
298000	-741625	2	0
299000	-741615	3	0
300000	-741615	3	0
301000	-741615	3	0
302000	-741615	3	0
303000	-741615	3	0
304000	-741615	3	0
305000	-741615	3	0
306000	-741615	3	0
307000	-741615	3	0
308000	-741615	3	0
309000	-741605	3	0
310000	-741605	3	0
311000	-741605	3	0
312000	-741605	3	0
313000	-741605	3	0
314000	-741605	3	0
315000	-741605	3	0
316000	-741605	3	0
317000	-741605	3	0
318000	-741597	3	0
319000	-741597	3	0
320000	-741597	3	0
321000	-741597	3	0
322000	-741597	3	0
323000	-741597	3	0
324000	-741597	3	0
325000	-741597	3	0
326000	-741597	3	0
327000	-741597	3	0
328000	-741589	3	0
329000	-741589	3	0
330000	-741589	3	0
331000	-741589	3	0
332000	-741589	3	0
333000	-741589	3	0
334000	-741589	3	0
335000	-741589	3	0
336000	-741589	3	0
337000	-741589	3	0
338000	-741589	3	0
339000	-741589	3	0
340000	-741589	3	0
341000	-741589	3	0
342000	-741589	3	0
343000	-741589	3	0
344000	-741589	3	0
345000	-741589	3	0
346000	-741589	3	0
347000	-741589	3	0
348000	-741589	3	0
349000	-741589	3	0
350000	-741589	3	0
351000	-741589	3	0
352000	-741589	3	0
353000	-741589	3	0
354000	-741589	3	0
355000	-741589	3	0
356000	-741589	3	0
357000	-741589	3	0
358000	-741588	3	0
359000	-741588	3	0
360000	-741588	3	0
361000	-741588	3	0
362000	-741588	3	0
363000	-741588	3	0
364000	-741588	3	0
365000	-741588	3	0
366000	-741588	3	0
367000	-741588	3	0
368000	-741583	3	0
369000	-741583	3	0
370000	-741583	3	0
371000	-741583	3	0
372000	-741583	3	0
373000	-741583	3	0
374000	-741583	3	0
375000	-741583	3	0
376000	-741583	3	0
377000	-741583	3	0
378000	-741578	3	0
379000	-741578	3	0
380000	-741578	3	0
381000	-741578	3	0
382000	-741578	3	0
383000	-741578	3	0
384000	-741578	3	0
385000	-741578	3	0
386000	-741578	3	0
387000	-741578	3	0
388000	-741576	3	0
389000	-741576	3	0
390000	-741576	3	0
391000	-741576	3	0
392000	-741576	3	0
393000	-741576	3	0
394000	-741576	3	0
395000	-741576	3	0
396000	-741576	3	0
397000	-741574	4	0
398000	-741574	4	0
399000	-741574	4	0
400000	-741574	4	0
401000	-741574	4	0
402000	-741574	4	0
403000	-741574	4	0
404000	-741574	4	0
405000	-741574	4	0
406000	-741574	4	0
407000	-741560	4	0
408000	-741560	4	0
409000	-741560	4	0
410000	-741560	4	0
411000	-741560	4	0
412000	-741560	4	0
413000	-741560	4	0
414000	-741560	4	0
415000	-741560	4	0
416000	-741560	4	0
417000	-741550	4	0
418000	-741550	4	0
419000	-741550	4	0
420000	-741550	4	0
421000	-741550	4	0
422000	-741550	4	0
423000	-741550	4	0
424000	-741550	4	0
425000	-741550	4	0
426000	-741550	4	0
427000	-741540	4	0
428000	-741540	4	0
429000	-741540	4	0
430000	-741540	4	0
431000	-741540	4	0
432000	-741540	4	0
433000	-741540	4	0
434000	-741540	4	0
435000	-741540	4	0
436000	-741540	4	0
437000	-741529	4	0
438000	-741529	4	0
439000	-741529	4	0
440000	-741529	4	0
441000	-741529	4	0
442000	-741529	4	0
443000	-741529	4	0
444000	-741529	4	0
445000	-741529	4	0
446000	-741529	4	0
447000	-741530	4	0
448000	-741530	4	0
449000	-741530	4	0
450000	-741530	4	0
451000	-741530	4	0
452000	-741530	4	0
453000	-741530	4	0
454000	-741530	4	0
455000	-741530	4	0
456000	-741530	4	0
457000	-741522	4	0
458000	-741522	4	0
459000	-741522	4	0
460000	-741522	4	0
461000	-741522	4	0
462000	-741522	4	0
463000	-741522	4	0
464000	-741522	4	0
465000	-741522	4	0
466000	-741522	4	0
467000	-741513	4	0
468000	-741513	4	0
469000	-741513	4	0
470000	-741513	4	0
471000	-741513	4	0
472000	-741513	4	0
473000	-741513	4	0
474000	-741513	4	0
475000	-741513	4	0
476000	-741504	4	0
477000	-741504	4	0
478000	-741504	4	0
479000	-741504	4	0
480000	-741504	4	0
481000	-741504	4	0
482000	-741504	4	0
483000	-741504	4	0
484000	-741504	4	0
485000	-741504	4	0
486000	-741489	4	0
487000	-741489	4	0
488000	-741489	4	0
489000	-741489	4	0
490000	-741489	4	0
491000	-741489	4	0
492000	-741489	4	0
493000	-741489	4	0
494000	-741489	4	0
495000	-741489	4	0
496000	-741485	5	0
497000	-741485	5	0
498000	-741485	5	0
499000	-741485	5	0
500000	-741485	5	0
501000	-741485	5	0
502000	-741485	5	0
503000	-741485	5	0
504000	-741485	5	0
505000	-741485	5	0
506000	-741477	5	0
507000	-741477	5	0
508000	-741477	5	0
509000	-741477	5	0
510000	-741477	5	0
511000	-741477	5	0
512000	-741477	5	0
513000	-741477	5	0
514000	-741477	5	0
515000	-741477	5	0
516000	-741472	5	0
517000	-741472	5	0
518000	-741472	5	0
519000	-741472	5	0
520000	-741472	5	0
521000	-741472	5	0
522000	-741472	5	0
523000	-741472	5	0
524000	-741472	5	0
525000	-741472	5	0
526000	-741466	5	0
527000	-741466	5	0
528000	-741466	5	0
529000	-741466	5	0
530000	-741466	5	0
531000	-741466	5	0
532000	-741466	5	0
533000	-741466	5	0
534000	-741466	5	0
535000	-741466	5	0
536000	-741464	5	0
537000	-741464	5	0
538000	-741464	5	0
539000	-741464	5	0
540000	-741464	5	0
541000	-741464	5	0
542000	-741464	5	0
543000	-741464	5	0
544000	-741464	5	0
545000	-741464	5	0
546000	-741456	5	0
547000	-741456	5	0
548000	-741456	5	0
549000	-741456	5	0
550000	-741456	5	0
551000	-741456	5	0
552000	-741456	5	0
553000	-741456	5	0
554000	-741456	5	0
555000	-741442	5	0
556000	-741442	5	0
557000	-741442	5	0
558000	-741442	5	0
559000	-741442	5	0
560000	-741442	5	0
561000	-741442	5	0
562000	-741442	5	0
563000	-741442	5	0
564000	-741442	5	0
565000	-741428	5	0
566000	-741428	5	0
567000	-741428	5	0
568000	-741428	5	0
569000	-741428	5	0
570000	-741428	5	0
571000	-741428	5	0
572000	-741428	5	0
573000	-741428	5	0
574000	-741428	5	0
575000	-741408	5	0
576000	-741408	5	0
577000	-741408	5	0
578000	-741408	5	0
579000	-741408	5	0
580000	-741408	5	0
581000	-741408	5	0
582000	-741408	5	0
583000	-741408	5	0
584000	-741408	5	0
585000	-741403	5	0
586000	-741403	5	0
587000	-741403	5	0
588000	-741403	5	0
589000	-741403	5	0
590000	-741403	5	0
591000	-741403	5	0
592000	-741403	5	0
593000	-741403	5	0
594000	-741403	5	0
595000	-741395	6	0
596000	-741395	6	0
597000	-741395	6	0
598000	-741395	6	0
599000	-741395	6	0
600000	-741395	6	0
601000	-741395	6	0
602000	-741395	6	0
603000	-741395	6	0
604000	-741395	6	0
605000	-741387	6	0
606000	-741387	6	0
607000	-741387	6	0
608000	-741387	6	0
609000	-741387	6	0
610000	-741387	6	0
611000	-741387	6	0
612000	-741387	6	0
613000	-741387	6	0
614000	-741387	6	0
615000	-741380	6	0
616000	-741380	6	0
617000	-741380	6	0
618000	-741380	6	0
619000	-741380	6	0
620000	-741380	6	0
621000	-741380	6	0
622000	-741380	6	0
623000	-741380	6	0
624000	-741380	6	0
625000	-741374	6	0
626000	-741374	6	0
627000	-741374	6	0
628000	-741374	6	0
629000	-741374	6	0
630000	-741374	6	0
631000	-741374	6	0
632000	-741374	6	0
633000	-741374	6	0
634000	-741376	6	0
635000	-741376	6	0
636000	-741376	6	0
637000	-741376	6	0
638000	-741376	6	0
639000	-741376	6	0
640000	-741376	6	0
641000	-741376	6	0
642000	-741376	6	0
643000	-741376	6	0
644000	-741366	6	0
645000	-741366	6	0
646000	-741366	6	0
647000	-741366	6	0
648000	-741366	6	0
649000	-741366	6	0
650000	-741366	6	0
651000	-741366	6	0
652000	-741366	6	0
653000	-741366	6	0
654000	-741356	6	0
655000	-741356	6	0
656000	-741356	6	0
657000	-741356	6	0
658000	-741356	6	0
659000	-741356	6	0
660000	-741356	6	0
661000	-741356	6	0
662000	-741356	6	0
663000	-741356	6	0
664000	-741355	6	0
665000	-741355	6	0
666000	-741355	6	0
667000	-741355	6	0
668000	-741355	6	0
669000	-741355	6	0
670000	-741355	6	0
671000	-741355	6	0
672000	-741355	6	0
673000	-741355	6	0
674000	-741346	6	0
675000	-741346	6	0
676000	-741346	6	0
677000	-741346	6	0
678000	-741346	6	0
679000	-741346	6	0
680000	-741346	6	0
681000	-741346	6	0
682000	-741346	6	0
683000	-741346	6	0
684000	-741344	6	0
685000	-741344	6	0
686000	-741344	6	0
687000	-741344	6	0
688000	-741344	6	0
689000	-741344	6	0
690000	-741344	6	0
691000	-741344	6	0
692000	-741344	6	0
693000	-741344	6	0
694000	-741343	7	0
695000	-741343	7	0
696000	-741343	7	0
697000	-741343	7	0
698000	-741343	7	0
699000	-741343	7	0
700000	-741343	7	0
701000	-741343	7	0
702000	-741343	7	0
703000	-741343	7	0
704000	-741333	7	0
705000	-741333	7	0
706000	-741333	7	0
707000	-741333	7	0
708000	-741333	7	0
709000	-741333	7	0
710000	-741333	7	0
711000	-741333	7	0
712000	-741333	7	0
713000	-741323	7	0
714000	-741323	7	0
715000	-741323	7	0
716000	-741323	7	0
717000	-741323	7	0
718000	-741323	7	0
719000	-741323	7	0
720000	-741323	7	0
721000	-741323	7	0
722000	-741323	7	0
723000	-741308	7	0
724000	-741308	7	0
725000	-741308	7	0
726000	-741308	7	0
727000	-741308	7	0
728000	-741308	7	0
729000	-741308	7	0
730000	-741308	7	0
731000	-741308	7	0
732000	-741308	7	0
733000	-741307	7	0
734000	-741307	7	0
735000	-741307	7	0
736000	-741307	7	0
737000	-741307	7	0
738000	-741307	7	0
739000	-741307	7	0
740000	-741307	7	0
741000	-741307	7	0
742000	-741307	7	0
743000	-741307	7	0
744000	-741307	7	0
745000	-741307	7	0
746000	-741307	7	0
747000	-741307	7	0
748000	-741307	7	0
749000	-741307	7	0
750000	-741307	7	0
751000	-741307	7	0
752000	-741307	7	0
753000	-741303	7	0
754000	-741303	7	0
755000	-741303	7	0
756000	-741303	7	0
757000	-741303	7	0
758000	-741303	7	0
759000	-741303	7	0
760000	-741303	7	0
761000	-741303	7	0
762000	-741303	7	0
763000	-741307	7	0
764000	-741307	7	0
765000	-741307	7	0
766000	-741307	7	0
767000	-741307	7	0
768000	-741307	7	0
769000	-741307	7	0
770000	-741307	7	0
771000	-741307	7	0
772000	-741307	7	0
773000	-741301	7	0
774000	-741301	7	0
775000	-741301	7	0
776000	-741301	7	0
777000	-741301	7	0
778000	-741301	7	0
779000	-741301	7	0
780000	-741301	7	0
781000	-741301	7	0
782000	-741301	7	0
783000	-741295	7	0
784000	-741295	7	0
785000	-741295	7	0
786000	-741295	7	0
787000	-741295	7	0
788000	-741295	7	0
789000	-741295	7	0
790000	-741295	7	0
791000	-741295	7	0
792000	-741287	8	0
793000	-741287	8	0
794000	-741287	8	0
795000	-741287	8	0
796000	-741287	8	0
797000	-741287	8	0
798000	-741287	8	0
799000	-741287	8	0
800000	-741287	8	0
801000	-741287	8	0
802000	-741274	8	0
803000	-741274	8	0
804000	-741274	8	0
805000	-741274	8	0
806000	-741274	8	0
807000	-741274	8	0
808000	-741274	8	0
809000	-741274	8	0
810000	-741274	8	0
811000	-741274	8	0
812000	-741265	8	0
813000	-741265	8	0
814000	-741265	8	0
815000	-741265	8	0
816000	-741265	8	0
817000	-741265	8	0
818000	-741265	8	0
819000	-741265	8	0
820000	-741265	8	0
821000	-741265	8	0
822000	-741256	8	0
823000	-741256	8	0
824000	-741256	8	0
825000	-741256	8	0
826000	-741256	8	0
827000	-741256	8	0
828000	-741256	8	0
829000	-741256	8	0
830000	-741256	8	0
831000	-741256	8	0
832000	-741247	8	0
833000	-741247	8	0
834000	-741247	8	0
835000	-741247	8	0
836000	-741247	8	0
837000	-741247	8	0
838000	-741247	8	0
839000	-741247	8	0
840000	-741247	8	0
841000	-741247	8	0
842000	-741240	8	0
843000	-741240	8	0
844000	-741240	8	0
845000	-741240	8	0
846000	-741240	8	0
847000	-741240	8	0
848000	-741240	8	0
849000	-741240	8	0
850000	-741240	8	0
851000	-741240	8	0
852000	-741233	8	0
853000	-741233	8	0
854000	-741233	8	0
855000	-741233	8	0
856000	-741233	8	0
857000	-741233	8	0
858000	-741233	8	0
859000	-741233	8	0
860000	-741233	8	0
861000	-741233	8	0
862000	-741229	8	0
863000	-741229	8	0
864000	-741229	8	0
865000	-741229	8	0
866000	-741229	8	0
867000	-741229	8	0
868000	-741229	8	0
869000	-741229	8	0
870000	-741229	8	0
871000	-741229	8	0
872000	-741225	8	0
873000	-741225	8	0
874000	-741225	8	0
875000	-741225	8	0
876000	-741225	8	0
877000	-741225	8	0
878000	-741225	8	0
879000	-741225	8	0
880000	-741225	8	0
881000	-741224	8	0
882000	-741224	8	0
883000	-741224	8	0
884000	-741224	8	0
885000	-741224	8	0
886000	-741224	8	0
887000	-741224	8	0
888000	-741224	8	0
889000	-741224	8	0
890000	-741224	8	0
891000	-741220	9	0
892000	-741220	9	0
893000	-741220	9	0
894000	-741220	9	0
895000	-741220	9	0
896000	-741220	9	0
897000	-741220	9	0
898000	-741220	9	0
899000	-741220	9	0
900000	-741220	9	0
901000	-741219	9	0
902000	-741219	9	0
903000	-741219	9	0
904000	-741219	9	0
905000	-741219	9	0
906000	-741219	9	0
907000	-741219	9	0
908000	-741219	9	0
909000	-741219	9	0
910000	-741219	9	0
911000	-741219	9	0
912000	-741219	9	0
913000	-741219	9	0
914000	-741219	9	0
915000	-741219	9	0
916000	-741219	9	0
917000	-741219	9	0
918000	-741219	9	0
919000	-741219	9	0
920000	-741219	9	0
921000	-741213	9	0
922000	-741213	9	0
923000	-741213	9	0
924000	-741213	9	0
925000	-741213	9	0
926000	-741213	9	0
927000	-741213	9	0
928000	-741213	9	0
929000	-741213	9	0
930000	-741213	9	0
931000	-741211	9	0
932000	-741211	9	0
933000	-741211	9	0
934000	-741211	9	0
935000	-741211	9	0
936000	-741211	9	0
937000	-741211	9	0
938000	-741211	9	0
939000	-741211	9	0
940000	-741211	9	0
941000	-741197	9	0
942000	-741197	9	0
943000	-741197	9	0
944000	-741197	9	0
945000	-741197	9	0
946000	-741197	9	0
947000	-741197	9	0
948000	-741197	9	0
949000	-741197	9	0
950000	-741197	9	0
951000	-741188	9	0
952000	-741188	9	0
953000	-741188	9	0
954000	-741188	9	0
955000	-741188	9	0
956000	-741188	9	0
957000	-741188	9	0
958000	-741188	9	0
959000	-741188	9	0
960000	-741179	9	0
961000	-741179	9	0
962000	-741179	9	0
963000	-741179	9	0
964000	-741179	9	0
965000	-741179	9	0
966000	-741179	9	0
967000	-741179	9	0
968000	-741179	9	0
969000	-741179	9	0
970000	-741174	9	0
971000	-741174	9	0
972000	-741174	9	0
973000	-741174	9	0
974000	-741174	9	0
975000	-741174	9	0
976000	-741174	9	0
977000	-741174	9	0
978000	-741174	9	0
979000	-741174	9	0
980000	-741179	9	0
981000	-741179	9	0
982000	-741179	9	0
983000	-741179	9	0
984000	-741179	9	0
985000	-741179	9	0
986000	-741179	9	0
987000	-741179	9	0
988000	-741179	9	0
989000	-741179	9	0
990000	-741180	10	0
991000	-741180	10	0
992000	-741180	10	0
993000	-741180	10	0
994000	-741180	10	0
995000	-741180	10	0
996000	-741180	10	0
997000	-741180	10	0
998000	-741180	10	0
999000	-741180	10	0
1000000	-658776	10	0
1001000	-658776	10	0
1002000	-658776	10	0
1003000	-658776	10	0
1004000	-658776	10	0
1005000	-658776	10	0
1006000	-658776	10	0
1007000	-658776	10	0
1008000	-658776	10	0
1009000	-658776	10	0
1010000	-576363	10	0
1011000	-576363	10	0
1012000	-576363	10	0
1013000	-576363	10	0
1014000	-576363	10	0
1015000	-576363	10	0
1016000	-576363	10	0
1017000	-576363	10	0
1018000	-576363	10	0
1019000	-576363	10	0
1020000	-493945	10	0
1021000	-493945	10	0
1022000	-493945	10	0
1023000	-493945	10	0
1024000	-493945	10	0
1025000	-493945	10	0
1026000	-493945	10	0
1027000	-493945	10	0
1028000	-493945	10	0
1029000	-493945	10	0
1030000	-411526	10	0
1031000	-411526	10	0
1032000	-411526	10	0
1033000	-411526	10	0
1034000	-411526	10	0
1035000	-411526	10	0
1036000	-411526	10	0
1037000	-411526	10	0
1038000	-411526	10	0
1039000	-329108	10	0
1040000	-329108	10	0
1041000	-329108	10	0
1042000	-329108	10	0
1043000	-329108	10	0
1044000	-329108	10	0
1045000	-329108	10	0
1046000	-329108	10	0
1047000	-329108	10	0
1048000	-329108	10	0
1049000	-246694	10	0
1050000	-246694	10	0
1051000	-246694	10	0
1052000	-246694	10	0
1053000	-246694	10	0
1054000	-246694	10	0
1055000	-246694	10	0
1056000	-246694	10	0
1057000	-246694	10	0
1058000	-246694	10	0
1059000	-164279	10	0
1060000	-164279	10	0
1061000	-164279	10	0
1062000	-164279	10	0
1063000	-164279	10	0
1064000	-164279	10	0
1065000	-164279	10	0
1066000	-164279	10	0
1067000	-164279	10	0
1068000	-164279	10	0
1069000	-81863	10	0
1070000	-81863	10	0
1071000	-81863	10	0
1072000	-81863	10	0
1073000	-81863	10	0
1074000	-81863	10	0
1075000	-81863	10	0
1076000	-81863	10	0
1077000	-81863	10	0
1078000	-81863	10	0
1079000	549	10	0
1080000	549	10	0
1081000	549	10	0
1082000	549	10	0
1083000	549	10	0
1084000	549	10	0
1085000	549	10	0
1086000	549	10	0
1087000	549	10	0
1088000	549	10	0
1089000	550	11	0
1090000	550	11	0
1091000	550	11	0
1092000	550	11	0
1093000	550	11	0
1094000	550	11	0
1095000	550	11	0
1096000	550	11	0
1097000	550	11	0
1098000	550	11	0
1099000	547	11	0
1100000	547	11	0
1101000	547	11	0
1102000	547	11	0
1103000	547	11	0
1104000	547	11	0
1105000	547	11	0
1106000	547	11	0
1107000	547	11	0
1108000	547	11	0
1109000	548	11	0
1110000	548	11	0
1111000	548	11	0
1112000	548	11	0
1113000	548	11	0
1114000	548	11	0
1115000	548	11	0
1116000	548	11	0
1117000	548	11	0
1118000	548	11	0
1119000	551	11	0
1120000	551	11	0
1121000	551	11	0
1122000	551	11	0
1123000	551	11	0
1124000	551	11	0
1125000	551	11	0
1126000	551	11	0
1127000	551	11	0
1128000	550	11	0
1129000	550	11	0
1130000	550	11	0
1131000	550	11	0
1132000	550	11	0
1133000	550	11	0
1134000	550	11	0
1135000	550	11	0
1136000	550	11	0
1137000	550	11	0
1138000	553	11	0
1139000	553	11	0
1140000	553	11	0
1141000	553	11	0
1142000	553	11	0
1143000	553	11	0
1144000	553	11	0
1145000	553	11	0
1146000	553	11	0
1147000	553	11	0
1148000	545	11	0
1149000	545	11	0
1150000	545	11	0
1151000	545	11	0
1152000	545	11	0
1153000	545	11	0
1154000	545	11	0
1155000	545	11	0
1156000	545	11	0
1157000	545	11	0
1158000	559	11	0
1159000	559	11	0
1160000	559	11	0
1161000	559	11	0
1162000	559	11	0
1163000	559	11	0
1164000	559	11	0
1165000	559	11	0
1166000	559	11	0
1167000	559	11	0
1168000	566	11	0
1169000	566	11	0
1170000	566	11	0
1171000	566	11	0
1172000	566	11	0
1173000	566	11	0
1174000	566	11	0
1175000	566	11	0
1176000	566	11	0
1177000	566	11	0
1178000	574	11	0
1179000	574	11	0
1180000	574	11	0
1181000	574	11	0
1182000	574	11	0
1183000	574	11	0
1184000	574	11	0
1185000	574	11	0
1186000	574	11	0
1187000	574	11	0
1188000	571	12	0
1189000	571	12	0
1190000	571	12	0
1191000	571	12	0
1192000	571	12	0
1193000	571	12	0
1194000	571	12	0
1195000	571	12	0
1196000	571	12	0
1197000	571	12	0
1198000	562	12	0
1199000	562	12	0
1200000	562	12	0
1201000	562	12	0
1202000	562	12	0
1203000	562	12	0
1204000	562	12	0
1205000	562	12	0
1206000	562	12	0
1207000	562	12	0
1208000	562	12	0
1209000	562	12	0
1210000	562	12	0
1211000	562	12	0
1212000	562	12	0
1213000	562	12	0
1214000	562	12	0
1215000	562	12	0
1216000	562	12	0
1217000	564	12	0
1218000	564	12	0
1219000	564	12	0
1220000	564	12	0
1221000	564	12	0
1222000	564	12	0
1223000	564	12	0
1224000	564	12	0
1225000	564	12	0
1226000	564	12	0
1227000	562	12	0
1228000	562	12	0
1229000	562	12	0
1230000	562	12	0
1231000	562	12	0
1232000	562	12	0
1233000	562	12	0
1234000	562	12	0
1235000	562	12	0
1236000	562	12	0
1237000	566	12	0
1238000	566	12	0
1239000	566	12	0
1240000	566	12	0
1241000	566	12	0
1242000	566	12	0
1243000	566	12	0
1244000	566	12	0
1245000	566	12	0
1246000	566	12	0
1247000	570	12	0
1248000	570	12	0
1249000	570	12	0
1250000	570	12	0
1251000	570	12	0
1252000	570	12	0
1253000	570	12	0
1254000	570	12	0
1255000	570	12	0
1256000	570	12	0
1257000	575	12	0
1258000	575	12	0
1259000	575	12	0
1260000	575	12	0
1261000	575	12	0
1262000	575	12	0
1263000	575	12	0
1264000	575	12	0
1265000	575	12	0
1266000	575	12	0
1267000	574	12	0
1268000	574	12	0
1269000	574	12	0
1270000	574	12	0
1271000	574	12	0
1272000	574	12	0
1273000	574	12	0
1274000	574	12	0
1275000	574	12	0
1276000	574	12	0
1277000	562	12	0
1278000	562	12	0
1279000	562	12	0
1280000	562	12	0
1281000	562	12	0
1282000	562	12	0
1283000	562	12	0
1284000	562	12	0
1285000	562	12	0
1286000	553	13	0
1287000	553	13	0
1288000	553	13	0
1289000	553	13	0
1290000	553	13	0
1291000	553	13	0
1292000	553	13	0
1293000	553	13	0
1294000	553	13	0
1295000	553	13	0
1296000	559	13	0
1297000	559	13	0
1298000	559	13	0
1299000	559	13	0
1300000	559	13	0
1301000	559	13	0
1302000	559	13	0
1303000	559	13	0
1304000	559	13	0
1305000	559	13	0
1306000	566	13	0
1307000	566	13	0
1308000	566	13	0
1309000	566	13	0
1310000	566	13	0
1311000	566	13	0
1312000	566	13	0
1313000	566	13	0
1314000	566	13	0
1315000	566	13	0
1316000	578	13	0
1317000	578	13	0
1318000	578	13	0
1319000	578	13	0
1320000	578	13	0
1321000	578	13	0
1322000	578	13	0
1323000	578	13	0
1324000	578	13	0
1325000	578	13	0
1326000	588	13	0
1327000	588	13	0
1328000	588	13	0
1329000	588	13	0
1330000	588	13	0
1331000	588	13	0
1332000	588	13	0
1333000	588	13	0
1334000	588	13	0
1335000	588	13	0
1336000	584	13	0
1337000	584	13	0
1338000	584	13	0
1339000	584	13	0
1340000	584	13	0
1341000	584	13	0
1342000	584	13	0
1343000	584	13	0
1344000	584	13	0
1345000	584	13	0
1346000	579	13	0
1347000	579	13	0
1348000	579	13	0
1349000	579	13	0
1350000	579	13	0
1351000	579	13	0
1352000	579	13	0
1353000	579	13	0
1354000	579	13	0
1355000	579	13	0
1356000	562	13	0
1357000	562	13	0
1358000	562	13	0
1359000	562	13	0
1360000	562	13	0
1361000	562	13	0
1362000	562	13	0
1363000	562	13	0
1364000	562	13	0
1365000	550	13	0
1366000	550	13	0
1367000	550	13	0
1368000	550	13	0
1369000	550	13	0
1370000	550	13	0
1371000	550	13	0
1372000	550	13	0
1373000	550	13	0
1374000	550	13	0
1375000	556	13	0
1376000	556	13	0
1377000	556	13	0
1378000	556	13	0
1379000	556	13	0
1380000	556	13	0
1381000	556	13	0
1382000	556	13	0
1383000	556	13	0
1384000	556	13	0
1385000	562	14	0
1386000	562	14	0
1387000	562	14	0
1388000	562	14	0
1389000	562	14	0
1390000	562	14	0
1391000	562	14	0
1392000	562	14	0
1393000	562	14	0
1394000	562	14	0
1395000	560	14	0
1396000	560	14	0
1397000	560	14	0
1398000	560	14	0
1399000	560	14	0
1400000	560	14	0
1401000	560	14	0
1402000	560	14	0
1403000	560	14	0
1404000	560	14	0
1405000	559	14	0
1406000	559	14	0
1407000	559	14	0
1408000	559	14	0
1409000	559	14	0
1410000	559	14	0
1411000	559	14	0
1412000	559	14	0
1413000	559	14	0
1414000	559	14	0
1415000	551	14	0
1416000	551	14	0
1417000	551	14	0
1418000	551	14	0
1419000	551	14	0
1420000	551	14	0
1421000	551	14	0
1422000	551	14	0
1423000	551	14	0
1424000	551	14	0
1425000	554	14	0
1426000	554	14	0
1427000	554	14	0
1428000	554	14	0
1429000	554	14	0
1430000	554	14	0
1431000	554	14	0
1432000	554	14	0
1433000	554	14	0
1434000	554	14	0
1435000	567	14	0
1436000	567	14	0
1437000	567	14	0
1438000	567	14	0
1439000	567	14	0
1440000	567	14	0
1441000	567	14	0
1442000	567	14	0
1443000	567	14	0
1444000	552	14	0
1445000	552	14	0
1446000	552	14	0
1447000	552	14	0
1448000	552	14	0
1449000	552	14	0
1450000	552	14	0
1451000	552	14	0
1452000	552	14	0
1453000	552	14	0
1454000	546	14	0
1455000	546	14	0
1456000	546	14	0
1457000	546	14	0
1458000	546	14	0
1459000	546	14	0
1460000	546	14	0
1461000	546	14	0
1462000	546	14	0
1463000	546	14	0
1464000	555	14	0
1465000	555	14	0
1466000	555	14	0
1467000	555	14	0
1468000	555	14	0
1469000	555	14	0
1470000	555	14	0
1471000	555	14	0
1472000	555	14	0
1473000	555	14	0
1474000	559	14	0
1475000	559	14	0
1476000	559	14	0
1477000	559	14	0
1478000	559	14	0
1479000	559	14	0
1480000	559	14	0
1481000	559	14	0
1482000	559	14	0
1483000	559	14	0
1484000	564	15	0
1485000	564	15	0
1486000	564	15	0
1487000	564	15	0
1488000	564	15	0
1489000	564	15	0
1490000	564	15	0
1491000	564	15	0
1492000	564	15	0
1493000	564	15	0
1494000	563	15	0
1495000	563	15	0
1496000	563	15	0
1497000	563	15	0
1498000	563	15	0
1499000	563	15	0
1500000	563	15	0
1501000	563	15	0
1502000	563	15	0
1503000	563	15	0
1504000	566	15	0
1505000	566	15	0
1506000	566	15	0
1507000	566	15	0
1508000	566	15	0
1509000	566	15	0
1510000	566	15	0
1511000	566	15	0
1512000	566	15	0
1513000	566	15	0
1514000	560	15	0
1515000	560	15	0
1516000	560	15	0
1517000	560	15	0
1518000	560	15	0
1519000	560	15	0
1520000	560	15	0
1521000	560	15	0
1522000	560	15	0
1523000	558	15	0
1524000	558	15	0
1525000	558	15	0
1526000	558	15	0
1527000	558	15	0
1528000	558	15	0
1529000	558	15	0
1530000	558	15	0
1531000	558	15	0
1532000	558	15	0
1533000	547	15	0
1534000	547	15	0
1535000	547	15	0
1536000	547	15	0
1537000	547	15	0
1538000	547	15	0
1539000	547	15	0
1540000	547	15	0
1541000	547	15	0
1542000	547	15	0
1543000	534	15	0
1544000	534	15	0
1545000	534	15	0
1546000	534	15	0
1547000	534	15	0
1548000	534	15	0
1549000	534	15	0
1550000	534	15	0
1551000	534	15	0
1552000	534	15	0
1553000	517	15	0
1554000	517	15	0
1555000	517	15	0
1556000	517	15	0
1557000	517	15	0
1558000	517	15	0
1559000	517	15	0
1560000	517	15	0
1561000	517	15	0
1562000	517	15	0
1563000	495	15	0
1564000	495	15	0
1565000	495	15	0
1566000	495	15	0
1567000	495	15	0
1568000	495	15	0
1569000	495	15	0
1570000	495	15	0
1571000	495	15	0
1572000	495	15	0
1573000	509	15	0
1574000	509	15	0
1575000	509	15	0
1576000	509	15	0
1577000	509	15	0
1578000	509	15	0
1579000	509	15	0
1580000	509	15	0
1581000	509	15	0
1582000	509	15	0
1583000	526	16	0
1584000	526	16	0
1585000	526	16	0
1586000	526	16	0
1587000	526	16	0
1588000	526	16	0
1589000	526	16	0
1590000	526	16	0
1591000	526	16	0
1592000	526	16	0
1593000	524	16	0
1594000	524	16	0
1595000	524	16	0
1596000	524	16	0
1597000	524	16	0
1598000	524	16	0
1599000	524	16	0
1600000	524	16	0
1601000	524	16	0
1602000	524	16	0
1603000	523	16	0
1604000	523	16	0
1605000	523	16	0
1606000	523	16	0
1607000	523	16	0
1608000	523	16	0
1609000	523	16	0
1610000	523	16	0
1611000	523	16	0
1612000	502	16	0
1613000	502	16	0
1614000	502	16	0
1615000	502	16	0
1616000	502	16	0
1617000	502	16	0
1618000	502	16	0
1619000	502	16	0
1620000	502	16	0
1621000	502	16	0
1622000	485	16	24
1623000	485	16	24
1624000	485	16	24
1625000	485	16	24
1626000	485	16	24
1627000	485	16	24
1628000	485	16	24
1629000	485	16	24
1630000	485	16	24
1631000	485	16	24
1632000	473	16	0
1633000	473	16	0
1634000	473	16	0
1635000	473	16	0
1636000	473	16	0
1637000	473	16	0
1638000	473	16	0
1639000	473	16	0
1640000	473	16	0
1641000	473	16	0
1642000	466	16	0
1643000	466	16	0
1644000	466	16	0
1645000	466	16	0
1646000	466	16	0
1647000	466	16	0
1648000	466	16	0
1649000	466	16	0
1650000	466	16	0
1651000	466	16	0
1652000	468	16	0
1653000	468	16	0
1654000	468	16	0
1655000	468	16	0
1656000	468	16	0
1657000	468	16	0
1658000	468	16	0
1659000	468	16	0
1660000	468	16	0
1661000	468	16	0
1662000	563	16	0
1663000	563	16	0
1664000	563	16	0
1665000	563	16	0
1666000	563	16	0
1667000	563	16	0
1668000	563	16	0
1669000	563	16	0
1670000	563	16	0
1671000	563	16	0
1672000	428	16	0
1673000	428	16	0
1674000	428	16	0
1675000	428	16	0
1676000	428	16	0
1677000	428	16	0
1678000	428	16	0
1679000	428	16	0
1680000	428	16	0
1681000	336	17	24
1682000	336	17	24
1683000	336	17	24
1684000	336	17	24
1685000	336	17	24
1686000	336	17	24
1687000	336	17	24
1688000	336	17	24
1689000	336	17	24
1690000	336	17	24
1691000	236	17	0
1692000	236	17	0
1693000	236	17	0
1694000	236	17	0
1695000	236	17	0
1696000	236	17	0
1697000	236	17	0
1698000	236	17	0
1699000	236	17	0
1700000	236	17	0
1701000	256	17	24
1702000	256	17	24
1703000	256	17	24
1704000	256	17	24
1705000	256	17	24
1706000	256	17	24
1707000	256	17	24
1708000	256	17	24
1709000	256	17	24
1710000	256	17	24
1711000	472	17	0
1712000	472	17	0
1713000	472	17	0
1714000	472	17	0
1715000	472	17	0
1716000	472	17	0
1717000	472	17	0
1718000	472	17	0
1719000	472	17	0
1720000	472	17	0
1721000	664	17	24
1722000	664	17	24
1723000	664	17	24
1724000	664	17	24
1725000	664	17	24
1726000	664	17	24
1727000	664	17	24
1728000	664	17	24
1729000	664	17	24
1730000	664	17	24
1731000	856	17	0
1732000	856	17	0
1733000	856	17	0
1734000	856	17	0
1735000	856	17	0
1736000	856	17	0
1737000	856	17	0
1738000	856	17	0
1739000	856	17	0
1740000	856	17	0
1741000	718	17	24
1742000	718	17	24
1743000	718	17	24
1744000	718	17	24
1745000	718	17	24
1746000	718	17	24
1747000	718	17	24
1748000	718	17	24
1749000	718	17	24
1750000	718	17	0
1751000	680	17	0
1752000	680	17	0
1753000	680	17	0
1754000	680	17	0
1755000	680	17	0
1756000	680	17	0
1757000	680	17	0
1758000	680	17	0
1759000	680	17	0
1760000	925	17	0
1761000	925	17	0
1762000	925	17	0
1763000	925	17	0
1764000	925	17	0
1765000	925	17	0
1766000	925	17	0
1767000	925	17	0
1768000	925	17	0
1769000	925	17	0
1770000	965	17	0
1771000	965	17	0
1772000	965	17	0
1773000	965	17	0
1774000	965	17	0
1775000	965	17	0
1776000	965	17	0
1777000	965	17	0
1778000	965	17	0
1779000	965	17	0
1780000	1004	18	0
1781000	1004	18	0
1782000	1004	18	0
1783000	1004	18	0
1784000	1004	18	0
1785000	1004	18	0
1786000	1004	18	0
1787000	1004	18	0
1788000	1004	18	0
1789000	1004	18	0
1790000	587	18	0
1791000	587	18	0
1792000	587	18	0
1793000	587	18	0
1794000	587	18	0
1795000	587	18	0
1796000	587	18	0
1797000	587	18	0
1798000	587	18	0
1799000	587	18	0
1800000	-76	18	0
1801000	-76	18	0
1802000	-76	18	0
1803000	-76	18	0
1804000	-76	18	0
1805000	-76	18	0
1806000	-76	18	0
1807000	-76	18	0
1808000	-76	18	0
1809000	-76	18	0
1810000	28	18	0
1811000	28	18	0
1812000	28	18	0
1813000	28	18	0
1814000	28	18	0
1815000	28	18	0
1816000	28	18	0
1817000	28	18	0
1818000	28	18	0
1819000	28	18	0
1820000	131	18	0
1821000	131	18	0
1822000	131	18	0
1823000	131	18	0
1824000	131	18	0
1825000	131	18	0
1826000	131	18	0
1827000	131	18	0
1828000	131	18	0
1829000	131	18	24
1830000	630	18	24
1831000	630	18	24
1832000	630	18	24
1833000	630	18	24
1834000	630	18	24
1835000	630	18	24
1836000	630	18	24
1837000	630	18	24
1838000	630	18	24
1839000	1084	18	0
1840000	1084	18	0
1841000	1084	18	0
1842000	1084	18	0
1843000	1084	18	0
1844000	1084	18	0
1845000	1084	18	0
1846000	1084	18	0
1847000	1084	18	0
1848000	1084	18	0
1849000	1093	18	0
1850000	1093	18	0
1851000	1093	18	0
1852000	1093	18	0
1853000	1093	18	0
1854000	1093	18	0
1855000	1093	18	0
1856000	1093	18	0
1857000	1093	18	0
1858000	1093	18	0
1859000	706	18	24
1860000	706	18	24
1861000	706	18	24
1862000	706	18	24
1863000	706	18	24
1864000	706	18	24
1865000	706	18	24
1866000	706	18	24
1867000	706	18	24
1868000	706	18	24
1869000	323	18	24
1870000	323	18	24
1871000	323	18	24
1872000	323	18	24
1873000	323	18	24
1874000	323	18	24
1875000	323	18	24
1876000	323	18	24
1877000	323	18	24
1878000	323	18	24
1879000	-108	19	24
1880000	-108	19	24
1881000	-108	19	24
1882000	-108	19	24
1883000	-108	19	24
1884000	-108	19	24
1885000	-108	19	24
1886000	-108	19	24
1887000	-108	19	24
1888000	-108	19	24
1889000	251	19	0
1890000	251	19	0
1891000	251	19	0
1892000	251	19	0
1893000	251	19	0
1894000	251	19	0
1895000	251	19	0
1896000	251	19	0
1897000	251	19	0
1898000	251	19	0
1899000	969	19	24
1900000	969	19	24
1901000	969	19	24
1902000	969	19	24
1903000	969	19	24
1904000	969	19	24
1905000	969	19	24
1906000	969	19	24
1907000	969	19	24
1908000	969	19	24
1909000	1683	19	24
1910000	1683	19	24
1911000	1683	19	24
1912000	1683	19	24
1913000	1683	19	24
1914000	1683	19	24
1915000	1683	19	24
1916000	1683	19	24
1917000	1683	19	24
1918000	1683	19	0
1919000	1936	19	0
1920000	1936	19	0
1921000	1936	19	0
1922000	1936	19	0
1923000	1936	19	0
1924000	1936	19	0
1925000	1936	19	0
1926000	1936	19	0
1927000	1936	19	0
1928000	1763	19	24
1929000	1763	19	24
1930000	1763	19	24
1931000	1763	19	24
1932000	1763	19	24
1933000	1763	19	24
1934000	1763	19	24
1935000	1763	19	24
1936000	1763	19	24
1937000	1763	19	24
1938000	1437	19	24
1939000	1437	19	24
1940000	1437	19	24
1941000	1437	19	24
1942000	1437	19	24
1943000	1437	19	24
1944000	1437	19	24
1945000	1437	19	24
1946000	1437	19	24
1947000	1437	19	24
1948000	1110	19	0
1949000	1110	19	0
1950000	1110	19	0
1951000	1110	19	0
1952000	1110	19	0
1953000	1110	19	0
1954000	1110	19	0
1955000	1110	19	0
1956000	1110	19	0
1957000	1110	19	0
1958000	78	19	24
1959000	78	19	24
1960000	78	19	24
1961000	78	19	24
1962000	78	19	24
1963000	78	19	24
1964000	78	19	24
1965000	78	19	24
1966000	78	19	24
1967000	78	19	24
1968000	-15	19	24
1969000	-15	19	24
1970000	-15	19	24
1971000	-15	19	24
1972000	-15	19	24
1973000	-15	19	24
1974000	-15	19	24
1975000	-15	19	24
1976000	-15	19	24
1977000	-15	19	24
1978000	692	20	24
1979000	692	20	24
1980000	692	20	24
1981000	692	20	24
1982000	692	20	24
1983000	692	20	24
1984000	692	20	24
1985000	692	20	24
1986000	692	20	24
1987000	692	20	0
1988000	1641	20	0
1989000	1641	20	0
1990000	1641	20	0
1991000	1641	20	0
1992000	1641	20	0
1993000	1641	20	0
1994000	1641	20	0
1995000	1641	20	0
1996000	1641	20	0
1997000	2588	20	24
1998000	2588	20	24
1999000	2588	20	24
[truncated: 35,319 more rows]
