# Supplementary material for: Empirical optimization of an angled spoke paddling wheel with self-rotating mechanism
Source: Sci Rep. 2022 Nov 28;12:20511. doi: 10.1038/s41598-022-25181-7 (PMC9705443; doi:10.1038/s41598-022-25181-7)
Supplement: Supplementary file 1 — Supplementary Information. [file 41598_2022_25181_MOESM1_ESM.zip › 2nd_test_Loadcell_raw_data/R9/Test2_R9_90RPM_Set2.csv]

Timestamp	RMS_Val_G	Target_Vel_G	Vel_Cur_G
0	0	0	0
1000	0	0	0
2000	0	0	0
3000	0	0	0
4000	0	0	0
5000	0	0	0
6000	0	0	0
7000	0	0	0
8000	0	0	0
9000	0	0	0
10000	0	0	0
11000	0	0	0
12000	-83535	0	0
13000	-83535	0	0
14000	-83535	0	0
15000	-83535	0	0
16000	-83535	0	0
17000	-83535	0	0
18000	-83535	0	0
19000	-83535	0	0
20000	-83535	0	0
21000	-167070	0	0
22000	-167070	0	0
23000	-167070	0	0
24000	-167070	0	0
25000	-167070	0	0
26000	-167070	0	0
27000	-167070	0	0
28000	-167070	0	0
29000	-167070	0	0
30000	-167070	0	0
31000	-250598	0	0
32000	-250598	0	0
33000	-250598	0	0
34000	-250598	0	0
35000	-250598	0	0
36000	-250598	0	0
37000	-250598	0	0
38000	-250598	0	0
39000	-250598	0	0
40000	-250598	0	0
41000	-334135	0	0
42000	-334135	0	0
43000	-334135	0	0
44000	-334135	0	0
45000	-334135	0	0
46000	-334135	0	0
47000	-334135	0	0
48000	-334135	0	0
49000	-334135	0	0
50000	-334135	0	0
51000	-417669	0	0
52000	-417669	0	0
53000	-417669	0	0
54000	-417669	0	0
55000	-417669	0	0
56000	-417669	0	0
57000	-417669	0	0
58000	-417669	0	0
59000	-417669	0	0
60000	-417669	0	0
61000	-501202	0	0
62000	-501202	0	0
63000	-501202	0	0
64000	-501202	0	0
65000	-501202	0	0
66000	-501202	0	0
67000	-501202	0	0
68000	-501202	0	0
69000	-501202	0	0
70000	-501202	0	0
71000	-584745	0	0
72000	-584745	0	0
73000	-584745	0	0
74000	-584745	0	0
75000	-584745	0	0
76000	-584745	0	0
77000	-584745	0	0
78000	-584745	0	0
79000	-584745	0	0
80000	-584745	0	0
81000	-668285	0	0
82000	-668285	0	0
83000	-668285	0	0
84000	-668285	0	0
85000	-668285	0	0
86000	-668285	0	0
87000	-668285	0	0
88000	-668285	0	0
89000	-668285	0	0
90000	-751830	0	0
91000	-751830	0	0
92000	-751830	0	0
93000	-751830	0	0
94000	-751830	0	0
95000	-751830	0	0
96000	-751830	0	0
97000	-751830	0	0
98000	-751830	0	0
99000	-751830	0	0
100000	-751830	1	0
101000	-751830	1	0
102000	-751830	1	0
103000	-751830	1	0
104000	-751830	1	0
105000	-751830	1	0
106000	-751830	1	0
107000	-751830	1	0
108000	-751830	1	0
109000	-751830	1	0
110000	-751830	1	0
111000	-751830	1	0
112000	-751830	1	0
113000	-751830	1	0
114000	-751830	1	0
115000	-751830	1	0
116000	-751830	1	0
117000	-751830	1	0
118000	-751830	1	0
119000	-751830	1	0
120000	-751830	1	0
121000	-751830	1	0
122000	-751830	1	0
123000	-751830	1	0
124000	-751830	1	0
125000	-751830	1	0
126000	-751830	1	0
127000	-751830	1	0
128000	-751830	1	0
129000	-751830	1	0
130000	-751825	1	0
131000	-751825	1	0
132000	-751825	1	0
133000	-751825	1	0
134000	-751825	1	0
135000	-751825	1	0
136000	-751825	1	0
137000	-751825	1	0
138000	-751825	1	0
139000	-751825	1	0
140000	-751821	1	0
141000	-751821	1	0
142000	-751821	1	0
143000	-751821	1	0
144000	-751821	1	0
145000	-751821	1	0
146000	-751821	1	0
147000	-751821	1	0
148000	-751821	1	0
149000	-751821	1	0
150000	-751817	1	0
151000	-751817	1	0
152000	-751817	1	0
153000	-751817	1	0
154000	-751817	1	0
155000	-751817	1	0
156000	-751817	1	0
157000	-751817	1	0
158000	-751817	1	0
159000	-751817	1	0
160000	-751819	1	0
161000	-751819	1	0
162000	-751819	1	0
163000	-751819	1	0
164000	-751819	1	0
165000	-751819	1	0
166000	-751819	1	0
167000	-751819	1	0
168000	-751819	1	0
169000	-751815	1	0
170000	-751815	1	0
171000	-751815	1	0
172000	-751815	1	0
173000	-751815	1	0
174000	-751815	1	0
175000	-751815	1	0
176000	-751815	1	0
177000	-751815	1	0
178000	-751815	1	0
179000	-751812	1	0
180000	-751812	1	0
181000	-751812	1	0
182000	-751812	1	0
183000	-751812	1	0
184000	-751812	1	0
185000	-751812	1	0
186000	-751812	1	0
187000	-751812	1	0
188000	-751812	1	0
189000	-751809	1	0
190000	-751809	1	0
191000	-751809	1	0
192000	-751809	1	0
193000	-751809	1	0
194000	-751809	1	0
195000	-751809	1	0
196000	-751809	1	0
197000	-751809	1	0
198000	-751809	1	0
199000	-751801	2	0
200000	-751801	2	0
201000	-751801	2	0
202000	-751801	2	0
203000	-751801	2	0
204000	-751801	2	0
205000	-751801	2	0
206000	-751801	2	0
207000	-751801	2	0
208000	-751801	2	0
209000	-751803	2	0
210000	-751803	2	0
211000	-751803	2	0
212000	-751803	2	0
213000	-751803	2	0
214000	-751803	2	0
215000	-751803	2	0
216000	-751803	2	0
217000	-751803	2	0
218000	-751803	2	0
219000	-751802	2	0
220000	-751802	2	0
221000	-751802	2	0
222000	-751802	2	0
223000	-751802	2	0
224000	-751802	2	0
225000	-751802	2	0
226000	-751802	2	0
227000	-751802	2	0
228000	-751802	2	0
229000	-751807	2	0
230000	-751807	2	0
231000	-751807	2	0
232000	-751807	2	0
233000	-751807	2	0
234000	-751807	2	0
235000	-751807	2	0
236000	-751807	2	0
237000	-751807	2	0
238000	-751813	2	0
239000	-751813	2	0
240000	-751813	2	0
241000	-751813	2	0
242000	-751813	2	0
243000	-751813	2	0
244000	-751813	2	0
245000	-751813	2	0
246000	-751813	2	0
247000	-751813	2	0
248000	-751806	2	0
249000	-751806	2	0
250000	-751806	2	0
251000	-751806	2	0
252000	-751806	2	0
253000	-751806	2	0
254000	-751806	2	0
255000	-751806	2	0
256000	-751806	2	0
257000	-751806	2	0
258000	-751804	2	0
259000	-751804	2	0
260000	-751804	2	0
261000	-751804	2	0
262000	-751804	2	0
263000	-751804	2	0
264000	-751804	2	0
265000	-751804	2	0
266000	-751804	2	0
267000	-751804	2	0
268000	-751799	2	0
269000	-751799	2	0
270000	-751799	2	0
271000	-751799	2	0
272000	-751799	2	0
273000	-751799	2	0
274000	-751799	2	0
275000	-751799	2	0
276000	-751799	2	0
277000	-751799	2	0
278000	-751794	2	0
279000	-751794	2	0
280000	-751794	2	0
281000	-751794	2	0
282000	-751794	2	0
283000	-751794	2	0
284000	-751794	2	0
285000	-751794	2	0
286000	-751794	2	0
287000	-751794	2	0
288000	-751798	2	0
289000	-751798	2	0
290000	-751798	2	0
291000	-751798	2	0
292000	-751798	2	0
293000	-751798	2	0
294000	-751798	2	0
295000	-751798	2	0
296000	-751798	2	0
297000	-751798	2	0
298000	-751796	3	0
299000	-751796	3	0
300000	-751796	3	0
301000	-751796	3	0
302000	-751796	3	0
303000	-751796	3	0
304000	-751796	3	0
305000	-751796	3	0
306000	-751796	3	0
307000	-751796	3	0
308000	-751797	3	0
309000	-751797	3	0
310000	-751797	3	0
311000	-751797	3	0
312000	-751797	3	0
313000	-751797	3	0
314000	-751797	3	0
315000	-751797	3	0
316000	-751797	3	0
317000	-751795	3	0
318000	-751795	3	0
319000	-751795	3	0
320000	-751795	3	0
321000	-751795	3	0
322000	-751795	3	0
323000	-751795	3	0
324000	-751795	3	0
325000	-751795	3	0
326000	-751795	3	0
327000	-751793	3	0
328000	-751793	3	0
329000	-751793	3	0
330000	-751793	3	0
331000	-751793	3	0
332000	-751793	3	0
333000	-751793	3	0
334000	-751793	3	0
335000	-751793	3	0
336000	-751793	3	0
337000	-751795	3	0
338000	-751795	3	0
339000	-751795	3	0
340000	-751795	3	0
341000	-751795	3	0
342000	-751795	3	0
343000	-751795	3	0
344000	-751795	3	0
345000	-751795	3	0
346000	-751795	3	0
347000	-751793	3	0
348000	-751793	3	0
349000	-751793	3	0
350000	-751793	3	0
351000	-751793	3	0
352000	-751793	3	0
353000	-751793	3	0
354000	-751793	3	0
355000	-751793	3	0
356000	-751793	3	0
357000	-751788	3	0
358000	-751788	3	0
359000	-751788	3	0
360000	-751788	3	0
361000	-751788	3	0
362000	-751788	3	0
363000	-751788	3	0
364000	-751788	3	0
365000	-751788	3	0
366000	-751788	3	0
367000	-751782	3	0
368000	-751782	3	0
369000	-751782	3	0
370000	-751782	3	0
371000	-751782	3	0
372000	-751782	3	0
373000	-751782	3	0
374000	-751782	3	0
375000	-751782	3	0
376000	-751782	3	0
377000	-751782	3	0
378000	-751782	3	0
379000	-751782	3	0
380000	-751782	3	0
381000	-751782	3	0
382000	-751782	3	0
383000	-751782	3	0
384000	-751782	3	0
385000	-751782	3	0
386000	-751782	3	0
387000	-751782	3	0
388000	-751782	3	0
389000	-751782	3	0
390000	-751782	3	0
391000	-751782	3	0
392000	-751782	3	0
393000	-751782	3	0
394000	-751782	3	0
395000	-751782	3	0
396000	-751778	4	0
397000	-751778	4	0
398000	-751778	4	0
399000	-751778	4	0
400000	-751778	4	0
401000	-751778	4	0
402000	-751778	4	0
403000	-751778	4	0
404000	-751778	4	0
405000	-751778	4	0
406000	-751775	4	0
407000	-751775	4	0
408000	-751775	4	0
409000	-751775	4	0
410000	-751775	4	0
411000	-751775	4	0
412000	-751775	4	0
413000	-751775	4	0
414000	-751775	4	0
415000	-751775	4	0
416000	-751771	4	0
417000	-751771	4	0
418000	-751771	4	0
419000	-751771	4	0
420000	-751771	4	0
421000	-751771	4	0
422000	-751771	4	0
423000	-751771	4	0
424000	-751771	4	0
425000	-751771	4	0
426000	-751775	4	0
427000	-751775	4	0
428000	-751775	4	0
429000	-751775	4	0
430000	-751775	4	0
431000	-751775	4	0
432000	-751775	4	0
433000	-751775	4	0
434000	-751775	4	0
435000	-751775	4	0
436000	-751769	4	0
437000	-751769	4	0
438000	-751769	4	0
439000	-751769	4	0
440000	-751769	4	0
441000	-751769	4	0
442000	-751769	4	0
443000	-751769	4	0
444000	-751769	4	0
445000	-751769	4	0
446000	-751765	4	0
447000	-751765	4	0
448000	-751765	4	0
449000	-751765	4	0
450000	-751765	4	0
451000	-751765	4	0
452000	-751765	4	0
453000	-751765	4	0
454000	-751765	4	0
455000	-751765	4	0
456000	-751760	4	0
457000	-751760	4	0
458000	-751760	4	0
459000	-751760	4	0
460000	-751760	4	0
461000	-751760	4	0
462000	-751760	4	0
463000	-751760	4	0
464000	-751760	4	0
465000	-751760	4	0
466000	-751754	4	0
467000	-751754	4	0
468000	-751754	4	0
469000	-751754	4	0
470000	-751754	4	0
471000	-751754	4	0
472000	-751754	4	0
473000	-751754	4	0
474000	-751754	4	0
475000	-751761	4	0
476000	-751761	4	0
477000	-751761	4	0
478000	-751761	4	0
479000	-751761	4	0
480000	-751761	4	0
481000	-751761	4	0
482000	-751761	4	0
483000	-751761	4	0
484000	-751761	4	0
485000	-751751	4	0
486000	-751751	4	0
487000	-751751	4	0
488000	-751751	4	0
489000	-751751	4	0
490000	-751751	4	0
491000	-751751	4	0
492000	-751751	4	0
493000	-751751	4	0
494000	-751751	4	0
495000	-751741	5	0
496000	-751741	5	0
497000	-751741	5	0
498000	-751741	5	0
499000	-751741	5	0
500000	-751741	5	0
501000	-751741	5	0
502000	-751741	5	0
503000	-751741	5	0
504000	-751741	5	0
505000	-751742	5	0
506000	-751742	5	0
507000	-751742	5	0
508000	-751742	5	0
509000	-751742	5	0
510000	-751742	5	0
511000	-751742	5	0
512000	-751742	5	0
513000	-751742	5	0
514000	-751742	5	0
515000	-751740	5	0
516000	-751740	5	0
517000	-751740	5	0
518000	-751740	5	0
519000	-751740	5	0
520000	-751740	5	0
521000	-751740	5	0
522000	-751740	5	0
523000	-751740	5	0
524000	-751740	5	0
525000	-751747	5	0
526000	-751747	5	0
527000	-751747	5	0
528000	-751747	5	0
529000	-751747	5	0
530000	-751747	5	0
531000	-751747	5	0
532000	-751747	5	0
533000	-751747	5	0
534000	-751747	5	0
535000	-751753	5	0
536000	-751753	5	0
537000	-751753	5	0
538000	-751753	5	0
539000	-751753	5	0
540000	-751753	5	0
541000	-751753	5	0
542000	-751753	5	0
543000	-751753	5	0
544000	-751756	5	0
545000	-751756	5	0
546000	-751756	5	0
547000	-751756	5	0
548000	-751756	5	0
549000	-751756	5	0
550000	-751756	5	0
551000	-751756	5	0
552000	-751756	5	0
553000	-751756	5	0
554000	-751764	5	0
555000	-751764	5	0
556000	-751764	5	0
557000	-751764	5	0
558000	-751764	5	0
559000	-751764	5	0
560000	-751764	5	0
561000	-751764	5	0
562000	-751764	5	0
563000	-751764	5	0
564000	-751755	5	0
565000	-751755	5	0
566000	-751755	5	0
567000	-751755	5	0
568000	-751755	5	0
569000	-751755	5	0
570000	-751755	5	0
571000	-751755	5	0
572000	-751755	5	0
573000	-751755	5	0
574000	-751751	5	0
575000	-751751	5	0
576000	-751751	5	0
577000	-751751	5	0
578000	-751751	5	0
579000	-751751	5	0
580000	-751751	5	0
581000	-751751	5	0
582000	-751751	5	0
583000	-751751	5	0
584000	-751747	5	0
585000	-751747	5	0
586000	-751747	5	0
587000	-751747	5	0
588000	-751747	5	0
589000	-751747	5	0
590000	-751747	5	0
591000	-751747	5	0
592000	-751747	5	0
593000	-751747	5	0
594000	-751740	6	0
595000	-751740	6	0
596000	-751740	6	0
597000	-751740	6	0
598000	-751740	6	0
599000	-751740	6	0
600000	-751740	6	0
601000	-751740	6	0
602000	-751740	6	0
603000	-751740	6	0
604000	-751743	6	0
605000	-751743	6	0
606000	-751743	6	0
607000	-751743	6	0
608000	-751743	6	0
609000	-751743	6	0
610000	-751743	6	0
611000	-751743	6	0
612000	-751743	6	0
613000	-751743	6	0
614000	-751744	6	0
615000	-751744	6	0
616000	-751744	6	0
617000	-751744	6	0
618000	-751744	6	0
619000	-751744	6	0
620000	-751744	6	0
621000	-751744	6	0
622000	-751744	6	0
623000	-751746	6	0
624000	-751746	6	0
625000	-751746	6	0
626000	-751746	6	0
627000	-751746	6	0
628000	-751746	6	0
629000	-751746	6	0
630000	-751746	6	0
631000	-751746	6	0
632000	-751746	6	0
633000	-751747	6	0
634000	-751747	6	0
635000	-751747	6	0
636000	-751747	6	0
637000	-751747	6	0
638000	-751747	6	0
639000	-751747	6	0
640000	-751747	6	0
641000	-751747	6	0
642000	-751747	6	0
643000	-751746	6	0
644000	-751746	6	0
645000	-751746	6	0
646000	-751746	6	0
647000	-751746	6	0
648000	-751746	6	0
649000	-751746	6	0
650000	-751746	6	0
651000	-751746	6	0
652000	-751746	6	0
653000	-751751	6	0
654000	-751751	6	0
655000	-751751	6	0
656000	-751751	6	0
657000	-751751	6	0
658000	-751751	6	0
659000	-751751	6	0
660000	-751751	6	0
661000	-751751	6	0
662000	-751751	6	0
663000	-751751	6	0
664000	-751751	6	0
665000	-751751	6	0
666000	-751751	6	0
667000	-751751	6	0
668000	-751751	6	0
669000	-751751	6	0
670000	-751751	6	0
671000	-751751	6	0
672000	-751751	6	0
673000	-751750	6	0
674000	-751750	6	0
675000	-751750	6	0
676000	-751750	6	0
677000	-751750	6	0
678000	-751750	6	0
679000	-751750	6	0
680000	-751750	6	0
681000	-751750	6	0
682000	-751752	6	0
683000	-751752	6	0
684000	-751752	6	0
685000	-751752	6	0
686000	-751752	6	0
687000	-751752	6	0
688000	-751752	6	0
689000	-751752	6	0
690000	-751752	6	0
691000	-751752	6	0
692000	-751752	7	0
693000	-751751	7	0
694000	-751751	7	0
695000	-751751	7	0
696000	-751751	7	0
697000	-751751	7	0
698000	-751751	7	0
699000	-751751	7	0
700000	-751751	7	0
701000	-751751	7	0
702000	-751751	7	0
703000	-751751	7	0
704000	-751751	7	0
705000	-751751	7	0
706000	-751751	7	0
707000	-751751	7	0
708000	-751751	7	0
709000	-751751	7	0
710000	-751751	7	0
711000	-751751	7	0
712000	-751750	7	0
713000	-751750	7	0
714000	-751750	7	0
715000	-751750	7	0
716000	-751750	7	0
717000	-751750	7	0
718000	-751750	7	0
719000	-751750	7	0
720000	-751750	7	0
721000	-751750	7	0
722000	-751745	7	0
723000	-751745	7	0
724000	-751745	7	0
725000	-751745	7	0
726000	-751745	7	0
727000	-751745	7	0
728000	-751745	7	0
729000	-751745	7	0
730000	-751745	7	0
731000	-751745	7	0
732000	-751750	7	0
733000	-751750	7	0
734000	-751750	7	0
735000	-751750	7	0
736000	-751750	7	0
737000	-751750	7	0
738000	-751750	7	0
739000	-751750	7	0
740000	-751750	7	0
741000	-751750	7	0
742000	-751753	7	0
743000	-751753	7	0
744000	-751753	7	0
745000	-751753	7	0
746000	-751753	7	0
747000	-751753	7	0
748000	-751753	7	0
749000	-751753	7	0
750000	-751753	7	0
751000	-751753	7	0
752000	-751755	7	0
753000	-751755	7	0
754000	-751755	7	0
755000	-751755	7	0
756000	-751755	7	0
757000	-751755	7	0
758000	-751755	7	0
759000	-751755	7	0
760000	-751755	7	0
761000	-751755	7	0
762000	-751760	7	0
763000	-751760	7	0
764000	-751760	7	0
765000	-751760	7	0
766000	-751760	7	0
767000	-751760	7	0
768000	-751760	7	0
769000	-751760	7	0
770000	-751760	7	0
771000	-751762	7	0
772000	-751762	7	0
773000	-751762	7	0
774000	-751762	7	0
775000	-751762	7	0
776000	-751762	7	0
777000	-751762	7	0
778000	-751762	7	0
779000	-751762	7	0
780000	-751762	7	0
781000	-751771	7	0
782000	-751771	7	0
783000	-751771	7	0
784000	-751771	7	0
785000	-751771	7	0
786000	-751771	7	0
787000	-751771	7	0
788000	-751771	7	0
789000	-751771	7	0
790000	-751771	7	0
791000	-751771	8	0
792000	-751771	8	0
793000	-751771	8	0
794000	-751771	8	0
795000	-751771	8	0
796000	-751771	8	0
797000	-751771	8	0
798000	-751771	8	0
799000	-751771	8	0
800000	-751771	8	0
801000	-751770	8	0
802000	-751770	8	0
803000	-751770	8	0
804000	-751770	8	0
805000	-751770	8	0
806000	-751770	8	0
807000	-751770	8	0
808000	-751770	8	0
809000	-751770	8	0
810000	-751770	8	0
811000	-751770	8	0
812000	-751770	8	0
813000	-751770	8	0
814000	-751770	8	0
815000	-751770	8	0
816000	-751770	8	0
817000	-751770	8	0
818000	-751770	8	0
819000	-751770	8	0
820000	-751770	8	0
821000	-751767	8	0
822000	-751767	8	0
823000	-751767	8	0
824000	-751767	8	0
825000	-751767	8	0
826000	-751767	8	0
827000	-751767	8	0
828000	-751767	8	0
829000	-751767	8	0
830000	-751767	8	0
831000	-751769	8	0
832000	-751769	8	0
833000	-751769	8	0
834000	-751769	8	0
835000	-751769	8	0
836000	-751769	8	0
837000	-751769	8	0
838000	-751769	8	0
839000	-751769	8	0
840000	-751769	8	0
841000	-751771	8	0
842000	-751771	8	0
843000	-751771	8	0
844000	-751771	8	0
845000	-751771	8	0
846000	-751771	8	0
847000	-751771	8	0
848000	-751771	8	0
849000	-751771	8	0
850000	-751773	8	0
851000	-751773	8	0
852000	-751773	8	0
853000	-751773	8	0
854000	-751773	8	0
855000	-751773	8	0
856000	-751773	8	0
857000	-751773	8	0
858000	-751773	8	0
859000	-751773	8	0
860000	-751778	8	0
861000	-751778	8	0
862000	-751778	8	0
863000	-751778	8	0
864000	-751778	8	0
865000	-751778	8	0
866000	-751778	8	0
867000	-751778	8	0
868000	-751778	8	0
869000	-751778	8	0
870000	-751782	8	0
871000	-751782	8	0
872000	-751782	8	0
873000	-751782	8	0
874000	-751782	8	0
875000	-751782	8	0
876000	-751782	8	0
877000	-751782	8	0
878000	-751782	8	0
879000	-751782	8	0
880000	-751786	8	0
881000	-751786	8	0
882000	-751786	8	0
883000	-751786	8	0
884000	-751786	8	0
885000	-751786	8	0
886000	-751786	8	0
887000	-751786	8	0
888000	-751786	8	0
889000	-751786	8	0
890000	-751783	9	0
891000	-751783	9	0
892000	-751783	9	0
893000	-751783	9	0
894000	-751783	9	0
895000	-751783	9	0
896000	-751783	9	0
897000	-751783	9	0
898000	-751783	9	0
899000	-751783	9	0
900000	-751776	9	0
901000	-751776	9	0
902000	-751776	9	0
903000	-751776	9	0
904000	-751776	9	0
905000	-751776	9	0
906000	-751776	9	0
907000	-751776	9	0
908000	-751776	9	0
909000	-751776	9	0
910000	-751773	9	0
911000	-751773	9	0
912000	-751773	9	0
913000	-751773	9	0
914000	-751773	9	0
915000	-751773	9	0
916000	-751773	9	0
917000	-751773	9	0
918000	-751773	9	0
919000	-751775	9	0
920000	-751775	9	0
921000	-751775	9	0
922000	-751775	9	0
923000	-751775	9	0
924000	-751775	9	0
925000	-751775	9	0
926000	-751775	9	0
927000	-751775	9	0
928000	-751775	9	0
929000	-751777	9	0
930000	-751777	9	0
931000	-751777	9	0
932000	-751777	9	0
933000	-751777	9	0
934000	-751777	9	0
935000	-751777	9	0
936000	-751777	9	0
937000	-751777	9	0
938000	-751777	9	0
939000	-751780	9	0
940000	-751780	9	0
941000	-751780	9	0
942000	-751780	9	0
943000	-751780	9	0
944000	-751780	9	0
945000	-751780	9	0
946000	-751780	9	0
947000	-751780	9	0
948000	-751780	9	0
949000	-751780	9	0
950000	-751780	9	0
951000	-751780	9	0
952000	-751780	9	0
953000	-751780	9	0
954000	-751780	9	0
955000	-751780	9	0
956000	-751780	9	0
957000	-751780	9	0
958000	-751780	9	0
959000	-751784	9	0
960000	-751784	9	0
961000	-751784	9	0
962000	-751784	9	0
963000	-751784	9	0
964000	-751784	9	0
965000	-751784	9	0
966000	-751784	9	0
967000	-751784	9	0
968000	-751784	9	0
969000	-751788	9	0
970000	-751788	9	0
971000	-751788	9	0
972000	-751788	9	0
973000	-751788	9	0
974000	-751788	9	0
975000	-751788	9	0
976000	-751788	9	0
977000	-751788	9	0
978000	-751788	9	0
979000	-751791	9	0
980000	-751791	9	0
981000	-751791	9	0
982000	-751791	9	0
983000	-751791	9	0
984000	-751791	9	0
985000	-751791	9	0
986000	-751791	9	0
987000	-751791	9	0
988000	-751791	9	0
989000	-751793	10	0
990000	-751793	10	0
991000	-751793	10	0
992000	-751793	10	0
993000	-751793	10	0
994000	-751793	10	0
995000	-751793	10	0
996000	-751793	10	0
997000	-751793	10	0
998000	-668258	10	0
999000	-668258	10	0
1000000	-668258	10	0
1001000	-668258	10	0
1002000	-668258	10	0
1003000	-668258	10	0
1004000	-668258	10	0
1005000	-668258	10	0
1006000	-668258	10	0
1007000	-668258	10	0
1008000	-584722	10	0
1009000	-584722	10	0
1010000	-584722	10	0
1011000	-584722	10	0
1012000	-584722	10	0
1013000	-584722	10	0
1014000	-584722	10	0
1015000	-584722	10	0
1016000	-584722	10	0
1017000	-584722	10	0
1018000	-501197	10	0
1019000	-501197	10	0
1020000	-501197	10	0
1021000	-501197	10	0
1022000	-501197	10	0
1023000	-501197	10	0
1024000	-501197	10	0
1025000	-501197	10	0
1026000	-501197	10	0
1027000	-501197	10	0
1028000	-417663	10	0
1029000	-417663	10	0
1030000	-417663	10	0
1031000	-417663	10	0
1032000	-417663	10	0
1033000	-417663	10	0
1034000	-417663	10	0
1035000	-417663	10	0
1036000	-417663	10	0
1037000	-417663	10	0
1038000	-334131	10	0
1039000	-334131	10	0
1040000	-334131	10	0
1041000	-334131	10	0
1042000	-334131	10	0
1043000	-334131	10	0
1044000	-334131	10	0
1045000	-334131	10	0
1046000	-334131	10	0
1047000	-334131	10	0
1048000	-250601	10	0
1049000	-250601	10	0
1050000	-250601	10	0
1051000	-250601	10	0
1052000	-250601	10	0
1053000	-250601	10	0
1054000	-250601	10	0
1055000	-250601	10	0
1056000	-250601	10	0
1057000	-250601	10	0
1058000	-167062	10	0
1059000	-167062	10	0
1060000	-167062	10	0
1061000	-167062	10	0
1062000	-167062	10	0
1063000	-167062	10	0
1064000	-167062	10	0
1065000	-167062	10	0
1066000	-167062	10	0
1067000	-167062	10	0
1068000	-83526	10	0
1069000	-83526	10	0
1070000	-83526	10	0
1071000	-83526	10	0
1072000	-83526	10	0
1073000	-83526	10	0
1074000	-83526	10	0
1075000	-83526	10	0
1076000	-83526	10	0
1077000	19	10	0
1078000	19	10	0
1079000	19	10	0
1080000	19	10	0
1081000	19	10	0
1082000	19	10	0
1083000	19	10	0
1084000	19	10	0
1085000	19	10	0
1086000	19	10	0
1087000	16	11	0
1088000	16	11	0
1089000	16	11	0
1090000	16	11	0
1091000	16	11	0
1092000	16	11	0
1093000	16	11	0
1094000	16	11	0
1095000	16	11	0
1096000	16	11	0
1097000	12	11	0
1098000	12	11	0
1099000	12	11	0
1100000	12	11	0
1101000	12	11	0
1102000	12	11	0
1103000	12	11	0
1104000	12	11	0
1105000	12	11	0
1106000	12	11	0
1107000	15	11	0
1108000	15	11	0
1109000	15	11	0
1110000	15	11	0
1111000	15	11	0
1112000	15	11	0
1113000	15	11	0
1114000	15	11	0
1115000	15	11	0
1116000	15	11	0
1117000	19	11	0
1118000	19	11	0
1119000	19	11	0
1120000	19	11	0
1121000	19	11	0
1122000	19	11	0
1123000	19	11	0
1124000	19	11	0
1125000	19	11	0
1126000	19	11	0
1127000	9	11	0
1128000	9	11	0
1129000	9	11	0
1130000	9	11	0
1131000	9	11	0
1132000	9	11	0
1133000	9	11	0
1134000	9	11	0
1135000	9	11	0
1136000	9	11	0
1137000	5	11	0
1138000	5	11	0
1139000	5	11	0
1140000	5	11	0
1141000	5	11	0
1142000	5	11	0
1143000	5	11	0
1144000	5	11	0
1145000	5	11	0
1146000	6	11	0
1147000	6	11	0
1148000	6	11	0
1149000	6	11	0
1150000	6	11	0
1151000	6	11	0
1152000	6	11	0
1153000	6	11	0
1154000	6	11	0
1155000	6	11	0
1156000	-3	11	0
1157000	-3	11	0
1158000	-3	11	0
1159000	-3	11	0
1160000	-3	11	0
1161000	-3	11	0
1162000	-3	11	0
1163000	-3	11	0
1164000	-3	11	0
1165000	-3	11	0
1166000	-6	11	0
1167000	-6	11	0
1168000	-6	11	0
1169000	-6	11	0
1170000	-6	11	0
1171000	-6	11	0
1172000	-6	11	0
1173000	-6	11	0
1174000	-6	11	0
1175000	-6	11	0
1176000	-6	11	0
1177000	-6	11	0
1178000	-6	11	0
1179000	-6	11	0
1180000	-6	11	0
1181000	-6	11	0
1182000	-6	11	0
1183000	-6	11	0
1184000	-6	11	0
1185000	-6	11	0
1186000	-12	12	0
1187000	-12	12	0
1188000	-12	12	0
1189000	-12	12	0
1190000	-12	12	0
1191000	-12	12	0
1192000	-12	12	0
1193000	-12	12	0
1194000	-12	12	0
1195000	-12	12	0
1196000	-12	12	0
1197000	-12	12	0
1198000	-12	12	0
1199000	-12	12	0
1200000	-12	12	0
1201000	-12	12	0
1202000	-12	12	0
1203000	-12	12	0
1204000	-12	12	0
1205000	-12	12	0
1206000	-23	12	0
1207000	-23	12	0
1208000	-23	12	0
1209000	-23	12	0
1210000	-23	12	0
1211000	-23	12	0
1212000	-23	12	0
1213000	-23	12	0
1214000	-23	12	0
1215000	-23	12	0
1216000	-36	12	0
1217000	-36	12	0
1218000	-36	12	0
1219000	-36	12	0
1220000	-36	12	0
1221000	-36	12	0
1222000	-36	12	0
1223000	-36	12	0
1224000	-36	12	0
1225000	-36	12	0
1226000	-49	12	0
1227000	-49	12	0
1228000	-49	12	0
1229000	-49	12	0
1230000	-49	12	0
1231000	-49	12	0
1232000	-49	12	0
1233000	-49	12	0
1234000	-49	12	0
1235000	-63	12	0
1236000	-63	12	0
1237000	-63	12	0
1238000	-63	12	0
1239000	-63	12	0
1240000	-63	12	0
1241000	-63	12	0
1242000	-63	12	0
1243000	-63	12	0
1244000	-63	12	0
1245000	-60	12	0
1246000	-60	12	0
1247000	-60	12	0
1248000	-60	12	0
1249000	-60	12	0
1250000	-60	12	0
1251000	-60	12	0
1252000	-60	12	0
1253000	-60	12	0
1254000	-60	12	0
1255000	-65	12	0
1256000	-65	12	0
1257000	-65	12	0
1258000	-65	12	0
1259000	-65	12	0
1260000	-65	12	0
1261000	-65	12	0
1262000	-65	12	0
1263000	-65	12	0
1264000	-65	12	0
1265000	-78	12	0
1266000	-78	12	0
1267000	-78	12	0
1268000	-78	12	0
1269000	-78	12	0
1270000	-78	12	0
1271000	-78	12	0
1272000	-78	12	0
1273000	-78	12	0
1274000	-78	12	0
1275000	-82	12	0
1276000	-82	12	0
1277000	-82	12	0
1278000	-82	12	0
1279000	-82	12	0
1280000	-82	12	0
1281000	-82	12	0
1282000	-82	12	0
1283000	-82	12	0
1284000	-82	12	0
1285000	-82	13	0
1286000	-82	13	0
1287000	-82	13	0
1288000	-82	13	0
1289000	-82	13	0
1290000	-82	13	0
1291000	-82	13	0
1292000	-82	13	0
1293000	-82	13	0
1294000	-82	13	0
1295000	-92	13	0
1296000	-92	13	0
1297000	-92	13	0
1298000	-92	13	0
1299000	-92	13	0
1300000	-92	13	0
1301000	-92	13	0
1302000	-92	13	0
1303000	-92	13	0
1304000	-92	13	0
1305000	-107	13	0
1306000	-107	13	0
1307000	-107	13	0
1308000	-107	13	0
1309000	-107	13	0
1310000	-107	13	0
1311000	-107	13	0
1312000	-107	13	0
1313000	-107	13	0
1314000	-121	13	0
1315000	-121	13	0
1316000	-121	13	0
1317000	-121	13	0
1318000	-121	13	0
1319000	-121	13	0
1320000	-121	13	0
1321000	-121	13	0
1322000	-121	13	0
1323000	-121	13	0
1324000	-129	13	0
1325000	-129	13	0
1326000	-129	13	0
1327000	-129	13	0
1328000	-129	13	0
1329000	-129	13	0
1330000	-129	13	0
1331000	-129	13	0
1332000	-129	13	0
1333000	-129	13	0
1334000	-121	13	0
1335000	-121	13	0
1336000	-121	13	0
1337000	-121	13	0
1338000	-121	13	0
1339000	-121	13	0
1340000	-121	13	0
1341000	-121	13	0
1342000	-121	13	0
1343000	-121	13	0
1344000	-123	13	0
1345000	-123	13	0
1346000	-123	13	0
1347000	-123	13	0
1348000	-123	13	0
1349000	-123	13	0
1350000	-123	13	0
1351000	-123	13	0
1352000	-123	13	0
1353000	-123	13	0
1354000	-125	13	0
1355000	-125	13	0
1356000	-125	13	0
1357000	-125	13	0
1358000	-125	13	0
1359000	-125	13	0
1360000	-125	13	0
1361000	-125	13	0
1362000	-125	13	0
1363000	-125	13	0
1364000	-127	13	0
1365000	-127	13	0
1366000	-127	13	0
1367000	-127	13	0
1368000	-127	13	0
1369000	-127	13	0
1370000	-127	13	0
1371000	-127	13	0
1372000	-127	13	0
1373000	-127	13	0
1374000	-140	13	0
1375000	-140	13	0
1376000	-140	13	0
1377000	-140	13	0
1378000	-140	13	0
1379000	-140	13	0
1380000	-140	13	0
1381000	-140	13	0
1382000	-140	13	0
1383000	-153	14	0
1384000	-153	14	0
1385000	-153	14	0
1386000	-153	14	0
1387000	-153	14	0
1388000	-153	14	0
1389000	-153	14	0
1390000	-153	14	0
1391000	-153	14	0
1392000	-153	14	0
1393000	-161	14	0
1394000	-161	14	0
1395000	-161	14	0
1396000	-161	14	0
1397000	-161	14	0
1398000	-161	14	0
1399000	-161	14	0
1400000	-161	14	0
1401000	-161	14	0
1402000	-161	14	0
1403000	-168	14	0
1404000	-168	14	0
1405000	-168	14	0
1406000	-168	14	0
1407000	-168	14	0
1408000	-168	14	0
1409000	-168	14	0
1410000	-168	14	0
1411000	-168	14	0
1412000	-168	14	0
1413000	-161	14	0
1414000	-161	14	0
1415000	-161	14	0
1416000	-161	14	0
1417000	-161	14	0
1418000	-161	14	0
1419000	-161	14	0
1420000	-161	14	0
1421000	-161	14	0
1422000	-161	14	0
1423000	-175	14	0
1424000	-175	14	0
1425000	-175	14	0
1426000	-175	14	0
1427000	-175	14	0
1428000	-175	14	0
1429000	-175	14	0
1430000	-175	14	0
1431000	-175	14	0
1432000	-175	14	0
1433000	-175	14	0
1434000	-175	14	0
1435000	-175	14	0
1436000	-175	14	0
1437000	-175	14	0
1438000	-175	14	0
1439000	-175	14	0
1440000	-175	14	0
1441000	-175	14	0
1442000	-175	14	0
1443000	-175	14	0
1444000	-175	14	0
1445000	-175	14	0
1446000	-175	14	0
1447000	-175	14	0
1448000	-175	14	0
1449000	-175	14	0
1450000	-175	14	0
1451000	-175	14	0
1452000	-175	14	0
1453000	-188	14	0
1454000	-188	14	0
1455000	-188	14	0
1456000	-188	14	0
1457000	-188	14	0
1458000	-188	14	0
1459000	-188	14	0
1460000	-188	14	0
1461000	-188	14	0
1462000	-193	14	0
1463000	-193	14	0
1464000	-193	14	0
1465000	-193	14	0
1466000	-193	14	0
1467000	-193	14	0
1468000	-193	14	0
1469000	-193	14	0
1470000	-193	14	0
1471000	-193	14	0
1472000	-198	14	0
1473000	-198	14	0
1474000	-198	14	0
1475000	-198	14	0
1476000	-198	14	0
1477000	-198	14	0
1478000	-198	14	0
1479000	-198	14	0
1480000	-198	14	0
1481000	-198	14	0
1482000	-216	15	0
1483000	-216	15	0
1484000	-216	15	0
1485000	-216	15	0
1486000	-216	15	0
1487000	-216	15	0
1488000	-216	15	0
1489000	-216	15	0
1490000	-216	15	0
1491000	-216	15	0
1492000	-222	15	0
1493000	-222	15	0
1494000	-222	15	0
1495000	-222	15	0
1496000	-222	15	0
1497000	-222	15	0
1498000	-222	15	0
1499000	-222	15	0
1500000	-222	15	0
1501000	-222	15	0
1502000	-251	15	0
1503000	-251	15	0
1504000	-251	15	0
1505000	-251	15	0
1506000	-251	15	0
1507000	-251	15	0
1508000	-251	15	0
1509000	-251	15	0
1510000	-251	15	0
1511000	-251	15	0
1512000	-265	15	0
1513000	-265	15	0
1514000	-265	15	0
1515000	-265	15	0
1516000	-265	15	0
1517000	-265	15	0
1518000	-265	15	0
1519000	-265	15	0
1520000	-265	15	0
1521000	-265	15	0
1522000	-269	15	0
1523000	-269	15	0
1524000	-269	15	0
1525000	-269	15	0
1526000	-269	15	0
1527000	-269	15	0
1528000	-269	15	0
1529000	-269	15	0
1530000	-269	15	0
1531000	-269	15	0
1532000	-276	15	0
1533000	-276	15	0
1534000	-276	15	0
1535000	-276	15	0
1536000	-276	15	0
1537000	-276	15	0
1538000	-276	15	0
1539000	-276	15	0
1540000	-276	15	0
1541000	-217	15	0
1542000	-217	15	0
1543000	-217	15	0
1544000	-217	15	0
1545000	-217	15	0
1546000	-217	15	0
1547000	-217	15	0
1548000	-217	15	0
1549000	-217	15	0
1550000	-217	15	0
1551000	-183	15	0
1552000	-183	15	0
1553000	-183	15	0
1554000	-183	15	0
1555000	-183	15	0
1556000	-183	15	0
1557000	-183	15	0
1558000	-183	15	0
1559000	-183	15	0
1560000	-183	15	0
1561000	-249	15	0
1562000	-249	15	0
1563000	-249	15	0
1564000	-249	15	0
1565000	-249	15	0
1566000	-249	15	0
1567000	-249	15	0
1568000	-249	15	0
1569000	-249	15	0
1570000	-249	15	0
1571000	-316	15	0
1572000	-316	15	0
1573000	-316	15	0
1574000	-316	15	0
1575000	-316	15	0
1576000	-316	15	0
1577000	-316	15	0
1578000	-316	15	0
1579000	-316	15	0
1580000	-316	15	0
1581000	-372	16	0
1582000	-372	16	0
1583000	-372	16	0
1584000	-372	16	0
1585000	-372	16	0
1586000	-372	16	0
1587000	-372	16	0
1588000	-372	16	0
1589000	-372	16	0
1590000	-372	16	0
1591000	-401	16	0
1592000	-401	16	0
1593000	-401	16	0
1594000	-401	16	0
1595000	-401	16	0
1596000	-401	16	0
1597000	-401	16	0
1598000	-401	16	0
1599000	-401	16	0
1600000	-401	16	0
1601000	-352	16	0
1602000	-352	16	0
1603000	-352	16	0
1604000	-352	16	0
1605000	-352	16	0
1606000	-352	16	0
1607000	-352	16	0
1608000	-352	16	0
1609000	-352	16	0
1610000	-352	16	0
1611000	-314	16	0
1612000	-314	16	0
1613000	-314	16	0
1614000	-314	16	0
1615000	-314	16	0
1616000	-314	16	0
1617000	-314	16	0
1618000	-314	16	0
1619000	-314	16	0
1620000	-275	16	0
1621000	-275	16	0
1622000	-275	16	0
1623000	-275	16	0
1624000	-275	16	0
1625000	-275	16	0
1626000	-275	16	0
1627000	-275	16	0
1628000	-275	16	0
1629000	-275	16	0
1630000	-315	16	0
1631000	-315	16	0
1632000	-315	16	0
1633000	-315	16	0
1634000	-315	16	0
1635000	-315	16	0
1636000	-315	16	0
1637000	-315	16	0
1638000	-315	16	0
1639000	-315	16	0
1640000	-354	16	0
1641000	-354	16	0
1642000	-354	16	0
1643000	-354	16	0
1644000	-354	16	0
1645000	-354	16	0
1646000	-354	16	0
1647000	-354	16	0
1648000	-354	16	0
1649000	-354	16	0
1650000	-322	16	0
1651000	-322	16	0
1652000	-322	16	0
1653000	-322	16	0
1654000	-322	16	0
1655000	-322	16	0
1656000	-322	16	0
1657000	-322	16	0
1658000	-322	16	0
1659000	-322	16	0
1660000	-290	16	0
1661000	-290	16	0
1662000	-290	16	0
1663000	-290	16	0
1664000	-290	16	0
1665000	-290	16	0
1666000	-290	16	0
1667000	-290	16	0
1668000	-290	16	0
1669000	-290	16	0
1670000	-266	16	0
1671000	-266	16	0
1672000	-266	16	0
1673000	-266	16	0
1674000	-266	16	0
1675000	-266	16	0
1676000	-266	16	0
1677000	-266	16	0
1678000	-266	16	0
1679000	-266	16	0
1680000	-315	17	0
1681000	-315	17	0
1682000	-315	17	0
1683000	-315	17	0
1684000	-315	17	0
1685000	-315	17	0
1686000	-315	17	0
1687000	-315	17	0
1688000	-315	17	0
1689000	-315	17	0
1690000	-411	17	0
1691000	-411	17	0
1692000	-411	17	0
1693000	-411	17	0
1694000	-411	17	0
1695000	-411	17	0
1696000	-411	17	0
1697000	-411	17	0
1698000	-411	17	0
1699000	-507	17	0
1700000	-507	17	0
1701000	-507	17	0
1702000	-507	17	0
1703000	-507	17	0
1704000	-507	17	0
1705000	-507	17	0
1706000	-507	17	0
1707000	-507	17	0
1708000	-507	17	0
1709000	-532	17	0
1710000	-532	17	0
1711000	-532	17	0
1712000	-532	17	0
1713000	-532	17	0
1714000	-532	17	0
1715000	-532	17	0
1716000	-532	17	0
1717000	-532	17	0
1718000	-532	17	0
1719000	-452	17	0
1720000	-452	17	0
1721000	-452	17	0
1722000	-452	17	0
1723000	-452	17	0
1724000	-452	17	0
1725000	-452	17	0
1726000	-452	17	0
1727000	-452	17	0
1728000	-452	17	0
1729000	-391	17	0
1730000	-391	17	0
1731000	-391	17	0
1732000	-391	17	0
1733000	-391	17	0
1734000	-391	17	0
1735000	-391	17	0
1736000	-391	17	0
1737000	-391	17	0
1738000	-391	17	0
1739000	-421	17	24
1740000	-421	17	24
1741000	-421	17	24
1742000	-421	17	24
1743000	-421	17	24
1744000	-421	17	24
1745000	-421	17	24
1746000	-421	17	24
1747000	-421	17	24
1748000	-421	17	24
1749000	-449	17	0
1750000	-449	17	0
1751000	-449	17	0
1752000	-449	17	0
1753000	-449	17	0
1754000	-449	17	0
1755000	-449	17	0
1756000	-449	17	0
1757000	-449	17	0
1758000	-449	17	0
1759000	-525	17	0
1760000	-525	17	0
1761000	-525	17	0
1762000	-525	17	0
1763000	-525	17	0
1764000	-525	17	0
1765000	-525	17	0
1766000	-525	17	0
1767000	-525	17	0
1768000	-525	17	0
1769000	-523	17	0
1770000	-523	17	0
1771000	-523	17	0
1772000	-523	17	0
1773000	-523	17	0
1774000	-523	17	0
1775000	-523	17	0
1776000	-523	17	0
1777000	-523	17	0
1778000	-490	18	0
1779000	-490	18	0
1780000	-490	18	0
1781000	-490	18	0
1782000	-490	18	0
1783000	-490	18	0
1784000	-490	18	0
1785000	-490	18	0
1786000	-490	18	0
1787000	-490	18	0
1788000	-457	18	0
1789000	-457	18	0
1790000	-457	18	0
1791000	-457	18	0
1792000	-457	18	0
1793000	-457	18	0
1794000	-457	18	0
1795000	-457	18	0
1796000	-457	18	0
1797000	-457	18	0
1798000	-560	18	0
1799000	-560	18	0
1800000	-560	18	0
1801000	-560	18	0
1802000	-560	18	0
1803000	-560	18	0
1804000	-560	18	0
1805000	-560	18	0
1806000	-560	18	0
1807000	-560	18	0
1808000	-543	18	0
1809000	-543	18	0
1810000	-543	18	0
1811000	-543	18	0
1812000	-543	18	0
1813000	-543	18	0
1814000	-543	18	0
1815000	-543	18	0
1816000	-543	18	0
1817000	-543	18	0
1818000	-489	18	24
1819000	-489	18	24
1820000	-489	18	24
1821000	-489	18	24
1822000	-489	18	24
1823000	-489	18	24
1824000	-489	18	24
1825000	-489	18	24
1826000	-489	18	24
1827000	-489	18	24
1828000	-447	18	0
1829000	-447	18	0
1830000	-447	18	0
1831000	-447	18	0
1832000	-447	18	0
1833000	-447	18	0
1834000	-447	18	0
1835000	-447	18	0
1836000	-447	18	0
1837000	-447	18	24
1838000	-405	18	24
1839000	-405	18	24
1840000	-405	18	24
1841000	-405	18	24
1842000	-405	18	24
1843000	-405	18	24
1844000	-405	18	24
1845000	-405	18	24
1846000	-405	18	24
1847000	-405	18	0
1848000	-339	18	0
1849000	-339	18	0
1850000	-339	18	0
1851000	-339	18	0
1852000	-339	18	0
1853000	-339	18	0
1854000	-339	18	0
1855000	-339	18	0
1856000	-339	18	0
1857000	31	18	24
1858000	31	18	24
1859000	31	18	24
1860000	31	18	24
1861000	31	18	24
1862000	31	18	24
1863000	31	18	24
1864000	31	18	24
1865000	31	18	24
1866000	31	18	24
1867000	389	18	0
1868000	389	18	0
1869000	389	18	0
1870000	389	18	0
1871000	389	18	0
1872000	389	18	0
1873000	389	18	0
1874000	389	18	0
1875000	389	18	0
1876000	389	18	0
1877000	740	19	0
1878000	740	19	0
1879000	740	19	0
1880000	740	19	0
1881000	740	19	0
1882000	740	19	0
1883000	740	19	0
1884000	740	19	0
1885000	740	19	0
1886000	740	19	0
1887000	460	19	24
1888000	460	19	24
1889000	460	19	24
1890000	460	19	24
1891000	460	19	24
1892000	460	19	24
1893000	460	19	24
1894000	460	19	24
1895000	460	19	24
1896000	460	19	24
1897000	-351	19	0
1898000	-351	19	0
1899000	-351	19	0
1900000	-351	19	0
1901000	-351	19	0
1902000	-351	19	0
1903000	-351	19	0
1904000	-351	19	0
1905000	-351	19	0
1906000	-351	19	0
1907000	-783	19	24
1908000	-783	19	24
1909000	-783	19	24
1910000	-783	19	24
1911000	-783	19	24
1912000	-783	19	24
1913000	-783	19	24
1914000	-783	19	24
1915000	-783	19	24
1916000	-783	19	24
1917000	-1216	19	24
1918000	-1216	19	24
1919000	-1216	19	24
1920000	-1216	19	24
1921000	-1216	19	24
1922000	-1216	19	24
1923000	-1216	19	24
1924000	-1216	19	24
1925000	-1216	19	24
1926000	-646	19	0
1927000	-646	19	0
1928000	-646	19	0
1929000	-646	19	0
1930000	-646	19	0
1931000	-646	19	0
1932000	-646	19	0
1933000	-646	19	0
1934000	-646	19	0
1935000	-646	19	0
1936000	17	19	24
1937000	17	19	24
1938000	17	19	24
1939000	17	19	24
1940000	17	19	24
1941000	17	19	24
1942000	17	19	24
1943000	17	19	24
1944000	17	19	24
1945000	17	19	24
1946000	225	19	0
1947000	225	19	0
1948000	225	19	0
1949000	225	19	0
1950000	225	19	0
1951000	225	19	0
1952000	225	19	0
1953000	225	19	0
1954000	225	19	0
1955000	225	19	0
1956000	-250	19	24
1957000	-250	19	24
1958000	-250	19	24
1959000	-250	19	24
1960000	-250	19	24
1961000	-250	19	24
1962000	-250	19	24
1963000	-250	19	24
1964000	-250	19	24
1965000	-250	19	24
1966000	-728	19	24
1967000	-728	19	24
1968000	-728	19	24
1969000	-728	19	24
1970000	-728	19	24
1971000	-728	19	24
1972000	-728	19	24
1973000	-728	19	24
1974000	-728	19	24
1975000	-728	19	24
1976000	-1159	20	24
1977000	-1159	20	24
1978000	-1159	20	24
1979000	-1159	20	24
1980000	-1159	20	24
1981000	-1159	20	24
1982000	-1159	20	24
1983000	-1159	20	24
1984000	-1159	20	24
1985000	-1159	20	24
1986000	-1129	20	24
1987000	-1129	20	24
1988000	-1129	20	24
1989000	-1129	20	24
1990000	-1129	20	24
1991000	-1129	20	24
1992000	-1129	20	24
1993000	-1129	20	24
1994000	-1129	20	24
1995000	-1129	20	24
1996000	-424	20	24
1997000	-424	20	24
1998000	-424	20	24
[truncated: 35,191 more rows]
