# Supplementary material for: Empirical optimization of an angled spoke paddling wheel with self-rotating mechanism
Source: Sci Rep. 2022 Nov 28;12:20511. doi: 10.1038/s41598-022-25181-7 (PMC9705443; doi:10.1038/s41598-022-25181-7)
Supplement: Supplementary file 1 — Supplementary Information. [file 41598_2022_25181_MOESM1_ESM.zip › 2nd_test_Loadcell_raw_data/R9/Test2_R9_90RPM_Set3.csv]

Timestamp	RMS_Val_G	Target_Vel_G	Vel_Cur_G
0	0	0	0
2000	0	0	0
3000	0	0	0
4000	0	0	0
5000	0	0	0
6000	0	0	0
7000	0	0	0
8000	0	0	0
9000	0	0	0
10000	0	0	0
11000	0	0	0
12000	-83629	0	0
13000	-83629	0	0
14000	-83629	0	0
15000	-83629	0	0
16000	-83629	0	0
17000	-83629	0	0
18000	-83629	0	0
19000	-83629	0	0
20000	-83629	0	0
21000	-83629	0	0
22000	-167253	0	0
23000	-167253	0	0
24000	-167253	0	0
25000	-167253	0	0
26000	-167253	0	0
27000	-167253	0	0
28000	-167253	0	0
29000	-167253	0	0
30000	-167253	0	0
31000	-167253	0	0
32000	-250884	0	0
33000	-250884	0	0
34000	-250884	0	0
35000	-250884	0	0
36000	-250884	0	0
37000	-250884	0	0
38000	-250884	0	0
39000	-250884	0	0
40000	-250884	0	0
41000	-250884	0	0
42000	-334516	0	0
43000	-334516	0	0
44000	-334516	0	0
45000	-334516	0	0
46000	-334516	0	0
47000	-334516	0	0
48000	-334516	0	0
49000	-334516	0	0
50000	-334516	0	0
51000	-418139	0	0
52000	-418139	0	0
53000	-418139	0	0
54000	-418139	0	0
55000	-418139	0	0
56000	-418139	0	0
57000	-418139	0	0
58000	-418139	0	0
59000	-418139	0	0
60000	-418139	0	0
61000	-501768	0	0
62000	-501768	0	0
63000	-501768	0	0
64000	-501768	0	0
65000	-501768	0	0
66000	-501768	0	0
67000	-501768	0	0
68000	-501768	0	0
69000	-501768	0	0
70000	-501768	0	0
71000	-585390	0	0
72000	-585390	0	0
73000	-585390	0	0
74000	-585390	0	0
75000	-585390	0	0
76000	-585390	0	0
77000	-585390	0	0
78000	-585390	0	0
79000	-585390	0	0
80000	-585390	0	0
81000	-669012	0	0
82000	-669012	0	0
83000	-669012	0	0
84000	-669012	0	0
85000	-669012	0	0
86000	-669012	0	0
87000	-669012	0	0
88000	-669012	0	0
89000	-669012	0	0
90000	-669012	0	0
91000	-752645	0	0
92000	-752645	0	0
93000	-752645	0	0
94000	-752645	0	0
95000	-752645	0	0
96000	-752645	0	0
97000	-752645	0	0
98000	-752645	0	0
99000	-752645	0	0
100000	-752645	0	0
101000	-752645	1	0
102000	-752645	1	0
103000	-752645	1	0
104000	-752645	1	0
105000	-752645	1	0
106000	-752645	1	0
107000	-752645	1	0
108000	-752645	1	0
109000	-752645	1	0
110000	-752645	1	0
111000	-752657	1	0
112000	-752657	1	0
113000	-752657	1	0
114000	-752657	1	0
115000	-752657	1	0
116000	-752657	1	0
117000	-752657	1	0
118000	-752657	1	0
119000	-752657	1	0
120000	-752657	1	0
121000	-752657	1	0
122000	-752657	1	0
123000	-752657	1	0
124000	-752657	1	0
125000	-752657	1	0
126000	-752657	1	0
127000	-752657	1	0
128000	-752657	1	0
129000	-752657	1	0
130000	-752657	1	0
131000	-752657	1	0
132000	-752657	1	0
133000	-752657	1	0
134000	-752657	1	0
135000	-752657	1	0
136000	-752657	1	0
137000	-752657	1	0
138000	-752657	1	0
139000	-752657	1	0
140000	-752670	1	0
141000	-752670	1	0
142000	-752670	1	0
143000	-752670	1	0
144000	-752670	1	0
145000	-752670	1	0
146000	-752670	1	0
147000	-752670	1	0
148000	-752670	1	0
149000	-752670	1	0
150000	-752675	1	0
151000	-752675	1	0
152000	-752675	1	0
153000	-752675	1	0
154000	-752675	1	0
155000	-752675	1	0
156000	-752675	1	0
157000	-752675	1	0
158000	-752675	1	0
159000	-752675	1	0
160000	-752697	1	0
161000	-752697	1	0
162000	-752697	1	0
163000	-752697	1	0
164000	-752697	1	0
165000	-752697	1	0
166000	-752697	1	0
167000	-752697	1	0
168000	-752697	1	0
169000	-752697	1	0
170000	-752719	1	0
171000	-752719	1	0
172000	-752719	1	0
173000	-752719	1	0
174000	-752719	1	0
175000	-752719	1	0
176000	-752719	1	0
177000	-752719	1	0
178000	-752719	1	0
179000	-752719	1	0
180000	-752726	1	0
181000	-752726	1	0
182000	-752726	1	0
183000	-752726	1	0
184000	-752726	1	0
185000	-752726	1	0
186000	-752726	1	0
187000	-752726	1	0
188000	-752726	1	0
189000	-752726	1	0
190000	-752743	1	0
191000	-752743	1	0
192000	-752743	1	0
193000	-752743	1	0
194000	-752743	1	0
195000	-752743	1	0
196000	-752743	1	0
197000	-752743	1	0
198000	-752743	1	0
199000	-752743	1	0
200000	-752750	2	0
201000	-752750	2	0
202000	-752750	2	0
203000	-752750	2	0
204000	-752750	2	0
205000	-752750	2	0
206000	-752750	2	0
207000	-752750	2	0
208000	-752750	2	0
209000	-752757	2	0
210000	-752757	2	0
211000	-752757	2	0
212000	-752757	2	0
213000	-752757	2	0
214000	-752757	2	0
215000	-752757	2	0
216000	-752757	2	0
217000	-752757	2	0
218000	-752757	2	0
219000	-752770	2	0
220000	-752770	2	0
221000	-752770	2	0
222000	-752770	2	0
223000	-752770	2	0
224000	-752770	2	0
225000	-752770	2	0
226000	-752770	2	0
227000	-752770	2	0
228000	-752770	2	0
229000	-752782	2	0
230000	-752782	2	0
231000	-752782	2	0
232000	-752782	2	0
233000	-752782	2	0
234000	-752782	2	0
235000	-752782	2	0
236000	-752782	2	0
237000	-752782	2	0
238000	-752782	2	0
239000	-752802	2	0
240000	-752802	2	0
241000	-752802	2	0
242000	-752802	2	0
243000	-752802	2	0
244000	-752802	2	0
245000	-752802	2	0
246000	-752802	2	0
247000	-752802	2	0
248000	-752802	2	0
249000	-752812	2	0
250000	-752812	2	0
251000	-752812	2	0
252000	-752812	2	0
253000	-752812	2	0
254000	-752812	2	0
255000	-752812	2	0
256000	-752812	2	0
257000	-752812	2	0
258000	-752812	2	0
259000	-752823	2	0
260000	-752823	2	0
261000	-752823	2	0
262000	-752823	2	0
263000	-752823	2	0
264000	-752823	2	0
265000	-752823	2	0
266000	-752823	2	0
267000	-752823	2	0
268000	-752823	2	0
269000	-752837	2	0
270000	-752837	2	0
271000	-752837	2	0
272000	-752837	2	0
273000	-752837	2	0
274000	-752837	2	0
275000	-752837	2	0
276000	-752837	2	0
277000	-752837	2	0
278000	-752837	2	0
279000	-752853	2	0
280000	-752853	2	0
281000	-752853	2	0
282000	-752853	2	0
283000	-752853	2	0
284000	-752853	2	0
285000	-752853	2	0
286000	-752853	2	0
287000	-752853	2	0
288000	-752869	2	0
289000	-752869	2	0
290000	-752869	2	0
291000	-752869	2	0
292000	-752869	2	0
293000	-752869	2	0
294000	-752869	2	0
295000	-752869	2	0
296000	-752869	2	0
297000	-752869	2	0
298000	-752884	3	0
299000	-752884	3	0
300000	-752884	3	0
301000	-752884	3	0
302000	-752884	3	0
303000	-752884	3	0
304000	-752884	3	0
305000	-752884	3	0
306000	-752884	3	0
307000	-752884	3	0
308000	-752906	3	0
309000	-752906	3	0
310000	-752906	3	0
311000	-752906	3	0
312000	-752906	3	0
313000	-752906	3	0
314000	-752906	3	0
315000	-752906	3	0
316000	-752906	3	0
317000	-752906	3	0
318000	-752923	3	0
319000	-752923	3	0
320000	-752923	3	0
321000	-752923	3	0
322000	-752923	3	0
323000	-752923	3	0
324000	-752923	3	0
325000	-752923	3	0
326000	-752923	3	0
327000	-752923	3	0
328000	-752943	3	0
329000	-752943	3	0
330000	-752943	3	0
331000	-752943	3	0
332000	-752943	3	0
333000	-752943	3	0
334000	-752943	3	0
335000	-752943	3	0
336000	-752943	3	0
337000	-752943	3	0
338000	-752962	3	0
339000	-752962	3	0
340000	-752962	3	0
341000	-752962	3	0
342000	-752962	3	0
343000	-752962	3	0
344000	-752962	3	0
345000	-752962	3	0
346000	-752962	3	0
347000	-752962	3	0
348000	-752973	3	0
349000	-752973	3	0
350000	-752973	3	0
351000	-752973	3	0
352000	-752973	3	0
353000	-752973	3	0
354000	-752973	3	0
355000	-752973	3	0
356000	-752973	3	0
357000	-752973	3	0
358000	-752994	3	0
359000	-752994	3	0
360000	-752994	3	0
361000	-752994	3	0
362000	-752994	3	0
363000	-752994	3	0
364000	-752994	3	0
365000	-752994	3	0
366000	-752994	3	0
367000	-753009	3	0
368000	-753009	3	0
369000	-753009	3	0
370000	-753009	3	0
371000	-753009	3	0
372000	-753009	3	0
373000	-753009	3	0
374000	-753009	3	0
375000	-753009	3	0
376000	-753009	3	0
377000	-753031	3	0
378000	-753031	3	0
379000	-753031	3	0
380000	-753031	3	0
381000	-753031	3	0
382000	-753031	3	0
383000	-753031	3	0
384000	-753031	3	0
385000	-753031	3	0
386000	-753031	3	0
387000	-753054	3	0
388000	-753054	3	0
389000	-753054	3	0
390000	-753054	3	0
391000	-753054	3	0
392000	-753054	3	0
393000	-753054	3	0
394000	-753054	3	0
395000	-753054	3	0
396000	-753054	3	0
397000	-753066	4	0
398000	-753066	4	0
399000	-753066	4	0
400000	-753066	4	0
401000	-753066	4	0
402000	-753066	4	0
403000	-753066	4	0
404000	-753066	4	0
405000	-753066	4	0
406000	-753066	4	0
407000	-753088	4	0
408000	-753088	4	0
409000	-753088	4	0
410000	-753088	4	0
411000	-753088	4	0
412000	-753088	4	0
413000	-753088	4	0
414000	-753088	4	0
415000	-753088	4	0
416000	-753088	4	0
417000	-753102	4	0
418000	-753102	4	0
419000	-753102	4	0
420000	-753102	4	0
421000	-753102	4	0
422000	-753102	4	0
423000	-753102	4	0
424000	-753102	4	0
425000	-753102	4	0
426000	-753102	4	0
427000	-753116	4	0
428000	-753116	4	0
429000	-753116	4	0
430000	-753116	4	0
431000	-753116	4	0
432000	-753116	4	0
433000	-753116	4	0
434000	-753116	4	0
435000	-753116	4	0
436000	-753116	4	0
437000	-753134	4	0
438000	-753134	4	0
439000	-753134	4	0
440000	-753134	4	0
441000	-753134	4	0
442000	-753134	4	0
443000	-753134	4	0
444000	-753134	4	0
445000	-753134	4	0
446000	-753145	4	0
447000	-753145	4	0
448000	-753145	4	0
449000	-753145	4	0
450000	-753145	4	0
451000	-753145	4	0
452000	-753145	4	0
453000	-753145	4	0
454000	-753145	4	0
455000	-753145	4	0
456000	-753165	4	0
457000	-753165	4	0
458000	-753165	4	0
459000	-753165	4	0
460000	-753165	4	0
461000	-753165	4	0
462000	-753165	4	0
463000	-753165	4	0
464000	-753165	4	0
465000	-753165	4	0
466000	-753173	4	0
467000	-753173	4	0
468000	-753173	4	0
469000	-753173	4	0
470000	-753173	4	0
471000	-753173	4	0
472000	-753173	4	0
473000	-753173	4	0
474000	-753173	4	0
475000	-753173	4	0
476000	-753181	4	0
477000	-753181	4	0
478000	-753181	4	0
479000	-753181	4	0
480000	-753181	4	0
481000	-753181	4	0
482000	-753181	4	0
483000	-753181	4	0
484000	-753181	4	0
485000	-753181	4	0
486000	-753195	4	0
487000	-753195	4	0
488000	-753195	4	0
489000	-753195	4	0
490000	-753195	4	0
491000	-753195	4	0
492000	-753195	4	0
493000	-753195	4	0
494000	-753195	4	0
495000	-753195	4	0
496000	-753209	5	0
497000	-753209	5	0
498000	-753209	5	0
499000	-753209	5	0
500000	-753209	5	0
501000	-753209	5	0
502000	-753209	5	0
503000	-753209	5	0
504000	-753209	5	0
505000	-753209	5	0
506000	-753222	5	0
507000	-753222	5	0
508000	-753222	5	0
509000	-753222	5	0
510000	-753222	5	0
511000	-753222	5	0
512000	-753222	5	0
513000	-753222	5	0
514000	-753222	5	0
515000	-753222	5	0
516000	-753235	5	0
517000	-753235	5	0
518000	-753235	5	0
519000	-753235	5	0
520000	-753235	5	0
521000	-753235	5	0
522000	-753235	5	0
523000	-753235	5	0
524000	-753235	5	0
525000	-753247	5	0
526000	-753247	5	0
527000	-753247	5	0
528000	-753247	5	0
529000	-753247	5	0
530000	-753247	5	0
531000	-753247	5	0
532000	-753247	5	0
533000	-753247	5	0
534000	-753247	5	0
535000	-753261	5	0
536000	-753261	5	0
537000	-753261	5	0
538000	-753261	5	0
539000	-753261	5	0
540000	-753261	5	0
541000	-753261	5	0
542000	-753261	5	0
543000	-753261	5	0
544000	-753261	5	0
545000	-753270	5	0
546000	-753270	5	0
547000	-753270	5	0
548000	-753270	5	0
549000	-753270	5	0
550000	-753270	5	0
551000	-753270	5	0
552000	-753270	5	0
553000	-753270	5	0
554000	-753270	5	0
555000	-753279	5	0
556000	-753279	5	0
557000	-753279	5	0
558000	-753279	5	0
559000	-753279	5	0
560000	-753279	5	0
561000	-753279	5	0
562000	-753279	5	0
563000	-753279	5	0
564000	-753279	5	0
565000	-753290	5	0
566000	-753290	5	0
567000	-753290	5	0
568000	-753290	5	0
569000	-753290	5	0
570000	-753290	5	0
571000	-753290	5	0
572000	-753290	5	0
573000	-753290	5	0
574000	-753290	5	0
575000	-753301	5	0
576000	-753301	5	0
577000	-753301	5	0
578000	-753301	5	0
579000	-753301	5	0
580000	-753301	5	0
581000	-753301	5	0
582000	-753301	5	0
583000	-753301	5	0
584000	-753301	5	0
585000	-753308	5	0
586000	-753308	5	0
587000	-753308	5	0
588000	-753308	5	0
589000	-753308	5	0
590000	-753308	5	0
591000	-753308	5	0
592000	-753308	5	0
593000	-753308	5	0
594000	-753308	6	0
595000	-753316	6	0
596000	-753316	6	0
597000	-753316	6	0
598000	-753316	6	0
599000	-753316	6	0
600000	-753316	6	0
601000	-753316	6	0
602000	-753316	6	0
603000	-753316	6	0
604000	-753324	6	0
605000	-753324	6	0
606000	-753324	6	0
607000	-753324	6	0
608000	-753324	6	0
609000	-753324	6	0
610000	-753324	6	0
611000	-753324	6	0
612000	-753324	6	0
613000	-753324	6	0
614000	-753324	6	0
615000	-753324	6	0
616000	-753324	6	0
617000	-753324	6	0
618000	-753324	6	0
619000	-753324	6	0
620000	-753324	6	0
621000	-753324	6	0
622000	-753324	6	0
623000	-753324	6	0
624000	-753330	6	0
625000	-753330	6	0
626000	-753330	6	0
627000	-753330	6	0
628000	-753330	6	0
629000	-753330	6	0
630000	-753330	6	0
631000	-753330	6	0
632000	-753330	6	0
633000	-753330	6	0
634000	-753328	6	0
635000	-753328	6	0
636000	-753328	6	0
637000	-753328	6	0
638000	-753328	6	0
639000	-753328	6	0
640000	-753328	6	0
641000	-753328	6	0
642000	-753328	6	0
643000	-753328	6	0
644000	-753327	6	0
645000	-753327	6	0
646000	-753327	6	0
647000	-753327	6	0
648000	-753327	6	0
649000	-753327	6	0
650000	-753327	6	0
651000	-753327	6	0
652000	-753327	6	0
653000	-753327	6	0
654000	-753335	6	0
655000	-753335	6	0
656000	-753335	6	0
657000	-753335	6	0
658000	-753335	6	0
659000	-753335	6	0
660000	-753335	6	0
661000	-753335	6	0
662000	-753335	6	0
663000	-753335	6	0
664000	-753333	6	0
665000	-753333	6	0
666000	-753333	6	0
667000	-753333	6	0
668000	-753333	6	0
669000	-753333	6	0
670000	-753333	6	0
671000	-753333	6	0
672000	-753333	6	0
673000	-753333	6	0
674000	-753336	6	0
675000	-753336	6	0
676000	-753336	6	0
677000	-753336	6	0
678000	-753336	6	0
679000	-753336	6	0
680000	-753336	6	0
681000	-753336	6	0
682000	-753336	6	0
683000	-753340	6	0
684000	-753340	6	0
685000	-753340	6	0
686000	-753340	6	0
687000	-753340	6	0
688000	-753340	6	0
689000	-753340	6	0
690000	-753340	6	0
691000	-753340	6	0
692000	-753340	6	0
693000	-753337	7	0
694000	-753337	7	0
695000	-753337	7	0
696000	-753337	7	0
697000	-753337	7	0
698000	-753337	7	0
699000	-753337	7	0
700000	-753337	7	0
701000	-753337	7	0
702000	-753337	7	0
703000	-753349	7	0
704000	-753349	7	0
705000	-753349	7	0
706000	-753349	7	0
707000	-753349	7	0
708000	-753349	7	0
709000	-753349	7	0
710000	-753349	7	0
711000	-753349	7	0
712000	-753349	7	0
713000	-753353	7	0
714000	-753353	7	0
715000	-753353	7	0
716000	-753353	7	0
717000	-753353	7	0
718000	-753353	7	0
719000	-753353	7	0
720000	-753353	7	0
721000	-753353	7	0
722000	-753353	7	0
723000	-753368	7	0
724000	-753368	7	0
725000	-753368	7	0
726000	-753368	7	0
727000	-753368	7	0
728000	-753368	7	0
729000	-753368	7	0
730000	-753368	7	0
731000	-753368	7	0
732000	-753368	7	0
733000	-753382	7	0
734000	-753382	7	0
735000	-753382	7	0
736000	-753382	7	0
737000	-753382	7	0
738000	-753382	7	0
739000	-753382	7	0
740000	-753382	7	0
741000	-753382	7	0
742000	-753382	7	0
743000	-753378	7	0
744000	-753378	7	0
745000	-753378	7	0
746000	-753378	7	0
747000	-753378	7	0
748000	-753378	7	0
749000	-753378	7	0
750000	-753378	7	0
751000	-753378	7	0
752000	-753386	7	0
753000	-753386	7	0
754000	-753386	7	0
755000	-753386	7	0
756000	-753386	7	0
757000	-753386	7	0
758000	-753386	7	0
759000	-753386	7	0
760000	-753386	7	0
761000	-753386	7	0
762000	-753386	7	0
763000	-753386	7	0
764000	-753386	7	0
765000	-753386	7	0
766000	-753386	7	0
767000	-753386	7	0
768000	-753386	7	0
769000	-753386	7	0
770000	-753386	7	0
771000	-753386	7	0
772000	-753386	7	0
773000	-753386	7	0
774000	-753386	7	0
775000	-753386	7	0
776000	-753386	7	0
777000	-753386	7	0
778000	-753386	7	0
779000	-753386	7	0
780000	-753386	7	0
781000	-753386	7	0
782000	-753399	7	0
783000	-753399	7	0
784000	-753399	7	0
785000	-753399	7	0
786000	-753399	7	0
787000	-753399	7	0
788000	-753399	7	0
789000	-753399	7	0
790000	-753399	7	0
791000	-753399	7	0
792000	-753401	8	0
793000	-753401	8	0
794000	-753401	8	0
795000	-753401	8	0
796000	-753401	8	0
797000	-753401	8	0
798000	-753401	8	0
799000	-753401	8	0
800000	-753401	8	0
801000	-753401	8	0
802000	-753407	8	0
803000	-753407	8	0
804000	-753407	8	0
805000	-753407	8	0
806000	-753407	8	0
807000	-753407	8	0
808000	-753407	8	0
809000	-753407	8	0
810000	-753407	8	0
811000	-753407	8	0
812000	-753407	8	0
813000	-753407	8	0
814000	-753407	8	0
815000	-753407	8	0
816000	-753407	8	0
817000	-753407	8	0
818000	-753407	8	0
819000	-753407	8	0
820000	-753407	8	0
821000	-753407	8	0
822000	-753407	8	0
823000	-753407	8	0
824000	-753407	8	0
825000	-753407	8	0
826000	-753407	8	0
827000	-753407	8	0
828000	-753407	8	0
829000	-753407	8	0
830000	-753407	8	0
831000	-753418	8	0
832000	-753418	8	0
833000	-753418	8	0
834000	-753418	8	0
835000	-753418	8	0
836000	-753418	8	0
837000	-753418	8	0
838000	-753418	8	0
839000	-753418	8	0
840000	-753418	8	0
841000	-753427	8	0
842000	-753427	8	0
843000	-753427	8	0
844000	-753427	8	0
845000	-753427	8	0
846000	-753427	8	0
847000	-753427	8	0
848000	-753427	8	0
849000	-753427	8	0
850000	-753427	8	0
851000	-753443	8	0
852000	-753443	8	0
853000	-753443	8	0
854000	-753443	8	0
855000	-753443	8	0
856000	-753443	8	0
857000	-753443	8	0
858000	-753443	8	0
859000	-753443	8	0
860000	-753443	8	0
861000	-753458	8	0
862000	-753458	8	0
863000	-753458	8	0
864000	-753458	8	0
865000	-753458	8	0
866000	-753458	8	0
867000	-753458	8	0
868000	-753458	8	0
869000	-753458	8	0
870000	-753458	8	0
871000	-753473	8	0
872000	-753473	8	0
873000	-753473	8	0
874000	-753473	8	0
875000	-753473	8	0
876000	-753473	8	0
877000	-753473	8	0
878000	-753473	8	0
879000	-753473	8	0
880000	-753473	8	0
881000	-753486	8	0
882000	-753486	8	0
883000	-753486	8	0
884000	-753486	8	0
885000	-753486	8	0
886000	-753486	8	0
887000	-753486	8	0
888000	-753486	8	0
889000	-753486	8	0
890000	-753486	8	0
891000	-753496	9	0
892000	-753496	9	0
893000	-753496	9	0
894000	-753496	9	0
895000	-753496	9	0
896000	-753496	9	0
897000	-753496	9	0
898000	-753496	9	0
899000	-753496	9	0
900000	-753496	9	0
901000	-753506	9	0
902000	-753506	9	0
903000	-753506	9	0
904000	-753506	9	0
905000	-753506	9	0
906000	-753506	9	0
907000	-753506	9	0
908000	-753506	9	0
909000	-753506	9	0
910000	-753516	9	0
911000	-753516	9	0
912000	-753516	9	0
913000	-753516	9	0
914000	-753516	9	0
915000	-753516	9	0
916000	-753516	9	0
917000	-753516	9	0
918000	-753516	9	0
919000	-753516	9	0
920000	-753526	9	0
921000	-753526	9	0
922000	-753526	9	0
923000	-753526	9	0
924000	-753526	9	0
925000	-753526	9	0
926000	-753526	9	0
927000	-753526	9	0
928000	-753526	9	0
929000	-753526	9	0
930000	-753536	9	0
931000	-753536	9	0
932000	-753536	9	0
933000	-753536	9	0
934000	-753536	9	0
935000	-753536	9	0
936000	-753536	9	0
937000	-753536	9	0
938000	-753536	9	0
939000	-753536	9	0
940000	-753542	9	0
941000	-753542	9	0
942000	-753542	9	0
943000	-753542	9	0
944000	-753542	9	0
945000	-753542	9	0
946000	-753542	9	0
947000	-753542	9	0
948000	-753542	9	0
949000	-753542	9	0
950000	-753548	9	0
951000	-753548	9	0
952000	-753548	9	0
953000	-753548	9	0
954000	-753548	9	0
955000	-753548	9	0
956000	-753548	9	0
957000	-753548	9	0
958000	-753548	9	0
959000	-753548	9	0
960000	-753560	9	0
961000	-753560	9	0
962000	-753560	9	0
963000	-753560	9	0
964000	-753560	9	0
965000	-753560	9	0
966000	-753560	9	0
967000	-753560	9	0
968000	-753560	9	0
969000	-753560	9	0
970000	-753577	9	0
971000	-753577	9	0
972000	-753577	9	0
973000	-753577	9	0
974000	-753577	9	0
975000	-753577	9	0
976000	-753577	9	0
977000	-753577	9	0
978000	-753577	9	0
979000	-753577	9	0
980000	-753591	9	0
981000	-753591	9	0
982000	-753591	9	0
983000	-753591	9	0
984000	-753591	9	0
985000	-753591	9	0
986000	-753591	9	0
987000	-753591	9	0
988000	-753591	9	0
989000	-753605	10	0
990000	-753605	10	0
991000	-753605	10	0
992000	-753605	10	0
993000	-753605	10	0
994000	-753605	10	0
995000	-753605	10	0
996000	-753605	10	0
997000	-753605	10	0
998000	-753605	10	0
999000	-669991	10	0
1000000	-669991	10	0
1001000	-669991	10	0
1002000	-669991	10	0
1003000	-669991	10	0
1004000	-669991	10	0
1005000	-669991	10	0
1006000	-669991	10	0
1007000	-669991	10	0
1008000	-669991	10	0
1009000	-586377	10	0
1010000	-586377	10	0
1011000	-586377	10	0
1012000	-586377	10	0
1013000	-586377	10	0
1014000	-586377	10	0
1015000	-586377	10	0
1016000	-586377	10	0
1017000	-586377	10	0
1018000	-586377	10	0
1019000	-502757	10	0
1020000	-502757	10	0
1021000	-502757	10	0
1022000	-502757	10	0
1023000	-502757	10	0
1024000	-502757	10	0
1025000	-502757	10	0
1026000	-502757	10	0
1027000	-502757	10	0
1028000	-502757	10	0
1029000	-419136	10	0
1030000	-419136	10	0
1031000	-419136	10	0
1032000	-419136	10	0
1033000	-419136	10	0
1034000	-419136	10	0
1035000	-419136	10	0
1036000	-419136	10	0
1037000	-419136	10	0
1038000	-419136	10	0
1039000	-335526	10	0
1040000	-335526	10	0
1041000	-335526	10	0
1042000	-335526	10	0
1043000	-335526	10	0
1044000	-335526	10	0
1045000	-335526	10	0
1046000	-335526	10	0
1047000	-335526	10	0
1048000	-335526	10	0
1049000	-251924	10	0
1050000	-251924	10	0
1051000	-251924	10	0
1052000	-251924	10	0
1053000	-251924	10	0
1054000	-251924	10	0
1055000	-251924	10	0
1056000	-251924	10	0
1057000	-251924	10	0
1058000	-251924	10	0
1059000	-168320	10	0
1060000	-168320	10	0
1061000	-168320	10	0
1062000	-168320	10	0
1063000	-168320	10	0
1064000	-168320	10	0
1065000	-168320	10	0
1066000	-168320	10	0
1067000	-168320	10	0
1068000	-84714	10	0
1069000	-84714	10	0
1070000	-84714	10	0
1071000	-84714	10	0
1072000	-84714	10	0
1073000	-84714	10	0
1074000	-84714	10	0
1075000	-84714	10	0
1076000	-84714	10	0
1077000	-84714	10	0
1078000	-1098	10	0
1079000	-1098	10	0
1080000	-1098	10	0
1081000	-1098	10	0
1082000	-1098	10	0
1083000	-1098	10	0
1084000	-1098	10	0
1085000	-1098	10	0
1086000	-1098	10	0
1087000	-1098	10	0
1088000	-1115	11	0
1089000	-1115	11	0
1090000	-1115	11	0
1091000	-1115	11	0
1092000	-1115	11	0
1093000	-1115	11	0
1094000	-1115	11	0
1095000	-1115	11	0
1096000	-1115	11	0
1097000	-1115	11	0
1098000	-1132	11	0
1099000	-1132	11	0
1100000	-1132	11	0
1101000	-1132	11	0
1102000	-1132	11	0
1103000	-1132	11	0
1104000	-1132	11	0
1105000	-1132	11	0
1106000	-1132	11	0
1107000	-1132	11	0
1108000	-1142	11	0
1109000	-1142	11	0
1110000	-1142	11	0
1111000	-1142	11	0
1112000	-1142	11	0
1113000	-1142	11	0
1114000	-1142	11	0
1115000	-1142	11	0
1116000	-1142	11	0
1117000	-1142	11	0
1118000	-1151	11	0
1119000	-1151	11	0
1120000	-1151	11	0
1121000	-1151	11	0
1122000	-1151	11	0
1123000	-1151	11	0
1124000	-1151	11	0
1125000	-1151	11	0
1126000	-1151	11	0
1127000	-1151	11	0
1128000	-1154	11	0
1129000	-1154	11	0
1130000	-1154	11	0
1131000	-1154	11	0
1132000	-1154	11	0
1133000	-1154	11	0
1134000	-1154	11	0
1135000	-1154	11	0
1136000	-1154	11	0
1137000	-1154	11	0
1138000	-1160	11	0
1139000	-1160	11	0
1140000	-1160	11	0
1141000	-1160	11	0
1142000	-1160	11	0
1143000	-1160	11	0
1144000	-1160	11	0
1145000	-1160	11	0
1146000	-1160	11	0
1147000	-1157	11	0
1148000	-1157	11	0
1149000	-1157	11	0
1150000	-1157	11	0
1151000	-1157	11	0
1152000	-1157	11	0
1153000	-1157	11	0
1154000	-1157	11	0
1155000	-1157	11	0
1156000	-1157	11	0
1157000	-1137	11	0
1158000	-1137	11	0
1159000	-1137	11	0
1160000	-1137	11	0
1161000	-1137	11	0
1162000	-1137	11	0
1163000	-1137	11	0
1164000	-1137	11	0
1165000	-1137	11	0
1166000	-1137	11	0
1167000	-1131	11	0
1168000	-1131	11	0
1169000	-1131	11	0
1170000	-1131	11	0
1171000	-1131	11	0
1172000	-1131	11	0
1173000	-1131	11	0
1174000	-1131	11	0
1175000	-1131	11	0
1176000	-1131	11	0
1177000	-1123	11	0
1178000	-1123	11	0
1179000	-1123	11	0
1180000	-1123	11	0
1181000	-1123	11	0
1182000	-1123	11	0
1183000	-1123	11	0
1184000	-1123	11	0
1185000	-1123	11	0
1186000	-1123	11	0
1187000	-1127	12	0
1188000	-1127	12	0
1189000	-1127	12	0
1190000	-1127	12	0
1191000	-1127	12	0
1192000	-1127	12	0
1193000	-1127	12	0
1194000	-1127	12	0
1195000	-1127	12	0
1196000	-1127	12	0
1197000	-1139	12	0
1198000	-1139	12	0
1199000	-1139	12	0
1200000	-1139	12	0
1201000	-1139	12	0
1202000	-1139	12	0
1203000	-1139	12	0
1204000	-1139	12	0
1205000	-1139	12	0
1206000	-1139	12	0
1207000	-1144	12	0
1208000	-1144	12	0
1209000	-1144	12	0
1210000	-1144	12	0
1211000	-1144	12	0
1212000	-1144	12	0
1213000	-1144	12	0
1214000	-1144	12	0
1215000	-1144	12	0
1216000	-1144	12	0
1217000	-1147	12	0
1218000	-1147	12	0
1219000	-1147	12	0
1220000	-1147	12	0
1221000	-1147	12	0
1222000	-1147	12	0
1223000	-1147	12	0
1224000	-1147	12	0
1225000	-1147	12	0
1226000	-1142	12	0
1227000	-1142	12	0
1228000	-1142	12	0
1229000	-1142	12	0
1230000	-1142	12	0
1231000	-1142	12	0
1232000	-1142	12	0
1233000	-1142	12	0
1234000	-1142	12	0
1235000	-1142	12	0
1236000	-1141	12	0
1237000	-1141	12	0
1238000	-1141	12	0
1239000	-1141	12	0
1240000	-1141	12	0
1241000	-1141	12	0
1242000	-1141	12	0
1243000	-1141	12	0
1244000	-1141	12	0
1245000	-1141	12	0
1246000	-1139	12	0
1247000	-1139	12	0
1248000	-1139	12	0
1249000	-1139	12	0
1250000	-1139	12	0
1251000	-1139	12	0
1252000	-1139	12	0
1253000	-1139	12	0
1254000	-1139	12	0
1255000	-1139	12	0
1256000	-1123	12	0
1257000	-1123	12	0
1258000	-1123	12	0
1259000	-1123	12	0
1260000	-1123	12	0
1261000	-1123	12	0
1262000	-1123	12	0
1263000	-1123	12	0
1264000	-1123	12	0
1265000	-1123	12	0
1266000	-1110	12	0
1267000	-1110	12	0
1268000	-1110	12	0
1269000	-1110	12	0
1270000	-1110	12	0
1271000	-1110	12	0
1272000	-1110	12	0
1273000	-1110	12	0
1274000	-1110	12	0
1275000	-1110	12	0
1276000	-1118	12	0
1277000	-1118	12	0
1278000	-1118	12	0
1279000	-1118	12	0
1280000	-1118	12	0
1281000	-1118	12	0
1282000	-1118	12	0
1283000	-1118	12	0
1284000	-1118	12	0
1285000	-1118	12	0
1286000	-1127	13	0
1287000	-1127	13	0
1288000	-1127	13	0
1289000	-1127	13	0
1290000	-1127	13	0
1291000	-1127	13	0
1292000	-1127	13	0
1293000	-1127	13	0
1294000	-1127	13	0
1295000	-1127	13	0
1296000	-1131	13	0
1297000	-1131	13	0
1298000	-1131	13	0
1299000	-1131	13	0
1300000	-1131	13	0
1301000	-1131	13	0
1302000	-1131	13	0
1303000	-1131	13	0
1304000	-1131	13	0
1305000	-1143	13	0
1306000	-1143	13	0
1307000	-1143	13	0
1308000	-1143	13	0
1309000	-1143	13	0
1310000	-1143	13	0
1311000	-1143	13	0
1312000	-1143	13	0
1313000	-1143	13	0
1314000	-1143	13	0
1315000	-1133	13	0
1316000	-1133	13	0
1317000	-1133	13	0
1318000	-1133	13	0
1319000	-1133	13	0
1320000	-1133	13	0
1321000	-1133	13	0
1322000	-1133	13	0
1323000	-1133	13	0
1324000	-1133	13	0
1325000	-1109	13	0
1326000	-1109	13	0
1327000	-1109	13	0
1328000	-1109	13	0
1329000	-1109	13	0
1330000	-1109	13	0
1331000	-1109	13	0
1332000	-1109	13	0
1333000	-1109	13	0
1334000	-1109	13	0
1335000	-1094	13	0
1336000	-1094	13	0
1337000	-1094	13	0
1338000	-1094	13	0
1339000	-1094	13	0
1340000	-1094	13	0
1341000	-1094	13	0
1342000	-1094	13	0
1343000	-1094	13	0
1344000	-1094	13	0
1345000	-1066	13	0
1346000	-1066	13	0
1347000	-1066	13	0
1348000	-1066	13	0
1349000	-1066	13	0
1350000	-1066	13	0
1351000	-1066	13	0
1352000	-1066	13	0
1353000	-1066	13	0
1354000	-1066	13	0
1355000	-1059	13	0
1356000	-1059	13	0
1357000	-1059	13	0
1358000	-1059	13	0
1359000	-1059	13	0
1360000	-1059	13	0
1361000	-1059	13	0
1362000	-1059	13	0
1363000	-1059	13	0
1364000	-1059	13	0
1365000	-1059	13	0
1366000	-1059	13	0
1367000	-1059	13	0
1368000	-1059	13	0
1369000	-1059	13	0
1370000	-1059	13	0
1371000	-1059	13	0
1372000	-1059	13	0
1373000	-1059	13	0
1374000	-1059	13	0
1375000	-1059	13	0
1376000	-1059	13	0
1377000	-1059	13	0
1378000	-1059	13	0
1379000	-1059	13	0
1380000	-1059	13	0
1381000	-1059	13	0
1382000	-1059	13	0
1383000	-1059	13	0
1384000	-1064	14	0
1385000	-1064	14	0
1386000	-1064	14	0
1387000	-1064	14	0
1388000	-1064	14	0
1389000	-1064	14	0
1390000	-1064	14	0
1391000	-1064	14	0
1392000	-1064	14	0
1393000	-1064	14	0
1394000	-1039	14	0
1395000	-1039	14	0
1396000	-1039	14	0
1397000	-1039	14	0
1398000	-1039	14	0
1399000	-1039	14	0
1400000	-1039	14	0
1401000	-1039	14	0
1402000	-1039	14	0
1403000	-1039	14	0
1404000	-1017	14	0
1405000	-1017	14	0
1406000	-1017	14	0
1407000	-1017	14	0
1408000	-1017	14	0
1409000	-1017	14	0
1410000	-1017	14	0
1411000	-1017	14	0
1412000	-1017	14	0
1413000	-1017	14	0
1414000	-1004	14	0
1415000	-1004	14	0
1416000	-1004	14	0
1417000	-1004	14	0
1418000	-1004	14	0
1419000	-1004	14	0
1420000	-1004	14	0
1421000	-1004	14	0
1422000	-1004	14	0
1423000	-1004	14	0
1424000	-987	14	0
1425000	-987	14	0
1426000	-987	14	0
1427000	-987	14	0
1428000	-987	14	0
1429000	-987	14	0
1430000	-987	14	0
1431000	-987	14	0
1432000	-987	14	0
1433000	-987	14	0
1434000	-951	14	0
1435000	-951	14	0
1436000	-951	14	0
1437000	-951	14	0
1438000	-951	14	0
1439000	-951	14	0
1440000	-951	14	0
1441000	-951	14	0
1442000	-951	14	0
1443000	-951	14	0
1444000	-918	14	0
1445000	-918	14	0
1446000	-918	14	0
1447000	-918	14	0
1448000	-918	14	0
1449000	-918	14	0
1450000	-918	14	0
1451000	-918	14	0
1452000	-918	14	0
1453000	-918	14	0
1454000	-989	14	0
1455000	-989	14	0
1456000	-989	14	0
1457000	-989	14	0
1458000	-989	14	0
1459000	-989	14	0
1460000	-989	14	0
1461000	-989	14	0
1462000	-989	14	0
1463000	-1060	14	24
1464000	-1060	14	24
1465000	-1060	14	24
1466000	-1060	14	24
1467000	-1060	14	24
1468000	-1060	14	24
1469000	-1060	14	24
1470000	-1060	14	24
1471000	-1060	14	24
1472000	-1060	14	24
1473000	-1101	14	0
1474000	-1101	14	0
1475000	-1101	14	0
1476000	-1101	14	0
1477000	-1101	14	0
1478000	-1101	14	0
1479000	-1101	14	0
1480000	-1101	14	0
1481000	-1101	14	0
1482000	-1101	14	0
1483000	-1102	15	0
1484000	-1102	15	0
1485000	-1102	15	0
1486000	-1102	15	0
1487000	-1102	15	0
1488000	-1102	15	0
1489000	-1102	15	0
1490000	-1102	15	0
1491000	-1102	15	0
1492000	-1102	15	0
1493000	-923	15	0
1494000	-923	15	0
1495000	-923	15	0
1496000	-923	15	0
1497000	-923	15	0
1498000	-923	15	0
1499000	-923	15	0
1500000	-923	15	0
1501000	-923	15	0
1502000	-923	15	0
1503000	-893	15	0
1504000	-893	15	0
1505000	-893	15	0
1506000	-893	15	0
1507000	-893	15	0
1508000	-893	15	0
1509000	-893	15	0
1510000	-893	15	0
1511000	-893	15	0
1512000	-893	15	0
1513000	-865	15	0
1514000	-865	15	0
1515000	-865	15	0
1516000	-865	15	0
1517000	-865	15	0
1518000	-865	15	0
1519000	-865	15	0
1520000	-865	15	0
1521000	-865	15	0
1522000	-865	15	0
1523000	-960	15	0
1524000	-960	15	0
1525000	-960	15	0
1526000	-960	15	0
1527000	-960	15	0
1528000	-960	15	0
1529000	-960	15	0
1530000	-960	15	0
1531000	-960	15	0
1532000	-960	15	0
1533000	-943	15	0
1534000	-943	15	0
1535000	-943	15	0
1536000	-943	15	0
1537000	-943	15	0
1538000	-943	15	0
1539000	-943	15	0
1540000	-943	15	0
1541000	-943	15	0
1542000	-1029	15	0
1543000	-1029	15	0
1544000	-1029	15	0
1545000	-1029	15	0
1546000	-1029	15	0
1547000	-1029	15	0
1548000	-1029	15	0
1549000	-1029	15	0
1550000	-1029	15	0
1551000	-1029	15	0
1552000	-1111	15	0
1553000	-1111	15	0
1554000	-1111	15	0
1555000	-1111	15	0
1556000	-1111	15	0
1557000	-1111	15	0
1558000	-1111	15	0
1559000	-1111	15	0
1560000	-1111	15	0
1561000	-1111	15	0
1562000	-1115	15	0
1563000	-1115	15	0
1564000	-1115	15	0
1565000	-1115	15	0
1566000	-1115	15	0
1567000	-1115	15	0
1568000	-1115	15	0
1569000	-1115	15	0
1570000	-1115	15	0
1571000	-1115	15	0
1572000	-1051	15	0
1573000	-1051	15	0
1574000	-1051	15	0
1575000	-1051	15	0
1576000	-1051	15	0
1577000	-1051	15	0
1578000	-1051	15	0
1579000	-1051	15	0
1580000	-1051	15	0
1581000	-1051	15	0
1582000	-963	16	0
1583000	-963	16	0
1584000	-963	16	0
1585000	-963	16	0
1586000	-963	16	0
1587000	-963	16	0
1588000	-963	16	0
1589000	-963	16	0
1590000	-963	16	0
1591000	-963	16	0
1592000	-875	16	0
1593000	-875	16	0
1594000	-875	16	0
1595000	-875	16	0
1596000	-875	16	0
1597000	-875	16	0
1598000	-875	16	0
1599000	-875	16	0
1600000	-875	16	0
1601000	-875	16	0
1602000	-866	16	0
1603000	-866	16	0
1604000	-866	16	0
1605000	-866	16	0
1606000	-866	16	0
1607000	-866	16	0
1608000	-866	16	0
1609000	-866	16	0
1610000	-866	16	0
1611000	-866	16	0
1612000	-942	16	0
1613000	-942	16	0
1614000	-942	16	0
1615000	-942	16	0
1616000	-942	16	0
1617000	-942	16	0
1618000	-942	16	0
1619000	-942	16	0
1620000	-942	16	0
1621000	-1020	16	0
1622000	-1020	16	0
1623000	-1020	16	0
1624000	-1020	16	0
1625000	-1020	16	0
1626000	-1020	16	0
1627000	-1020	16	0
1628000	-1020	16	0
1629000	-1020	16	0
1630000	-1020	16	0
1631000	-1007	16	0
1632000	-1007	16	0
1633000	-1007	16	0
1634000	-1007	16	0
1635000	-1007	16	0
1636000	-1007	16	0
1637000	-1007	16	0
1638000	-1007	16	0
1639000	-1007	16	0
1640000	-1007	16	0
1641000	-984	16	0
1642000	-984	16	0
1643000	-984	16	0
1644000	-984	16	0
1645000	-984	16	0
1646000	-984	16	0
1647000	-984	16	0
1648000	-984	16	0
1649000	-984	16	0
1650000	-984	16	0
1651000	-957	16	0
1652000	-957	16	0
1653000	-957	16	0
1654000	-957	16	0
1655000	-957	16	0
1656000	-957	16	0
1657000	-957	16	0
1658000	-957	16	0
1659000	-957	16	0
1660000	-957	16	0
1661000	-907	16	0
1662000	-907	16	0
1663000	-907	16	0
1664000	-907	16	0
1665000	-907	16	0
1666000	-907	16	0
1667000	-907	16	0
1668000	-907	16	0
1669000	-907	16	0
1670000	-907	16	0
1671000	-915	16	0
1672000	-915	16	0
1673000	-915	16	0
1674000	-915	16	0
1675000	-915	16	0
1676000	-915	16	0
1677000	-915	16	0
1678000	-915	16	0
1679000	-915	16	0
1680000	-915	16	0
1681000	-930	17	0
1682000	-930	17	0
1683000	-930	17	0
1684000	-930	17	0
1685000	-930	17	0
1686000	-930	17	0
1687000	-930	17	0
1688000	-930	17	0
1689000	-930	17	0
1690000	-930	17	0
1691000	-964	17	0
1692000	-964	17	0
1693000	-964	17	0
1694000	-964	17	0
1695000	-964	17	0
1696000	-964	17	0
1697000	-964	17	0
1698000	-964	17	0
1699000	-964	17	0
1700000	-1036	17	0
1701000	-1036	17	0
1702000	-1036	17	0
1703000	-1036	17	0
1704000	-1036	17	0
1705000	-1036	17	0
1706000	-1036	17	0
1707000	-1036	17	0
1708000	-1036	17	0
1709000	-1036	17	0
1710000	-1088	17	0
1711000	-1088	17	0
1712000	-1088	17	0
1713000	-1088	17	0
1714000	-1088	17	0
1715000	-1088	17	0
1716000	-1088	17	0
1717000	-1088	17	0
1718000	-1088	17	0
1719000	-1088	17	0
1720000	-1059	17	0
1721000	-1059	17	0
1722000	-1059	17	0
1723000	-1059	17	0
1724000	-1059	17	0
1725000	-1059	17	0
1726000	-1059	17	0
1727000	-1059	17	0
1728000	-1059	17	0
1729000	-1059	17	0
1730000	-1048	17	0
1731000	-1048	17	0
1732000	-1048	17	0
1733000	-1048	17	0
1734000	-1048	17	0
1735000	-1048	17	0
1736000	-1048	17	0
1737000	-1048	17	0
1738000	-1048	17	0
1739000	-1048	17	0
1740000	-1010	17	0
1741000	-1010	17	0
1742000	-1010	17	0
1743000	-1010	17	0
1744000	-1010	17	0
1745000	-1010	17	0
1746000	-1010	17	0
1747000	-1010	17	0
1748000	-1010	17	0
1749000	-1010	17	0
1750000	-971	17	0
1751000	-971	17	0
1752000	-971	17	0
1753000	-971	17	0
1754000	-971	17	0
1755000	-971	17	0
1756000	-971	17	0
1757000	-971	17	0
1758000	-971	17	0
1759000	-971	17	0
1760000	-983	17	0
1761000	-983	17	0
1762000	-983	17	0
1763000	-983	17	0
1764000	-983	17	0
1765000	-983	17	0
1766000	-983	17	0
1767000	-983	17	0
1768000	-983	17	0
1769000	-983	17	24
1770000	-983	17	24
1771000	-983	17	24
1772000	-983	17	24
1773000	-983	17	24
1774000	-983	17	24
1775000	-983	17	24
1776000	-983	17	24
1777000	-983	17	24
1778000	-983	17	24
1779000	-1004	18	0
1780000	-1004	18	0
1781000	-1004	18	0
1782000	-1004	18	0
1783000	-1004	18	0
1784000	-1004	18	0
1785000	-1004	18	0
1786000	-1004	18	0
1787000	-1004	18	0
1788000	-1004	18	0
1789000	-1086	18	0
1790000	-1086	18	0
1791000	-1086	18	0
1792000	-1086	18	0
1793000	-1086	18	0
1794000	-1086	18	0
1795000	-1086	18	0
1796000	-1086	18	0
1797000	-1086	18	0
1798000	-1086	18	0
1799000	-1000	18	0
1800000	-1000	18	0
1801000	-1000	18	0
1802000	-1000	18	0
1803000	-1000	18	0
1804000	-1000	18	0
1805000	-1000	18	0
1806000	-1000	18	0
1807000	-1000	18	0
1808000	-1000	18	0
1809000	-913	18	0
1810000	-913	18	0
1811000	-913	18	0
1812000	-913	18	0
1813000	-913	18	0
1814000	-913	18	0
1815000	-913	18	0
1816000	-913	18	0
1817000	-913	18	0
1818000	-913	18	0
1819000	-983	18	0
1820000	-983	18	0
1821000	-983	18	0
1822000	-983	18	0
1823000	-983	18	0
1824000	-983	18	0
1825000	-983	18	0
1826000	-983	18	0
1827000	-983	18	0
1828000	-983	18	0
1829000	-1066	18	0
1830000	-1066	18	0
1831000	-1066	18	0
1832000	-1066	18	0
1833000	-1066	18	0
1834000	-1066	18	0
1835000	-1066	18	0
1836000	-1066	18	0
1837000	-1066	18	0
1838000	-1066	18	0
1839000	-1035	18	24
1840000	-1035	18	24
1841000	-1035	18	24
1842000	-1035	18	24
1843000	-1035	18	24
1844000	-1035	18	24
1845000	-1035	18	24
1846000	-1035	18	24
1847000	-1035	18	24
1848000	-1035	18	0
1849000	-992	18	0
1850000	-992	18	0
1851000	-992	18	0
1852000	-992	18	0
1853000	-992	18	0
1854000	-992	18	0
1855000	-992	18	0
1856000	-992	18	0
1857000	-992	18	0
1858000	-949	18	0
1859000	-949	18	0
1860000	-949	18	0
1861000	-949	18	0
1862000	-949	18	0
1863000	-949	18	0
1864000	-949	18	0
1865000	-949	18	0
1866000	-949	18	0
1867000	-949	18	0
1868000	-794	18	24
1869000	-794	18	24
1870000	-794	18	24
1871000	-794	18	24
1872000	-794	18	24
1873000	-794	18	24
1874000	-794	18	24
1875000	-794	18	24
1876000	-794	18	24
1877000	-794	18	24
1878000	-597	19	24
1879000	-597	19	24
1880000	-597	19	24
1881000	-597	19	24
1882000	-597	19	24
1883000	-597	19	24
1884000	-597	19	24
1885000	-597	19	24
1886000	-597	19	24
1887000	-597	19	24
1888000	-920	19	24
1889000	-920	19	24
1890000	-920	19	24
1891000	-920	19	24
1892000	-920	19	24
1893000	-920	19	24
1894000	-920	19	24
1895000	-920	19	24
1896000	-920	19	24
1897000	-920	19	24
1898000	-1244	19	0
1899000	-1244	19	0
1900000	-1244	19	0
1901000	-1244	19	0
1902000	-1244	19	0
1903000	-1244	19	0
1904000	-1244	19	0
1905000	-1244	19	0
1906000	-1244	19	0
1907000	-1244	19	0
1908000	-1217	19	24
1909000	-1217	19	24
1910000	-1217	19	24
1911000	-1217	19	24
1912000	-1217	19	24
1913000	-1217	19	24
1914000	-1217	19	24
1915000	-1217	19	24
1916000	-1217	19	24
1917000	-1217	19	24
1918000	-503	19	24
1919000	-503	19	24
1920000	-503	19	24
1921000	-503	19	24
1922000	-503	19	24
1923000	-503	19	24
1924000	-503	19	24
1925000	-503	19	24
1926000	-503	19	24
1927000	-503	19	24
1928000	-471	19	24
1929000	-471	19	24
1930000	-471	19	24
1931000	-471	19	24
1932000	-471	19	24
1933000	-471	19	24
1934000	-471	19	24
1935000	-471	19	24
1936000	-471	19	24
1937000	-438	19	24
1938000	-438	19	24
1939000	-438	19	24
1940000	-438	19	24
1941000	-438	19	24
1942000	-438	19	24
1943000	-438	19	24
1944000	-438	19	24
1945000	-438	19	24
1946000	-438	19	24
1947000	-1212	19	24
1948000	-1212	19	24
1949000	-1212	19	24
1950000	-1212	19	24
1951000	-1212	19	24
1952000	-1212	19	24
1953000	-1212	19	24
1954000	-1212	19	24
1955000	-1212	19	24
1956000	-1212	19	24
1957000	-1009	19	48
1958000	-1009	19	48
1959000	-1009	19	48
1960000	-1009	19	48
1961000	-1009	19	48
1962000	-1009	19	48
1963000	-1009	19	48
1964000	-1009	19	48
1965000	-1009	19	48
1966000	-1009	19	48
1967000	-526	19	24
1968000	-526	19	24
1969000	-526	19	24
1970000	-526	19	24
1971000	-526	19	24
1972000	-526	19	24
1973000	-526	19	24
1974000	-526	19	24
1975000	-526	19	24
1976000	-526	19	24
1977000	124	20	24
1978000	124	20	24
1979000	124	20	24
1980000	124	20	24
1981000	124	20	24
1982000	124	20	24
1983000	124	20	24
1984000	124	20	24
1985000	124	20	24
1986000	124	20	24
1987000	778	20	24
1988000	778	20	24
1989000	778	20	24
1990000	778	20	24
1991000	778	20	24
1992000	778	20	24
1993000	778	20	24
1994000	778	20	24
1995000	778	20	24
1996000	778	20	24
1997000	656	20	24
1998000	656	20	24
1999000	656	20	24
[truncated: 34,669 more rows]
